# Supplementary material for: The m6A methylation profiles of immune cells in type 1 diabetes mellitus
Source: Front Immunol. 2022 Nov 15;13:1030728. doi: 10.3389/fimmu.2022.1030728 (PMC9707336; doi:10.3389/fimmu.2022.1030728)
Supplement: Supplementary file 2 [file Table_1.xlsx]

## Sheet: Sheet1
Genes	Sequences	Applications
β-actin	F: 5'GTGGCCGAGGACTTTGATTG3'	RT-qPCR
	R: 5’CCTGTAACAACGCATCTCATATT3’
METTL3	F: 5' ACAGAGTGTCGGAGGTGATT3’	RT-qPCR
	R: 5’ TGTAGTACGGGTATGTTGAGC3’
IGF2BP2	F: 5' CCGCATCATCACTCTTATCCAG3’	RT-qPCR
	R: 5’ GCTTCCAGCTTCACTTCTTCTTT3’
HNRNPA2B1	F: 5' TTGGAGGTAGCCCCGGTTAT 3’	RT-qPCR
	R: 5’ CACTGCCTCCTGGACCATAG 3’
YTHDC1	F: 5' TTCAGGAGTTCGCCGAGATG3’	RT-qPCR
	R: 5’ GACAACAGCTTGTGTGCGAC3’
HNRNPC	F: 5' AGCGTCCTCCACAAAACCTC3’	RT-qPCR
	R: 5’ CTGGACCACAAAGCACTGATG3’
EBNA1BP2	F: 5' CTGCGAGCACTTAGGAAATACG3’	RT-qPCR MeRIP-qPCR
	R: 5’ GCTTTCTCCTGCTGCCTCTTC3’
DGAT1	F: 5' CTGGTGTGTGGTGATGCTGA3’	RT-qPCR MeRIP-qPCR
	R: 5’ GATGCCATACTTGATGAGGTTCT3’
SP4	F: 5' AGAGTTGCCTGTTCCTGTCCT3’	RT-qPCR
	R: 5’ GCGAAGATGTGCTCGTAAATG3’
MYD88	F: 5' AACTCTGGAAAGGACCCAATGT3’	RT-qPCR MeRIP-qPCR
	R: 5’ GGGGCACAGACACCTAAGACC3’
SOX9	F: 5' TTCCTCAGGCTTTGCGATT3’	RT-qPCR MeRIP-qPCR
	R: 5’ AAGGCTCAAGGTGTTTTTCTCT3’
