# Supplementary material for: The m6A methylation profiles of immune cells in type 1 diabetes mellitus
Source: Front Immunol. 2022 Nov 15;13:1030728. doi: 10.3389/fimmu.2022.1030728 (PMC9707336; doi:10.3389/fimmu.2022.1030728)
Supplement: Supplementary file 3 [file Table_2.xlsx]

## Sheet: hyper_Test_vs_Control
Transcript_ID	transcript_type	GeneSymbol	Test(mean)	Control(mean)	Foldchange	Pvalue	FDR	Regulation	Test(Mean % m6A)	Control(Mean % m6A)
NM_001349968	protein_coding	PACSIN2	-4.49466	-5.94663	2.73581	0.0228708	0.110685	up	0.270232	0.232622
ENST00000272233	protein_coding	RHOB	0.102003	-2.16443	4.81132	0.0246874	0.117368	up	0.489311	0.296655
ENST00000318445	protein_coding	SLCO3A1	-3.35437	-5.02614	3.18604	0.0461247	0.18257	up	0.412469	0.311719
ENST00000399451	protein_coding	ANKRD28	-1.06563	-2.62869	2.9548	0.000800432	0.0091808	up	0.402691	0.423133
ENST00000324093	protein_coding	PLXND1	-3.09007	-4.2837	2.28728	0.0136547	0.0759383	up	0.317562	0.19085
ENST00000263246	protein_coding	PACSIN2	-3.62067	-4.92102	2.46288	0.0083993	0.0530951	up	0.366431	0.279713
ENST00000252854	protein_coding	OLFM1	-2.61252	-5.19376	5.98456	0.00926942	0.0571132	up	0.682514	0.388307
ENST00000256996	protein_coding	DDB2	1.39801	0.199107	2.29565	0.0418857	0.171008	up	0.759615	0.609668
ENST00000324366	protein_coding	PRMT5	-0.433349	-1.90133	2.76635	0.0047317	0.0344474	up	0.46696	0.380036
ENST00000422090	protein_coding	NUP62	-4.76841	-6.0174	2.37674	0.000235829	0.00388736	up	0.323981	0.234666
ENST00000422090	protein_coding	NUP62	-4.76841	-6.0174	2.37674	0.000235829	0.00388736	up	0.323981	0.234666
ENST00000367840	protein_coding	DCAF6	-2.63749	-3.70241	2.09204	0.00184216	0.0168712	up	0.47612	0.440095
ENST00000381482	protein_coding	STK35	-0.639665	-2.32649	3.21947	0.00211965	0.0188399	up	0.345239	0.262328
ENST00000451813	protein_coding	TRPC4AP	-4.68948	-6.08029	2.62226	0.0282558	0.129599	up	0.395695	0.130225
ENST00000357365	protein_coding	SDCCAG3	-4.03061	-5.38127	2.55029	0.0266958	0.12459	up	0.434629	0.226576
ENST00000618250	protein_coding	RHNO1	-1.10788	-2.31462	2.30815	0.0393072	0.163841	up	0.774572	0.730926
ENST00000577396	protein_coding	SUPT4H1	-2.57172	-3.70737	2.19718	0.0239731	0.11483	up	0.217034	0.149837
ENST00000639812	protein_coding	ZC3H11A	-2.74693	-4.01867	2.41453	0.00549656	0.0386515	up	0.266432	0.175453
ENST00000276072	protein_coding	TAF1	-2.87025	-4.12208	2.38144	0.0242366	0.115753	up	0.541278	0.342232
ENST00000538913	protein_coding	STAT6	-3.14881	-4.39572	2.37331	0.00722252	0.0476836	up	0.37851	0.258124
ENST00000433206	protein_coding	LASP1	-2.01377	-3.56601	2.93272	0.00248242	0.0211449	up	0.241688	0.1329
ENST00000366672	protein_coding	GALNT2	-3.04928	-4.28412	2.35354	0.000539002	0.00689056	up	0.264036	0.173703
ENST00000458659	protein_coding	TSC22D1	-4.75025	-6.29208	2.91162	0.0163413	0.0864488	up	0.247734	0.121574
ENST00000323492	protein_coding	CASP8	-4.21513	-5.77583	2.94997	0.0297844	0.134488	up	0.522315	0.322739
ENST00000263734	protein_coding	EPAS1	-5.24599	-6.9006	3.14838	0.0429688	0.173982	up	0.593628	0.277691
ENST00000372481	protein_coding	NTMT1	-4.84216	-5.86117	2.02653	0.0467325	0.184322	up	0.440077	0.301673
ENST00000269298	protein_coding	SAT2	-3.72888	-5.106	2.5975	0.0144037	0.0789909	up	0.407428	0.28377
ENST00000354667	protein_coding	HNRNPA2B1	-0.457145	-2.24241	3.44681	0.00256835	0.0216672	up	0.469675	0.240159
ENST00000406629	protein_coding	MTMR3	-3.04926	-4.21482	2.24321	0.0486172	0.189729	up	0.505755	0.354858
ENST00000322753	protein_coding	MINOS1	0.655875	-0.895061	2.93007	0.0392421	0.163599	up	0.274354	0.209005
ENST00000368259	protein_coding	CCT3	-4.01626	-5.33813	2.4999	0.0223436	0.108986	up	0.286822	0.127561
ENST00000358935	protein_coding	MARCH5	-4.17897	-6.02454	3.59395	0.011017	0.0649447	up	0.223815	0.129579
NM_001322243	protein_coding	BSG	-3.18538	-4.51767	2.51802	0.00168672	0.0158405	up	0.227751	0.0969347
ENST00000252854	protein_coding	OLFM1	-2.61252	-5.19376	5.98456	0.00926942	0.0571132	up	0.682514	0.388307
ENST00000252854	protein_coding	OLFM1	-2.61252	-5.19376	5.98456	0.00926942	0.0571132	up	0.682514	0.388307
ENST00000287461	protein_coding	ZNF689	-3.29437	-4.43662	2.20726	0.000561095	0.00708986	up	0.148867	0.100095
ENST00000354589	protein_coding	PLEC	-1.66972	-2.71376	2.06199	0.04291	0.17395	up	0.373645	0.255354
ENST00000354589	protein_coding	PLEC	-1.66972	-2.71376	2.06199	0.04291	0.17395	up	0.373645	0.255354
ENST00000403562	protein_coding	PRKAR1B	-1.93766	-3.17282	2.35407	0.000460287	0.00623353	up	0.316992	0.262762
ENST00000401950	protein_coding	MTMR3	-4.07944	-5.09872	2.02691	0.0354723	0.151751	up	0.50681	0.307942
ENST00000578348	protein_coding	GGA3	-4.31943	-6.02945	3.27167	0.0174842	0.0911263	up	0.476979	0.402429
NM_001330229	protein_coding	PSME3	-4.37459	-5.78108	2.65091	0.00335871	0.0266002	up	0.139111	0.0803339
ENST00000372727	protein_coding	SYS1	-3.72714	-4.86847	2.20585	0.0172592	0.0902621	up	0.0674897	0.0399123
ENST00000435406	protein_coding	OS9	-3.27595	-5.18529	3.75636	0.0103263	0.0617959	up	0.476204	0.236416
ENST00000435761	protein_coding	PSMD2	-4.21455	-6.91362	6.49384	0.000237605	0.00390258	up	0.289706	0.12759
ENST00000551035	protein_coding	OS9	-3.53048	-5.41725	3.69805	0.00309544	0.0250082	up	0.455603	0.222433
ENST00000351488	protein_coding	MTMR3	-4.05608	-5.48456	2.69162	0.00948569	0.0579776	up	0.518711	0.267995
ENST00000627532	protein_coding	ZEB2	-4.77997	-6.75272	3.92514	0.0152548	0.0824149	up	0.445177	0.259231
ENST00000301873	protein_coding	LTBP3	0.0134004	-1.97767	3.97531	0.000446941	0.00610207	up	0.353132	0.228799
ENST00000324366	protein_coding	PRMT5	-0.433349	-1.90133	2.76635	0.0047317	0.0344474	up	0.46696	0.380036
ENST00000381482	protein_coding	STK35	-0.639665	-2.32649	3.21947	0.00211965	0.0188399	up	0.345239	0.262328
ENST00000265620	protein_coding	GNAS	-3.82863	-5.68996	3.63342	0.00194968	0.0176362	up	0.246151	0.144182
ENST00000301633	protein_coding	BIRC5	-4.75074	-5.99846	2.37465	0.00522156	0.0371052	up	0.0988402	0.0738417
ENST00000565677	protein_coding	STUB1	-3.7725	-5.74167	3.91544	0.00253318	0.0214416	up	0.242585	0.132566
ENST00000565677	protein_coding	STUB1	-3.7725	-5.74167	3.91544	0.00253318	0.0214416	up	0.242585	0.132566
ENST00000361689	protein_coding	MACF1	-4.53083	-6.42956	3.72885	0.0118912	0.0686962	up	0.294094	0.172433
uc010jry.3	protein_coding	TRIM26	-4.00779	-5.44887	2.71525	0.0111811	0.0656277	up	0.645692	0.371979
ENST00000054950	protein_coding	RCN1	-2.76696	-6.14918	10.4268	0.000386225	0.00549596	up	0.739144	0.405218
ENST00000317269	protein_coding	DNAJC14	-0.631426	-1.75315	2.17606	0.00666892	0.0447645	up	0.340504	0.257724
ENST00000577396	protein_coding	SUPT4H1	-2.57172	-3.70737	2.19718	0.0239731	0.11483	up	0.217034	0.149837
ENST00000433834	protein_coding	CAPZB	-1.9999	-3.32258	2.50129	0.00763399	0.049691	up	0.241077	0.144715
ENST00000316804	protein_coding	GRB2	-2.76245	-4.00794	2.37099	0.0279703	0.128666	up	0.2282	0.137277
ENST00000234301	protein_coding	COX7A2L	-4.84758	-6.84288	3.98697	0.0151292	0.0819681	up	0.260735	0.0714903
ENST00000354359	protein_coding	GNAS	-3.68852	-5.70885	4.05678	0.00164318	0.0155464	up	0.275624	0.142417
ENST00000176643	protein_coding	ALDH3A2	-3.87613	-5.68005	3.49169	0.0010594	0.0112037	up	0.194697	0.0998524
ENST00000338370	protein_coding	AURKAIP1	-4.88668	-6.04976	2.23935	0.0334496	0.145598	up	0.12997	0.13291
ENST00000389054	protein_coding	DIAPH1	1.40817	0.247576	2.23549	0.0036898	0.0285604	up	0.394087	0.332085
ENST00000627144	protein_coding	SMIM7	-4.33953	-5.65195	2.48359	0.0336895	0.145952	up	0.226328	0.154665
ENST00000356674	protein_coding	HNRNPA2B1	-0.560989	-2.02893	2.76626	0.00515478	0.0367332	up	0.313396	0.19068
ENST00000300935	protein_coding	RAB8A	-2.92959	-4.36772	2.70969	0.0128212	0.0725754	up	0.446829	0.265993
ENST00000458659	protein_coding	TSC22D1	-4.75025	-6.29208	2.91162	0.0163413	0.0864488	up	0.247734	0.121574
ENST00000601521	protein_coding	RPS5	-4.89596	-6.48412	3.00666	0.0179248	0.0928523	up	0.260166	0.150105
ENST00000571732	protein_coding	YWHAE	-2.26198	-3.42223	2.23496	0.00660423	0.0444214	up	0.368873	0.200623
ENST00000571732	protein_coding	YWHAE	-2.26198	-3.42223	2.23496	0.00660423	0.0444214	up	0.368873	0.200623
ENST00000409451	protein_coding	GIGYF2	-3.79068	-4.97221	2.26818	0.0350114	0.150454	up	0.537492	0.468647
ENST00000222145	protein_coding	RASIP1	-1.5301	-2.59471	2.09161	0.00268853	0.0224087	up	0.164681	0.13941
ENST00000272233	protein_coding	RHOB	0.102003	-2.16443	4.81132	0.0246874	0.117368	up	0.489311	0.296655
ENST00000256637	protein_coding	SORT1	-4.2907	-5.37554	2.12114	0.0102474	0.061404	up	0.195213	0.111351
ENST00000333007	protein_coding	TNFAIP2	-1.37507	-2.97717	3.03584	0.0499176	0.19306	up	0.576842	0.307246
ENST00000348990	protein_coding	APP	-3.85961	-5.02903	2.24921	0.045788	0.181598	up	0.447672	0.261888
ENST00000456517	protein_coding	HIPK3	-3.17272	-4.30212	2.18769	0.00363644	0.0282332	up	0.30542	0.167561
NM_001127195	protein_coding	CNBP	3.76213	2.26059	2.83145	0.00380942	0.0292686	up	0.715783	0.69204
ENST00000399451	protein_coding	ANKRD28	-1.06563	-2.62869	2.9548	0.000800432	0.0091808	up	0.402691	0.423133
ENST00000322753	protein_coding	MINOS1	0.655875	-0.895061	2.93007	0.0392421	0.163599	up	0.274354	0.209005
ENST00000322753	protein_coding	MINOS1	0.655875	-0.895061	2.93007	0.0392421	0.163599	up	0.274354	0.209005
ENST00000395956	protein_coding	YWHAZ	-3.24618	-5.06752	3.53411	0.00119725	0.0123035	up	0.318016	0.211494
NM_001322243	protein_coding	BSG	-3.18538	-4.51767	2.51802	0.00168672	0.0158405	up	0.227751	0.0969347
ENST00000252854	protein_coding	OLFM1	-2.61252	-5.19376	5.98456	0.00926942	0.0571132	up	0.682514	0.388307
ENST00000252854	protein_coding	OLFM1	-2.61252	-5.19376	5.98456	0.00926942	0.0571132	up	0.682514	0.388307
ENST00000252854	protein_coding	OLFM1	-2.61252	-5.19376	5.98456	0.00926942	0.0571132	up	0.682514	0.388307
ENST00000252854	protein_coding	OLFM1	-2.61252	-5.19376	5.98456	0.00926942	0.0571132	up	0.682514	0.388307
ENST00000252854	protein_coding	OLFM1	-2.61252	-5.19376	5.98456	0.00926942	0.0571132	up	0.682514	0.388307
ENST00000389924	protein_coding	DDX42	-1.71169	-2.7186	2.00959	0.0406991	0.16784	up	0.360942	0.20287
ENST00000510663	protein_coding	SRP72	1.87632	0.634316	2.36526	1.04808e-05	0.000717823	up	0.642095	0.530377
ENST00000287461	protein_coding	ZNF689	-3.29437	-4.43662	2.20726	0.000561095	0.00708986	up	0.148867	0.100095
ENST00000373503	protein_coding	MAPKAP1	-4.40035	-6.15729	3.37982	0.0052884	0.0374871	up	0.252525	0.100563
ENST00000292114	protein_coding	TMEM199	-2.35197	-3.55911	2.3088	0.0215903	0.106331	up	0.252821	0.196164
ENST00000335574	protein_coding	HM13	-3.84363	-6.29232	5.4592	6.727e-05	0.00177036	up	0.231754	0.102292
ENST00000335574	protein_coding	HM13	-3.84363	-6.29232	5.4592	6.727e-05	0.00177036	up	0.231754	0.102292
ENST00000360578	protein_coding	TPPP	1.28053	-2.13939	10.7028	0.0227228	0.110225	up	0.429264	0.244732
ENST00000580900	protein_coding	MTAP	-2.06012	-4.3873	5.01823	0.000689075	0.0082638	up	0.406264	0.446058
NM_002850	protein_coding	PTPRS	-4.29238	-5.79006	2.82389	0.00409064	0.0308924	up	0.290622	0.298019
ENST00000417268	protein_coding	SCAF8	-3.79262	-4.89104	2.14121	1.10258e-05	0.000721332	up	0.199061	0.143206
uc001fcv.3	protein_coding	INTS3	-3.93844	-5.36817	2.69395	0.0032001	0.0256456	up	0.207536	0.198313
ENST00000381000	protein_coding	DNM1L	-3.55095	-4.71619	2.24269	0.0199912	0.100597	up	0.287302	0.225985
ENST00000612157	protein_coding	ARFRP1	-4.31807	-5.49032	2.25363	0.0172808	0.0902926	up	0.295549	0.160338
ENST00000290349	protein_coding	CBR1	-3.22564	-4.33996	2.16493	0.0178683	0.0926238	up	0.652245	0.515305
ENST00000290349	protein_coding	CBR1	-3.22564	-4.33996	2.16493	0.0178683	0.0926238	up	0.652245	0.515305
HBMT00001546532	protein_coding	CATG00000113630.1	-2.89517	-4.09245	2.29307	0.00888194	0.0554268	up	0.502469	0.3624
HBMT00001546532	protein_coding	CATG00000113630.1	-2.89517	-4.09245	2.29307	0.00888194	0.0554268	up	0.502469	0.3624
ENST00000243077	protein_coding	LRP1	-1.89764	-3.73115	3.56402	0.00190026	0.0172721	up	0.45904	0.207159
ENST00000324856	protein_coding	ARID1A	0.777279	-1.31804	4.2732	0.00900216	0.0560091	up	0.539499	0.355658
ENST00000546939	protein_coding	CD63	-2.45626	-3.99803	2.91153	0.00824516	0.0524247	up	0.215246	0.098802
ENST00000613315	protein_coding	UBAP2L	-3.64085	-4.88719	2.37238	0.014348	0.0787608	up	0.265198	0.194009
ENST00000422090	protein_coding	NUP62	-4.76841	-6.0174	2.37674	0.000235829	0.00388736	up	0.323981	0.234666
ENST00000422090	protein_coding	NUP62	-4.76841	-6.0174	2.37674	0.000235829	0.00388736	up	0.323981	0.234666
ENST00000368426	protein_coding	ZBTB7B	-3.72938	-5.04386	2.48714	0.0146781	0.0801308	up	0.192463	0.224013
NM_001267698	protein_coding	CD63	-3.17125	-4.32701	2.22801	0.0430119	0.174102	up	0.132848	0.0745328
ENST00000321358	protein_coding	YBX1	-4.08752	-5.32746	2.3619	0.00468955	0.0342167	up	0.326786	0.262643
ENST00000261275	protein_coding	FAM189A1	-1.90963	-3.14319	2.35146	0.0146928	0.0801921	up	0.291612	0.225193
ENST00000265620	protein_coding	GNAS	-3.82863	-5.68996	3.63342	0.00194968	0.0176362	up	0.246151	0.144182
ENST00000265620	protein_coding	GNAS	-3.82863	-5.68996	3.63342	0.00194968	0.0176362	up	0.246151	0.144182
ENST00000265620	protein_coding	GNAS	-3.82863	-5.68996	3.63342	0.00194968	0.0176362	up	0.246151	0.144182
ENST00000587303	protein_coding	PTPRS	-3.92539	-5.87527	3.86341	0.000209629	0.00360606	up	0.28784	0.231439
ENST00000615907	protein_coding	TPD52L2	-4.26753	-5.62832	2.56827	0.0439799	0.176819	up	0.247367	0.161218
ENST00000394936	protein_coding	PSAP	0.832304	-0.433461	2.40455	0.00526405	0.0373607	up	0.357646	0.197047
ENST00000553300	protein_coding	HNRNPC	-4.1595	-5.61103	2.73499	0.0119365	0.0688583	up	0.168362	0.118881
ENST00000262768	protein_coding	TIMP2	-2.05257	-3.07437	2.03045	0.0245227	0.116779	up	0.392259	0.223721
ENST00000461735	protein_coding	SLC4A2	-1.80935	-3.06483	2.38747	0.00155935	0.0149384	up	0.0422452	0.0321838
ENST00000461735	protein_coding	SLC4A2	-1.80935	-3.06483	2.38747	0.00155935	0.0149384	up	0.0422452	0.0321838
ENST00000354497	protein_coding	RTN3	-3.00667	-4.07715	2.10012	0.0496774	0.192391	up	0.119537	0.0560791
ENST00000451813	protein_coding	TRPC4AP	-4.68948	-6.08029	2.62226	0.0282558	0.129599	up	0.395695	0.130225
ENST00000550776	protein_coding	CD63	-2.98744	-4.52426	2.90154	0.00634262	0.0430146	up	0.200399	0.106994
ENST00000465160	protein_coding	EXD3	-4.09964	-5.17094	2.10133	0.0176676	0.0918523	up	0.256721	0.160232
NM_001142298	protein_coding	SQSTM1	-3.07575	-4.5964	2.86921	0.0198503	0.100064	up	0.268672	0.1501
ENST00000498035	protein_coding	HM13	-3.82589	-5.64562	3.53014	0.0347375	0.14953	up	0.520546	0.441639
ENST00000361232	protein_coding	BTN3A3	-3.10439	-4.11999	2.02174	0.0197915	0.0997899	up	0.536828	0.396414
ENST00000618250	protein_coding	RHNO1	-1.10788	-2.31462	2.30815	0.0393072	0.163841	up	0.774572	0.730926
ENST00000370939	protein_coding	FBXO9	-3.06251	-4.26314	2.29841	0.0354048	0.151604	up	0.295322	0.156133
ENST00000560869	protein_coding	TNFAIP2	-3.96579	-5.83872	3.66276	0.0225362	0.109645	up	0.397343	0.175744
ENST00000356000	protein_coding	RTN3	-5.27521	-6.55394	2.42626	0.0111336	0.06543	up	0.123404	0.0866534
ENST00000174618	protein_coding	MNT	-4.74729	-5.99608	2.37642	0.0256007	0.120658	up	0.232138	0.0953726
ENST00000174618	protein_coding	MNT	-4.74729	-5.99608	2.37642	0.0256007	0.120658	up	0.232138	0.0953726
NM_007326	protein_coding	CYB5R3	-3.26503	-4.31657	2.07275	0.0205377	0.10276	up	0.126415	0.106755
ENST00000313005	protein_coding	BACE1	-2.94816	-4.42522	2.78382	0.045221	0.180285	up	0.631341	0.684235
ENST00000371472	protein_coding	NSMF	-2.61884	-4.15864	2.90754	0.00351206	0.0275196	up	0.633299	0.432243
ENST00000371472	protein_coding	NSMF	-2.61884	-4.15864	2.90754	0.00351206	0.0275196	up	0.633299	0.432243
ENST00000371472	protein_coding	NSMF	-2.61884	-4.15864	2.90754	0.00351206	0.0275196	up	0.633299	0.432243
ENST00000375784	protein_coding	CLIC1	-3.91736	-5.09447	2.26124	0.0396974	0.165045	up	0.187903	0.100445
ENST00000290158	protein_coding	KPNB1	-2.30731	-3.75071	2.71962	0.0158417	0.0845286	up	0.473803	0.306913
ENST00000354359	protein_coding	GNAS	-3.68852	-5.70885	4.05678	0.00164318	0.0155464	up	0.275624	0.142417
ENST00000354359	protein_coding	GNAS	-3.68852	-5.70885	4.05678	0.00164318	0.0155464	up	0.275624	0.142417
ENST00000354359	protein_coding	GNAS	-3.68852	-5.70885	4.05678	0.00164318	0.0155464	up	0.275624	0.142417
ENST00000369642	protein_coding	RHOC	-3.53497	-5.09995	2.95873	0.00350262	0.0274643	up	0.171385	0.102106
ENST00000549701	protein_coding	DNM1L	-3.78346	-4.93735	2.22514	0.0283077	0.12973	up	0.311016	0.258151
ENST00000398174	protein_coding	HM13	-4.23307	-5.42308	2.28154	0.0216415	0.106491	up	0.222504	0.130836
ENST00000398174	protein_coding	HM13	-4.23307	-5.42308	2.28154	0.0216415	0.106491	up	0.222504	0.130836
ENST00000642900	protein_coding	SRP72	2.25377	0.986988	2.40625	1.42207e-05	0.000806318	up	0.646029	0.559014
ENST00000366672	protein_coding	GALNT2	-3.04928	-4.28412	2.35354	0.000539002	0.00689056	up	0.264036	0.173703
ENST00000395290	protein_coding	CELF1	0.468125	-1.49556	3.90058	0.0479908	0.187828	up	0.316082	0.179485
ENST00000230895	protein_coding	DAP	-4.96636	-6.20087	2.35301	0.0370666	0.156525	up	0.416009	0.267682
ENST00000458659	protein_coding	TSC22D1	-4.75025	-6.29208	2.91162	0.0163413	0.0864488	up	0.247734	0.121574
ENST00000448521	protein_coding	DBNL	-3.81654	-5.23949	2.68134	0.035252	0.151289	up	0.334356	0.180117
ENST00000284165	protein_coding	MAX	-3.03556	-4.1223	2.12394	0.0410073	0.168474	up	0.270102	0.123562
ENST00000571732	protein_coding	YWHAE	-2.26198	-3.42223	2.23496	0.00660423	0.0444214	up	0.368873	0.200623
ENST00000556492	protein_coding	NAA30	-4.19683	-6.23763	4.11473	0.0190939	0.0972361	up	0.318224	0.134042
ENST00000403230	protein_coding	DDX17	-2.35749	-3.38044	2.03207	0.0166536	0.0876753	up	0.215747	0.199839
ENST00000403230	protein_coding	DDX17	-2.35749	-3.38044	2.03207	0.0166536	0.0876753	up	0.215747	0.199839
ENST00000222145	protein_coding	RASIP1	-1.5301	-2.59471	2.09161	0.00268853	0.0224087	up	0.164681	0.13941
ENST00000263734	protein_coding	EPAS1	-5.24599	-6.9006	3.14838	0.0429688	0.173982	up	0.593628	0.277691
ENST00000263734	protein_coding	EPAS1	-5.24599	-6.9006	3.14838	0.0429688	0.173982	up	0.593628	0.277691
ENST00000393651	protein_coding	SRPK2	-4.91165	-6.13279	2.33132	0.0415909	0.170138	up	0.34146	0.167418
ENST00000272233	protein_coding	RHOB	0.102003	-2.16443	4.81132	0.0246874	0.117368	up	0.489311	0.296655
ENST00000272233	protein_coding	RHOB	0.102003	-2.16443	4.81132	0.0246874	0.117368	up	0.489311	0.296655
ENST00000272233	protein_coding	RHOB	0.102003	-2.16443	4.81132	0.0246874	0.117368	up	0.489311	0.296655
ENST00000411432	protein_coding	METTL21A	-5.00322	-6.09515	2.13158	0.0450741	0.179945	up	0.155634	0.126322
ENST00000536218	protein_coding	LIG1	-4.12036	-5.29029	2.25001	0.0279306	0.128517	up	0.456882	0.417599
ENST00000391834	protein_coding	AKT1S1	-0.546016	-1.65218	2.15272	0.0342813	0.147956	up	0.566777	0.47876
ENST00000318445	protein_coding	SLCO3A1	-3.35437	-5.02614	3.18604	0.0461247	0.18257	up	0.412469	0.311719
ENST00000354895	protein_coding	VKORC1	-0.673233	-1.91733	2.36871	0.0445612	0.17887	up	0.321332	0.207908
ENST00000592576	protein_coding	EFTUD2	4.35854	2.60605	3.36941	0.0183488	0.0944715	up	0.396308	0.327594
ENST00000372858	protein_coding	PABPC4	-1.49294	-3.51766	4.06914	0.00638267	0.0432074	up	0.410452	0.304347
ENST00000351111	protein_coding	MRPL10	-1.56785	-2.71754	2.21866	0.0132162	0.0741116	up	0.311455	0.281733
ENST00000351111	protein_coding	MRPL10	-1.56785	-2.71754	2.21866	0.0132162	0.0741116	up	0.311455	0.281733
ENST00000279550	protein_coding	YBX3	3.08316	1.35606	3.31061	0.00217845	0.0191543	up	0.639415	0.601058
ENST00000279550	protein_coding	YBX3	3.08316	1.35606	3.31061	0.00217845	0.0191543	up	0.639415	0.601058
ENST00000380524	protein_coding	SERPINB6	1.29428	-0.0564199	2.55036	0.014312	0.0786848	up	0.116529	0.107121
ENST00000333007	protein_coding	TNFAIP2	-1.37507	-2.97717	3.03584	0.0499176	0.19306	up	0.576842	0.307246
ENST00000354667	protein_coding	HNRNPA2B1	-0.457145	-2.24241	3.44681	0.00256835	0.0216672	up	0.469675	0.240159
ENST00000354667	protein_coding	HNRNPA2B1	-0.457145	-2.24241	3.44681	0.00256835	0.0216672	up	0.469675	0.240159
ENST00000354667	protein_coding	HNRNPA2B1	-0.457145	-2.24241	3.44681	0.00256835	0.0216672	up	0.469675	0.240159
ENST00000354667	protein_coding	HNRNPA2B1	-0.457145	-2.24241	3.44681	0.00256835	0.0216672	up	0.469675	0.240159
ENST00000354667	protein_coding	HNRNPA2B1	-0.457145	-2.24241	3.44681	0.00256835	0.0216672	up	0.469675	0.240159
NM_001291429	protein_coding	BAX	-3.36922	-4.62535	2.38854	0.0145307	0.079592	up	0.127917	0.10993
ENST00000534871	protein_coding	AURKB	-4.93675	-6.30755	2.58613	0.000472275	0.00634968	up	0.20453	0.0927122
ENST00000438423	protein_coding	TCF12	-3.74941	-5.21367	2.75922	0.00930461	0.0572684	up	0.255957	0.137712
ENST00000424901	protein_coding	AKT2	-1.32581	-2.58782	2.3983	0.0192295	0.0977747	up	0.638535	0.499143
ENST00000424901	protein_coding	AKT2	-1.32581	-2.58782	2.3983	0.0192295	0.0977747	up	0.638535	0.499143
ENST00000424901	protein_coding	AKT2	-1.32581	-2.58782	2.3983	0.0192295	0.0977747	up	0.638535	0.499143
ENST00000399451	protein_coding	ANKRD28	-1.06563	-2.62869	2.9548	0.000800432	0.0091808	up	0.402691	0.423133
ENST00000334205	protein_coding	RPS6KA4	-5.05741	-6.66554	3.04855	0.00820792	0.0522024	up	0.0835444	0.0383646
ENST00000322753	protein_coding	MINOS1	0.655875	-0.895061	2.93007	0.0392421	0.163599	up	0.274354	0.209005
ENST00000368259	protein_coding	CCT3	-4.01626	-5.33813	2.4999	0.0223436	0.108986	up	0.286822	0.127561
ENST00000368259	protein_coding	CCT3	-4.01626	-5.33813	2.4999	0.0223436	0.108986	up	0.286822	0.127561
ENST00000368259	protein_coding	CCT3	-4.01626	-5.33813	2.4999	0.0223436	0.108986	up	0.286822	0.127561
ENST00000368259	protein_coding	CCT3	-4.01626	-5.33813	2.4999	0.0223436	0.108986	up	0.286822	0.127561
ENST00000382181	protein_coding	RBCK1	-5.09575	-6.51952	2.68285	0.0156986	0.0840391	up	0.159695	0.100285
ENST00000370994	protein_coding	SERBP1	-0.945872	-2.63918	3.23398	0.0486046	0.189712	up	0.540814	0.529807
ENST00000370994	protein_coding	SERBP1	-0.945872	-2.63918	3.23398	0.0486046	0.189712	up	0.540814	0.529807
ENST00000376621	protein_coding	GNL1	-4.21294	-5.40007	2.27699	0.0068829	0.0459314	up	0.315265	0.147913
ENST00000376621	protein_coding	GNL1	-4.21294	-5.40007	2.27699	0.0068829	0.0459314	up	0.315265	0.147913
ENST00000324093	protein_coding	PLXND1	-3.09007	-4.2837	2.28728	0.0136547	0.0759383	up	0.317562	0.19085
NM_001322243	protein_coding	BSG	-3.18538	-4.51767	2.51802	0.00168672	0.0158405	up	0.227751	0.0969347
NM_001322243	protein_coding	BSG	-3.18538	-4.51767	2.51802	0.00168672	0.0158405	up	0.227751	0.0969347
NM_001322243	protein_coding	BSG	-3.18538	-4.51767	2.51802	0.00168672	0.0158405	up	0.227751	0.0969347
NM_001322243	protein_coding	BSG	-3.18538	-4.51767	2.51802	0.00168672	0.0158405	up	0.227751	0.0969347
NM_001322243	protein_coding	BSG	-3.18538	-4.51767	2.51802	0.00168672	0.0158405	up	0.227751	0.0969347
ENST00000005340	protein_coding	DVL2	-0.347362	-2.23283	3.69472	0.00224505	0.0195596	up	0.454041	0.319334
ENST00000398733	protein_coding	UBE2D2	-1.63046	-4.16596	5.79775	0.0181945	0.093888	up	0.371628	0.223116
NM_001350607	protein_coding	SRSF11	-4.54048	-6.19053	3.13845	0.0142568	0.078505	up	0.203909	0.128872
ENST00000343796	protein_coding	NR3C1	-2.5751	-3.8569	2.43142	0.026462	0.123774	up	0.517942	0.468964
ENST00000252854	protein_coding	OLFM1	-2.61252	-5.19376	5.98456	0.00926942	0.0571132	up	0.682514	0.388307
ENST00000252854	protein_coding	OLFM1	-2.61252	-5.19376	5.98456	0.00926942	0.0571132	up	0.682514	0.388307
ENST00000252854	protein_coding	OLFM1	-2.61252	-5.19376	5.98456	0.00926942	0.0571132	up	0.682514	0.388307
ENST00000252854	protein_coding	OLFM1	-2.61252	-5.19376	5.98456	0.00926942	0.0571132	up	0.682514	0.388307
ENST00000252854	protein_coding	OLFM1	-2.61252	-5.19376	5.98456	0.00926942	0.0571132	up	0.682514	0.388307
ENST00000252854	protein_coding	OLFM1	-2.61252	-5.19376	5.98456	0.00926942	0.0571132	up	0.682514	0.388307
ENST00000252854	protein_coding	OLFM1	-2.61252	-5.19376	5.98456	0.00926942	0.0571132	up	0.682514	0.388307
ENST00000394805	protein_coding	MATR3	-2.26819	-3.30048	2.04526	0.00541303	0.0381931	up	0.159903	0.126509
ENST00000270176	protein_coding	SCYL1	-4.32357	-5.49991	2.26002	0.00965027	0.058686	up	0.377547	0.182173
ENST00000270176	protein_coding	SCYL1	-4.32357	-5.49991	2.26002	0.00965027	0.058686	up	0.377547	0.182173
ENST00000359564	protein_coding	DSE	-3.58498	-4.85801	2.41669	0.011879	0.0686713	up	0.344413	0.242879
ENST00000354589	protein_coding	PLEC	-1.66972	-2.71376	2.06199	0.04291	0.17395	up	0.373645	0.255354
ENST00000354589	protein_coding	PLEC	-1.66972	-2.71376	2.06199	0.04291	0.17395	up	0.373645	0.255354
ENST00000354589	protein_coding	PLEC	-1.66972	-2.71376	2.06199	0.04291	0.17395	up	0.373645	0.255354
ENST00000354589	protein_coding	PLEC	-1.66972	-2.71376	2.06199	0.04291	0.17395	up	0.373645	0.255354
ENST00000491511	protein_coding	NXPE3	-1.67582	-3.13393	2.74749	0.0447433	0.179193	up	0.566798	0.527499
ENST00000216185	protein_coding	TXN2	-0.0651794	-1.34908	2.43496	0.000730279	0.00861436	up	0.434877	0.284301
ENST00000578348	protein_coding	GGA3	-4.31943	-6.02945	3.27167	0.0174842	0.0911263	up	0.476979	0.402429
ENST00000335574	protein_coding	HM13	-3.84363	-6.29232	5.4592	6.727e-05	0.00177036	up	0.231754	0.102292
ENST00000335574	protein_coding	HM13	-3.84363	-6.29232	5.4592	6.727e-05	0.00177036	up	0.231754	0.102292
ENST00000335574	protein_coding	HM13	-3.84363	-6.29232	5.4592	6.727e-05	0.00177036	up	0.231754	0.102292
ENST00000335574	protein_coding	HM13	-3.84363	-6.29232	5.4592	6.727e-05	0.00177036	up	0.231754	0.102292
ENST00000426142	protein_coding	CTNND1	-4.21016	-6.0516	3.58367	0.00474413	0.0344961	up	0.298644	0.156563
ENST00000360578	protein_coding	TPPP	1.28053	-2.13939	10.7028	0.0227228	0.110225	up	0.429264	0.244732
ENST00000580900	protein_coding	MTAP	-2.06012	-4.3873	5.01823	0.000689075	0.0082638	up	0.406264	0.446058
NM_001330229	protein_coding	PSME3	-4.37459	-5.78108	2.65091	0.00335871	0.0266002	up	0.139111	0.0803339
ENST00000417268	protein_coding	SCAF8	-3.79262	-4.89104	2.14121	1.10258e-05	0.000721332	up	0.199061	0.143206
NM_001018075	protein_coding	NR3C1	-2.47576	-3.67737	2.29996	0.0152058	0.0822081	up	0.53144	0.517728
ENST00000400809	protein_coding	CCNL2	-3.97819	-5.69025	3.27629	0.0277516	0.128053	up	0.349414	0.200564
uc001fcv.3	protein_coding	INTS3	-3.93844	-5.36817	2.69395	0.0032001	0.0256456	up	0.207536	0.198313
ENST00000612157	protein_coding	ARFRP1	-4.31807	-5.49032	2.25363	0.0172808	0.0902926	up	0.295549	0.160338
ENST00000435406	protein_coding	OS9	-3.27595	-5.18529	3.75636	0.0103263	0.0617959	up	0.476204	0.236416
ENST00000435406	protein_coding	OS9	-3.27595	-5.18529	3.75636	0.0103263	0.0617959	up	0.476204	0.236416
ENST00000435406	protein_coding	OS9	-3.27595	-5.18529	3.75636	0.0103263	0.0617959	up	0.476204	0.236416
ENST00000403433	protein_coding	CHTOP	-2.52989	-3.74092	2.31502	0.0123103	0.0705877	up	0.40967	0.25971
ENST00000646693	protein_coding	SMARCA4	-5.13197	-6.36082	2.3438	0.021401	0.10568	up	0.350239	0.245297
ENST00000527954	protein_coding	EXOSC4	-4.0615	-5.74434	3.2106	0.00497706	0.0357561	up	0.0963794	0.106954
uc010aev.3	protein_coding	MYCBP2	-2.84854	-4.6307	3.43941	0.0336096	0.145826	up	0.411307	0.227243
ENST00000551035	protein_coding	OS9	-3.53048	-5.41725	3.69805	0.00309544	0.0250082	up	0.455603	0.222433
ENST00000551035	protein_coding	OS9	-3.53048	-5.41725	3.69805	0.00309544	0.0250082	up	0.455603	0.222433
ENST00000551035	protein_coding	OS9	-3.53048	-5.41725	3.69805	0.00309544	0.0250082	up	0.455603	0.222433
ENST00000382480	protein_coding	CPZ	-1.43117	-2.4522	2.02936	0.00166338	0.0156728	up	0.273355	0.222074
ENST00000557843	protein_coding	TCF12	-3.62493	-4.71703	2.13184	0.0385782	0.161331	up	0.26004	0.156149
ENST00000250076	protein_coding	ZNF232	-1.82534	-3.60195	3.4262	0.00287844	0.0236387	up	0.80556	0.749534
NM_001284363	protein_coding	TLK2	-0.712153	-2.03116	2.49494	0.0336807	0.145941	up	0.420806	0.261546
ENST00000627532	protein_coding	ZEB2	-4.77997	-6.75272	3.92514	0.0152548	0.0824149	up	0.445177	0.259231
ENST00000340192	protein_coding	ERCC1	3.26005	0.285559	7.85978	0.0213497	0.105532	up	0.430066	0.306596
ENST00000622959	protein_coding	TMEM175	-4.38828	-6.03423	3.12954	0.0328283	0.14379	up	0.346649	0.155261
ENST00000543964	protein_coding	ENTPD1	-3.4244	-4.60963	2.27399	0.031404	0.139346	up	0.269966	0.166029
uc002wfb.3	protein_coding	RP11-314N13.10	-4.19817	-6.48315	4.87359	0.0126287	0.0718197	up	0.24287	0.115515
ENST00000372338	protein_coding	FIBCD1	-3.76343	-4.98945	2.33922	0.00571655	0.0397831	up	0.0440559	0.0352276
ENST00000254584	protein_coding	ARFIP2	-2.83948	-4.46427	3.08397	0.00807013	0.0516272	up	0.719433	0.598661
ENST00000254584	protein_coding	ARFIP2	-2.83948	-4.46427	3.08397	0.00807013	0.0516272	up	0.719433	0.598661
ENST00000324856	protein_coding	ARID1A	0.777279	-1.31804	4.2732	0.00900216	0.0560091	up	0.539499	0.355658
ENST00000546939	protein_coding	CD63	-2.45626	-3.99803	2.91153	0.00824516	0.0524247	up	0.215246	0.098802
ENST00000613315	protein_coding	UBAP2L	-3.64085	-4.88719	2.37238	0.014348	0.0787608	up	0.265198	0.194009
ENST00000535458	protein_coding	KPNB1	-4.81245	-6.16416	2.55215	0.0246187	0.117114	up	0.362868	0.147795
ENST00000428599	protein_coding	CTNND1	-3.21299	-4.52283	2.47915	0.0273171	0.126507	up	0.225355	0.189762
ENST00000552150	protein_coding	KRT8	-3.5611	-4.62045	2.084	0.000202987	0.00353967	up	0.242787	0.141421
ENST00000552150	protein_coding	KRT8	-3.5611	-4.62045	2.084	0.000202987	0.00353967	up	0.242787	0.141421
ENST00000422090	protein_coding	NUP62	-4.76841	-6.0174	2.37674	0.000235829	0.00388736	up	0.323981	0.234666
ENST00000422090	protein_coding	NUP62	-4.76841	-6.0174	2.37674	0.000235829	0.00388736	up	0.323981	0.234666
ENST00000422090	protein_coding	NUP62	-4.76841	-6.0174	2.37674	0.000235829	0.00388736	up	0.323981	0.234666
ENST00000422090	protein_coding	NUP62	-4.76841	-6.0174	2.37674	0.000235829	0.00388736	up	0.323981	0.234666
ENST00000379803	protein_coding	SIN3B	-2.36784	-3.88599	2.86424	0.000489895	0.00646492	up	0.278167	0.187572
ENST00000379803	protein_coding	SIN3B	-2.36784	-3.88599	2.86424	0.000489895	0.00646492	up	0.278167	0.187572
ENST00000379803	protein_coding	SIN3B	-2.36784	-3.88599	2.86424	0.000489895	0.00646492	up	0.278167	0.187572
ENST00000381482	protein_coding	STK35	-0.639665	-2.32649	3.21947	0.00211965	0.0188399	up	0.345239	0.262328
NM_001267698	protein_coding	CD63	-3.17125	-4.32701	2.22801	0.0430119	0.174102	up	0.132848	0.0745328
ENST00000265620	protein_coding	GNAS	-3.82863	-5.68996	3.63342	0.00194968	0.0176362	up	0.246151	0.144182
ENST00000565677	protein_coding	STUB1	-3.7725	-5.74167	3.91544	0.00253318	0.0214416	up	0.242585	0.132566
ENST00000615907	protein_coding	TPD52L2	-4.26753	-5.62832	2.56827	0.0439799	0.176819	up	0.247367	0.161218
ENST00000301011	protein_coding	ZC3H18	0.358471	-0.776098	2.19553	0.0492519	0.191228	up	0.707116	0.604502
ENST00000301011	protein_coding	ZC3H18	0.358471	-0.776098	2.19553	0.0492519	0.191228	up	0.707116	0.604502
ENST00000301011	protein_coding	ZC3H18	0.358471	-0.776098	2.19553	0.0492519	0.191228	up	0.707116	0.604502
ENST00000301011	protein_coding	ZC3H18	0.358471	-0.776098	2.19553	0.0492519	0.191228	up	0.707116	0.604502
ENST00000519807	protein_coding	RPS20	-3.11111	-4.12439	2.01849	0.029234	0.132753	up	0.232445	0.179216
ENST00000266069	protein_coding	GID8	-1.22534	-2.30369	2.11163	0.035052	0.150572	up	0.467549	0.295076
ENST00000266069	protein_coding	GID8	-1.22534	-2.30369	2.11163	0.035052	0.150572	up	0.467549	0.295076
ENST00000266069	protein_coding	GID8	-1.22534	-2.30369	2.11163	0.035052	0.150572	up	0.467549	0.295076
ENST00000575120	protein_coding	HMOX2	-4.50973	-5.62978	2.17355	0.0107172	0.0635864	up	0.326144	0.243579
ENST00000575120	protein_coding	HMOX2	-4.50973	-5.62978	2.17355	0.0107172	0.0635864	up	0.326144	0.243579
ENST00000553300	protein_coding	HNRNPC	-4.1595	-5.61103	2.73499	0.0119365	0.0688583	up	0.168362	0.118881
ENST00000553300	protein_coding	HNRNPC	-4.1595	-5.61103	2.73499	0.0119365	0.0688583	up	0.168362	0.118881
ENST00000553300	protein_coding	HNRNPC	-4.1595	-5.61103	2.73499	0.0119365	0.0688583	up	0.168362	0.118881
ENST00000612421	protein_coding	SERPINB6	-4.9472	-6.54314	3.02291	0.0170906	0.0895073	up	0.355071	0.163976
ENST00000590665	protein_coding	ATP5A1	-3.69315	-5.22375	2.88906	0.00346563	0.027249	up	0.123524	0.0488358
ENST00000228865	protein_coding	CREBL2	-2.18922	-3.45257	2.40052	0.00211129	0.0187801	up	0.0921705	0.0777578
ENST00000300933	protein_coding	TPM4	-2.68439	-3.95255	2.40853	0.000880872	0.0098191	up	0.0894563	0.0964893
uc010jry.3	protein_coding	TRIM26	-4.00779	-5.44887	2.71525	0.0111811	0.0656277	up	0.645692	0.371979
uc010jry.3	protein_coding	TRIM26	-4.00779	-5.44887	2.71525	0.0111811	0.0656277	up	0.645692	0.371979
uc010jry.3	protein_coding	TRIM26	-4.00779	-5.44887	2.71525	0.0111811	0.0656277	up	0.645692	0.371979
ENST00000550776	protein_coding	CD63	-2.98744	-4.52426	2.90154	0.00634262	0.0430146	up	0.200399	0.106994
ENST00000452929	protein_coding	KLC1	-4.16116	-6.0094	3.60058	0.0269562	0.125474	up	0.582318	0.302674
NM_001142298	protein_coding	SQSTM1	-3.07575	-4.5964	2.86921	0.0198503	0.100064	up	0.268672	0.1501
NM_001142298	protein_coding	SQSTM1	-3.07575	-4.5964	2.86921	0.0198503	0.100064	up	0.268672	0.1501
ENST00000498035	protein_coding	HM13	-3.82589	-5.64562	3.53014	0.0347375	0.14953	up	0.520546	0.441639
ENST00000498035	protein_coding	HM13	-3.82589	-5.64562	3.53014	0.0347375	0.14953	up	0.520546	0.441639
ENST00000357365	protein_coding	SDCCAG3	-4.03061	-5.38127	2.55029	0.0266958	0.12459	up	0.434629	0.226576
ENST00000357365	protein_coding	SDCCAG3	-4.03061	-5.38127	2.55029	0.0266958	0.12459	up	0.434629	0.226576
ENST00000357365	protein_coding	SDCCAG3	-4.03061	-5.38127	2.55029	0.0266958	0.12459	up	0.434629	0.226576
ENST00000528232	protein_coding	CTNND1	-2.76993	-3.89614	2.18284	0.0380601	0.159718	up	0.267472	0.211581
ENST00000368905	protein_coding	SCNM1	-2.5974	-4.14826	2.92992	0.0305348	0.136815	up	0.575538	0.431982
ENST00000054950	protein_coding	RCN1	-2.76696	-6.14918	10.4268	0.000386225	0.00549596	up	0.739144	0.405218
ENST00000392723	protein_coding	POGZ	-0.69223	-2.06347	2.58693	0.00842541	0.0532307	up	0.762438	0.583465
ENST00000277458	protein_coding	ASB6	-3.0815	-4.39375	2.48329	0.0255046	0.120328	up	0.380612	0.270486
ENST00000277458	protein_coding	ASB6	-3.0815	-4.39375	2.48329	0.0255046	0.120328	up	0.380612	0.270486
ENST00000357337	protein_coding	MYCBP2	-1.98792	-3.67523	3.22054	0.00548797	0.0386029	up	0.397361	0.268282
ENST00000415361	protein_coding	CTNND1	-3.61131	-5.0701	2.74878	0.024568	0.116946	up	0.23583	0.165645
ENST00000560869	protein_coding	TNFAIP2	-3.96579	-5.83872	3.66276	0.0225362	0.109645	up	0.397343	0.175744
ENST00000621062	protein_coding	GAS2L1	-3.75601	-5.15569	2.63845	0.0264415	0.123731	up	0.0886446	0.0605366
ENST00000621062	protein_coding	GAS2L1	-3.75601	-5.15569	2.63845	0.0264415	0.123731	up	0.0886446	0.0605366
ENST00000376652	protein_coding	ENTPD6	-4.95353	-6.40543	2.73568	0.0272031	0.126082	up	0.305564	0.202778
ENST00000450050	protein_coding	ASB6	-3.15521	-4.68244	2.88233	0.0156045	0.0837091	up	0.408897	0.274225
ENST00000450050	protein_coding	ASB6	-3.15521	-4.68244	2.88233	0.0156045	0.0837091	up	0.408897	0.274225
ENST00000266458	protein_coding	GABARAPL1	-4.05497	-5.69182	3.10986	0.0111423	0.0654641	up	0.228984	0.106519
ENST00000392038	protein_coding	AKT2	-1.63081	-2.66464	2.04745	0.0454793	0.180956	up	0.633298	0.497717
ENST00000392038	protein_coding	AKT2	-1.63081	-2.66464	2.04745	0.0454793	0.180956	up	0.633298	0.497717
ENST00000392038	protein_coding	AKT2	-1.63081	-2.66464	2.04745	0.0454793	0.180956	up	0.633298	0.497717
ENST00000566044	protein_coding	PHKB	-5.31899	-6.78318	2.75907	0.0315614	0.139882	up	0.41147	0.142587
ENST00000544440	protein_coding	MYCBP2	-1.95269	-3.53663	2.99788	0.0102087	0.0612359	up	0.391651	0.269753
NM_007326	protein_coding	CYB5R3	-3.26503	-4.31657	2.07275	0.0205377	0.10276	up	0.126415	0.106755
ENST00000371472	protein_coding	NSMF	-2.61884	-4.15864	2.90754	0.00351206	0.0275196	up	0.633299	0.432243
ENST00000371472	protein_coding	NSMF	-2.61884	-4.15864	2.90754	0.00351206	0.0275196	up	0.633299	0.432243
ENST00000371472	protein_coding	NSMF	-2.61884	-4.15864	2.90754	0.00351206	0.0275196	up	0.633299	0.432243
ENST00000371472	protein_coding	NSMF	-2.61884	-4.15864	2.90754	0.00351206	0.0275196	up	0.633299	0.432243
ENST00000371472	protein_coding	NSMF	-2.61884	-4.15864	2.90754	0.00351206	0.0275196	up	0.633299	0.432243
ENST00000375784	protein_coding	CLIC1	-3.91736	-5.09447	2.26124	0.0396974	0.165045	up	0.187903	0.100445
ENST00000523293	protein_coding	REEP4	-3.04909	-4.90903	3.62992	0.000634347	0.0077646	up	0.30412	0.154525
ENST00000234301	protein_coding	COX7A2L	-4.84758	-6.84288	3.98697	0.0151292	0.0819681	up	0.260735	0.0714903
ENST00000290158	protein_coding	KPNB1	-2.30731	-3.75071	2.71962	0.0158417	0.0845286	up	0.473803	0.306913
ENST00000354359	protein_coding	GNAS	-3.68852	-5.70885	4.05678	0.00164318	0.0155464	up	0.275624	0.142417
ENST00000176643	protein_coding	ALDH3A2	-3.87613	-5.68005	3.49169	0.0010594	0.0112037	up	0.194697	0.0998524
ENST00000176643	protein_coding	ALDH3A2	-3.87613	-5.68005	3.49169	0.0010594	0.0112037	up	0.194697	0.0998524
NM_006077	protein_coding	MICU1	-0.582388	-2.26666	3.21379	0.012749	0.0723298	up	0.508607	0.298415
ENST00000413916	protein_coding	ZMIZ2	-4.75006	-6.30703	2.94234	0.0306454	0.137081	up	0.242485	0.0970244
ENST00000538913	protein_coding	STAT6	-3.14881	-4.39572	2.37331	0.00722252	0.0476836	up	0.37851	0.258124
ENST00000323055	protein_coding	PPP3CA	-5.16008	-6.61566	2.74265	0.0456111	0.181178	up	0.452904	0.237762
ENST00000323055	protein_coding	PPP3CA	-5.16008	-6.61566	2.74265	0.0456111	0.181178	up	0.452904	0.237762
ENST00000593587	protein_coding	HNRNPUL1	-3.82541	-5.09128	2.40472	0.0248088	0.117798	up	0.484318	0.464244
ENST00000548033	protein_coding	AK2	-3.51619	-5.28456	3.40668	0.00132211	0.0132823	up	0.280816	0.17281
ENST00000548033	protein_coding	AK2	-3.51619	-5.28456	3.40668	0.00132211	0.0132823	up	0.280816	0.17281
ENST00000433206	protein_coding	LASP1	-2.01377	-3.56601	2.93272	0.00248242	0.0211449	up	0.241688	0.1329
ENST00000533050	protein_coding	FAM118B	-4.36677	-5.89945	2.89322	0.00849318	0.0535702	up	0.18027	0.11253
ENST00000389054	protein_coding	DIAPH1	1.40817	0.247576	2.23549	0.0036898	0.0285604	up	0.394087	0.332085
ENST00000389054	protein_coding	DIAPH1	1.40817	0.247576	2.23549	0.0036898	0.0285604	up	0.394087	0.332085
ENST00000389054	protein_coding	DIAPH1	1.40817	0.247576	2.23549	0.0036898	0.0285604	up	0.394087	0.332085
ENST00000389054	protein_coding	DIAPH1	1.40817	0.247576	2.23549	0.0036898	0.0285604	up	0.394087	0.332085
ENST00000259939	protein_coding	RNF144B	-3.69533	-5.05948	2.57423	0.0392351	0.163599	up	0.517523	0.328498
ENST00000398174	protein_coding	HM13	-4.23307	-5.42308	2.28154	0.0216415	0.106491	up	0.222504	0.130836
ENST00000398174	protein_coding	HM13	-4.23307	-5.42308	2.28154	0.0216415	0.106491	up	0.222504	0.130836
ENST00000398174	protein_coding	HM13	-4.23307	-5.42308	2.28154	0.0216415	0.106491	up	0.222504	0.130836
ENST00000398174	protein_coding	HM13	-4.23307	-5.42308	2.28154	0.0216415	0.106491	up	0.222504	0.130836
ENST00000202017	protein_coding	PDRG1	-4.12514	-5.2317	2.15332	0.0368553	0.155977	up	0.671634	0.552177
ENST00000202017	protein_coding	PDRG1	-4.12514	-5.2317	2.15332	0.0368553	0.155977	up	0.671634	0.552177
ENST00000592524	protein_coding	GJC1	-3.08832	-4.28821	2.29723	0.0004514	0.00614097	up	0.161052	0.123149
ENST00000421097	protein_coding	COASY	-3.62603	-5.00501	2.60084	0.0308956	0.137624	up	0.376156	0.232345
ENST00000366672	protein_coding	GALNT2	-3.04928	-4.28412	2.35354	0.000539002	0.00689056	up	0.264036	0.173703
ENST00000366672	protein_coding	GALNT2	-3.04928	-4.28412	2.35354	0.000539002	0.00689056	up	0.264036	0.173703
ENST00000394854	protein_coding	PPP3CA	-4.19209	-5.59976	2.65308	0.0215822	0.106314	up	0.441672	0.291248
ENST00000394854	protein_coding	PPP3CA	-4.19209	-5.59976	2.65308	0.0215822	0.106314	up	0.441672	0.291248
ENST00000370950	protein_coding	SRSF11	-4.06586	-5.47983	2.66471	0.0161353	0.0854775	up	0.218115	0.176938
ENST00000356674	protein_coding	HNRNPA2B1	-0.560989	-2.02893	2.76626	0.00515478	0.0367332	up	0.313396	0.19068
ENST00000356674	protein_coding	HNRNPA2B1	-0.560989	-2.02893	2.76626	0.00515478	0.0367332	up	0.313396	0.19068
ENST00000356674	protein_coding	HNRNPA2B1	-0.560989	-2.02893	2.76626	0.00515478	0.0367332	up	0.313396	0.19068
ENST00000356674	protein_coding	HNRNPA2B1	-0.560989	-2.02893	2.76626	0.00515478	0.0367332	up	0.313396	0.19068
ENST00000356674	protein_coding	HNRNPA2B1	-0.560989	-2.02893	2.76626	0.00515478	0.0367332	up	0.313396	0.19068
ENST00000448616	protein_coding	FIBCD1	-5.03471	-6.46463	2.69432	0.00484878	0.0350324	up	0.238828	0.170547
ENST00000300935	protein_coding	RAB8A	-2.92959	-4.36772	2.70969	0.0128212	0.0725754	up	0.446829	0.265993
ENST00000458659	protein_coding	TSC22D1	-4.75025	-6.29208	2.91162	0.0163413	0.0864488	up	0.247734	0.121574
ENST00000458659	protein_coding	TSC22D1	-4.75025	-6.29208	2.91162	0.0163413	0.0864488	up	0.247734	0.121574
ENST00000354667	protein_coding	HNRNPA2B1	-0.457145	-2.24241	3.44681	0.00256835	0.0216672	up	0.469675	0.240159
ENST00000354589	protein_coding	PLEC	-1.66972	-2.71376	2.06199	0.04291	0.17395	up	0.373645	0.255354
ENST00000356674	protein_coding	HNRNPA2B1	-0.560989	-2.02893	2.76626	0.00515478	0.0367332	up	0.313396	0.19068
ENST00000239940	protein_coding	PFN2	5.32922	2.98149	5.09022	0.00914333	0.0565341	up	0.390199	0.411148
ENST00000239940	protein_coding	PFN2	5.32922	2.98149	5.09022	0.00914333	0.0565341	up	0.390199	0.411148
ENST00000239940	protein_coding	PFN2	5.32922	2.98149	5.09022	0.00914333	0.0565341	up	0.390199	0.411148
ENST00000284165	protein_coding	MAX	-3.03556	-4.1223	2.12394	0.0410073	0.168474	up	0.270102	0.123562
ENST00000571732	protein_coding	YWHAE	-2.26198	-3.42223	2.23496	0.00660423	0.0444214	up	0.368873	0.200623
ENST00000571732	protein_coding	YWHAE	-2.26198	-3.42223	2.23496	0.00660423	0.0444214	up	0.368873	0.200623
ENST00000403230	protein_coding	DDX17	-2.35749	-3.38044	2.03207	0.0166536	0.0876753	up	0.215747	0.199839
ENST00000403230	protein_coding	DDX17	-2.35749	-3.38044	2.03207	0.0166536	0.0876753	up	0.215747	0.199839
ENST00000403230	protein_coding	DDX17	-2.35749	-3.38044	2.03207	0.0166536	0.0876753	up	0.215747	0.199839
ENST00000352732	protein_coding	ABHD2	-4.73357	-6.04198	2.47669	0.0265462	0.124092	up	0.15728	0.09257
ENST00000409451	protein_coding	GIGYF2	-3.79068	-4.97221	2.26818	0.0350114	0.150454	up	0.537492	0.468647
ENST00000222145	protein_coding	RASIP1	-1.5301	-2.59471	2.09161	0.00268853	0.0224087	up	0.164681	0.13941
ENST00000252593	protein_coding	BST2	-4.61724	-5.81729	2.29748	0.0223428	0.108986	up	0.191659	0.121479
ENST00000252593	protein_coding	BST2	-4.61724	-5.81729	2.29748	0.0223428	0.108986	up	0.191659	0.121479
ENST00000252593	protein_coding	BST2	-4.61724	-5.81729	2.29748	0.0223428	0.108986	up	0.191659	0.121479
ENST00000252593	protein_coding	BST2	-4.61724	-5.81729	2.29748	0.0223428	0.108986	up	0.191659	0.121479
ENST00000252593	protein_coding	BST2	-4.61724	-5.81729	2.29748	0.0223428	0.108986	up	0.191659	0.121479
NM_001330259	protein_coding	ACOT9	-1.00235	-2.5693	2.96277	0.0434523	0.175465	up	0.706304	0.515901
NM_001330259	protein_coding	ACOT9	-1.00235	-2.5693	2.96277	0.0434523	0.175465	up	0.706304	0.515901
ENST00000272298	protein_coding	CALM2	-1.39837	-3.13209	3.32584	6.63103e-06	0.000587802	up	0.193228	0.136514
NM_001349968	protein_coding	PACSIN2	-4.49466	-5.94663	2.73581	0.0228708	0.110685	up	0.270232	0.232622
ENST00000393651	protein_coding	SRPK2	-4.91165	-6.13279	2.33132	0.0415909	0.170138	up	0.34146	0.167418
ENST00000269162	protein_coding	GNAL	-1.78909	-3.70578	3.77555	0.0337908	0.146248	up	0.0783806	0.0700322
ENST00000272233	protein_coding	RHOB	0.102003	-2.16443	4.81132	0.0246874	0.117368	up	0.489311	0.296655
ENST00000272233	protein_coding	RHOB	0.102003	-2.16443	4.81132	0.0246874	0.117368	up	0.489311	0.296655
ENST00000272233	protein_coding	RHOB	0.102003	-2.16443	4.81132	0.0246874	0.117368	up	0.489311	0.296655
ENST00000306562	protein_coding	ZNF672	0.514367	-0.588273	2.14747	0.00315875	0.0254475	up	0.621116	0.523327
ENST00000306562	protein_coding	ZNF672	0.514367	-0.588273	2.14747	0.00315875	0.0254475	up	0.621116	0.523327
ENST00000269298	protein_coding	SAT2	-3.72888	-5.106	2.5975	0.0144037	0.0789909	up	0.407428	0.28377
ENST00000620366	protein_coding	KIAA1191	-1.25787	-2.69036	2.69912	0.000664958	0.00804201	up	0.293636	0.220376
ENST00000256637	protein_coding	SORT1	-4.2907	-5.37554	2.12114	0.0102474	0.061404	up	0.195213	0.111351
ENST00000454510	protein_coding	SAFB	-2.87178	-3.97341	2.14597	0.0363308	0.1543	up	0.322618	0.230364
ENST00000454510	protein_coding	SAFB	-2.87178	-3.97341	2.14597	0.0363308	0.1543	up	0.322618	0.230364
ENST00000536218	protein_coding	LIG1	-4.12036	-5.29029	2.25001	0.0279306	0.128517	up	0.456882	0.417599
ENST00000391834	protein_coding	AKT1S1	-0.546016	-1.65218	2.15272	0.0342813	0.147956	up	0.566777	0.47876
ENST00000391834	protein_coding	AKT1S1	-0.546016	-1.65218	2.15272	0.0342813	0.147956	up	0.566777	0.47876
ENST00000372642	protein_coding	ENDOG	0.609296	-0.530077	2.20285	0.00112497	0.0117584	up	0.169739	0.117761
ENST00000398692	protein_coding	RBM4	-1.80863	-2.93063	2.17649	0.012816	0.0725754	up	0.29612	0.171913
ENST00000368533	protein_coding	TPM3	3.81728	2.58568	2.34828	0.00922339	0.0569062	up	0.563138	0.55045
ENST00000318445	protein_coding	SLCO3A1	-3.35437	-5.02614	3.18604	0.0461247	0.18257	up	0.412469	0.311719
ENST00000318445	protein_coding	SLCO3A1	-3.35437	-5.02614	3.18604	0.0461247	0.18257	up	0.412469	0.311719
ENST00000318445	protein_coding	SLCO3A1	-3.35437	-5.02614	3.18604	0.0461247	0.18257	up	0.412469	0.311719
ENST00000318445	protein_coding	SLCO3A1	-3.35437	-5.02614	3.18604	0.0461247	0.18257	up	0.412469	0.311719
ENST00000424310	protein_coding	RNF145	0.0592711	-1.15248	2.31619	0.00867267	0.0544772	up	0.2662	0.212629
ENST00000592576	protein_coding	EFTUD2	4.35854	2.60605	3.36941	0.0183488	0.0944715	up	0.396308	0.327594
ENST00000592576	protein_coding	EFTUD2	4.35854	2.60605	3.36941	0.0183488	0.0944715	up	0.396308	0.327594
ENST00000592576	protein_coding	EFTUD2	4.35854	2.60605	3.36941	0.0183488	0.0944715	up	0.396308	0.327594
ENST00000258148	protein_coding	MDM2	-3.15989	-4.7881	3.0913	0.0455352	0.181097	up	0.452525	0.271174
ENST00000351111	protein_coding	MRPL10	-1.56785	-2.71754	2.21866	0.0132162	0.0741116	up	0.311455	0.281733
ENST00000333007	protein_coding	TNFAIP2	-1.37507	-2.97717	3.03584	0.0499176	0.19306	up	0.576842	0.307246
ENST00000333007	protein_coding	TNFAIP2	-1.37507	-2.97717	3.03584	0.0499176	0.19306	up	0.576842	0.307246
ENST00000333007	protein_coding	TNFAIP2	-1.37507	-2.97717	3.03584	0.0499176	0.19306	up	0.576842	0.307246
ENST00000333007	protein_coding	TNFAIP2	-1.37507	-2.97717	3.03584	0.0499176	0.19306	up	0.576842	0.307246
ENST00000431232	protein_coding	TMEM8A	0.32552	-0.774362	2.14337	0.0359479	0.153128	up	0.503502	0.404385
ENST00000431232	protein_coding	TMEM8A	0.32552	-0.774362	2.14337	0.0359479	0.153128	up	0.503502	0.404385
ENST00000354667	protein_coding	HNRNPA2B1	-0.457145	-2.24241	3.44681	0.00256835	0.0216672	up	0.469675	0.240159
ENST00000354667	protein_coding	HNRNPA2B1	-0.457145	-2.24241	3.44681	0.00256835	0.0216672	up	0.469675	0.240159
ENST00000354667	protein_coding	HNRNPA2B1	-0.457145	-2.24241	3.44681	0.00256835	0.0216672	up	0.469675	0.240159
ENST00000354667	protein_coding	HNRNPA2B1	-0.457145	-2.24241	3.44681	0.00256835	0.0216672	up	0.469675	0.240159
ENST00000354667	protein_coding	HNRNPA2B1	-0.457145	-2.24241	3.44681	0.00256835	0.0216672	up	0.469675	0.240159
ENST00000354667	protein_coding	HNRNPA2B1	-0.457145	-2.24241	3.44681	0.00256835	0.0216672	up	0.469675	0.240159
ENST00000477853	protein_coding	EMC1	-0.173958	-1.18985	2.02215	0.00846281	0.0534228	up	0.0726266	0.0591906
ENST00000318080	protein_coding	CRAT	3.91522	0.45721	10.9892	0.00506277	0.0362128	up	0.422709	0.306975
ENST00000318080	protein_coding	CRAT	3.91522	0.45721	10.9892	0.00506277	0.0362128	up	0.422709	0.306975
ENST00000534871	protein_coding	AURKB	-4.93675	-6.30755	2.58613	0.000472275	0.00634968	up	0.20453	0.0927122
ENST00000393795	protein_coding	PSMC3IP	-1.81415	-3.42724	3.05906	0.0358425	0.152832	up	0.704958	0.490729
ENST00000393795	protein_coding	PSMC3IP	-1.81415	-3.42724	3.05906	0.0358425	0.152832	up	0.704958	0.490729
ENST00000325421	protein_coding	ZNF579	-2.8566	-3.90536	2.06875	0.00431863	0.0321141	up	0.138104	0.111818
ENST00000325421	protein_coding	ZNF579	-2.8566	-3.90536	2.06875	0.00431863	0.0321141	up	0.138104	0.111818
ENST00000424901	protein_coding	AKT2	-1.32581	-2.58782	2.3983	0.0192295	0.0977747	up	0.638535	0.499143
ENST00000424901	protein_coding	AKT2	-1.32581	-2.58782	2.3983	0.0192295	0.0977747	up	0.638535	0.499143
ENST00000397248	protein_coding	IL15RA	-0.748208	-3.14975	5.28368	0.0159976	0.0850829	up	0.656869	0.440903
ENST00000456517	protein_coding	HIPK3	-3.17272	-4.30212	2.18769	0.00363644	0.0282332	up	0.30542	0.167561
ENST00000407859	protein_coding	MADD	-4.08392	-5.43562	2.55214	0.0297396	0.134356	up	0.312899	0.206423
ENST00000503216	protein_coding	PRELID1	-3.29899	-4.87778	2.9872	0.0102047	0.0612331	up	0.170436	0.105181
ENST00000503216	protein_coding	PRELID1	-3.29899	-4.87778	2.9872	0.0102047	0.0612331	up	0.170436	0.105181
ENST00000613503	protein_coding	SPPL2B	-2.18262	-3.55912	2.59637	0.0186526	0.0956313	up	0.722462	0.50114
ENST00000613503	protein_coding	SPPL2B	-2.18262	-3.55912	2.59637	0.0186526	0.0956313	up	0.722462	0.50114
NM_001127195	protein_coding	CNBP	3.76213	2.26059	2.83145	0.00380942	0.0292686	up	0.715783	0.69204
NM_001127195	protein_coding	CNBP	3.76213	2.26059	2.83145	0.00380942	0.0292686	up	0.715783	0.69204
ENST00000511367	protein_coding	DROSHA	-4.91583	-6.29811	2.6068	0.00779555	0.0502679	up	0.296241	0.166826
ENST00000399451	protein_coding	ANKRD28	-1.06563	-2.62869	2.9548	0.000800432	0.0091808	up	0.402691	0.423133
ENST00000399451	protein_coding	ANKRD28	-1.06563	-2.62869	2.9548	0.000800432	0.0091808	up	0.402691	0.423133
ENST00000399451	protein_coding	ANKRD28	-1.06563	-2.62869	2.9548	0.000800432	0.0091808	up	0.402691	0.423133
ENST00000381733	protein_coding	ASAH1	-2.05245	-3.54932	2.8223	0.000347065	0.00508732	up	0.0291156	0.0189505
ENST00000368259	protein_coding	CCT3	-4.01626	-5.33813	2.4999	0.0223436	0.108986	up	0.286822	0.127561
ENST00000368259	protein_coding	CCT3	-4.01626	-5.33813	2.4999	0.0223436	0.108986	up	0.286822	0.127561
ENST00000368259	protein_coding	CCT3	-4.01626	-5.33813	2.4999	0.0223436	0.108986	up	0.286822	0.127561
ENST00000368259	protein_coding	CCT3	-4.01626	-5.33813	2.4999	0.0223436	0.108986	up	0.286822	0.127561
ENST00000396113	protein_coding	NDUFAF6	-1.8934	-2.96082	2.09568	0.00169784	0.0159056	up	0.148059	0.0638634
ENST00000370994	protein_coding	SERBP1	-0.945872	-2.63918	3.23398	0.0486046	0.189712	up	0.540814	0.529807
ENST00000395956	protein_coding	YWHAZ	-3.24618	-5.06752	3.53411	0.00119725	0.0123035	up	0.318016	0.211494
ENST00000395956	protein_coding	YWHAZ	-3.24618	-5.06752	3.53411	0.00119725	0.0123035	up	0.318016	0.211494
ENST00000376621	protein_coding	GNL1	-4.21294	-5.40007	2.27699	0.0068829	0.0459314	up	0.315265	0.147913
ENST00000338051	protein_coding	C5orf24	-3.33328	-4.75909	2.68665	0.00536229	0.0379286	up	0.562664	0.301316
ENST00000324093	protein_coding	PLXND1	-3.09007	-4.2837	2.28728	0.0136547	0.0759383	up	0.317562	0.19085
ENST00000394181	protein_coding	CLDND1	-3.56583	-4.6667	2.14484	0.00385971	0.029546	up	0.306423	0.188087
ENST00000338631	protein_coding	ACIN1	-1.79276	-2.95593	2.23949	0.0060746	0.0416669	up	0.394188	0.330174
ENST00000338631	protein_coding	ACIN1	-1.79276	-2.95593	2.23949	0.0060746	0.0416669	up	0.394188	0.330174
ENST00000338631	protein_coding	ACIN1	-1.79276	-2.95593	2.23949	0.0060746	0.0416669	up	0.394188	0.330174
ENST00000338631	protein_coding	ACIN1	-1.79276	-2.95593	2.23949	0.0060746	0.0416669	up	0.394188	0.330174
NM_001322243	protein_coding	BSG	-3.18538	-4.51767	2.51802	0.00168672	0.0158405	up	0.227751	0.0969347
NM_001322243	protein_coding	BSG	-3.18538	-4.51767	2.51802	0.00168672	0.0158405	up	0.227751	0.0969347
NM_001322243	protein_coding	BSG	-3.18538	-4.51767	2.51802	0.00168672	0.0158405	up	0.227751	0.0969347
NM_001322243	protein_coding	BSG	-3.18538	-4.51767	2.51802	0.00168672	0.0158405	up	0.227751	0.0969347
ENST00000432560	protein_coding	AP1B1	-3.38349	-4.48324	2.14317	0.0093556	0.0574673	up	0.313781	0.190758
ENST00000432560	protein_coding	AP1B1	-3.38349	-4.48324	2.14317	0.0093556	0.0574673	up	0.313781	0.190758
ENST00000432560	protein_coding	AP1B1	-3.38349	-4.48324	2.14317	0.0093556	0.0574673	up	0.313781	0.190758
ENST00000398733	protein_coding	UBE2D2	-1.63046	-4.16596	5.79775	0.0181945	0.093888	up	0.371628	0.223116
ENST00000398733	protein_coding	UBE2D2	-1.63046	-4.16596	5.79775	0.0181945	0.093888	up	0.371628	0.223116
ENST00000263246	protein_coding	PACSIN2	-3.62067	-4.92102	2.46288	0.0083993	0.0530951	up	0.366431	0.279713
ENST00000415954	protein_coding	MTO1	-4.43473	-5.6106	2.25929	0.00223206	0.0194761	up	0.328011	0.254567
NM_001350607	protein_coding	SRSF11	-4.54048	-6.19053	3.13845	0.0142568	0.078505	up	0.203909	0.128872
ENST00000343796	protein_coding	NR3C1	-2.5751	-3.8569	2.43142	0.026462	0.123774	up	0.517942	0.468964
ENST00000343796	protein_coding	NR3C1	-2.5751	-3.8569	2.43142	0.026462	0.123774	up	0.517942	0.468964
ENST00000343796	protein_coding	NR3C1	-2.5751	-3.8569	2.43142	0.026462	0.123774	up	0.517942	0.468964
ENST00000343796	protein_coding	NR3C1	-2.5751	-3.8569	2.43142	0.026462	0.123774	up	0.517942	0.468964
ENST00000252854	protein_coding	OLFM1	-2.61252	-5.19376	5.98456	0.00926942	0.0571132	up	0.682514	0.388307
ENST00000252854	protein_coding	OLFM1	-2.61252	-5.19376	5.98456	0.00926942	0.0571132	up	0.682514	0.388307
ENST00000252854	protein_coding	OLFM1	-2.61252	-5.19376	5.98456	0.00926942	0.0571132	up	0.682514	0.388307
ENST00000252854	protein_coding	OLFM1	-2.61252	-5.19376	5.98456	0.00926942	0.0571132	up	0.682514	0.388307
ENST00000252854	protein_coding	OLFM1	-2.61252	-5.19376	5.98456	0.00926942	0.0571132	up	0.682514	0.388307
ENST00000252854	protein_coding	OLFM1	-2.61252	-5.19376	5.98456	0.00926942	0.0571132	up	0.682514	0.388307
ENST00000252854	protein_coding	OLFM1	-2.61252	-5.19376	5.98456	0.00926942	0.0571132	up	0.682514	0.388307
ENST00000252854	protein_coding	OLFM1	-2.61252	-5.19376	5.98456	0.00926942	0.0571132	up	0.682514	0.388307
ENST00000252854	protein_coding	OLFM1	-2.61252	-5.19376	5.98456	0.00926942	0.0571132	up	0.682514	0.388307
ENST00000252854	protein_coding	OLFM1	-2.61252	-5.19376	5.98456	0.00926942	0.0571132	up	0.682514	0.388307
ENST00000409338	protein_coding	RPL36A-HNRNPH2	-3.74774	-5.14238	2.62923	0.0037186	0.0287347	up	0.453042	0.300517
ENST00000409338	protein_coding	RPL36A-HNRNPH2	-3.74774	-5.14238	2.62923	0.0037186	0.0287347	up	0.453042	0.300517
ENST00000389924	protein_coding	DDX42	-1.71169	-2.7186	2.00959	0.0406991	0.16784	up	0.360942	0.20287
ENST00000389924	protein_coding	DDX42	-1.71169	-2.7186	2.00959	0.0406991	0.16784	up	0.360942	0.20287
ENST00000398249	protein_coding	GSK3A	-4.562	-5.58873	2.03739	0.0368434	0.155971	up	0.302996	0.130353
ENST00000540479	protein_coding	CALML4	-3.25895	-4.30741	2.06832	0.0235439	0.113296	up	0.12203	0.101866
ENST00000379977	protein_coding	IL15RA	-0.850701	-3.18602	5.04663	0.0143178	0.0786848	up	0.65198	0.474591
ENST00000270176	protein_coding	SCYL1	-4.32357	-5.49991	2.26002	0.00965027	0.058686	up	0.377547	0.182173
ENST00000270176	protein_coding	SCYL1	-4.32357	-5.49991	2.26002	0.00965027	0.058686	up	0.377547	0.182173
ENST00000270176	protein_coding	SCYL1	-4.32357	-5.49991	2.26002	0.00965027	0.058686	up	0.377547	0.182173
ENST00000533654	protein_coding	ANP32E	-2.81383	-4.32911	2.85854	0.00108575	0.0114085	up	0.342008	0.341052
ENST00000533654	protein_coding	ANP32E	-2.81383	-4.32911	2.85854	0.00108575	0.0114085	up	0.342008	0.341052
ENST00000395881	protein_coding	RTFDC1	-3.72626	-5.19977	2.77698	0.0124228	0.0710373	up	0.149895	0.139295
ENST00000373503	protein_coding	MAPKAP1	-4.40035	-6.15729	3.37982	0.0052884	0.0374871	up	0.252525	0.100563
ENST00000354589	protein_coding	PLEC	-1.66972	-2.71376	2.06199	0.04291	0.17395	up	0.373645	0.255354
ENST00000354589	protein_coding	PLEC	-1.66972	-2.71376	2.06199	0.04291	0.17395	up	0.373645	0.255354
ENST00000354589	protein_coding	PLEC	-1.66972	-2.71376	2.06199	0.04291	0.17395	up	0.373645	0.255354
ENST00000354589	protein_coding	PLEC	-1.66972	-2.71376	2.06199	0.04291	0.17395	up	0.373645	0.255354
ENST00000354589	protein_coding	PLEC	-1.66972	-2.71376	2.06199	0.04291	0.17395	up	0.373645	0.255354
ENST00000354589	protein_coding	PLEC	-1.66972	-2.71376	2.06199	0.04291	0.17395	up	0.373645	0.255354
ENST00000354589	protein_coding	PLEC	-1.66972	-2.71376	2.06199	0.04291	0.17395	up	0.373645	0.255354
ENST00000403562	protein_coding	PRKAR1B	-1.93766	-3.17282	2.35407	0.000460287	0.00623353	up	0.316992	0.262762
ENST00000302386	protein_coding	GABARAP	0.503805	-0.862238	2.57763	0.000308815	0.00470748	up	0.172905	0.148955
ENST00000216185	protein_coding	TXN2	-0.0651794	-1.34908	2.43496	0.000730279	0.00861436	up	0.434877	0.284301
ENST00000439151	protein_coding	NSD1	-3.58792	-5.43743	3.60378	0.00250614	0.0212888	up	0.33084	0.161121
ENST00000313806	protein_coding	RCAN1	-4.46099	-5.71538	2.38567	0.0267448	0.124746	up	0.305974	0.172884
ENST00000330817	protein_coding	ALG12	-5.05042	-6.14336	2.13308	0.0289976	0.131941	up	0.32747	0.243451
ENST00000526072	protein_coding	CD81	-5.01223	-6.72103	3.26888	0.00242931	0.0207931	up	0.275266	0.109916
ENST00000578348	protein_coding	GGA3	-4.31943	-6.02945	3.27167	0.0174842	0.0911263	up	0.476979	0.402429
ENST00000335574	protein_coding	HM13	-3.84363	-6.29232	5.4592	6.727e-05	0.00177036	up	0.231754	0.102292
ENST00000335574	protein_coding	HM13	-3.84363	-6.29232	5.4592	6.727e-05	0.00177036	up	0.231754	0.102292
ENST00000335574	protein_coding	HM13	-3.84363	-6.29232	5.4592	6.727e-05	0.00177036	up	0.231754	0.102292
ENST00000335574	protein_coding	HM13	-3.84363	-6.29232	5.4592	6.727e-05	0.00177036	up	0.231754	0.102292
ENST00000335574	protein_coding	HM13	-3.84363	-6.29232	5.4592	6.727e-05	0.00177036	up	0.231754	0.102292
ENST00000335574	protein_coding	HM13	-3.84363	-6.29232	5.4592	6.727e-05	0.00177036	up	0.231754	0.102292
ENST00000335574	protein_coding	HM13	-3.84363	-6.29232	5.4592	6.727e-05	0.00177036	up	0.231754	0.102292
ENST00000335574	protein_coding	HM13	-3.84363	-6.29232	5.4592	6.727e-05	0.00177036	up	0.231754	0.102292
ENST00000372876	protein_coding	TBCC	2.01312	0.710642	2.46653	0.0275509	0.127333	up	0.632235	0.607099
ENST00000372876	protein_coding	TBCC	2.01312	0.710642	2.46653	0.0275509	0.127333	up	0.632235	0.607099
ENST00000372876	protein_coding	TBCC	2.01312	0.710642	2.46653	0.0275509	0.127333	up	0.632235	0.607099
ENST00000360578	protein_coding	TPPP	1.28053	-2.13939	10.7028	0.0227228	0.110225	up	0.429264	0.244732
ENST00000360578	protein_coding	TPPP	1.28053	-2.13939	10.7028	0.0227228	0.110225	up	0.429264	0.244732
ENST00000360578	protein_coding	TPPP	1.28053	-2.13939	10.7028	0.0227228	0.110225	up	0.429264	0.244732
ENST00000433983	protein_coding	ETFA	-5.02241	-6.19461	2.25354	0.0329934	0.144218	up	0.167473	0.104254
NM_001300952	protein_coding	SRGAP2	-4.37459	-5.58215	2.30947	0.0153112	0.0825832	up	0.596238	0.408979
NM_002850	protein_coding	PTPRS	-4.29238	-5.79006	2.82389	0.00409064	0.0308924	up	0.290622	0.298019
NM_001330229	protein_coding	PSME3	-4.37459	-5.78108	2.65091	0.00335871	0.0266002	up	0.139111	0.0803339
NM_001330229	protein_coding	PSME3	-4.37459	-5.78108	2.65091	0.00335871	0.0266002	up	0.139111	0.0803339
NM_001330229	protein_coding	PSME3	-4.37459	-5.78108	2.65091	0.00335871	0.0266002	up	0.139111	0.0803339
NM_001330229	protein_coding	PSME3	-4.37459	-5.78108	2.65091	0.00335871	0.0266002	up	0.139111	0.0803339
ENST00000421832	protein_coding	CTU1	-2.87159	-4.47909	3.04725	0.00298065	0.0242865	up	0.551291	0.533069
ENST00000366910	protein_coding	MARC1	-3.16999	-5.62628	5.48804	0.00945151	0.0578615	up	0.467568	0.397496
ENST00000366910	protein_coding	MARC1	-3.16999	-5.62628	5.48804	0.00945151	0.0578615	up	0.467568	0.397496
ENST00000366910	protein_coding	MARC1	-3.16999	-5.62628	5.48804	0.00945151	0.0578615	up	0.467568	0.397496
ENST00000366910	protein_coding	MARC1	-3.16999	-5.62628	5.48804	0.00945151	0.0578615	up	0.467568	0.397496
ENST00000366910	protein_coding	MARC1	-3.16999	-5.62628	5.48804	0.00945151	0.0578615	up	0.467568	0.397496
ENST00000366910	protein_coding	MARC1	-3.16999	-5.62628	5.48804	0.00945151	0.0578615	up	0.467568	0.397496
ENST00000417268	protein_coding	SCAF8	-3.79262	-4.89104	2.14121	1.10258e-05	0.000721332	up	0.199061	0.143206
NM_001018075	protein_coding	NR3C1	-2.47576	-3.67737	2.29996	0.0152058	0.0822081	up	0.53144	0.517728
NM_001018075	protein_coding	NR3C1	-2.47576	-3.67737	2.29996	0.0152058	0.0822081	up	0.53144	0.517728
NM_001018075	protein_coding	NR3C1	-2.47576	-3.67737	2.29996	0.0152058	0.0822081	up	0.53144	0.517728
NM_001018075	protein_coding	NR3C1	-2.47576	-3.67737	2.29996	0.0152058	0.0822081	up	0.53144	0.517728
ENST00000451491	protein_coding	TSSC4	0.54513	-1.04665	3.0142	0.00432166	0.0321262	up	0.237231	0.165083
ENST00000451491	protein_coding	TSSC4	0.54513	-1.04665	3.0142	0.00432166	0.0321262	up	0.237231	0.165083
uc001fcv.3	protein_coding	INTS3	-3.93844	-5.36817	2.69395	0.0032001	0.0256456	up	0.207536	0.198313
uc001fcv.3	protein_coding	INTS3	-3.93844	-5.36817	2.69395	0.0032001	0.0256456	up	0.207536	0.198313
ENST00000290349	protein_coding	CBR1	-3.22564	-4.33996	2.16493	0.0178683	0.0926238	up	0.652245	0.515305
ENST00000290349	protein_coding	CBR1	-3.22564	-4.33996	2.16493	0.0178683	0.0926238	up	0.652245	0.515305
ENST00000290349	protein_coding	CBR1	-3.22564	-4.33996	2.16493	0.0178683	0.0926238	up	0.652245	0.515305
ENST00000544898	protein_coding	TK2	-5.00334	-6.42477	2.67851	0.0283073	0.12973	up	0.389371	0.187304
ENST00000435406	protein_coding	OS9	-3.27595	-5.18529	3.75636	0.0103263	0.0617959	up	0.476204	0.236416
ENST00000435406	protein_coding	OS9	-3.27595	-5.18529	3.75636	0.0103263	0.0617959	up	0.476204	0.236416
ENST00000435406	protein_coding	OS9	-3.27595	-5.18529	3.75636	0.0103263	0.0617959	up	0.476204	0.236416
ENST00000403433	protein_coding	CHTOP	-2.52989	-3.74092	2.31502	0.0123103	0.0705877	up	0.40967	0.25971
ENST00000409462	protein_coding	PID1	-4.91269	-6.34697	2.70248	0.0433198	0.175031	up	0.351271	0.137037
ENST00000409462	protein_coding	PID1	-4.91269	-6.34697	2.70248	0.0433198	0.175031	up	0.351271	0.137037
ENST00000409462	protein_coding	PID1	-4.91269	-6.34697	2.70248	0.0433198	0.175031	up	0.351271	0.137037
ENST00000369452	protein_coding	SHOC2	-3.15036	-4.3447	2.2884	0.00434914	0.0322979	up	0.363702	0.331751
ENST00000369452	protein_coding	SHOC2	-3.15036	-4.3447	2.2884	0.00434914	0.0322979	up	0.363702	0.331751
ENST00000256996	protein_coding	DDB2	1.39801	0.199107	2.29565	0.0418857	0.171008	up	0.759615	0.609668
ENST00000360905	protein_coding	ERC1	-3.66541	-4.84277	2.26162	0.0224504	0.109355	up	0.50088	0.295539
ENST00000551035	protein_coding	OS9	-3.53048	-5.41725	3.69805	0.00309544	0.0250082	up	0.455603	0.222433
ENST00000551035	protein_coding	OS9	-3.53048	-5.41725	3.69805	0.00309544	0.0250082	up	0.455603	0.222433
ENST00000551035	protein_coding	OS9	-3.53048	-5.41725	3.69805	0.00309544	0.0250082	up	0.455603	0.222433
ENST00000382480	protein_coding	CPZ	-1.43117	-2.4522	2.02936	0.00166338	0.0156728	up	0.273355	0.222074
ENST00000382480	protein_coding	CPZ	-1.43117	-2.4522	2.02936	0.00166338	0.0156728	up	0.273355	0.222074
ENST00000500635	protein_coding	RBM14-RBM4	-1.48818	-2.61842	2.18895	0.0157557	0.0842263	up	0.286143	0.195872
ENST00000500635	protein_coding	RBM14-RBM4	-1.48818	-2.61842	2.18895	0.0157557	0.0842263	up	0.286143	0.195872
ENST00000250076	protein_coding	ZNF232	-1.82534	-3.60195	3.4262	0.00287844	0.0236387	up	0.80556	0.749534
HBMT00001546532	protein_coding	CATG00000113630.1	-2.89517	-4.09245	2.29307	0.00888194	0.0554268	up	0.502469	0.3624
ENST00000610535	protein_coding	TNIP1	-0.771286	-2.53829	3.40346	0.0122093	0.0701058	up	0.37757	0.29699
ENST00000610535	protein_coding	TNIP1	-0.771286	-2.53829	3.40346	0.0122093	0.0701058	up	0.37757	0.29699
ENST00000525219	protein_coding	IL15RA	-0.775426	-2.9489	4.51107	0.024874	0.117985	up	0.643394	0.434822
ENST00000340192	protein_coding	ERCC1	3.26005	0.285559	7.85978	0.0213497	0.105532	up	0.430066	0.306596
NM_001324120	protein_coding	CYFIP1	-3.13843	-4.7763	3.11205	0.0209319	0.103967	up	0.365884	0.254721
ENST00000318201	protein_coding	DGKZ	-5.3076	-6.39759	2.12873	0.0416645	0.170348	up	0.233729	0.148156
ENST00000282030	protein_coding	SETBP1	-4.41488	-5.59055	2.25898	0.0430161	0.174102	up	0.55698	0.315361
ENST00000543964	protein_coding	ENTPD1	-3.4244	-4.60963	2.27399	0.031404	0.139346	up	0.269966	0.166029
uc002wfb.3	protein_coding	RP11-314N13.10	-4.19817	-6.48315	4.87359	0.0126287	0.0718197	up	0.24287	0.115515
NM_001252122	protein_coding	PASK	3.69837	1.24379	5.48157	0.00585533	0.0405762	up	0.46896	0.371931
ENST00000319006	protein_coding	TALDO1	2.90871	1.17797	3.31897	0.000436725	0.00601901	up	0.290053	0.258767
ENST00000319006	protein_coding	TALDO1	2.90871	1.17797	3.31897	0.000436725	0.00601901	up	0.290053	0.258767
ENST00000612514	protein_coding	TTF1	-4.74574	-5.86701	2.17539	0.00172158	0.0160494	up	0.516159	0.276985
ENST00000308677	protein_coding	PRKACA	-4.02601	-5.23283	2.30829	0.014298	0.0786668	up	0.246923	0.155627
ENST00000308677	protein_coding	PRKACA	-4.02601	-5.23283	2.30829	0.014298	0.0786668	up	0.246923	0.155627
ENST00000254584	protein_coding	ARFIP2	-2.83948	-4.46427	3.08397	0.00807013	0.0516272	up	0.719433	0.598661
ENST00000254584	protein_coding	ARFIP2	-2.83948	-4.46427	3.08397	0.00807013	0.0516272	up	0.719433	0.598661
ENST00000254584	protein_coding	ARFIP2	-2.83948	-4.46427	3.08397	0.00807013	0.0516272	up	0.719433	0.598661
ENST00000302174	protein_coding	NUDT9	-5.25231	-7.43081	4.52682	2.59345e-05	0.00107767	up	0.093431	0.0661637
ENST00000613315	protein_coding	UBAP2L	-3.64085	-4.88719	2.37238	0.014348	0.0787608	up	0.265198	0.194009
ENST00000613315	protein_coding	UBAP2L	-3.64085	-4.88719	2.37238	0.014348	0.0787608	up	0.265198	0.194009
ENST00000613315	protein_coding	UBAP2L	-3.64085	-4.88719	2.37238	0.014348	0.0787608	up	0.265198	0.194009
ENST00000613315	protein_coding	UBAP2L	-3.64085	-4.88719	2.37238	0.014348	0.0787608	up	0.265198	0.194009
ENST00000620230	protein_coding	ADRM1	-3.97673	-5.22521	2.37591	0.0158128	0.0844523	up	0.195377	0.125555
ENST00000620230	protein_coding	ADRM1	-3.97673	-5.22521	2.37591	0.0158128	0.0844523	up	0.195377	0.125555
ENST00000620230	protein_coding	ADRM1	-3.97673	-5.22521	2.37591	0.0158128	0.0844523	up	0.195377	0.125555
ENST00000324366	protein_coding	PRMT5	-0.433349	-1.90133	2.76635	0.0047317	0.0344474	up	0.46696	0.380036
ENST00000324366	protein_coding	PRMT5	-0.433349	-1.90133	2.76635	0.0047317	0.0344474	up	0.46696	0.380036
ENST00000324366	protein_coding	PRMT5	-0.433349	-1.90133	2.76635	0.0047317	0.0344474	up	0.46696	0.380036
ENST00000324366	protein_coding	PRMT5	-0.433349	-1.90133	2.76635	0.0047317	0.0344474	up	0.46696	0.380036
ENST00000324366	protein_coding	PRMT5	-0.433349	-1.90133	2.76635	0.0047317	0.0344474	up	0.46696	0.380036
ENST00000535458	protein_coding	KPNB1	-4.81245	-6.16416	2.55215	0.0246187	0.117114	up	0.362868	0.147795
ENST00000535458	protein_coding	KPNB1	-4.81245	-6.16416	2.55215	0.0246187	0.117114	up	0.362868	0.147795
ENST00000552150	protein_coding	KRT8	-3.5611	-4.62045	2.084	0.000202987	0.00353967	up	0.242787	0.141421
ENST00000552150	protein_coding	KRT8	-3.5611	-4.62045	2.084	0.000202987	0.00353967	up	0.242787	0.141421
ENST00000552150	protein_coding	KRT8	-3.5611	-4.62045	2.084	0.000202987	0.00353967	up	0.242787	0.141421
ENST00000552150	protein_coding	KRT8	-3.5611	-4.62045	2.084	0.000202987	0.00353967	up	0.242787	0.141421
ENST00000552150	protein_coding	KRT8	-3.5611	-4.62045	2.084	0.000202987	0.00353967	up	0.242787	0.141421
ENST00000422090	protein_coding	NUP62	-4.76841	-6.0174	2.37674	0.000235829	0.00388736	up	0.323981	0.234666
ENST00000422090	protein_coding	NUP62	-4.76841	-6.0174	2.37674	0.000235829	0.00388736	up	0.323981	0.234666
ENST00000422090	protein_coding	NUP62	-4.76841	-6.0174	2.37674	0.000235829	0.00388736	up	0.323981	0.234666
ENST00000422090	protein_coding	NUP62	-4.76841	-6.0174	2.37674	0.000235829	0.00388736	up	0.323981	0.234666
ENST00000422090	protein_coding	NUP62	-4.76841	-6.0174	2.37674	0.000235829	0.00388736	up	0.323981	0.234666
ENST00000422090	protein_coding	NUP62	-4.76841	-6.0174	2.37674	0.000235829	0.00388736	up	0.323981	0.234666
ENST00000422090	protein_coding	NUP62	-4.76841	-6.0174	2.37674	0.000235829	0.00388736	up	0.323981	0.234666
ENST00000422090	protein_coding	NUP62	-4.76841	-6.0174	2.37674	0.000235829	0.00388736	up	0.323981	0.234666
ENST00000422090	protein_coding	NUP62	-4.76841	-6.0174	2.37674	0.000235829	0.00388736	up	0.323981	0.234666
ENST00000422090	protein_coding	NUP62	-4.76841	-6.0174	2.37674	0.000235829	0.00388736	up	0.323981	0.234666
ENST00000422090	protein_coding	NUP62	-4.76841	-6.0174	2.37674	0.000235829	0.00388736	up	0.323981	0.234666
ENST00000422090	protein_coding	NUP62	-4.76841	-6.0174	2.37674	0.000235829	0.00388736	up	0.323981	0.234666
ENST00000569529	protein_coding	FAM173A	-0.581537	-2.04519	2.75806	0.0381902	0.160176	up	0.360042	0.220743
ENST00000389709	protein_coding	ZXDC	-3.353	-4.59082	2.35841	0.00630194	0.0428012	up	0.457017	0.33827
ENST00000583868	protein_coding	ARHGDIA	-2.74435	-3.83937	2.13616	0.0498216	0.192819	up	0.423578	0.216046
ENST00000583868	protein_coding	ARHGDIA	-2.74435	-3.83937	2.13616	0.0498216	0.192819	up	0.423578	0.216046
ENST00000368426	protein_coding	ZBTB7B	-3.72938	-5.04386	2.48714	0.0146781	0.0801308	up	0.192463	0.224013
ENST00000368426	protein_coding	ZBTB7B	-3.72938	-5.04386	2.48714	0.0146781	0.0801308	up	0.192463	0.224013
ENST00000368426	protein_coding	ZBTB7B	-3.72938	-5.04386	2.48714	0.0146781	0.0801308	up	0.192463	0.224013
ENST00000368426	protein_coding	ZBTB7B	-3.72938	-5.04386	2.48714	0.0146781	0.0801308	up	0.192463	0.224013
ENST00000368426	protein_coding	ZBTB7B	-3.72938	-5.04386	2.48714	0.0146781	0.0801308	up	0.192463	0.224013
ENST00000368426	protein_coding	ZBTB7B	-3.72938	-5.04386	2.48714	0.0146781	0.0801308	up	0.192463	0.224013
ENST00000368426	protein_coding	ZBTB7B	-3.72938	-5.04386	2.48714	0.0146781	0.0801308	up	0.192463	0.224013
ENST00000379803	protein_coding	SIN3B	-2.36784	-3.88599	2.86424	0.000489895	0.00646492	up	0.278167	0.187572
ENST00000321358	protein_coding	YBX1	-4.08752	-5.32746	2.3619	0.00468955	0.0342167	up	0.326786	0.262643
ENST00000321358	protein_coding	YBX1	-4.08752	-5.32746	2.3619	0.00468955	0.0342167	up	0.326786	0.262643
ENST00000321358	protein_coding	YBX1	-4.08752	-5.32746	2.3619	0.00468955	0.0342167	up	0.326786	0.262643
ENST00000261275	protein_coding	FAM189A1	-1.90963	-3.14319	2.35146	0.0146928	0.0801921	up	0.291612	0.225193
ENST00000261275	protein_coding	FAM189A1	-1.90963	-3.14319	2.35146	0.0146928	0.0801921	up	0.291612	0.225193
ENST00000265620	protein_coding	GNAS	-3.82863	-5.68996	3.63342	0.00194968	0.0176362	up	0.246151	0.144182
ENST00000265620	protein_coding	GNAS	-3.82863	-5.68996	3.63342	0.00194968	0.0176362	up	0.246151	0.144182
ENST00000265620	protein_coding	GNAS	-3.82863	-5.68996	3.63342	0.00194968	0.0176362	up	0.246151	0.144182
ENST00000265620	protein_coding	GNAS	-3.82863	-5.68996	3.63342	0.00194968	0.0176362	up	0.246151	0.144182
ENST00000265620	protein_coding	GNAS	-3.82863	-5.68996	3.63342	0.00194968	0.0176362	up	0.246151	0.144182
ENST00000265620	protein_coding	GNAS	-3.82863	-5.68996	3.63342	0.00194968	0.0176362	up	0.246151	0.144182
ENST00000265620	protein_coding	GNAS	-3.82863	-5.68996	3.63342	0.00194968	0.0176362	up	0.246151	0.144182
ENST00000265620	protein_coding	GNAS	-3.82863	-5.68996	3.63342	0.00194968	0.0176362	up	0.246151	0.144182
ENST00000587303	protein_coding	PTPRS	-3.92539	-5.87527	3.86341	0.000209629	0.00360606	up	0.28784	0.231439
ENST00000455942	protein_coding	SLC22A18AS	-2.13909	-4.0287	3.70534	0.00423134	0.0316087	up	0.087814	0.078179
ENST00000535121	protein_coding	GNAL	-3.5445	-5.3387	3.46823	0.0389243	0.16257	up	0.0722872	0.109059
ENST00000565677	protein_coding	STUB1	-3.7725	-5.74167	3.91544	0.00253318	0.0214416	up	0.242585	0.132566
ENST00000565677	protein_coding	STUB1	-3.7725	-5.74167	3.91544	0.00253318	0.0214416	up	0.242585	0.132566
ENST00000306336	protein_coding	C2orf68	4.8792	3.73601	2.20869	0.0353624	0.151479	up	0.449686	0.493063
ENST00000306336	protein_coding	C2orf68	4.8792	3.73601	2.20869	0.0353624	0.151479	up	0.449686	0.493063
ENST00000216034	protein_coding	TOMM22	-4.80249	-5.84532	2.06026	0.0249986	0.118429	up	0.129192	0.0825884
ENST00000612612	protein_coding	NDUFC2-KCTD14	-1.60588	-3.14523	2.90662	0.0152699	0.082477	up	0.130215	0.0838155
ENST00000612612	protein_coding	NDUFC2-KCTD14	-1.60588	-3.14523	2.90662	0.0152699	0.082477	up	0.130215	0.0838155
ENST00000612612	protein_coding	NDUFC2-KCTD14	-1.60588	-3.14523	2.90662	0.0152699	0.082477	up	0.130215	0.0838155
ENST00000615907	protein_coding	TPD52L2	-4.26753	-5.62832	2.56827	0.0439799	0.176819	up	0.247367	0.161218
ENST00000615907	protein_coding	TPD52L2	-4.26753	-5.62832	2.56827	0.0439799	0.176819	up	0.247367	0.161218
ENST00000615907	protein_coding	TPD52L2	-4.26753	-5.62832	2.56827	0.0439799	0.176819	up	0.247367	0.161218
ENST00000615907	protein_coding	TPD52L2	-4.26753	-5.62832	2.56827	0.0439799	0.176819	up	0.247367	0.161218
ENST00000615907	protein_coding	TPD52L2	-4.26753	-5.62832	2.56827	0.0439799	0.176819	up	0.247367	0.161218
ENST00000615907	protein_coding	TPD52L2	-4.26753	-5.62832	2.56827	0.0439799	0.176819	up	0.247367	0.161218
ENST00000615907	protein_coding	TPD52L2	-4.26753	-5.62832	2.56827	0.0439799	0.176819	up	0.247367	0.161218
ENST00000615907	protein_coding	TPD52L2	-4.26753	-5.62832	2.56827	0.0439799	0.176819	up	0.247367	0.161218
ENST00000540021	protein_coding	MSH6	-4.91419	-6.5498	3.1072	0.0256792	0.121003	up	0.460761	0.301381
ENST00000540021	protein_coding	MSH6	-4.91419	-6.5498	3.1072	0.0256792	0.121003	up	0.460761	0.301381
ENST00000301011	protein_coding	ZC3H18	0.358471	-0.776098	2.19553	0.0492519	0.191228	up	0.707116	0.604502
ENST00000519374	protein_coding	ATP6V0E1	1.53026	-0.0891936	3.07259	0.0130215	0.0733212	up	0.28574	0.193912
ENST00000519374	protein_coding	ATP6V0E1	1.53026	-0.0891936	3.07259	0.0130215	0.0733212	up	0.28574	0.193912
ENST00000266069	protein_coding	GID8	-1.22534	-2.30369	2.11163	0.035052	0.150572	up	0.467549	0.295076
ENST00000266069	protein_coding	GID8	-1.22534	-2.30369	2.11163	0.035052	0.150572	up	0.467549	0.295076
ENST00000266069	protein_coding	GID8	-1.22534	-2.30369	2.11163	0.035052	0.150572	up	0.467549	0.295076
ENST00000607016	protein_coding	NUDT3	1.17034	-0.122721	2.45047	0.0485028	0.189379	up	0.619946	0.425932
ENST00000575120	protein_coding	HMOX2	-4.50973	-5.62978	2.17355	0.0107172	0.0635864	up	0.326144	0.243579
ENST00000461735	protein_coding	SLC4A2	-1.80935	-3.06483	2.38747	0.00155935	0.0149384	up	0.0422452	0.0321838
ENST00000461735	protein_coding	SLC4A2	-1.80935	-3.06483	2.38747	0.00155935	0.0149384	up	0.0422452	0.0321838
ENST00000461735	protein_coding	SLC4A2	-1.80935	-3.06483	2.38747	0.00155935	0.0149384	up	0.0422452	0.0321838
ENST00000461735	protein_coding	SLC4A2	-1.80935	-3.06483	2.38747	0.00155935	0.0149384	up	0.0422452	0.0321838
ENST00000461735	protein_coding	SLC4A2	-1.80935	-3.06483	2.38747	0.00155935	0.0149384	up	0.0422452	0.0321838
ENST00000461735	protein_coding	SLC4A2	-1.80935	-3.06483	2.38747	0.00155935	0.0149384	up	0.0422452	0.0321838
ENST00000590665	protein_coding	ATP5A1	-3.69315	-5.22375	2.88906	0.00346563	0.027249	up	0.123524	0.0488358
ENST00000590665	protein_coding	ATP5A1	-3.69315	-5.22375	2.88906	0.00346563	0.027249	up	0.123524	0.0488358
ENST00000590665	protein_coding	ATP5A1	-3.69315	-5.22375	2.88906	0.00346563	0.027249	up	0.123524	0.0488358
ENST00000354497	protein_coding	RTN3	-3.00667	-4.07715	2.10012	0.0496774	0.192391	up	0.119537	0.0560791
ENST00000354497	protein_coding	RTN3	-3.00667	-4.07715	2.10012	0.0496774	0.192391	up	0.119537	0.0560791
ENST00000354497	protein_coding	RTN3	-3.00667	-4.07715	2.10012	0.0496774	0.192391	up	0.119537	0.0560791
ENST00000263864	protein_coding	VAMP8	-4.41777	-5.92508	2.8428	0.014994	0.0814153	up	0.298554	0.132037
ENST00000300933	protein_coding	TPM4	-2.68439	-3.95255	2.40853	0.000880872	0.0098191	up	0.0894563	0.0964893
ENST00000300933	protein_coding	TPM4	-2.68439	-3.95255	2.40853	0.000880872	0.0098191	up	0.0894563	0.0964893
ENST00000300933	protein_coding	TPM4	-2.68439	-3.95255	2.40853	0.000880872	0.0098191	up	0.0894563	0.0964893
ENST00000300933	protein_coding	TPM4	-2.68439	-3.95255	2.40853	0.000880872	0.0098191	up	0.0894563	0.0964893
ENST00000300933	protein_coding	TPM4	-2.68439	-3.95255	2.40853	0.000880872	0.0098191	up	0.0894563	0.0964893
ENST00000300933	protein_coding	TPM4	-2.68439	-3.95255	2.40853	0.000880872	0.0098191	up	0.0894563	0.0964893
uc010jry.3	protein_coding	TRIM26	-4.00779	-5.44887	2.71525	0.0111811	0.0656277	up	0.645692	0.371979
uc010jry.3	protein_coding	TRIM26	-4.00779	-5.44887	2.71525	0.0111811	0.0656277	up	0.645692	0.371979
ENST00000361383	protein_coding	CTNNBL1	-4.87619	-6.33082	2.74085	0.0104698	0.0624586	up	0.37703	0.177337
ENST00000245812	protein_coding	ALKBH7	0.112367	-1.24624	2.56437	0.0078905	0.0507474	up	0.347841	0.239452
ENST00000449187	protein_coding	CALU	-4.52213	-6.05346	2.89054	0.0479811	0.187823	up	0.474923	0.273816
ENST00000449187	protein_coding	CALU	-4.52213	-6.05346	2.89054	0.0479811	0.187823	up	0.474923	0.273816
ENST00000449187	protein_coding	CALU	-4.52213	-6.05346	2.89054	0.0479811	0.187823	up	0.474923	0.273816
ENST00000587252	protein_coding	ZNF581	-4.03078	-5.05554	2.03462	0.0107356	0.0636067	up	0.127439	0.0816369
ENST00000587252	protein_coding	ZNF581	-4.03078	-5.05554	2.03462	0.0107356	0.0636067	up	0.127439	0.0816369
ENST00000587252	protein_coding	ZNF581	-4.03078	-5.05554	2.03462	0.0107356	0.0636067	up	0.127439	0.0816369
ENST00000611185	protein_coding	RNF145	0.0146345	-1.20657	2.33142	0.00732736	0.0482352	up	0.26422	0.214852
NM_001142298	protein_coding	SQSTM1	-3.07575	-4.5964	2.86921	0.0198503	0.100064	up	0.268672	0.1501
NM_001142298	protein_coding	SQSTM1	-3.07575	-4.5964	2.86921	0.0198503	0.100064	up	0.268672	0.1501
NM_001142298	protein_coding	SQSTM1	-3.07575	-4.5964	2.86921	0.0198503	0.100064	up	0.268672	0.1501
NM_001142298	protein_coding	SQSTM1	-3.07575	-4.5964	2.86921	0.0198503	0.100064	up	0.268672	0.1501
NM_001142298	protein_coding	SQSTM1	-3.07575	-4.5964	2.86921	0.0198503	0.100064	up	0.268672	0.1501
NM_001142298	protein_coding	SQSTM1	-3.07575	-4.5964	2.86921	0.0198503	0.100064	up	0.268672	0.1501
NM_001142298	protein_coding	SQSTM1	-3.07575	-4.5964	2.86921	0.0198503	0.100064	up	0.268672	0.1501
NM_001142298	protein_coding	SQSTM1	-3.07575	-4.5964	2.86921	0.0198503	0.100064	up	0.268672	0.1501
NM_001142298	protein_coding	SQSTM1	-3.07575	-4.5964	2.86921	0.0198503	0.100064	up	0.268672	0.1501
NM_001142298	protein_coding	SQSTM1	-3.07575	-4.5964	2.86921	0.0198503	0.100064	up	0.268672	0.1501
NM_001142298	protein_coding	SQSTM1	-3.07575	-4.5964	2.86921	0.0198503	0.100064	up	0.268672	0.1501
NM_001142298	protein_coding	SQSTM1	-3.07575	-4.5964	2.86921	0.0198503	0.100064	up	0.268672	0.1501
NM_001142298	protein_coding	SQSTM1	-3.07575	-4.5964	2.86921	0.0198503	0.100064	up	0.268672	0.1501
ENST00000498035	protein_coding	HM13	-3.82589	-5.64562	3.53014	0.0347375	0.14953	up	0.520546	0.441639
ENST00000498035	protein_coding	HM13	-3.82589	-5.64562	3.53014	0.0347375	0.14953	up	0.520546	0.441639
ENST00000637790	protein_coding	ASAH1	-4.07173	-6.24606	4.51378	0.0132871	0.074418	up	0.672929	0.39838
ENST00000357365	protein_coding	SDCCAG3	-4.03061	-5.38127	2.55029	0.0266958	0.12459	up	0.434629	0.226576
ENST00000357365	protein_coding	SDCCAG3	-4.03061	-5.38127	2.55029	0.0266958	0.12459	up	0.434629	0.226576
ENST00000357365	protein_coding	SDCCAG3	-4.03061	-5.38127	2.55029	0.0266958	0.12459	up	0.434629	0.226576
ENST00000357365	protein_coding	SDCCAG3	-4.03061	-5.38127	2.55029	0.0266958	0.12459	up	0.434629	0.226576
ENST00000542071	protein_coding	SAXO1	-4.11979	-5.2725	2.22331	0.0172808	0.0902926	up	0.168412	0.110867
ENST00000416188	protein_coding	PHRF1	-3.86958	-5.16719	2.45822	0.00460479	0.0336949	up	0.640459	0.386928
ENST00000422156	protein_coding	PIP4K2C	-2.59837	-4.24412	3.12911	0.0139252	0.0770124	up	0.344474	0.204199
ENST00000422156	protein_coding	PIP4K2C	-2.59837	-4.24412	3.12911	0.0139252	0.0770124	up	0.344474	0.204199
ENST00000361232	protein_coding	BTN3A3	-3.10439	-4.11999	2.02174	0.0197915	0.0997899	up	0.536828	0.396414
ENST00000338145	protein_coding	UBE2D3	-3.63046	-5.06779	2.70819	0.00819906	0.0521942	up	0.273905	0.203801
ENST00000451025	protein_coding	MAD2L1BP	-0.0222288	-1.77163	3.36218	0.000243797	0.00397577	up	0.472432	0.473754
ENST00000368905	protein_coding	SCNM1	-2.5974	-4.14826	2.92992	0.0305348	0.136815	up	0.575538	0.431982
ENST00000368905	protein_coding	SCNM1	-2.5974	-4.14826	2.92992	0.0305348	0.136815	up	0.575538	0.431982
ENST00000054950	protein_coding	RCN1	-2.76696	-6.14918	10.4268	0.000386225	0.00549596	up	0.739144	0.405218
ENST00000054950	protein_coding	RCN1	-2.76696	-6.14918	10.4268	0.000386225	0.00549596	up	0.739144	0.405218
ENST00000392723	protein_coding	POGZ	-0.69223	-2.06347	2.58693	0.00842541	0.0532307	up	0.762438	0.583465
ENST00000277458	protein_coding	ASB6	-3.0815	-4.39375	2.48329	0.0255046	0.120328	up	0.380612	0.270486
ENST00000443950	protein_coding	HNRNPF	-4.91981	-5.97856	2.08313	0.0287325	0.131022	up	0.270741	0.223634
ENST00000443950	protein_coding	HNRNPF	-4.91981	-5.97856	2.08313	0.0287325	0.131022	up	0.270741	0.223634
ENST00000443950	protein_coding	HNRNPF	-4.91981	-5.97856	2.08313	0.0287325	0.131022	up	0.270741	0.223634
ENST00000617928	protein_coding	CYFIP1	-3.15629	-4.73761	2.99242	0.0136374	0.0758787	up	0.349215	0.326345
ENST00000439541	protein_coding	CBX5	-3.56821	-5.29411	3.30786	0.0302762	0.136096	up	0.393405	0.173051
ENST00000439541	protein_coding	CBX5	-3.56821	-5.29411	3.30786	0.0302762	0.136096	up	0.393405	0.173051
ENST00000439541	protein_coding	CBX5	-3.56821	-5.29411	3.30786	0.0302762	0.136096	up	0.393405	0.173051
ENST00000439541	protein_coding	CBX5	-3.56821	-5.29411	3.30786	0.0302762	0.136096	up	0.393405	0.173051
ENST00000356010	protein_coding	MAPK8IP3	-3.27537	-4.5963	2.49828	0.0314449	0.13942	up	0.444224	0.319452
ENST00000356010	protein_coding	MAPK8IP3	-3.27537	-4.5963	2.49828	0.0314449	0.13942	up	0.444224	0.319452
ENST00000317269	protein_coding	DNAJC14	-0.631426	-1.75315	2.17606	0.00666892	0.0447645	up	0.340504	0.257724
ENST00000376901	protein_coding	YIF1A	-2.97588	-4.0369	2.0864	0.0300563	0.135333	up	0.14767	0.106555
ENST00000560869	protein_coding	TNFAIP2	-3.96579	-5.83872	3.66276	0.0225362	0.109645	up	0.397343	0.175744
ENST00000560869	protein_coding	TNFAIP2	-3.96579	-5.83872	3.66276	0.0225362	0.109645	up	0.397343	0.175744
ENST00000560869	protein_coding	TNFAIP2	-3.96579	-5.83872	3.66276	0.0225362	0.109645	up	0.397343	0.175744
ENST00000560869	protein_coding	TNFAIP2	-3.96579	-5.83872	3.66276	0.0225362	0.109645	up	0.397343	0.175744
ENST00000272647	protein_coding	AMMECR1L	-4.71806	-6.22489	2.84186	0.00619165	0.0422774	up	0.350373	0.183515
ENST00000540638	protein_coding	EPB41L3	-1.93931	-3.10878	2.24929	3.93819e-05	0.00136413	up	0.143011	0.115962
ENST00000606369	protein_coding	IST1	-3.89857	-5.05449	2.22826	0.0457828	0.181598	up	0.235325	0.146002
ENST00000456397	protein_coding	TM2D2	-4.20441	-5.47083	2.40563	0.022198	0.10853	up	0.410987	0.215241
ENST00000614496	protein_coding	MSH6	-4.42464	-6.41774	3.9809	0.00616844	0.0421338	up	0.39124	0.329707
ENST00000614496	protein_coding	MSH6	-4.42464	-6.41774	3.9809	0.00616844	0.0421338	up	0.39124	0.329707
ENST00000528499	protein_coding	APLP2	-2.1646	-3.65185	2.80353	0.00420993	0.0315012	up	0.407302	0.241509
ENST00000528499	protein_coding	APLP2	-2.1646	-3.65185	2.80353	0.00420993	0.0315012	up	0.407302	0.241509
ENST00000621062	protein_coding	GAS2L1	-3.75601	-5.15569	2.63845	0.0264415	0.123731	up	0.0886446	0.0605366
ENST00000621062	protein_coding	GAS2L1	-3.75601	-5.15569	2.63845	0.0264415	0.123731	up	0.0886446	0.0605366
ENST00000450050	protein_coding	ASB6	-3.15521	-4.68244	2.88233	0.0156045	0.0837091	up	0.408897	0.274225
ENST00000392038	protein_coding	AKT2	-1.63081	-2.66464	2.04745	0.0454793	0.180956	up	0.633298	0.497717
ENST00000392038	protein_coding	AKT2	-1.63081	-2.66464	2.04745	0.0454793	0.180956	up	0.633298	0.497717
ENST00000566044	protein_coding	PHKB	-5.31899	-6.78318	2.75907	0.0315614	0.139882	up	0.41147	0.142587
ENST00000356000	protein_coding	RTN3	-5.27521	-6.55394	2.42626	0.0111336	0.06543	up	0.123404	0.0866534
ENST00000356000	protein_coding	RTN3	-5.27521	-6.55394	2.42626	0.0111336	0.06543	up	0.123404	0.0866534
ENST00000356000	protein_coding	RTN3	-5.27521	-6.55394	2.42626	0.0111336	0.06543	up	0.123404	0.0866534
ENST00000577396	protein_coding	SUPT4H1	-2.57172	-3.70737	2.19718	0.0239731	0.11483	up	0.217034	0.149837
NM_001317721	protein_coding	LRWD1	-4.95828	-6.30915	2.55064	0.00671055	0.0449648	up	0.167426	0.123992
ENST00000433834	protein_coding	CAPZB	-1.9999	-3.32258	2.50129	0.00763399	0.049691	up	0.241077	0.144715
NM_007326	protein_coding	CYB5R3	-3.26503	-4.31657	2.07275	0.0205377	0.10276	up	0.126415	0.106755
NM_007326	protein_coding	CYB5R3	-3.26503	-4.31657	2.07275	0.0205377	0.10276	up	0.126415	0.106755
NM_007326	protein_coding	CYB5R3	-3.26503	-4.31657	2.07275	0.0205377	0.10276	up	0.126415	0.106755
NM_007326	protein_coding	CYB5R3	-3.26503	-4.31657	2.07275	0.0205377	0.10276	up	0.126415	0.106755
ENST00000313005	protein_coding	BACE1	-2.94816	-4.42522	2.78382	0.045221	0.180285	up	0.631341	0.684235
ENST00000614096	protein_coding	UBE3A	-0.926092	-2.82353	3.72551	0.0130683	0.0735112	up	0.553479	0.45343
ENST00000614096	protein_coding	UBE3A	-0.926092	-2.82353	3.72551	0.0130683	0.0735112	up	0.553479	0.45343
ENST00000639812	protein_coding	ZC3H11A	-2.74693	-4.01867	2.41453	0.00549656	0.0386515	up	0.266432	0.175453
NM_001305625	protein_coding	RP11-761B3.1	-1.05983	-2.46516	2.64877	0.00852327	0.0537304	up	0.244672	0.175146
ENST00000452673	protein_coding	CANX	-2.60704	-3.90259	2.4547	0.0102444	0.0614018	up	0.165562	0.109903
ENST00000371472	protein_coding	NSMF	-2.61884	-4.15864	2.90754	0.00351206	0.0275196	up	0.633299	0.432243
ENST00000371472	protein_coding	NSMF	-2.61884	-4.15864	2.90754	0.00351206	0.0275196	up	0.633299	0.432243
ENST00000533464	protein_coding	PHRF1	-3.66727	-4.72501	2.08167	0.0297076	0.134238	up	0.578997	0.491093
ENST00000316804	protein_coding	GRB2	-2.76245	-4.00794	2.37099	0.0279703	0.128666	up	0.2282	0.137277
ENST00000375784	protein_coding	CLIC1	-3.91736	-5.09447	2.26124	0.0396974	0.165045	up	0.187903	0.100445
ENST00000375784	protein_coding	CLIC1	-3.91736	-5.09447	2.26124	0.0396974	0.165045	up	0.187903	0.100445
ENST00000234301	protein_coding	COX7A2L	-4.84758	-6.84288	3.98697	0.0151292	0.0819681	up	0.260735	0.0714903
ENST00000290158	protein_coding	KPNB1	-2.30731	-3.75071	2.71962	0.0158417	0.0845286	up	0.473803	0.306913
ENST00000290158	protein_coding	KPNB1	-2.30731	-3.75071	2.71962	0.0158417	0.0845286	up	0.473803	0.306913
ENST00000354359	protein_coding	GNAS	-3.68852	-5.70885	4.05678	0.00164318	0.0155464	up	0.275624	0.142417
ENST00000354359	protein_coding	GNAS	-3.68852	-5.70885	4.05678	0.00164318	0.0155464	up	0.275624	0.142417
ENST00000354359	protein_coding	GNAS	-3.68852	-5.70885	4.05678	0.00164318	0.0155464	up	0.275624	0.142417
ENST00000354359	protein_coding	GNAS	-3.68852	-5.70885	4.05678	0.00164318	0.0155464	up	0.275624	0.142417
ENST00000354359	protein_coding	GNAS	-3.68852	-5.70885	4.05678	0.00164318	0.0155464	up	0.275624	0.142417
ENST00000354359	protein_coding	GNAS	-3.68852	-5.70885	4.05678	0.00164318	0.0155464	up	0.275624	0.142417
ENST00000354359	protein_coding	GNAS	-3.68852	-5.70885	4.05678	0.00164318	0.0155464	up	0.275624	0.142417
ENST00000354359	protein_coding	GNAS	-3.68852	-5.70885	4.05678	0.00164318	0.0155464	up	0.275624	0.142417
ENST00000613206	protein_coding	IQSEC1	-2.90292	-4.37584	2.77583	0.027449	0.126964	up	0.499899	0.294987
ENST00000532971	protein_coding	METTL12	-4.79272	-5.98365	2.28299	0.0119019	0.0687279	up	0.25691	0.160829
ENST00000176643	protein_coding	ALDH3A2	-3.87613	-5.68005	3.49169	0.0010594	0.0112037	up	0.194697	0.0998524
ENST00000373218	protein_coding	EIF4EBP2	-0.766801	-2.5386	3.41481	0.00742488	0.0486537	up	0.449003	0.282048
NM_006077	protein_coding	MICU1	-0.582388	-2.26666	3.21379	0.012749	0.0723298	up	0.508607	0.298415
HBMT00001543751	protein_coding	CATG00000112865.1	-0.371088	-1.62288	2.38138	0.00880102	0.0549962	up	0.243424	0.21483
ENST00000369642	protein_coding	RHOC	-3.53497	-5.09995	2.95873	0.00350262	0.0274643	up	0.171385	0.102106
ENST00000369642	protein_coding	RHOC	-3.53497	-5.09995	2.95873	0.00350262	0.0274643	up	0.171385	0.102106
ENST00000369642	protein_coding	RHOC	-3.53497	-5.09995	2.95873	0.00350262	0.0274643	up	0.171385	0.102106
ENST00000250894	protein_coding	MAPK8IP3	-4.75693	-6.4772	3.29497	0.0327257	0.143542	up	0.421317	0.357582
ENST00000250894	protein_coding	MAPK8IP3	-4.75693	-6.4772	3.29497	0.0327257	0.143542	up	0.421317	0.357582
ENST00000337288	protein_coding	STARD7	-0.108148	-1.78377	3.19456	0.00404839	0.0306015	up	0.275874	0.185727
ENST00000593587	protein_coding	HNRNPUL1	-3.82541	-5.09128	2.40472	0.0248088	0.117798	up	0.484318	0.464244
ENST00000593587	protein_coding	HNRNPUL1	-3.82541	-5.09128	2.40472	0.0248088	0.117798	up	0.484318	0.464244
ENST00000593587	protein_coding	HNRNPUL1	-3.82541	-5.09128	2.40472	0.0248088	0.117798	up	0.484318	0.464244
ENST00000548033	protein_coding	AK2	-3.51619	-5.28456	3.40668	0.00132211	0.0132823	up	0.280816	0.17281
ENST00000548033	protein_coding	AK2	-3.51619	-5.28456	3.40668	0.00132211	0.0132823	up	0.280816	0.17281
ENST00000324194	protein_coding	SLC25A36	2.90722	1.63032	2.42317	0.0403193	0.166728	up	0.848963	0.785306
NM_001313941	protein_coding	RHOA	-3.14655	-4.35062	2.30388	0.0166629	0.0877045	up	0.150003	0.0809472
NM_001313941	protein_coding	RHOA	-3.14655	-4.35062	2.30388	0.0166629	0.0877045	up	0.150003	0.0809472
NM_001313941	protein_coding	RHOA	-3.14655	-4.35062	2.30388	0.0166629	0.0877045	up	0.150003	0.0809472
NM_001313941	protein_coding	RHOA	-3.14655	-4.35062	2.30388	0.0166629	0.0877045	up	0.150003	0.0809472
NM_001313941	protein_coding	RHOA	-3.14655	-4.35062	2.30388	0.0166629	0.0877045	up	0.150003	0.0809472
ENST00000433206	protein_coding	LASP1	-2.01377	-3.56601	2.93272	0.00248242	0.0211449	up	0.241688	0.1329
ENST00000433206	protein_coding	LASP1	-2.01377	-3.56601	2.93272	0.00248242	0.0211449	up	0.241688	0.1329
ENST00000433206	protein_coding	LASP1	-2.01377	-3.56601	2.93272	0.00248242	0.0211449	up	0.241688	0.1329
ENST00000389054	protein_coding	DIAPH1	1.40817	0.247576	2.23549	0.0036898	0.0285604	up	0.394087	0.332085
ENST00000389054	protein_coding	DIAPH1	1.40817	0.247576	2.23549	0.0036898	0.0285604	up	0.394087	0.332085
ENST00000398174	protein_coding	HM13	-4.23307	-5.42308	2.28154	0.0216415	0.106491	up	0.222504	0.130836
ENST00000398174	protein_coding	HM13	-4.23307	-5.42308	2.28154	0.0216415	0.106491	up	0.222504	0.130836
ENST00000398174	protein_coding	HM13	-4.23307	-5.42308	2.28154	0.0216415	0.106491	up	0.222504	0.130836
ENST00000398174	protein_coding	HM13	-4.23307	-5.42308	2.28154	0.0216415	0.106491	up	0.222504	0.130836
ENST00000398174	protein_coding	HM13	-4.23307	-5.42308	2.28154	0.0216415	0.106491	up	0.222504	0.130836
ENST00000398174	protein_coding	HM13	-4.23307	-5.42308	2.28154	0.0216415	0.106491	up	0.222504	0.130836
ENST00000398174	protein_coding	HM13	-4.23307	-5.42308	2.28154	0.0216415	0.106491	up	0.222504	0.130836
ENST00000398174	protein_coding	HM13	-4.23307	-5.42308	2.28154	0.0216415	0.106491	up	0.222504	0.130836
ENST00000331666	protein_coding	EIF3C	-2.53008	-4.13233	3.03616	0.0460906	0.182513	up	0.223055	0.137583
ENST00000331666	protein_coding	EIF3C	-2.53008	-4.13233	3.03616	0.0460906	0.182513	up	0.223055	0.137583
ENST00000331666	protein_coding	EIF3C	-2.53008	-4.13233	3.03616	0.0460906	0.182513	up	0.223055	0.137583
ENST00000331666	protein_coding	EIF3C	-2.53008	-4.13233	3.03616	0.0460906	0.182513	up	0.223055	0.137583
ENST00000392334	protein_coding	CSNK1D	-4.10099	-5.13086	2.04184	0.013146	0.073863	up	0.114587	0.107443
ENST00000392334	protein_coding	CSNK1D	-4.10099	-5.13086	2.04184	0.013146	0.073863	up	0.114587	0.107443
ENST00000392334	protein_coding	CSNK1D	-4.10099	-5.13086	2.04184	0.013146	0.073863	up	0.114587	0.107443
ENST00000392334	protein_coding	CSNK1D	-4.10099	-5.13086	2.04184	0.013146	0.073863	up	0.114587	0.107443
ENST00000392334	protein_coding	CSNK1D	-4.10099	-5.13086	2.04184	0.013146	0.073863	up	0.114587	0.107443
ENST00000392334	protein_coding	CSNK1D	-4.10099	-5.13086	2.04184	0.013146	0.073863	up	0.114587	0.107443
ENST00000392334	protein_coding	CSNK1D	-4.10099	-5.13086	2.04184	0.013146	0.073863	up	0.114587	0.107443
ENST00000392334	protein_coding	CSNK1D	-4.10099	-5.13086	2.04184	0.013146	0.073863	up	0.114587	0.107443
ENST00000392334	protein_coding	CSNK1D	-4.10099	-5.13086	2.04184	0.013146	0.073863	up	0.114587	0.107443
ENST00000392334	protein_coding	CSNK1D	-4.10099	-5.13086	2.04184	0.013146	0.073863	up	0.114587	0.107443
ENST00000392334	protein_coding	CSNK1D	-4.10099	-5.13086	2.04184	0.013146	0.073863	up	0.114587	0.107443
ENST00000392334	protein_coding	CSNK1D	-4.10099	-5.13086	2.04184	0.013146	0.073863	up	0.114587	0.107443
ENST00000392334	protein_coding	CSNK1D	-4.10099	-5.13086	2.04184	0.013146	0.073863	up	0.114587	0.107443
ENST00000392334	protein_coding	CSNK1D	-4.10099	-5.13086	2.04184	0.013146	0.073863	up	0.114587	0.107443
ENST00000392334	protein_coding	CSNK1D	-4.10099	-5.13086	2.04184	0.013146	0.073863	up	0.114587	0.107443
ENST00000392334	protein_coding	CSNK1D	-4.10099	-5.13086	2.04184	0.013146	0.073863	up	0.114587	0.107443
ENST00000392334	protein_coding	CSNK1D	-4.10099	-5.13086	2.04184	0.013146	0.073863	up	0.114587	0.107443
ENST00000392334	protein_coding	CSNK1D	-4.10099	-5.13086	2.04184	0.013146	0.073863	up	0.114587	0.107443
ENST00000392334	protein_coding	CSNK1D	-4.10099	-5.13086	2.04184	0.013146	0.073863	up	0.114587	0.107443
ENST00000392334	protein_coding	CSNK1D	-4.10099	-5.13086	2.04184	0.013146	0.073863	up	0.114587	0.107443
ENST00000392334	protein_coding	CSNK1D	-4.10099	-5.13086	2.04184	0.013146	0.073863	up	0.114587	0.107443
ENST00000392334	protein_coding	CSNK1D	-4.10099	-5.13086	2.04184	0.013146	0.073863	up	0.114587	0.107443
ENST00000392334	protein_coding	CSNK1D	-4.10099	-5.13086	2.04184	0.013146	0.073863	up	0.114587	0.107443
ENST00000392334	protein_coding	CSNK1D	-4.10099	-5.13086	2.04184	0.013146	0.073863	up	0.114587	0.107443
ENST00000392334	protein_coding	CSNK1D	-4.10099	-5.13086	2.04184	0.013146	0.073863	up	0.114587	0.107443
ENST00000392334	protein_coding	CSNK1D	-4.10099	-5.13086	2.04184	0.013146	0.073863	up	0.114587	0.107443
ENST00000392334	protein_coding	CSNK1D	-4.10099	-5.13086	2.04184	0.013146	0.073863	up	0.114587	0.107443
ENST00000421097	protein_coding	COASY	-3.62603	-5.00501	2.60084	0.0308956	0.137624	up	0.376156	0.232345
ENST00000421097	protein_coding	COASY	-3.62603	-5.00501	2.60084	0.0308956	0.137624	up	0.376156	0.232345
ENST00000421097	protein_coding	COASY	-3.62603	-5.00501	2.60084	0.0308956	0.137624	up	0.376156	0.232345
ENST00000366672	protein_coding	GALNT2	-3.04928	-4.28412	2.35354	0.000539002	0.00689056	up	0.264036	0.173703
ENST00000366672	protein_coding	GALNT2	-3.04928	-4.28412	2.35354	0.000539002	0.00689056	up	0.264036	0.173703
ENST00000610761	protein_coding	MAPK8IP3	-4.34644	-5.92547	2.98768	0.0290088	0.131944	up	0.55156	0.360099
ENST00000610761	protein_coding	MAPK8IP3	-4.34644	-5.92547	2.98768	0.0290088	0.131944	up	0.55156	0.360099
ENST00000370950	protein_coding	SRSF11	-4.06586	-5.47983	2.66471	0.0161353	0.0854775	up	0.218115	0.176938
ENST00000468582	protein_coding	LAMTOR4	-0.72118	-2.25535	2.89623	0.0275415	0.127333	up	0.370465	0.233015
ENST00000468582	protein_coding	LAMTOR4	-0.72118	-2.25535	2.89623	0.0275415	0.127333	up	0.370465	0.233015
ENST00000356674	protein_coding	HNRNPA2B1	-0.560989	-2.02893	2.76626	0.00515478	0.0367332	up	0.313396	0.19068
ENST00000356674	protein_coding	HNRNPA2B1	-0.560989	-2.02893	2.76626	0.00515478	0.0367332	up	0.313396	0.19068
ENST00000356674	protein_coding	HNRNPA2B1	-0.560989	-2.02893	2.76626	0.00515478	0.0367332	up	0.313396	0.19068
ENST00000356674	protein_coding	HNRNPA2B1	-0.560989	-2.02893	2.76626	0.00515478	0.0367332	up	0.313396	0.19068
ENST00000356674	protein_coding	HNRNPA2B1	-0.560989	-2.02893	2.76626	0.00515478	0.0367332	up	0.313396	0.19068
ENST00000356674	protein_coding	HNRNPA2B1	-0.560989	-2.02893	2.76626	0.00515478	0.0367332	up	0.313396	0.19068
ENST00000319500	protein_coding	KREMEN2	-3.96426	-5.66046	3.24047	0.0335879	0.145768	up	0.65389	0.482868
ENST00000395290	protein_coding	CELF1	0.468125	-1.49556	3.90058	0.0479908	0.187828	up	0.316082	0.179485
ENST00000395290	protein_coding	CELF1	0.468125	-1.49556	3.90058	0.0479908	0.187828	up	0.316082	0.179485
ENST00000395290	protein_coding	CELF1	0.468125	-1.49556	3.90058	0.0479908	0.187828	up	0.316082	0.179485
ENST00000229268	protein_coding	USP5	-3.066	-5.56088	5.63678	0.00107282	0.0113131	up	0.0832995	0.0641097
ENST00000229268	protein_coding	USP5	-3.066	-5.56088	5.63678	0.00107282	0.0113131	up	0.0832995	0.0641097
ENST00000229268	protein_coding	USP5	-3.066	-5.56088	5.63678	0.00107282	0.0113131	up	0.0832995	0.0641097
ENST00000230895	protein_coding	DAP	-4.96636	-6.20087	2.35301	0.0370666	0.156525	up	0.416009	0.267682
ENST00000230895	protein_coding	DAP	-4.96636	-6.20087	2.35301	0.0370666	0.156525	up	0.416009	0.267682
ENST00000397515	protein_coding	UBE2I	-5.06186	-6.32311	2.39702	0.038251	0.160285	up	0.178379	0.107943
ENST00000458659	protein_coding	TSC22D1	-4.75025	-6.29208	2.91162	0.0163413	0.0864488	up	0.247734	0.121574
ENST00000458659	protein_coding	TSC22D1	-4.75025	-6.29208	2.91162	0.0163413	0.0864488	up	0.247734	0.121574
ENST00000255641	protein_coding	CSNK1G2	-3.38491	-4.89776	2.85372	0.0176404	0.0917736	up	0.432933	0.241876
ENST00000255641	protein_coding	CSNK1G2	-3.38491	-4.89776	2.85372	0.0176404	0.0917736	up	0.432933	0.241876
ENST00000371064	protein_coding	ZDHHC9	1.47543	0.356651	2.17163	0.00651678	0.0439624	up	0.260041	0.226233
ENST00000601521	protein_coding	RPS5	-4.89596	-6.48412	3.00666	0.0179248	0.0928523	up	0.260166	0.150105
NM_001278201	protein_coding	SLC43A3	-3.82337	-5.01343	2.28162	0.0209627	0.104068	up	0.223243	0.130887
ENST00000264728	protein_coding	TMEM40	-5.00189	-6.32069	2.49457	0.0404792	0.167174	up	0.392082	0.159451
ENST00000373210	protein_coding	AGO4	-3.51399	-5.114	3.03144	0.0222683	0.108758	up	0.364278	0.152755
ENST00000357599	protein_coding	SEMA5B	-1.95673	-2.99105	2.04814	0.0235581	0.11334	up	0.334149	0.212199
ENST00000317502	protein_coding	MTG1	-3.83489	-5.91884	4.23966	0.00702771	0.0467208	up	0.119627	0.0578635
ENST00000358912	protein_coding	PELI1	-5.13099	-6.36274	2.34851	0.000521361	0.0067365	up	0.312648	0.153916
ENST00000392781	protein_coding	B3GALNT1	-3.52611	-5.12238	3.02361	0.0223032	0.108858	up	0.283441	0.148438
ENST00000357234	protein_coding	IRF5	-4.33215	-5.40947	2.11012	0.0226729	0.110076	up	0.242361	0.136607
ENST00000295899	protein_coding	THOC7	0.28843	-2.81328	8.58434	0.00142539	0.0139743	up	0.440146	0.151139
ENST00000376547	protein_coding	STK24	-3.48168	-4.71474	2.35066	0.0158341	0.0845075	up	0.330451	0.158765
ENST00000389202	protein_coding	ITGAD	-2.20714	-4.11791	3.76009	0.0152858	0.0825077	up	0.503974	0.263553
ENST00000218348	protein_coding	USP11	-1.6519	-4.65868	8.03767	0.00628151	0.042715	up	0.317963	0.144349
ENST00000318312	protein_coding	BBS1	-3.17147	-4.7868	3.06383	0.0329112	0.143997	up	0.626167	0.5777
ENST00000324219	protein_coding	MAP4K4	-3.43018	-4.48653	2.07965	0.0270063	0.125602	up	0.58905	0.465748
NM_001350299	protein_coding	EPB41L2	-3.34309	-4.97417	3.09744	0.000796341	0.00916232	up	0.350493	0.350636
ENST00000607357	protein_coding	MYEOV2	-3.42837	-4.54082	2.16212	0.0159443	0.0848582	up	0.184174	0.0896307
uc010zsg.2	protein_coding	RALGAPA2	-4.5307	-5.91178	2.60463	0.0319606	0.141027	up	0.51601	0.371814
ENST00000407627	protein_coding	ELAVL1	-4.58121	-6.12987	2.92545	0.0185796	0.0953811	up	0.17132	0.0953895
ENST00000379567	protein_coding	AP5S1	-4.3231	-5.69312	2.58475	0.0185338	0.0951882	up	0.423489	0.200599
ENST00000338101	protein_coding	NOS1	5.84221	3.28089	5.90247	0.0163753	0.0865885	up	0.405448	0.501144
ENST00000409438	protein_coding	DCTN1	-3.34509	-5.21151	3.64626	0.00607117	0.0416559	up	0.0692598	0.0449823
ENST00000503859	protein_coding	RPS6KA2	-2.78238	-4.14738	2.57576	0.000101226	0.00224504	up	0.204513	0.128913
ENST00000360299	protein_coding	RAB5B	-2.58847	-4.62381	4.09921	0.0196464	0.0992331	up	0.287581	0.304896
ENST00000209728	protein_coding	CDC6	-4.70647	-6.87743	4.50321	0.00748183	0.048958	up	0.570532	0.310146
ENST00000446120	protein_coding	SLC44A3	-3.35179	-5.64961	4.91714	0.01275	0.0723298	up	0.494891	0.260232
ENST00000330714	protein_coding	MX2	-2.90202	-3.93564	2.04716	0.0407937	0.168015	up	0.42631	0.287291
ENST00000442267	protein_coding	TBC1D9	-4.30394	-5.78268	2.78706	0.045556	0.181116	up	0.552101	0.348461
ENST00000528080	protein_coding	TMEM41B	-3.18515	-4.27491	2.12838	0.0209291	0.103967	up	0.13911	0.0896025
ENST00000601380	protein_coding	ANKDD1B	-4.08796	-5.15742	2.09865	0.0238065	0.114315	up	0.222468	0.111165
ENST00000548523	protein_coding	C19orf67	-4.12352	-5.41713	2.45142	0.000690167	0.008269	up	0.297142	0.397786
ENST00000226004	protein_coding	DUSP3	0.114939	-1.12971	2.36962	0.0142999	0.0786668	up	0.582313	0.390389
ENST00000367837	protein_coding	HBS1L	-0.790729	-2.25612	2.76139	0.0299573	0.135047	up	0.407842	0.369697
ENST00000394890	protein_coding	P4HA1	-3.85133	-5.26538	2.66485	0.027781	0.128077	up	0.304567	0.216228
FTMT24000002657	protein_coding	CATG00000113805.1	-4.42989	-5.53799	2.15561	0.0448083	0.179291	up	0.201609	0.123552
ENST00000353088	protein_coding	NSFL1C	-3.74776	-4.92997	2.26925	0.0292564	0.132829	up	0.471034	0.255813
ENST00000320248	protein_coding	KBTBD11	0.191529	-1.36669	2.94491	0.0285707	0.130492	up	0.698639	0.499538
ENST00000543802	protein_coding	ZNF124	-4.78528	-6.16286	2.59833	0.0458978	0.181907	up	0.499048	0.383301
ENST00000545418	protein_coding	BANF2	-0.353934	-3.59973	9.48598	0.00368177	0.0285288	up	0.363122	0.227606
NM_001319293	protein_coding	PPIE	-3.33077	-4.57759	2.37318	0.0403257	0.166728	up	0.467822	0.334187
ENST00000357765	protein_coding	UNC50	-5.02878	-6.06293	2.0479	0.044178	0.177549	up	0.164358	0.0902958
ENST00000250092	protein_coding	CD68	-4.66863	-5.69192	2.03254	0.0202359	0.101628	up	0.240186	0.135834
NM_031304	protein_coding	DOHH	-1.66975	-3.5102	3.58122	6.85502e-06	0.000596778	up	0.319096	0.240332
ENST00000396700	protein_coding	STXBP6	-4.49365	-5.94704	2.73851	0.00987453	0.0597956	up	0.419194	0.30542
MICT00000051369	protein_coding	CATG00000001245.1	-3.03488	-4.33248	2.45819	0.00154056	0.0148204	up	0.182191	0.135382
ENST00000570791	protein_coding	DNAH2	0.424496	-0.81486	2.36093	0.000851669	0.00958352	up	0.239231	0.167673
ENST00000356786	protein_coding	CCDC88B	-2.76143	-4.48887	3.3114	0.0190057	0.096938	up	0.516196	0.316557
ENST00000605216	protein_coding	ZSWIM8	-4.46468	-5.87936	2.66601	0.0274118	0.126869	up	0.366758	0.179743
ENST00000596536	protein_coding	FCHO1	-3.59113	-4.68371	2.13254	0.0298309	0.134609	up	0.150604	0.118844
ENST00000418904	protein_coding	VOPP1	-4.20245	-5.39705	2.28881	0.0369856	0.156269	up	0.229419	0.172614
ENST00000292432	protein_coding	HK3	-3.5404	-5.1809	3.11775	0.00281995	0.0232585	up	0.31923	0.144036
ENST00000397147	protein_coding	NCF4	-2.3794	-3.76305	2.60928	0.00160197	0.0152741	up	0.371626	0.205197
ENST00000370620	protein_coding	ARHGEF6	-5.24581	-6.48383	2.35875	0.0422949	0.17231	up	0.256817	0.152292
ENST00000284957	protein_coding	RABGEF1	-3.93768	-5.14344	2.30658	0.0383557	0.160608	up	0.337252	0.193395
NM_001353484	protein_coding	SPATA6L	-2.92386	-4.21937	2.45464	0.000799233	0.0091808	up	0.24985	0.204715
ENST00000416889	protein_coding	SPG21	-2.11704	-3.33067	2.31921	0.0418188	0.170793	up	0.203243	0.12543
ENST00000401399	protein_coding	NFASC	-4.55082	-5.6387	2.12562	0.0296722	0.134181	up	0.133777	0.0976599
ENST00000319136	protein_coding	APOL1	-3.46013	-4.99142	2.89044	0.0321458	0.141622	up	0.598453	0.437713
ENST00000311604	protein_coding	LSP1	-3.32871	-4.33896	2.01426	0.0476875	0.187141	up	0.343779	0.316861
ENST00000372718	protein_coding	SMAP2	-1.00242	-2.3037	2.46449	0.0122744	0.0703995	up	0.311147	0.152819
ENST00000534313	protein_coding	SIPA1	2.95645	1.68893	2.40748	0.00770033	0.0499453	up	0.73485	0.583351
ENST00000615484	protein_coding	ZNF790	-4.69094	-6.2538	2.95439	0.035772	0.152617	up	0.553175	0.29594
ENST00000545314	protein_coding	AK4	-3.30076	-5.3388	4.10687	0.0231829	0.111817	up	0.275353	0.178366
ENST00000357172	protein_coding	CEPT1	-3.37597	-4.38948	2.01881	0.0154457	0.0831125	up	0.282815	0.204572
ENST00000253381	protein_coding	DEFB118	-0.934999	-4.11906	9.08861	0.00606305	0.0416251	up	0.375989	0.260381
NM_001291897	protein_coding	INS-IGF2	-2.7006	-3.76094	2.08543	0.00414014	0.0311511	up	0.284303	0.19754
ENST00000265641	protein_coding	CPT1A	-3.87362	-5.55977	3.21798	0.00419006	0.0313926	up	0.167352	0.129933
NM_001318906	protein_coding	GLUD1	-2.20617	-3.62608	2.67569	0.0179369	0.0928795	up	0.0587238	0.0685264
ENST00000366612	protein_coding	COA6	-3.85047	-5.18279	2.51807	0.0405678	0.167389	up	0.509769	0.385953
ENST00000400382	protein_coding	GGT1	-4.16514	-6.31254	4.43029	0.00194022	0.0175586	up	0.102375	0.074099
ENST00000283141	protein_coding	SYCP2L	-3.95151	-5.97179	4.05663	0.0273546	0.126655	up	0.766433	0.451985
ENST00000344229	protein_coding	RNF13	-3.21843	-4.24229	2.03336	0.0129909	0.0732211	up	0.206941	0.266067
ENST00000354582	protein_coding	ITPR1	-3.75312	-4.91588	2.23886	0.0339236	0.146744	up	0.439799	0.237629
NM_001173539	protein_coding	BANP	0.52358	-0.802407	2.50704	0.0375866	0.158341	up	0.249777	0.147806
ENST00000425611	protein_coding	NABP1	-4.36633	-6.07202	3.26185	0.0311719	0.138531	up	0.270445	0.109602
NM_001329126	protein_coding	DNAJC13	-2.9834	-5.12543	4.41383	0.000588952	0.00733443	up	0.571071	0.506674
ENST00000355153	protein_coding	ITGB2	-3.58681	-5.10093	2.85624	9.4615e-05	0.00216559	up	0.26312	0.1377
ENST00000377803	protein_coding	HIST1H4C	4.94484	2.85889	4.24554	0.0023343	0.0201752	up	0.309823	0.194063
ENST00000447182	protein_coding	SDCBP	-1.22392	-2.27314	2.06942	0.00896881	0.0558623	up	0.188963	0.120754
ENST00000595645	protein_coding	TMIGD2	-2.46368	-3.79872	2.52283	0.0409418	0.168386	up	0.0836885	0.0903568
ENST00000307116	protein_coding	P4HA1	-4.03429	-5.09897	2.09171	0.0461689	0.182602	up	0.337761	0.272306
ENST00000397154	protein_coding	NGDN	-3.53808	-5.54661	4.02371	0.00653091	0.0440348	up	0.515396	0.410493
ENST00000373624	protein_coding	DENND1A	-4.40053	-5.84787	2.72706	0.00123639	0.0125648	up	0.452666	0.267347
ENST00000253461	protein_coding	C16orf95	-2.45905	-3.86934	2.65791	0.00394908	0.0300892	up	0.0817462	0.0639216
ENST00000358575	protein_coding	FIP1L1	-4.30658	-5.62335	2.49107	0.0491182	0.190838	up	0.148	0.094026
ENST00000350061	protein_coding	CACNA1D	-4.01344	-6.54212	5.77044	0.000394661	0.00557448	up	0.228898	0.116626
ENST00000205557	protein_coding	ABCC6	-2.53532	-4.17278	3.11116	0.0132569	0.0742852	up	0.689911	0.41626
NM_001330743	protein_coding	CEPT1	-1.17558	-2.38425	2.31125	0.005744	0.0399494	up	0.367477	0.249659
ENST00000262464	protein_coding	FBN2	-3.20656	-4.83338	3.08831	0.0214649	0.105941	up	0.467826	0.357571
ENST00000619857	protein_coding	TRIM15	-2.42687	-3.6337	2.3083	0.00690144	0.0460418	up	0.0871206	0.0895993
ENST00000400566	protein_coding	SAMSN1	-2.34088	-3.97249	3.09859	0.0496553	0.192391	up	0.408131	0.295748
ENST00000402441	protein_coding	SLC8A1	-1.77071	-3.40781	3.11041	0.00236381	0.0203695	up	0.530826	0.320831
ENST00000461822	protein_coding	ARMC8	-4.34906	-5.68123	2.51782	0.0133543	0.0746846	up	0.445403	0.411073
ENST00000635782	protein_coding	AGBL1	3.17214	0.905169	4.81312	0.0402212	0.166559	up	0.399676	0.282641
ENST00000307632	protein_coding	OR52K1	-2.54956	-3.87069	2.49861	0.00114664	0.0119063	up	0.192323	0.165276
ENST00000397491	protein_coding	CHL1	-3.16403	-4.44277	2.42626	8.59534e-05	0.00205808	up	0.381	0.390091
ENST00000595564	protein_coding	PAF1	-3.12132	-4.44286	2.49933	5.1723e-05	0.00154052	up	0.450294	0.309183
ENST00000487694	protein_coding	ROBO2	-4.3769	-5.45929	2.11755	7.01926e-05	0.00182421	up	0.377923	0.324389
ENST00000402010	protein_coding	MARK2	-2.7488	-3.87766	2.18686	0.0121064	0.0696451	up	0.411017	0.38455
ENST00000317907	protein_coding	TTC27	-4.60203	-6.08699	2.79909	0.0142612	0.0785103	up	0.0947601	0.0818161
ENST00000271234	protein_coding	FNBP1L	-3.07413	-4.63458	2.94946	0.0271693	0.126027	up	0.41189	0.299894
uc002kyz.4	protein_coding	GALNT1	-3.54011	-4.79706	2.3899	0.0123843	0.0709229	up	0.290396	0.233594
ENST00000414720	protein_coding	ZNF780A	-1.9872	-3.13748	2.21956	0.0384721	0.160946	up	0.422904	0.281044
ENST00000315423	protein_coding	TNIP2	-2.09188	-3.47254	2.60388	0.00415564	0.0312164	up	0.500931	0.374625
NM_001351580	protein_coding	ODF2	-4.75658	-6.01235	2.38794	0.0333204	0.145228	up	0.468149	0.38967
ENST00000587760	protein_coding	NFIX	-3.95638	-5.72723	3.41254	0.00242721	0.0207829	up	0.257317	0.171974
ENST00000454147	protein_coding	SLC6A11	-1.55561	-3.5673	4.03257	0.041417	0.169711	up	0.248822	0.139845
ENST00000403410	protein_coding	TMEM45A	-1.8389	-3.40718	2.9655	0.00251977	0.0213519	up	0.0642699	0.0428099
HBMT00000230052	protein_coding	CATG00000003457.1	3.77118	1.00329	6.81107	0.0168885	0.0886881	up	0.426462	0.310451
ENST00000246012	protein_coding	CST8	-4.42239	-6.12553	3.25609	0.00805474	0.0515619	up	0.413894	0.2737
ENST00000196482	protein_coding	ZNF324	-1.87066	-2.89113	2.02858	0.0303324	0.136255	up	0.298186	0.215819
ENST00000446108	protein_coding	RBM17	-1.89791	-3.12568	2.34204	0.0117863	0.0682843	up	0.56779	0.443536
ENST00000368732	protein_coding	S100A8	0.442637	-1.26099	3.25719	0.00588425	0.0406562	up	0.292194	0.23519
ENST00000264389	protein_coding	COPS4	-1.65285	-2.88104	2.34274	0.0309347	0.137703	up	0.306785	0.22687
ENST00000377801	protein_coding	PLCXD3	-0.412684	-3.37465	7.79185	1.55172e-05	0.000849954	up	0.444696	0.390167
ENST00000456935	protein_coding	MAN2B1	-2.53748	-3.6719	2.19529	0.0207042	0.103345	up	0.343586	0.190418
ENST00000374300	protein_coding	MTFR1L	-0.676914	-2.26247	3.00123	4.32119e-05	0.00142974	up	0.422931	0.371253
ENST00000569965	protein_coding	PML	-4.14076	-5.17945	2.05436	0.0131013	0.0736479	up	0.392675	0.234038
ENST00000391767	protein_coding	CACNG7	-4.4889	-5.82993	2.53332	0.0455921	0.181152	up	0.17058	0.113656
ENST00000379116	protein_coding	SCNN1D	-3.92702	-5.54967	3.0794	0.00102632	0.0109755	up	0.233375	0.0916905
ENST00000263805	protein_coding	ZNF106	-1.23768	-2.4823	2.36957	0.00427587	0.0319102	up	0.460766	0.253814
ENST00000237612	protein_coding	ABCG2	1.69752	-0.743022	5.42844	0.00809956	0.0517569	up	0.193842	0.125426
ENST00000513532	protein_coding	NUP155	-3.52926	-4.63401	2.15061	0.00776707	0.0501791	up	0.314944	0.235669
ENST00000355295	protein_coding	TDRD7	-3.83086	-5.21684	2.61349	0.0227633	0.110351	up	0.433143	0.218577
ENST00000465259	protein_coding	HLTF	-4.04397	-5.50974	2.76212	0.0480723	0.188083	up	0.567473	0.42269
ENST00000392079	protein_coding	NFKBIB	-2.63334	-4.38701	3.37216	0.0198609	0.100074	up	0.364537	0.182283
ENST00000376694	protein_coding	TRIM15	-4.56169	-5.83246	2.41289	0.0165553	0.0873189	up	0.0864666	0.14006
ENST00000372818	protein_coding	TRIT1	-3.55527	-4.67705	2.17615	0.0309225	0.13769	up	0.185247	0.143667
ENST00000395514	protein_coding	GCH1	-3.92195	-5.56471	3.12261	0.0353524	0.151465	up	0.438842	0.203131
ENST00000440926	protein_coding	SLC18A1	-2.2529	-3.51292	2.39499	0.000289005	0.0044877	up	0.162289	0.17892
ENST00000349511	protein_coding	UBA3	-1.92091	-4.91116	7.94613	5.58996e-06	0.00056846	up	0.194742	0.21468
ENST00000448903	protein_coding	AP2A2	-0.665332	-2.06144	2.6319	0.027788	0.128077	up	0.58254	0.547983
NM_001318026	protein_coding	PPP4R2	-2.32229	-3.82904	2.84169	0.0161432	0.0854998	up	0.213333	0.13791
ENST00000452463	protein_coding	CREB3L2	-4.20631	-6.18425	3.93931	0.0293284	0.133076	up	0.250658	0.302266
ENST00000357089	protein_coding	UBXN11	-4.39741	-6.53222	4.39179	0.00837543	0.0529881	up	0.464529	0.303745
ENST00000360658	protein_coding	TLR9	-4.29697	-5.50133	2.30434	0.0176154	0.0916849	up	0.255206	0.119593
ENST00000399949	protein_coding	SPATA13	-3.76196	-5.07391	2.48277	0.0283604	0.129842	up	0.387592	0.205202
ENST00000372987	protein_coding	CCND3	4.80597	3.234	2.97311	0.0155327	0.0834828	up	0.421942	0.45913
ENST00000524370	protein_coding	MOK	-0.293431	-1.67124	2.59874	0.0212431	0.105141	up	0.574752	0.436933
NM_001173484	protein_coding	NEBL	-2.71152	-3.87463	2.2394	0.00811749	0.0518288	up	0.228113	0.150711
NM_001282681	protein_coding	GAPVD1	-4.5295	-5.59207	2.08864	0.0432707	0.174885	up	0.299689	0.234519
uc021sbb.2	protein_coding	RP11-986E7.7	-1.81108	-3.44412	3.10165	0.000453994	0.00616527	up	0.15269	0.105536
ENST00000356692	protein_coding	PPP4R2	-3.94984	-5.00249	2.07434	0.047132	0.185323	up	0.0451581	0.0234854
ENST00000518336	protein_coding	ZNF706	-3.19655	-4.80151	3.04189	0.0308714	0.137592	up	0.299069	0.166167
NM_001220473	protein_coding	PPFIA2	-4.6631	-6.13855	2.78072	5.00405e-05	0.00152297	up	0.0687787	0.0352941
ENST00000582330	protein_coding	TMEM104	-4.55011	-5.77384	2.33549	0.0446651	0.179036	up	0.173338	0.113517
ENST00000504921	protein_coding	MEF2C	-1.06126	-3.63242	5.94284	0.00850891	0.0536546	up	0.425497	0.258056
ENST00000416983	protein_coding	MFNG	-5.15543	-6.65325	2.82416	0.0443574	0.178145	up	0.500374	0.273735
ENST00000371544	protein_coding	ZCCHC11	-4.94762	-6.62916	3.20769	0.0104647	0.0624444	up	0.374708	0.227408
NM_001355514	protein_coding	RP11-166B2.1	0.222335	-2.5057	6.62554	0.00185029	0.0169186	up	0.372356	0.207999
ENST00000507379	protein_coding	APC	-4.74122	-5.8945	2.22418	0.00952202	0.0581221	up	0.309826	0.325414
NM_001354899	protein_coding	APC	-5.10772	-6.32788	2.32972	0.0262763	0.123132	up	0.330979	0.243043
ENST00000292823	protein_coding	PCYT1A	-2.20009	-5.17581	7.86651	0.000476802	0.00638412	up	0.31366	0.112073
ENST00000354862	protein_coding	NAT6	-5.28644	-6.31281	2.0369	0.0394562	0.164282	up	0.277972	0.155386
ENST00000424384	protein_coding	FYTTD1	-4.82324	-6.67058	3.59835	0.00276879	0.0229523	up	0.253326	0.182819
ENST00000622330	protein_coding	IL6R	-4.11249	-5.14488	2.04541	0.0124114	0.0710185	up	0.196689	0.119267
ENST00000336174	protein_coding	STRADA	-1.62905	-3.20665	2.98474	0.0432705	0.174885	up	0.682865	0.617718
ENST00000367005	protein_coding	RCOR3	-4.43597	-5.92491	2.80682	0.0320772	0.141402	up	0.275288	0.178463
uc009xhu.3	protein_coding	PFKP	3.87887	-0.128377	16.0805	0.000403279	0.00567096	up	0.43688	0.287892
ENST00000497194	protein_coding	IL18BP	-4.09813	-5.8284	3.3179	0.012435	0.0710713	up	0.469217	0.359296
ENST00000647504	protein_coding	DYRK1A	-1.53022	-2.66444	2.19501	0.0390639	0.163064	up	0.229559	0.207271
ENST00000416445	protein_coding	CALCOCO2	-1.10978	-2.34856	2.35999	0.0102845	0.0615779	up	0.540815	0.421623
ENST00000357096	protein_coding	ACSL6	-4.89825	-7.04424	4.42597	0.00034464	0.00506987	up	0.530977	0.237258
ENST00000453386	protein_coding	TRA2B	-4.83561	-6.72842	3.71357	0.043143	0.174493	up	0.376991	0.229182
ENST00000347900	protein_coding	KIRREL2	4.80785	1.3244	11.1847	0.00120973	0.0123928	up	0.375937	0.40217
ENST00000332431	protein_coding	TCEAL7	-0.106769	-1.25037	2.20932	0.00274058	0.0227514	up	0.177402	0.141496
HBMT00001236177	protein_coding	CATG00000084841.1	5.59696	4.5751	2.03053	0.0367891	0.155784	up	0.354032	0.326436
ENST00000406969	protein_coding	MED15	-4.05517	-5.38198	2.50847	0.0286717	0.130822	up	0.21683	0.121307
ENST00000320188	protein_coding	SWI5	-3.14557	-4.39188	2.37233	0.000306939	0.00468383	up	0.125958	0.0633875
ENST00000527990	protein_coding	DNHD1	-3.75104	-4.98588	2.35356	0.0490827	0.190733	up	0.107775	0.0792631
ENST00000368962	protein_coding	SETDB1	-4.28079	-5.54826	2.40739	0.00793095	0.050932	up	0.314679	0.192489
ENST00000335393	protein_coding	FAM129C	-1.82887	-4.35848	5.77413	0.0113666	0.0664241	up	0.57711	0.300398
ENST00000267460	protein_coding	PELI2	-3.59839	-4.67451	2.10835	0.0437893	0.176421	up	0.282367	0.195018
ENST00000616074	protein_coding	TRAPPC3	-4.24426	-5.53754	2.45084	0.0207874	0.103617	up	0.357579	0.194659
ENST00000418622	protein_coding	RIC1	0.221701	-1.70949	3.81369	0.0129751	0.0731536	up	0.509418	0.274182
ENST00000286835	protein_coding	SCAF4	1.05825	-0.368586	2.68857	0.0181462	0.093702	up	0.642485	0.542317
ENST00000358506	protein_coding	PPP1CB	-3.81439	-5.06537	2.38004	0.0447248	0.179181	up	0.195966	0.108721
ENST00000417037	protein_coding	MYD88	-4.1749	-5.35889	2.27204	0.0222543	0.108735	up	0.110755	0.108791
ENST00000458307	protein_coding	AMT	-3.43036	-4.8398	2.65633	0.0215693	0.106296	up	0.685869	0.590415
ENST00000398998	protein_coding	DSCR3	-3.24137	-4.26607	2.03453	0.0492834	0.191314	up	0.15259	0.115242
NM_001243773	protein_coding	GNG2	-1.8113	-3.4061	3.02054	0.00317213	0.0255018	up	0.387885	0.418616
ENST00000417276	protein_coding	FAM27D1	-2.40873	-3.60166	2.28617	0.00661706	0.0444555	up	0.155318	0.0932379
ENST00000342649	protein_coding	TCAIM	-3.73529	-5.29236	2.94255	9.3323e-05	0.00215551	up	0.161525	0.106853
ENST00000382874	protein_coding	ZMYM2	-3.47429	-5.56073	4.247	0.00322001	0.0257227	up	0.303389	0.165998
ENST00000370399	protein_coding	TGFBR3	2.00043	0.604796	2.63104	0.0374656	0.157976	up	0.124875	0.128558
ENST00000353170	protein_coding	KLHDC4	-3.48837	-4.6162	2.1853	0.011176	0.0656277	up	0.193055	0.150218
ENST00000520584	protein_coding	ZFP41	-4.5126	-5.54791	2.04956	0.00142797	0.0139901	up	0.222473	0.177082
ENST00000496384	protein_coding	BRAF	3.51952	-0.111914	12.3928	0.00474442	0.0344961	up	0.438917	0.345436
ENST00000344629	protein_coding	OGG1	-3.83999	-5.46564	3.08583	0.0377777	0.158912	up	0.37686	0.271362
ENST00000418807	protein_coding	NAGK	-2.51912	-4.01975	2.82967	0.00344996	0.0271537	up	0.351111	0.187951
ENST00000311381	protein_coding	C6orf203	-4.50214	-5.5324	2.0424	0.0391543	0.163292	up	0.161148	0.104853
ENST00000373921	protein_coding	THEMIS2	-2.59568	-4.89817	4.93311	0.00814942	0.0519891	up	0.405716	0.351718
ENST00000403662	protein_coding	CSF2RB	-4.41871	-6.01912	3.03231	0.00266953	0.0222828	up	0.294041	0.22476
ENST00000508775	protein_coding	RNASET2	4.29474	2.27303	4.06065	0.00129102	0.0130274	up	0.706135	0.595496
ENST00000335209	protein_coding	TESC	-3.18556	-4.32424	2.20179	0.0378767	0.159182	up	0.32295	0.210776
ENST00000377805	protein_coding	BANF2	-0.169118	-3.20945	8.22678	0.0180595	0.0933902	up	0.360244	0.186781
ENST00000368243	protein_coding	C1orf61	0.434485	-1.45916	3.71574	0.0197233	0.099526	up	0.115985	0.0793721
ENST00000391854	protein_coding	GNG4	-1.40538	-2.66024	2.38644	0.0162269	0.0858832	up	0.151503	0.0877992
ENST00000550804	protein_coding	CALCOCO1	-4.43429	-5.76576	2.51659	0.0441533	0.177481	up	0.649583	0.314156
ENST00000258387	protein_coding	PAX3	-2.43643	-3.79928	2.57193	0.000149023	0.00287864	up	0.236817	0.150603
ENST00000329021	protein_coding	NFAM1	-4.57002	-6.07313	2.83454	0.0130199	0.0733212	up	0.302589	0.147706
ENST00000466490	protein_coding	SRPRB	-3.24023	-4.66674	2.68796	0.0193454	0.0981267	up	0.401733	0.260139
ENST00000376888	protein_coding	MOG	-0.347649	-2.51542	4.49329	0.0106104	0.0631167	up	0.252765	0.122409
ENST00000534951	protein_coding	RAB35	-4.41215	-5.7702	2.56339	0.0369201	0.156108	up	0.328789	0.178591
ENST00000545257	protein_coding	TCF7L2	-3.44634	-5.35247	3.74802	0.0187343	0.095874	up	0.408996	0.176451
ENST00000537718	protein_coding	RNF166	-3.31038	-4.82762	2.86242	0.00754665	0.0492668	up	0.407694	0.205281
ENST00000396158	protein_coding	MIA2	-1.75012	-2.77752	2.03834	0.0266417	0.124386	up	0.408414	0.344892
ENST00000339852	protein_coding	NCCRP1	3.29416	0.432693	7.26752	0.0143437	0.0787608	up	0.49918	0.449667
ENST00000262625	protein_coding	KIRREL2	5.66739	3.51813	4.43601	0.0161347	0.0854775	up	0.385707	0.470338
ENST00000511374	protein_coding	SLC10A7	-4.01209	-5.39425	2.60657	0.0246491	0.117234	up	0.281924	0.170009
ENST00000334351	protein_coding	PNRC2	-4.39319	-5.60554	2.31715	0.0213447	0.10553	up	0.280089	0.160333
NM_001345923	protein_coding	THADA	-0.763531	-2.36487	3.03425	0.00847913	0.0535111	up	0.593285	0.533873
ENST00000616710	protein_coding	TNFRSF11A	-3.44301	-4.60454	2.23695	0.0304428	0.136575	up	0.0574784	0.0545049
ENST00000539736	protein_coding	C12orf43	2.59498	-0.977935	11.9002	0.0112151	0.0657567	up	0.439941	0.258287
ENST00000285420	protein_coding	OTUD6B	-4.00384	-5.04374	2.05608	0.0483886	0.189018	up	0.45543	0.468148
ENST00000238892	protein_coding	CRIPT	-4.72624	-6.06393	2.52747	0.0240369	0.115058	up	0.113328	0.0997793
ENST00000644942	protein_coding	DYRK1A	-4.78085	-6.33105	2.92858	0.0308826	0.137592	up	0.478665	0.343568
ENST00000538413	protein_coding	LRTOMT	-5.02097	-6.57797	2.94241	0.00219603	0.019235	up	0.13514	0.0498005
ENST00000616356	protein_coding	FCN1	1.98826	0.217446	3.41247	0.00244015	0.0208625	up	0.603102	0.48924
ENST00000369272	protein_coding	FMO5	-4.51966	-5.78678	2.4068	0.0445943	0.178874	up	0.578955	0.28547
NM_001305102	protein_coding	STK38	3.64136	2.50089	2.20452	0.0405336	0.167338	up	0.715267	0.638144
ENST00000318948	protein_coding	NRIP1	-1.5539	-2.73209	2.26293	0.0300456	0.135333	up	0.286076	0.220414
ENST00000368304	protein_coding	LAMTOR2	-2.61398	-3.73163	2.16994	0.0228656	0.110685	up	0.263822	0.149858
ENST00000308731	protein_coding	BTK	-4.62955	-5.74464	2.1661	0.0225948	0.109837	up	0.280468	0.135725
ENST00000629881	protein_coding	HCK	-1.45568	-2.8141	2.56404	0.00568381	0.0396154	up	0.45992	0.243955
ENST00000345517	protein_coding	ACTG2	2.26585	1.01318	2.38282	0.000486293	0.00645753	up	0.439252	0.264938
ENST00000263071	protein_coding	SCARF1	-0.29762	-2.12444	3.54753	0.0393873	0.164055	up	0.646995	0.513377
uc001eaj.1	protein_coding	CEPT1	-3.59392	-4.67134	2.11026	0.0109384	0.0645977	up	0.287297	0.204932
ENST00000395226	protein_coding	GPAT3	-4.30426	-5.84926	2.91803	0.0321112	0.141524	up	0.34248	0.284554
ENST00000372629	protein_coding	TCEAL4	-4.35785	-5.50283	2.21143	0.0228441	0.110626	up	0.554001	0.438032
NM_001318951	protein_coding	SLC30A3	-4.02091	-5.13145	2.15927	0.00107516	0.0113216	up	0.226461	0.178228
ENST00000269601	protein_coding	TXNL4A	-1.64224	-2.93433	2.44882	0.0401822	0.166428	up	0.668664	0.570831
ENST00000407684	protein_coding	GAREM2	-3.43668	-5.16784	3.31994	0.000423068	0.00587482	up	0.101026	0.06361
ENST00000254528	protein_coding	EMILIN2	-1.61235	-2.86956	2.39033	0.0334988	0.145704	up	0.724865	0.589485
ENST00000377071	protein_coding	KDM2B	-4.24925	-5.82007	2.97074	0.00539999	0.0381246	up	0.477964	0.304783
ENST00000298523	protein_coding	CLEC7A	-3.68914	-5.74598	4.16074	0.0151473	0.0820276	up	0.188297	0.0618905
ENST00000309295	protein_coding	EHBP1L1	-0.198784	-1.65846	2.75047	0.0126195	0.0718034	up	0.710236	0.594745
MICT00000363210	protein_coding	CATG00000106275.1	-3.73487	-7.09626	10.2773	1.82011e-05	0.000929484	up	0.271862	0.143713
ENST00000409512	protein_coding	KYNU	-4.47286	-5.6512	2.26316	0.0357313	0.152517	up	0.272076	0.155067
NM_006866	protein_coding	LILRA2	-0.744324	-3.03772	4.9021	0.00899612	0.056002	up	0.369563	0.263777
ENST00000441980	protein_coding	MOBP	-4.14779	-5.85106	3.25638	0.000466025	0.00629101	up	0.197329	0.143903
ENST00000282003	protein_coding	RNF219	-3.12446	-4.6923	2.9646	0.0414066	0.169711	up	0.558681	0.543992
NM_001290085	protein_coding	ZNF627	-1.23875	-3.06969	3.55769	0.00439642	0.0325309	up	0.396807	0.313943
ENST00000379264	protein_coding	ACSL6	-4.21059	-5.29421	2.11934	0.0352125	0.151148	up	0.126311	0.0863569
ENST00000465070	protein_coding	ZEB2	-4.7734	-6.5565	3.44166	0.047099	0.185257	up	0.418205	0.264704
ENST00000377112	protein_coding	DOK3	0.0464051	-1.13845	2.27341	0.0054393	0.0383342	up	0.147315	0.108042
ENST00000613414	protein_coding	SALL2	2.53528	-0.0403623	5.96136	0.00229842	0.0199486	up	0.338014	0.119429
ENST00000375751	protein_coding	SYK	4.34954	1.54535	6.98468	0.00209117	0.0186447	up	0.419012	0.370389
ENST00000461166	protein_coding	TIPARP	-0.184599	-1.61691	2.69878	0.00522024	0.0371052	up	0.392926	0.303173
ENST00000251595	protein_coding	HBA2	0.149372	-3.63296	13.7592	0.00214975	0.0189908	up	0.133241	0.0908867
ENST00000289104	protein_coding	MRAS	-3.53888	-4.94868	2.657	0.000485653	0.00645358	up	0.227148	0.146323
ENST00000370372	protein_coding	BLOC1S2	-5.10253	-6.36981	2.40709	0.0176858	0.0919262	up	0.146787	0.0678436
NM_001292001	protein_coding	SRF	-3.8031	-5.24649	2.7196	0.0209136	0.103967	up	0.560346	0.361946
ENST00000448301	protein_coding	CTSS	2.13997	-0.0664889	4.61542	0.00210702	0.0187494	up	0.380342	0.234485
ENST00000289382	protein_coding	CNOT11	-3.7436	-5.75756	4.03889	0.0151634	0.0820648	up	0.28457	0.120484
ENST00000265394	protein_coding	CPVL	-4.36273	-7.21881	7.24044	5.02202e-05	0.00152297	up	0.182295	0.0887834
ENST00000506786	protein_coding	ZNF135	3.75341	2.69239	2.08641	0.00058649	0.0073099	up	0.681723	0.673615
ENST00000392901	protein_coding	SHTN1	-3.74372	-5.80818	4.18277	0.00454504	0.0333429	up	0.283997	0.26183
ENST00000627217	protein_coding	TCF7L2	-2.44851	-4.05721	3.04976	0.00305109	0.0247246	up	0.314495	0.25549
NM_001350216	protein_coding	LRRC7	-1.08481	-2.1328	2.06765	0.030455	0.136575	up	0.578815	0.415349
ENST00000259254	protein_coding	GYPC	-3.54905	-4.59478	2.06441	0.0375632	0.15828	up	0.363337	0.270863
ENST00000350667	protein_coding	CLEC12A	-2.58004	-4.43818	3.62538	0.0269709	0.125488	up	0.247816	0.162173
ENST00000614058	protein_coding	EPHX1	-0.184374	-1.63542	2.73407	0.0308003	0.13744	up	0.475352	0.338116
ENST00000429686	protein_coding	ARAP1	-1.66846	-2.79942	2.19004	0.0464467	0.183456	up	0.258386	0.143686
ENST00000588802	protein_coding	APOC1	-3.07764	-4.21345	2.19741	0.0411379	0.168866	up	0.385801	0.376317
ENST00000242607	protein_coding	HVCN1	-4.66553	-6.4809	3.5195	0.00339871	0.0268427	up	0.170951	0.083207
ENST00000620284	protein_coding	RDM1	-3.98211	-6.4193	5.41587	0.0008346	0.00947397	up	0.0934119	0.0837795
ENST00000380586	protein_coding	ADRA1A	-4.17338	-5.24381	2.10006	0.00804374	0.0515271	up	0.419773	0.215736
ENST00000555228	protein_coding	PTGR2	-2.69259	-5.96896	9.68915	0.000371648	0.00536185	up	0.393541	0.214011
ENST00000544665	protein_coding	ITGAM	-2.7913	-3.98373	2.28538	0.0322009	0.141811	up	0.403868	0.250977
ENST00000622937	protein_coding	ACSL1	-4.13713	-6.50388	5.15777	0.0467314	0.184322	up	0.345103	0.110602
ENST00000323716	protein_coding	ARMC10	-1.75513	-3.42683	3.1859	0.0406528	0.167679	up	0.330632	0.34093
ENST00000331366	protein_coding	CPNE8	-4.44265	-6.35757	3.77091	0.0112275	0.0657961	up	0.231557	0.0756957
NM_001285404	protein_coding	THOC7	4.39807	2.78226	3.06486	0.0106631	0.0633808	up	0.391977	0.214921
ENST00000527077	protein_coding	SLC44A3	-3.77033	-5.59349	3.53854	0.0454671	0.180956	up	0.519863	0.291872
ENST00000340800	protein_coding	ACSL4	-4.6025	-6.65435	4.14636	0.00706839	0.0469231	up	0.215779	0.113898
NM_001321004	protein_coding	MTIF2	-4.44476	-5.72799	2.43384	0.0494457	0.191753	up	0.398239	0.252472
ENST00000538448	protein_coding	HCK	-1.32518	-2.53843	2.31858	0.0094395	0.0578188	up	0.454867	0.26089
ENST00000447467	protein_coding	DYNC1I1	-2.66616	-4.0585	2.62503	0.00905084	0.0562146	up	0.158752	0.0851126
ENST00000283629	protein_coding	UBP1	1.40587	0.015002	2.62237	0.04277	0.173586	up	0.705118	0.506192
ENST00000252595	protein_coding	SLC27A1	-2.30596	-3.85119	2.9185	0.00410921	0.0309824	up	0.187091	0.182891
ENST00000630384	protein_coding	FAM120B	-5.03256	-6.37485	2.53553	0.0143037	0.0786687	up	0.391556	0.202786
ENST00000354293	protein_coding	AP2A1	-4.45913	-5.69877	2.36141	0.0360046	0.153284	up	0.345747	0.14072
ENCT00000319853	protein_coding	CATG00000068829.1	-1.86814	-3.17096	2.46712	0.0453181	0.180528	up	0.542645	0.357412
ENST00000375398	protein_coding	SVIL	-0.311887	-1.86146	2.9273	0.0422497	0.172249	up	0.545231	0.41486
ENST00000245544	protein_coding	NUP85	-4.40074	-6.23275	3.56031	0.00653474	0.0440445	up	0.342784	0.138596
ENST00000237853	protein_coding	ELL2	-3.9386	-5.26353	2.50521	0.0354502	0.151714	up	0.417603	0.285965
ENST00000500945	protein_coding	ATG12	-3.33427	-4.36463	2.04254	0.00703359	0.0467463	up	0.147316	0.128191
ENST00000357505	protein_coding	N4BP2L2	-2.96684	-4.0966	2.18823	0.00892641	0.055674	up	0.350078	0.233569
ENST00000539966	protein_coding	STK24	-3.45067	-5.04339	3.01618	0.0331683	0.144817	up	0.401157	0.234691
ENST00000435765	protein_coding	PSMC2	-1.06598	-4.62476	11.7841	0.00293926	0.02402	up	0.445214	0.231598
ENST00000373861	protein_coding	CLPSL1	-4.1115	-5.53936	2.69047	0.00778413	0.0502468	up	0.0960825	0.0343946
ENST00000598635	protein_coding	TUBB4A	-4.63835	-6.33814	3.24855	0.0118934	0.0686962	up	0.356928	0.230254
ENST00000620541	protein_coding	RIN3	1.27948	-1.79541	8.42622	0.00339515	0.0268238	up	0.641611	0.433281
NM_001291815	protein_coding	HMCN2	-3.90788	-5.15405	2.3721	0.00687782	0.0459109	up	0.230909	0.145952
ENST00000357360	protein_coding	LAGE3	-1.42216	-2.61199	2.28126	0.0436422	0.175983	up	0.231898	0.160656
ENST00000255198	protein_coding	ZBED3	-2.82869	-4.62381	3.47044	0.00939775	0.0576248	up	0.241888	0.121992
ENST00000219596	protein_coding	MEFV	-1.90581	-3.17047	2.40269	0.0129391	0.0730046	up	0.612607	0.523016
ENST00000532097	protein_coding	PSMD13	-4.67149	-5.89175	2.3299	0.0412277	0.169136	up	0.0854918	0.0549314
ENST00000395076	protein_coding	PPM1A	-4.57058	-5.98178	2.6596	0.0408952	0.168285	up	0.409432	0.186337
ENST00000216133	protein_coding	CBX7	-0.814755	-2.37143	2.94175	0.0291543	0.13247	up	0.238252	0.147637
ENST00000378024	protein_coding	AHNAK	-0.140012	-1.39089	2.37986	0.010678	0.0634196	up	0.45715	0.321216
ENST00000372237	protein_coding	TMEM53	-3.415	-5.06669	3.14201	0.00363892	0.028243	up	0.189896	0.152297
ENST00000404191	protein_coding	ANTXR2	-4.05617	-6.34842	4.89819	0.0070446	0.0467923	up	0.321893	0.110961
ENST00000322157	protein_coding	NPEPPS	0.441485	-0.988305	2.69408	0.0309122	0.137671	up	0.622918	0.47555
ENST00000281455	protein_coding	ACSL1	-2.87038	-4.82391	3.8732	0.0208866	0.103916	up	0.294704	0.130997
ENST00000473690	protein_coding	SLC22A12	-3.89846	-5.13931	2.36337	0.0208709	0.103879	up	0.0702557	0.0473137
ENST00000336233	protein_coding	LIPA	-3.48087	-5.00699	2.88011	0.0035188	0.0275535	up	0.0618306	0.0284965
uc011mij.2	protein_coding	FRMPD4	-3.04109	-4.1273	2.12316	0.000849798	0.00957529	up	0.108847	0.0765853
ENST00000355630	protein_coding	MKL1	1.47788	0.0510055	2.68863	0.00556051	0.0389814	up	0.591255	0.519256
ENST00000607983	protein_coding	DACT2	-2.57397	-3.70148	2.1848	0.000378514	0.00542332	up	0.378472	0.325943
ENST00000229794	protein_coding	MAPK14	-0.67224	-1.9787	2.47334	0.0355744	0.152046	up	0.442113	0.25462
NM_001345927	protein_coding	DDX60L	-1.34247	-2.56641	2.33583	0.01536	0.0827487	up	0.565506	0.461711
ENST00000521583	protein_coding	CNOT8	-3.85472	-5.87922	4.0685	0.0333111	0.145219	up	0.248369	0.0739688
ENST00000361818	protein_coding	MAP2K3	-3.62928	-4.91825	2.44353	0.0464093	0.183386	up	0.492198	0.402065
NM_001351083	protein_coding	ZDHHC6	-2.76036	-3.85635	2.13759	0.0405491	0.167342	up	0.30358	0.133984
ENST00000342620	protein_coding	RGS3	-4.84139	-5.92987	2.12649	0.0379646	0.159493	up	0.471469	0.341688
ENST00000408028	protein_coding	SLC8A1	-3.86961	-5.6867	3.5237	0.0128394	0.0726395	up	0.479709	0.404695
ENST00000340595	protein_coding	SLC4A4	-2.83135	-4.25284	2.6786	0.00468912	0.0342167	up	0.15295	0.116068
ENST00000577810	protein_coding	MIEN1	-5.09179	-6.34244	2.37948	0.0425345	0.172856	up	0.169715	0.0972673
ENST00000358536	protein_coding	PLXNB1	-2.49625	-3.70942	2.31845	0.00518209	0.0369049	up	0.213232	0.136406
ENST00000389589	protein_coding	SHOX2	-5.16982	-7.44014	4.8243	5.2195e-06	0.000556791	up	0.151566	0.0778705
ENST00000613571	protein_coding	AOC3	-2.6296	-3.92881	2.46094	0.0277461	0.128053	up	0.358675	0.291835
ENST00000372991	protein_coding	CCND3	-3.0767	-4.48186	2.64848	0.000160606	0.00303308	up	0.257555	0.136515
ENST00000330540	protein_coding	CD86	-2.40295	-3.42527	2.03119	0.0250721	0.118679	up	0.313686	0.220648
ENST00000260599	protein_coding	KHK	-3.3162	-4.83781	2.87112	0.024832	0.117859	up	0.448005	0.36742
ENST00000367023	protein_coding	TRAF3IP3	-3.62492	-4.70904	2.12008	0.0251024	0.118773	up	0.199214	0.137715
ENST00000356289	protein_coding	AMICA1	4.87224	3.13291	3.3388	0.00074627	0.00875786	up	0.847131	0.820612
ENST00000325658	protein_coding	PPM1A	-4.63252	-6.6372	4.013	0.0101429	0.0609731	up	0.376316	0.200466
ENST00000306897	protein_coding	RAC3	-3.76641	-4.88314	2.16854	0.031426	0.13939	up	0.220425	0.154963
ENST00000312216	protein_coding	MCTP1	-2.80546	-3.84229	2.05172	0.0324136	0.142473	up	0.433871	0.428656
ENST00000394646	protein_coding	RGS3	-3.50713	-4.55345	2.06527	8.84005e-05	0.00208447	up	0.498003	0.558471
ENST00000007735	protein_coding	KRT33A	-5.45964	-6.63463	2.25791	0.0480342	0.187966	up	0.200237	0.119544
ENST00000507845	protein_coding	UBE2D3	-1.65526	-2.66917	2.01938	0.0296773	0.134181	up	0.390443	0.316492
ENST00000252936	protein_coding	TUBGCP2	-4.64252	-6.05955	2.67034	0.0165461	0.08729	up	0.102882	0.0685331
ENST00000621115	protein_coding	ELN	-2.28337	-3.82034	2.90184	0.0468369	0.184543	up	0.244014	0.183295
NM_001319198	protein_coding	S100A8	0.967886	-0.254164	2.33278	0.0486403	0.189787	up	0.327364	0.279695
ENST00000522003	protein_coding	PAX5	-3.45281	-5.30573	3.61231	0.0397659	0.165092	up	0.589763	0.312063
ENST00000619571	protein_coding	IFFO1	-4.2476	-5.89496	3.13259	0.0129185	0.0729503	up	0.394462	0.208153
ENST00000457197	protein_coding	IRAK3	-2.65039	-4.42915	3.43131	0.0335818	0.145768	up	0.319025	0.154371
NM_001330420	protein_coding	LUC7L	-2.23155	-4.42646	4.57859	0.00794627	0.0509915	up	0.564739	0.437708
ENST00000456829	protein_coding	VWA5A	3.70797	0.850217	7.24886	0.00119537	0.0122938	up	0.449673	0.327587
ENST00000361113	protein_coding	ZNF627	-1.84448	-3.82956	3.95885	0.00180448	0.0166058	up	0.348769	0.281694
ENST00000316341	protein_coding	SLC12A4	-3.53615	-4.74682	2.31446	0.00152639	0.0147258	up	0.703036	0.470903
ENST00000369168	protein_coding	FCGR1A	-1.40032	-3.08485	3.21435	0.026015	0.122258	up	0.627582	0.671361
ENST00000243389	protein_coding	SLC36A1	-0.859079	-2.7884	3.80876	0.0400686	0.166107	up	0.426974	0.219538
ENST00000523200	protein_coding	TNIP1	-1.07773	-2.67371	3.023	0.0205473	0.102777	up	0.380731	0.309654
NM_001346743	protein_coding	CBX7	-2.30698	-3.62316	2.49006	0.0431581	0.174523	up	0.283166	0.204357
ENST00000257981	protein_coding	KCNH3	-4.57556	-6.00051	2.68506	0.00697582	0.0464703	up	0.0602367	0.0535437
ENST00000536410	protein_coding	DHRS7	-2.77532	-4.14044	2.57597	0.00400122	0.0303854	up	0.177267	0.132299
ENST00000305641	protein_coding	LCMT2	-3.48811	-4.86926	2.60477	8.42858e-05	0.00203997	up	0.136671	0.102766
ENST00000543304	protein_coding	STARD10	-4.9667	-5.98809	2.02987	0.0349711	0.150338	up	0.554218	0.316631
ENST00000504342	protein_coding	ACSL1	-3.21692	-5.57898	5.14105	0.017413	0.0908172	up	0.317746	0.128982
ENST00000313667	protein_coding	ARHGEF2	-2.54358	-3.56284	2.02689	0.00261647	0.0219921	up	0.230816	0.234174
MICT00000042171	protein_coding	CATG00000118111.1	2.97075	-0.633206	12.159	0.000516115	0.00669897	up	0.444894	0.261339
ENST00000266604	protein_coding	LLPH	-1.06756	-2.61858	2.93024	0.0339309	0.146747	up	0.599862	0.448662
ENST00000367688	protein_coding	RABGAP1L	-4.44321	-6.56254	4.34493	0.0205628	0.102777	up	0.378799	0.187962
ENST00000529949	protein_coding	ABCB7	-5.00085	-6.53491	2.896	0.0134626	0.0751327	up	0.197244	0.137004
ENST00000558774	protein_coding	BMF	-0.274543	-1.58695	2.48355	0.000981138	0.0106113	up	0.162206	0.150968
ENST00000612677	protein_coding	RAB44	-1.09494	-2.57473	2.78908	0.0348248	0.149793	up	0.740282	0.471175
ENST00000265395	protein_coding	HIBADH	-3.78221	-5.16662	2.61066	0.00438896	0.0324999	up	0.337153	0.157519
ENST00000395997	protein_coding	SALL4	4.29673	2.21008	4.24761	0.00771198	0.0500044	up	0.25661	0.152017
ENST00000377704	protein_coding	MGME1	-4.43934	-5.88312	2.72033	0.0149951	0.0814153	up	0.450654	0.364646
NM_001320862	protein_coding	ALOX5	-4.33321	-5.49385	2.23557	0.0382954	0.160441	up	0.270534	0.1868
ENST00000246006	protein_coding	CD93	2.66065	1.26556	2.63005	0.0125046	0.0713978	up	0.567059	0.418714
ENST00000358075	protein_coding	MAGT1	-2.36733	-4.04772	3.20514	0.00220325	0.0192761	up	0.224145	0.201974
ENST00000539905	protein_coding	PDYN	-4.93103	-6.30707	2.59555	0.0280598	0.128982	up	0.444012	0.329877
uc001htg.2	protein_coding	AX748369	-4.86074	-6.4772	3.0662	0.0366619	0.15536	up	0.279712	0.122465
ENST00000400237	protein_coding	RFPL2	-0.663137	-2.49095	3.54998	0.00669445	0.0449032	up	0.0880301	0.0599625
ENST00000302017	protein_coding	ZNF467	-3.24891	-4.82664	2.985	0.00131774	0.013262	up	0.461863	0.269851
ENST00000382490	protein_coding	MSRA	-4.98848	-6.29351	2.47087	0.0469486	0.184817	up	0.196564	0.111802
ENST00000380130	protein_coding	N4BP2L1	-3.3881	-4.61446	2.33975	0.0427118	0.173413	up	0.508462	0.3175
ENST00000591340	protein_coding	ZNF529	-5.09112	-6.36897	2.42477	0.0206552	0.103157	up	0.241531	0.102462
ENST00000633691	protein_coding	DCTN1	-3.81462	-5.88552	4.20148	7.7708e-05	0.00193392	up	0.0698287	0.042764
MICT00000047960	protein_coding	CATG00000116287.1	-4.33816	-6.24007	3.73706	0.00758182	0.0494427	up	0.694971	0.404685
ENST00000336577	protein_coding	MMP25	0.160084	-1.79399	3.87467	0.00504308	0.036112	up	0.630682	0.466051
ENST00000440957	protein_coding	IFT122	-2.57465	-4.32887	3.37344	0.0115667	0.0673186	up	0.306565	0.339652
ENST00000302609	protein_coding	ZNF25	-4.60182	-5.97475	2.58996	0.00693663	0.0462496	up	0.425162	0.122877
ENST00000476071	protein_coding	NSFL1C	-4.51173	-6.12789	3.06557	0.014579	0.0797613	up	0.186451	0.0900033
ENST00000422190	protein_coding	ATP2C1	-4.17211	-5.60841	2.70626	0.0062333	0.0424743	up	0.61667	0.31658
HBMT00000216098	protein_coding	CATG00000002338.1	-4.70796	-5.76928	2.08685	0.0282128	0.129512	up	0.312572	0.258743
ENST00000327247	protein_coding	GBA	-2.3705	-3.42723	2.08021	0.0340192	0.146946	up	0.0966661	0.0736529
ENST00000367535	protein_coding	NCF2	-1.86391	-3.04298	2.26431	0.0189553	0.0967673	up	0.239535	0.142653
ENST00000263285	protein_coding	LY9	0.352754	-0.693184	2.06471	0.0160765	0.0853159	up	0.181296	0.14689
ENST00000262291	protein_coding	VMP1	-0.483871	-1.59121	2.15448	0.03468	0.149338	up	0.358021	0.228385
ENST00000549035	protein_coding	POC1B	5.47978	3.48979	3.97234	0.0228374	0.110616	up	0.418996	0.516044
NM_001323541	protein_coding	FBXW4	-4.78511	-6.3156	2.88884	0.0178995	0.0927631	up	0.251869	0.125145
ENST00000545638	protein_coding	NCKAP1L	-2.84792	-4.12214	2.41868	0.022716	0.110215	up	0.254348	0.11713
ENST00000646076	protein_coding	CTCF	-0.16298	-1.23723	2.10563	0.00918246	0.0567148	up	0.493665	0.438179
ENST00000252445	protein_coding	ELOF1	-1.13481	-2.29757	2.23886	0.0222846	0.108814	up	0.438123	0.297559
ENST00000560626	protein_coding	PEAK1	-3.29545	-4.60615	2.48063	0.0297021	0.134238	up	0.247949	0.206717
ENST00000600118	protein_coding	CHMP2A	-3.28437	-4.38226	2.14042	0.0282196	0.129512	up	0.25075	0.172567
ENST00000418871	protein_coding	ZNF160	-3.59373	-6.43899	7.18637	0.00253233	0.0214416	up	0.583574	0.361535
ENST00000295971	protein_coding	RBM47	-4.02017	-5.84386	3.53985	0.0101215	0.0609155	up	0.361671	0.165462
ENST00000357736	protein_coding	MAFG	-2.49396	-3.86067	2.57883	0.0365923	0.155112	up	0.11586	0.104376
ENST00000611167	protein_coding	ADAP1	-4.44684	-5.63614	2.28041	0.00037094	0.00536177	up	0.413629	0.295289
ENST00000458695	protein_coding	RBBP4	-4.27249	-5.81532	2.91365	0.0100226	0.0604523	up	0.137062	0.0529769
ENST00000490107	protein_coding	SMYD3	-4.19799	-6.07078	3.66241	0.00602318	0.0413886	up	0.0804268	0.0650121
ENST00000349015	protein_coding	ALDH3B2	-4.37285	-6.21884	3.59499	0.00302294	0.0245611	up	0.0914996	0.066852
ENST00000263665	protein_coding	CNTN3	-1.56017	-2.63273	2.10318	0.00096042	0.0104345	up	0.470222	0.510654
ENST00000367054	protein_coding	SOD2	-4.76879	-6.71467	3.85272	0.0221924	0.108526	up	0.256662	0.102832
NM_173544	protein_coding	FAM129C	-1.74483	-4.19679	5.47157	0.0242081	0.115641	up	0.561515	0.309939
NM_001353163	protein_coding	ZMYM2	-1.85251	-4.92508	8.41269	0.000138775	0.00275099	up	0.0803115	0.0423648
ENST00000382108	protein_coding	SPATA13	-1.53861	-2.83657	2.4588	0.000554012	0.0070353	up	0.212182	0.141834
ENST00000330452	protein_coding	PRKCD	-2.80914	-4.18258	2.59088	0.000178776	0.00326061	up	0.224353	0.132273
ENST00000308385	protein_coding	DUSP6	-0.610159	-1.9727	2.57137	0.0248015	0.117788	up	0.548552	0.307413
ENST00000480456	protein_coding	JAM2	-0.517562	-3.55653	8.21903	0.0100758	0.0607093	up	0.428746	0.264637
ENST00000414200	protein_coding	CCND3	-3.94805	-5.07436	2.183	0.00140555	0.0138713	up	0.251802	0.137423
ENST00000400090	protein_coding	ATP5J	1.64643	-2.58204	18.7455	0.00312477	0.0252096	up	0.480929	0.258125
ENST00000644200	protein_coding	PAPLN	-3.32292	-5.42064	4.28034	0.00485392	0.0350383	up	0.688566	0.524296
ENST00000295324	protein_coding	CDC42EP3	-0.180046	-1.51963	2.53078	0.00243558	0.0208312	up	0.405804	0.245634
ENST00000361523	protein_coding	BECN1	-4.61977	-6.50973	3.70624	0.00534631	0.0378569	up	0.334399	0.116489
ENST00000437154	protein_coding	ADAM28	-0.33713	-1.74692	2.65698	0.0373006	0.157397	up	0.564683	0.383559
ENST00000399820	protein_coding	WDR19	-2.54446	-4.51876	3.92937	0.00201357	0.0180591	up	0.226354	0.125417
ENST00000281703	protein_coding	GLT1D1	-3.90193	-5.07663	2.25746	0.0455901	0.181152	up	0.246539	0.110055
ENST00000444946	protein_coding	SOD2	-1.42436	-3.50558	4.23165	0.0359938	0.153284	up	0.286352	0.161921
NM_001195388	protein_coding	FCRL5	-5.19587	-6.786	3.01076	0.0454902	0.180956	up	0.495195	0.315966
ENST00000439616	protein_coding	OGDH	-3.40293	-4.86899	2.76265	0.0178234	0.0924944	up	0.564606	0.460973
NM_001346405	protein_coding	PGAP2	-4.80766	-5.87217	2.09146	0.0345108	0.14875	up	0.202927	0.0934761
ENST00000454002	protein_coding	DNAJB5	-4.85724	-6.54888	3.23025	0.00324921	0.0259122	up	0.159264	0.0608628
ENST00000529721	protein_coding	GDPD5	0.534384	-0.809196	2.5378	0.0225291	0.109645	up	0.113803	0.0922884
ENST00000339562	protein_coding	NR4A2	-4.50822	-6.5651	4.16084	0.01178	0.0682648	up	0.214183	0.12169
ENST00000343004	protein_coding	FAM122B	-4.26069	-5.62619	2.57667	0.0327808	0.143646	up	0.289485	0.214841
ENST00000294288	protein_coding	CABP2	-2.53119	-3.5411	2.01379	0.00641415	0.0433722	up	0.293201	0.214478
ENST00000332272	protein_coding	CHST6	-3.50785	-4.51092	2.00427	0.000318595	0.00480536	up	0.207654	0.12363
ENST00000335044	protein_coding	KIF9	-4.7772	-6.46002	3.21055	0.0384574	0.160914	up	0.705939	0.375924
NM_001312691	protein_coding	TRIT1	-3.83426	-4.92463	2.12929	0.0360804	0.153528	up	0.219957	0.188654
ENST00000502412	protein_coding	ZFP62	-4.82938	-6.22135	2.62438	0.0222144	0.108587	up	0.518513	0.287811
ENST00000339875	protein_coding	MARCH1	-3.77813	-4.82382	2.06435	0.036165	0.153767	up	0.379688	0.394727
ENST00000541644	protein_coding	ARHGDIB	-0.830828	-1.93308	2.1469	0.0107795	0.0638404	up	0.27601	0.168639
ENST00000529052	protein_coding	GYLTL1B	-3.41552	-5.62714	4.63193	5.7053e-05	0.00161669	up	0.221934	0.160677
ENST00000629706	protein_coding	TCF7L2	-2.54243	-4.15721	3.06264	0.00164104	0.0155326	up	0.314037	0.276461
ENST00000421582	protein_coding	CCDC107	-0.331011	-2.5282	4.58584	0.0103469	0.0618931	up	0.0897302	0.0512254
NM_001324459	protein_coding	MYLPF	-1.28282	-4.16222	7.35847	0.0243436	0.116143	up	0.308698	0.128568
ENST00000355868	protein_coding	WDR88	-4.18502	-5.35025	2.24269	0.00229771	0.0199486	up	0.222364	0.175262
ENST00000356864	protein_coding	TNFRSF10C	-4.29012	-6.47519	4.54749	0.000459633	0.00623353	up	0.54055	0.358971
NM_001314039	protein_coding	DNAJA1	-1.17422	-2.57572	2.64175	0.0238934	0.114496	up	0.573624	0.43293
ENST00000369405	protein_coding	ZDHHC6	-3.25407	-4.32066	2.09448	0.0330961	0.144583	up	0.302786	0.169274
ENST00000541206	protein_coding	RNF166	-4.07535	-5.15042	2.10683	0.0414962	0.169872	up	0.134599	0.106426
ENST00000260010	protein_coding	TLR2	-3.64687	-5.75503	4.31139	0.0123886	0.0709299	up	0.533558	0.327854
ENST00000469640	protein_coding	DAPK1	-4.4864	-5.98505	2.82578	0.0253771	0.119801	up	0.414582	0.155948
ENST00000424270	protein_coding	SDCBP	-1.85351	-2.916	2.08853	0.00900656	0.056018	up	0.18912	0.110999
ENST00000299543	protein_coding	CTDP1	-4.95316	-6.19054	2.35771	0.00920021	0.0567784	up	0.421741	0.28037
ENST00000360465	protein_coding	ZNF528	1.96884	-1.15085	8.69199	0.00504151	0.036112	up	0.480932	0.320183
HBMT00000034416	protein_coding	CATG00000023963.1	-4.18194	-6.13936	3.88366	0.0149682	0.0813078	up	0.348559	0.203433
ENST00000370028	protein_coding	ARHGAP4	-1.93408	-3.20536	2.41376	0.0283303	0.129756	up	0.534901	0.416885
ENST00000249750	protein_coding	ALDH1A2	-1.66272	-2.80547	2.20801	0.0240408	0.115058	up	0.403591	0.2891
ENST00000325602	protein_coding	P2RY13	-0.790114	-2.42939	3.1151	0.0203944	0.102289	up	0.446005	0.343517
ENST00000564763	protein_coding	RP4-576H24.4	-4.83362	-6.42793	3.0195	0.0129054	0.0729044	up	0.358409	0.151486
ENST00000403245	protein_coding	CEP162	-5.07739	-6.08774	2.0144	0.0109202	0.0645068	up	0.484771	0.315798
ENST00000313582	protein_coding	NFKBIB	-2.58685	-4.08286	2.8206	0.0438351	0.176574	up	0.387302	0.235781
ENST00000348729	protein_coding	SLC23A1	-3.53424	-4.74784	2.31916	0.0207904	0.103617	up	0.350427	0.279741
ENST00000536810	protein_coding	TCF7L2	-2.53832	-4.56423	4.07248	0.00204958	0.018331	up	0.312802	0.256067
ENST00000444387	protein_coding	SH2D5	-2.46387	-3.46865	2.00662	0.0454422	0.180916	up	0.384784	0.293949
ENST00000440804	protein_coding	SIGLEC9	-3.78912	-4.92237	2.19352	0.0287842	0.13123	up	0.298656	0.126296
ENST00000336686	protein_coding	LRRFIP2	-3.12461	-4.1855	2.08622	0.0184984	0.0950917	up	0.0984902	0.0846372
ENST00000343231	protein_coding	LYPLA1	-3.61916	-5.43923	3.53098	0.0415418	0.169968	up	0.248912	0.0952962
ENST00000397783	protein_coding	LUC7L	-2.19095	-4.43918	4.75098	0.0328971	0.143963	up	0.530424	0.351354
ENST00000395246	protein_coding	CDC42SE2	-1.4986	-2.63669	2.20088	0.0306078	0.137061	up	0.315345	0.210621
ENST00000426700	protein_coding	C6orf52	1.20677	-2.37827	12.0007	0.00595226	0.0409997	up	0.400329	0.232114
ENST00000339007	protein_coding	LRRC25	-3.07016	-4.90728	3.57295	0.026069	0.122461	up	0.363345	0.272492
ENST00000418089	protein_coding	NCF2	-1.92356	-3.04682	2.17839	0.0224577	0.109356	up	0.263597	0.15821
ENST00000229634	protein_coding	NCOA7	1.57132	0.447355	2.17945	0.00309379	0.0250037	up	0.599332	0.575334
ENST00000443433	protein_coding	MYD88	-5.39682	-6.78781	2.62259	0.0241439	0.115407	up	0.346953	0.117563
ENST00000579038	protein_coding	LOXHD1	-4.67898	-6.12198	2.71886	0.00140968	0.0139001	up	0.16297	0.1009
ENST00000343218	protein_coding	DPYSL3	-5.38072	-6.60356	2.33406	0.0125883	0.0716807	up	0.172964	0.16517
ENST00000535589	protein_coding	ACTR3	-2.82334	-4.03949	2.32326	0.0268559	0.125131	up	0.274638	0.14481
ENST00000471229	protein_coding	ARMCX3	-4.15226	-6.71023	5.88878	6.16995e-06	0.000580787	up	0.235366	0.113892
ENST00000318596	protein_coding	SLC25A42	-4.67287	-6.42876	3.37734	0.00742682	0.0486537	up	0.171707	0.093548
ENST00000375773	protein_coding	KYNU	-3.61364	-5.426	3.51218	0.0204394	0.102448	up	0.258988	0.222545
uc003vfy.3	protein_coding	DOCK4	-4.858	-6.60352	3.35316	0.0108543	0.0642006	up	0.106042	0.0747183
ENST00000340855	protein_coding	IDS	-3.04091	-4.09508	2.07652	0.019029	0.0970133	up	0.223165	0.180861
ENST00000631148	protein_coding	PWWP2B	-4.71431	-6.05848	2.53883	0.0210319	0.104279	up	0.488126	0.30604
ENST00000377921	protein_coding	RSU1	-4.52492	-6.37681	3.60974	0.0109199	0.0645068	up	0.17838	0.0883697
ENST00000355805	protein_coding	CSF2RA	-4.1389	-5.87567	3.33287	0.046493	0.183598	up	0.468387	0.239268
ENST00000557235	protein_coding	STAT2	-2.70907	-4.08267	2.59115	0.0070927	0.0470572	up	0.476532	0.274846
NM_024859	protein_coding	MAGIX	-1.54965	-2.59163	2.05905	0.00780038	0.0502808	up	0.295652	0.188093
ENST00000341426	protein_coding	NADK	-3.87109	-5.45703	3.00203	0.0102343	0.0613577	up	0.225815	0.109184
ENST00000471785	protein_coding	PARP9	-2.9759	-4.47913	2.83478	0.00321892	0.0257227	up	0.459011	0.285674
NM_001324310	protein_coding	FAM20B	-4.53258	-5.71031	2.26219	0.0493304	0.19137	up	0.255463	0.125514
ENST00000366773	protein_coding	ERMARD	1.19565	-0.445591	3.11934	0.0438539	0.176601	up	0.857802	0.731322
ENST00000489426	protein_coding	SRPK3	-4.53836	-5.88705	2.5468	0.041506	0.169882	up	0.316498	0.168665
ENST00000403231	protein_coding	KIF3A	-1.72844	-3.18366	2.74199	6.26838e-05	0.00170373	up	0.487567	0.580622
ENST00000344442	protein_coding	LARP7	-3.32745	-4.89612	2.96631	0.000795358	0.00915561	up	0.138517	0.111053
NM_001286196	protein_coding	C12orf43	2.30103	-1.09747	10.5451	0.0183072	0.0943208	up	0.419648	0.247598
ENST00000444177	protein_coding	TREX1	-3.20931	-4.53373	2.50431	0.0021341	0.0189132	up	0.276921	0.146617
ENST00000418464	protein_coding	LAMB4	-4.77535	-6.24365	2.76696	0.00419356	0.0314021	up	0.211805	0.147737
ENST00000419234	protein_coding	BRAP	-5.03262	-6.61175	2.98788	0.0151781	0.0821165	up	0.145555	0.0729147
ENST00000338252	protein_coding	CAST	-0.291518	-1.5071	2.32235	0.0142393	0.0784272	up	0.524371	0.457816
ENST00000370268	protein_coding	ZNF185	-5.15779	-6.58671	2.69246	0.00752847	0.0492069	up	0.579004	0.276095
ENST00000297012	protein_coding	HIST1H2AA	-4.7738	-6.63712	3.63845	0.00676853	0.0452474	up	0.35746	0.311159
ENST00000301624	protein_coding	TNRC6C	-4.11448	-5.37831	2.40133	0.0247675	0.117724	up	0.143426	0.0843754
ENST00000350771	protein_coding	H2AFV	-4.61474	-6.41388	3.48013	0.0103597	0.061947	up	0.166991	0.076338
ENST00000228027	protein_coding	DGAT2	-4.92929	-6.22407	2.45339	0.0228746	0.110685	up	0.15612	0.0816796
ENST00000381843	protein_coding	NUP155	-3.2915	-4.4	2.15621	0.0323106	0.142129	up	0.308176	0.243415
NM_001199573	protein_coding	TRIM22	-2.02667	-3.5535	2.88152	0.00152212	0.014711	up	0.397145	0.305088
ENST00000641698	protein_coding	OR6B1	-3.10034	-4.96999	3.65445	0.00102627	0.0109755	up	0.232117	0.1621
NM_001293072	protein_coding	RP5-1189D6.2	-4.53749	-5.76441	2.34066	0.0483938	0.189018	up	0.384563	0.425206
ENST00000546027	protein_coding	SERPINB7	-4.6735	-6.43405	3.38829	0.001041	0.0110859	up	0.570778	0.375193
ENST00000272139	protein_coding	C1orf35	2.04538	0.993671	2.07298	0.0125243	0.0714212	up	0.633781	0.497264
ENST00000405975	protein_coding	THADA	-0.958504	-2.59987	3.11961	0.01103	0.064988	up	0.589065	0.554036
ENST00000446231	protein_coding	SMG1	0.162846	-2.1855	5.09241	0.0158772	0.0845997	up	0.643382	0.460187
ENST00000341773	protein_coding	CD22	-3.90353	-5.05133	2.21576	0.044956	0.179698	up	0.424491	0.273356
ENST00000330125	protein_coding	EIF4ENIF1	-4.48004	-6.00686	2.88149	0.0095719	0.0582713	up	0.387319	0.233767
ENST00000335753	protein_coding	SLK	-2.61053	-3.93929	2.51188	0.00109496	0.0114948	up	0.429051	0.500736
ENST00000369717	protein_coding	TMIGD3	-3.99019	-5.10041	2.15878	0.00648099	0.0437725	up	0.253605	0.148707
ENST00000336604	protein_coding	IFFO1	-4.41133	-5.62549	2.32005	0.0407746	0.168015	up	0.384073	0.217622
ENST00000559390	protein_coding	TRIM69	-3.36791	-4.41376	2.06458	0.0151928	0.0821766	up	0.560902	0.397397
ENST00000319928	protein_coding	MOB3C	-0.325784	-1.87503	2.92664	0.00853843	0.0537816	up	0.466074	0.43032
ENST00000403092	protein_coding	SLC8A1	-1.22017	-2.76225	2.91214	0.00798	0.051165	up	0.544432	0.343961
ENST00000316554	protein_coding	CCDC184	-0.459245	-1.65201	2.2859	0.00365991	0.0283962	up	0.219662	0.173272
ENST00000398473	protein_coding	LARP4	-4.12199	-5.69256	2.97022	0.0407085	0.167848	up	0.218095	0.102833
NM_001322924	protein_coding	RCSD1	0.649499	-1.80871	5.49535	0.00661614	0.0444555	up	0.531553	0.445837
ENST00000319359	protein_coding	ELL3	-3.43656	-4.44351	2.00966	0.0295937	0.133888	up	0.228931	0.16631
ENST00000367049	protein_coding	CR1	-3.89717	-5.02779	2.18952	0.0471295	0.185323	up	0.395769	0.178839
ENST00000544681	protein_coding	C12orf57	-2.1386	-4.03508	3.72302	0.0165423	0.08729	up	0.279236	0.17817
ENST00000395869	protein_coding	MYL3	4.53082	2.28591	4.74009	0.00115561	0.0119615	up	0.416429	0.370411
ENST00000342785	protein_coding	VCAN	-2.03726	-3.55824	2.86985	0.0170954	0.0895073	up	0.379233	0.259972
ENST00000341991	protein_coding	NADK	-3.90672	-5.73628	3.55428	0.0057457	0.0399494	up	0.261435	0.104816
ENST00000216124	protein_coding	ARSA	1.21252	0.187414	2.03511	0.0456958	0.181357	up	0.566168	0.384307
ENST00000474559	protein_coding	MRAS	-3.4633	-5.01217	2.92588	0.00872414	0.0547254	up	0.238127	0.119439
uc001kxd.1	protein_coding	CALHM2	-4.00873	-5.26837	2.39436	0.0394474	0.164276	up	0.372353	0.178075
ENST00000361055	protein_coding	UBA3	-3.36856	-5.73057	5.14086	1.59887e-05	0.00086543	up	0.168753	0.188457
ENST00000366481	protein_coding	TRIM58	-4.11057	-5.61101	2.82929	0.0402546	0.166637	up	0.308272	0.222423
NM_001318360	protein_coding	IKBKAP	-4.48604	-6.19799	3.27603	0.0117369	0.0681014	up	0.267245	0.108461
ENST00000340738	protein_coding	PAPLN	-3.91083	-6.24913	5.05707	0.00718329	0.0475068	up	0.602795	0.360024
ENST00000454502	protein_coding	TSEN2	-4.27697	-5.42424	2.21496	0.0213703	0.105588	up	0.598378	0.378968
ENST00000374667	protein_coding	ACTL7B	-0.95506	-2.10942	2.22586	0.00671993	0.0450145	up	0.267039	0.162012
ENST00000222482	protein_coding	CPA4	-4.38151	-5.9012	2.8673	0.0113749	0.0664555	up	0.183009	0.132165
ENST00000415213	protein_coding	BNIP2	-3.34871	-4.59435	2.37124	0.0322167	0.141853	up	0.350063	0.208964
ENST00000360608	protein_coding	CYP2D6	-5.15899	-6.24204	2.11851	0.026442	0.123731	up	0.237174	0.114608
ENST00000542067	protein_coding	P2RX4	-4.8979	-6.68682	3.45556	0.0220346	0.107961	up	0.207635	0.075701
ENST00000296440	protein_coding	PLXNB1	-2.66956	-3.78046	2.15981	0.0268002	0.124973	up	0.215858	0.143506
ENST00000335325	protein_coding	ZNRF1	-3.55872	-4.87985	2.49861	0.000856456	0.00961615	up	0.360228	0.505635
ENST00000563694	protein_coding	CNTROB	-4.36478	-5.86419	2.82729	0.0279075	0.128462	up	0.494918	0.266204
ENCT00000146661	protein_coding	CATG00000024467.1	-1.62891	-2.89991	2.4133	0.0489357	0.190493	up	0.197713	0.193983
ENST00000312251	protein_coding	NAGPA	-3.21192	-4.26361	2.07296	0.0492909	0.191314	up	0.481072	0.389141
ENST00000450434	protein_coding	TRIM73	4.04214	0.615238	10.7548	0.00177183	0.016411	up	0.43732	0.234237
ENST00000645439	protein_coding	CCDC82	0.0782381	-3.07798	8.91487	0.000199094	0.00349575	up	0.306142	0.150397
ENST00000232766	protein_coding	KLHL18	1.84907	0.663784	2.27409	0.0111983	0.0656924	up	0.817782	0.699015
ENST00000368285	protein_coding	SEMA4A	-4.96742	-6.28781	2.49732	0.038942	0.162615	up	0.230679	0.110916
ENST00000636584	protein_coding	HRH2	0.413528	-1.0655	2.78762	0.0118387	0.0685358	up	0.591798	0.388846
ENST00000428746	protein_coding	RAI14	-3.48825	-5.39383	3.74659	0.00122626	0.0124895	up	0.373779	0.384027
ENST00000294702	protein_coding	GFI1	-2.51837	-3.84735	2.51225	0.00934903	0.0574646	up	0.0752485	0.0582862
ENST00000361568	protein_coding	PPT2	-2.83335	-5.61995	6.90001	0.000438596	0.00602403	up	0.376643	0.234902
ENST00000369124	protein_coding	PLEKHO1	-3.27575	-4.44792	2.25351	0.026158	0.122728	up	0.404033	0.267952
ENST00000369528	protein_coding	SIKE1	-4.81357	-5.82738	2.01924	0.0365654	0.155057	up	0.435234	0.241415
ENST00000440909	protein_coding	SERPINA1	-0.655923	-2.34227	3.2184	0.00321623	0.0257208	up	0.404838	0.277783
ENST00000533400	protein_coding	CASP1	2.96487	1.79386	2.25169	0.0406508	0.167679	up	0.658836	0.498878
ENST00000564831	protein_coding	APOBR	-4.10886	-5.39321	2.43572	0.0130706	0.0735112	up	0.481058	0.329388
ENST00000425574	protein_coding	CCPG1	-0.716743	-2.15586	2.71155	0.0293563	0.133134	up	0.885026	0.886692
ENST00000242848	protein_coding	ZC3H13	-4.51856	-5.57753	2.08345	0.0422624	0.17227	up	0.301423	0.176001
NM_001160259	protein_coding	CNR1	-3.64974	-4.85571	2.30692	0.0207674	0.103592	up	0.260117	0.399876
NM_001305040	protein_coding	ZNF33B	-2.92466	-4.14285	2.32653	0.0129199	0.0729503	up	0.385592	0.33343
ENST00000634613	protein_coding	MTUS1	-4.16358	-6.54707	5.21798	0.00304643	0.0246993	up	0.304771	0.205837
ENCT00000069552	protein_coding	CATG00000002978.1	-3.09357	-4.10098	2.0103	0.00151709	0.0146686	up	0.180139	0.122959
ENST00000369577	protein_coding	ZNF292	-0.202573	-1.62226	2.67528	0.0203102	0.101978	up	0.25676	0.198815
ENST00000357066	protein_coding	MOB3A	-3.96679	-5.01094	2.06215	0.0151043	0.0818632	up	0.299963	0.200716
ENST00000323523	protein_coding	TMEM45A	-4.4679	-5.46874	2.00116	0.000270102	0.00428006	up	0.179297	0.164055
ENST00000562664	protein_coding	PPP4C	-3.24956	-4.44168	2.28487	0.0214029	0.10568	up	0.259776	0.12956
ENST00000290219	protein_coding	IFNGR2	0.296715	-1.99882	4.90936	0.00255079	0.0215525	up	0.787923	0.714021
ENST00000356876	protein_coding	TNFRSF25	-2.62283	-3.7094	2.12368	0.0215087	0.106043	up	0.417982	0.238363
ENST00000374804	protein_coding	LAS1L	-4.27401	-5.49117	2.32487	0.0457169	0.18141	up	0.337845	0.173634
ENST00000448921	protein_coding	SERPINA1	-2.74798	-3.91233	2.24133	0.0117009	0.067944	up	0.351836	0.195654
ENST00000529487	protein_coding	CCDC180	-4.29313	-5.57577	2.43285	0.0298599	0.134687	up	0.211112	0.181763
ENST00000361658	protein_coding	ULK2	-0.573197	-3.21546	6.24309	5.64626e-06	0.00056846	up	0.409728	0.235548
ENST00000373103	protein_coding	CSF3R	-4.27489	-5.66543	2.62177	0.00906286	0.0562545	up	0.397766	0.196539
ENST00000412036	protein_coding	CXXC1	-4.0812	-5.20061	2.17258	0.0108451	0.0641791	up	0.349612	0.24882
ENST00000617618	protein_coding	NLRP1	-1.24008	-2.39613	2.22846	0.0245428	0.11685	up	0.364226	0.281468
ENST00000479780	protein_coding	BANP	-4.5963	-5.61883	2.03148	0.000913552	0.0100513	up	0.355715	0.25394
ENST00000428394	protein_coding	HCLS1	-1.49044	-2.86063	2.58506	0.00905238	0.0562146	up	0.475116	0.30595
ENST00000593866	protein_coding	PNPLA5	-2.73108	-3.95495	2.33573	0.0143474	0.0787608	up	0.273129	0.179828
ENST00000256257	protein_coding	RNF122	-0.722029	-2.15248	2.69531	0.0158594	0.0845636	up	0.508833	0.365797
ENST00000470487	protein_coding	GOLIM4	-2.03879	-4.03608	3.99249	0.0352124	0.151148	up	0.431698	0.259774
ENST00000368865	protein_coding	BUB3	-0.114783	-2.17345	4.16601	0.0106892	0.0634698	up	0.430614	0.243879
ENST00000444053	protein_coding	AAMP	-4.89252	-6.00006	2.15478	0.0129934	0.0732211	up	0.224644	0.154486
NM_001350224	protein_coding	ARNT	-5.01093	-6.2984	2.441	0.0393851	0.164055	up	0.306564	0.149491
ENST00000588868	protein_coding	STAT5A	-2.95961	-4.6378	3.20026	0.00344606	0.0271324	up	0.109116	0.128533
ENST00000301810	protein_coding	ACAA1	-2.77322	-4.05526	2.43182	0.0177867	0.0923458	up	0.443384	0.296566
ENST00000378586	protein_coding	MED4	-4.26188	-5.40218	2.20428	0.0160792	0.0853159	up	0.225334	0.151735
ENST00000332859	protein_coding	SUMO3	-3.81102	-5.06906	2.3917	0.0401597	0.16642	up	0.375203	0.196653
ENST00000428830	protein_coding	CHEK1	-0.674121	-2.34451	3.183	0.0307115	0.137284	up	0.323446	0.190547
ENST00000543196	protein_coding	GALNT6	-3.40618	-5.0787	3.18769	0.00409092	0.0308924	up	0.849323	0.595187
ENST00000392203	protein_coding	LY9	-0.162862	-1.23275	2.09927	0.0167616	0.0881227	up	0.194737	0.152284
ENST00000359653	protein_coding	ZRANB1	-4.4871	-6.77819	4.89424	0.00658807	0.0443648	up	0.518033	0.291845
ENST00000223073	protein_coding	RBM28	-1.19462	-3.51162	4.98295	0.032224	0.141857	up	0.782254	0.578841
ENST00000261921	protein_coding	LOXL1	4.32699	1.81405	5.70785	0.010432	0.062282	up	0.38815	0.275939
ENST00000369748	protein_coding	CHI3L2	-3.7644	-4.82394	2.08427	0.0332034	0.144915	up	0.184166	0.148512
ENST00000325719	protein_coding	OR52K2	-3.81716	-5.86802	4.14354	0.00999483	0.0603883	up	0.346843	0.164642
ENST00000299432	protein_coding	MSS51	-1.4067	-3.2052	3.4786	0.000682822	0.00821107	up	0.421533	0.446403
ENST00000221283	protein_coding	STXBP2	-3.29119	-4.44935	2.23173	0.0113012	0.0661095	up	0.244876	0.146281
ENST00000374650	protein_coding	CASP10	-2.60564	-4.07152	2.76231	0.0458464	0.181766	up	0.4874	0.310366
ENST00000222120	protein_coding	RAB3D	1.48893	-0.00725934	2.82096	0.023524	0.113224	up	0.425432	0.283032
NM_001322322	protein_coding	RALGPS1	-5.02814	-6.6345	3.04481	0.000274584	0.00432385	up	0.0308037	0.0202163
ENST00000368402	protein_coding	TPD52L1	-3.31465	-4.6671	2.55347	5.9823e-05	0.00165497	up	0.284313	0.270068
ENST00000395144	protein_coding	HYAL1	-3.15969	-4.56565	2.64994	0.0101031	0.0608256	up	0.28709	0.198901
ENST00000532405	protein_coding	SLC24A4	-3.20061	-5.46848	4.81609	0.0255263	0.120406	up	0.413364	0.273327
ENST00000347642	protein_coding	RNF14	-3.61046	-4.89964	2.44388	0.0280251	0.128848	up	0.219429	0.194834
ENST00000343619	protein_coding	ATP6V0A1	-0.847624	-2.07182	2.33625	0.018314	0.0943349	up	0.710522	0.545777
ENST00000352931	protein_coding	PTK7	-4.14597	-5.64565	2.8278	0.000355186	0.00517759	up	0.140764	0.0843692
ENST00000380498	protein_coding	CD68	-3.73546	-5.47712	3.34421	0.00278819	0.0230464	up	0.276114	0.118848
ENST00000533022	protein_coding	CLEC7A	-3.83665	-5.92846	4.26282	0.0266253	0.12436	up	0.186783	0.0599355
ENST00000358907	protein_coding	R3HDM2	-5.23636	-6.54407	2.47547	0.0194783	0.0986234	up	0.304163	0.194852
uc009vrb.2	protein_coding	IL22RA1	-3.29986	-4.37167	2.10206	0.0139023	0.0769774	up	0.272237	0.168373

## Sheet: hypo_Test_vs_Control
Transcript_ID	transcript_type	GeneSymbol	Test(mean)	Control(mean)	Foldchange	Pvalue(unpaired t-test)	FDR	Regulation	Test(Mean % m6A)	Control(Mean % m6A)
ENST00000442415	protein_coding	RAF1	-1.41593	1.31518	0.15061	0.000164311	0.0030761	down	0.156383	0.133792
NM_001197051	protein_coding	ZFP91-CNTF	-2.93406	0.953469	0.0675676	7.80515e-06	0.000635967	down	0.127189	0.169796
ENST00000596217	protein_coding	NUP62	-3.15273	-1.51648	0.32169	0.00073974	0.00870353	down	0.136697	0.107737
ENST00000596217	protein_coding	NUP62	-3.15273	-1.51648	0.32169	0.00073974	0.00870353	down	0.136697	0.107737
ENST00000259895	protein_coding	GTF2H4	2.02309	3.47427	0.365722	0.00221331	0.0193296	down	0.309064	0.293839
ENST00000368432	protein_coding	FLAD1	1.93528	3.24332	0.403869	0.00449599	0.033036	down	0.309555	0.250928
ENST00000368432	protein_coding	FLAD1	1.93528	3.24332	0.403869	0.00449599	0.033036	down	0.309555	0.250928
ENST00000318008	protein_coding	LASP1	-1.07372	1.19952	0.206865	2.00035e-05	0.000956795	down	0.350143	0.280393
ENST00000275080	protein_coding	CD164	0.0279192	1.1434	0.461536	0.00961639	0.0584954	down	0.170408	0.16136
ENST00000520121	protein_coding	PGRMC2	-2.99692	-1.97038	0.490885	0.00162938	0.0154798	down	0.209918	0.179113
ENST00000336156	protein_coding	KIAA0930	-3.06019	-1.59232	0.361516	0.00400827	0.0304188	down	0.222191	0.128658
ENST00000398073	protein_coding	CTDSP2	-5.74453	-4.62234	0.459395	0.0073768	0.0484368	down	0.232653	0.19288
ENST00000325285	protein_coding	FBXW5	-0.607297	0.496529	0.465281	0.003794	0.0291697	down	0.250555	0.231783
ENST00000442747	protein_coding	SHISA5	2.22617	3.54677	0.400367	0.000139769	0.00275656	down	0.130442	0.165021
ENST00000295148	protein_coding	C2orf44	-3.99188	-2.66703	0.399191	0.0178287	0.0925007	down	0.0798912	0.0923233
ENST00000411594	protein_coding	BRD8	-2.51051	-1.05834	0.365471	0.000748814	0.00877652	down	0.440657	0.286791
ENST00000350669	protein_coding	LDHB	-1.9707	-0.214619	0.296052	0.00218038	0.0191639	down	0.24684	0.198712
ENST00000336314	protein_coding	LARP1	-3.19207	-0.991222	0.21751	0.000446497	0.00609964	down	0.273011	0.170761
ENST00000336314	protein_coding	LARP1	-3.19207	-0.991222	0.21751	0.000446497	0.00609964	down	0.273011	0.170761
ENST00000335999	protein_coding	NCKAP5L	-1.5319	-0.108466	0.372824	0.000128024	0.00260091	down	0.165743	0.106414
ENST00000396801	protein_coding	ZNF384	4.05493	5.68451	0.323181	9.42847e-07	0.0003222	down	0.111854	0.196927
ENST00000043402	protein_coding	RTN4R	-1.38992	-0.292908	0.467484	0.0101233	0.0609155	down	0.139638	0.139155
ENST00000622850	protein_coding	FDFT1	0.339967	2.2055	0.274422	9.66914e-05	0.0021941	down	0.216919	0.209951
ENST00000532741	protein_coding	EEF1D	-3.67124	-2.4035	0.415309	0.00350687	0.0274883	down	0.129005	0.110508
ENST00000329563	protein_coding	TSPO	-5.32172	-3.93074	0.381306	0.000801824	0.00918387	down	0.0788036	0.0574821
ENST00000368445	protein_coding	SHC1	-1.26237	1.32052	0.166906	0.000191605	0.00342062	down	0.406021	0.274024
ENST00000452918	protein_coding	SUGP2	0.623319	2.92053	0.203455	0.000769768	0.00891934	down	0.39761	0.321297
ENST00000251993	protein_coding	KIAA0930	-6.07024	-4.72014	0.392265	0.00856236	0.0539026	down	0.233656	0.182364
ENST00000252992	protein_coding	CEP85	-3.99845	-2.84088	0.448268	2.78256e-05	0.0011138	down	0.458302	0.568785
NM_001352071	protein_coding	SUGP2	-5.2674	-4.09708	0.444323	0.00953352	0.0581768	down	0.295848	0.348563
ENST00000322522	protein_coding	INPP1	-0.822635	0.974201	0.287805	0.00125736	0.0127552	down	0.288095	0.299481
ENST00000407877	protein_coding	LPAR2	-5.3136	-4.07888	0.424926	0.00749424	0.0490252	down	0.139395	0.117494
ENST00000304658	protein_coding	XPO6	1.99725	3.61145	0.326646	5.51579e-06	0.00056846	down	0.134954	0.163134
ENST00000251287	protein_coding	HCN2	0.0863626	2.35187	0.207976	1.83447e-05	0.000933378	down	0.219558	0.245489
ENST00000559717	protein_coding	MAN2A2	2.16719	4.72307	0.170061	3.41769e-06	0.000465869	down	0.173074	0.188631
ENST00000392329	protein_coding	INPP1	-0.198292	2.12228	0.200188	3.31464e-05	0.00122698	down	0.382587	0.249546
ENST00000351937	protein_coding	TRIM41	-1.80656	-0.217656	0.332424	0.000146144	0.00283568	down	0.291543	0.234623
ENST00000292778	protein_coding	YDJC	-2.97842	-1.84803	0.456791	0.0152864	0.0825077	down	0.171471	0.203054
ENST00000330838	protein_coding	ANKRD17	-2.65086	-1.2067	0.367506	0.000847974	0.00956833	down	0.190076	0.15406
ENST00000246117	protein_coding	NCLN	-0.674102	2.62051	0.101912	1.19094e-06	0.000336638	down	0.256762	0.230353
ENST00000332127	protein_coding	ZC3H11A	-2.05505	-0.357347	0.308277	0.00163243	0.0154837	down	0.167201	0.123114
ENST00000259324	protein_coding	LRRC8A	2.56153	4.04404	0.357867	0.0044458	0.0327619	down	0.342492	0.290715
ENST00000611198	protein_coding	TSC22D1	-1.1303	1.0903	0.214552	0.000140044	0.00275705	down	0.151541	0.141543
ENST00000254900	protein_coding	BRD8	-6.83349	-1.76605	0.0298227	3.1648e-05	0.0011973	down	0.126933	0.173427
NM_001351658	protein_coding	SLC39A14	0.886729	2.02094	0.455584	0.00593154	0.0408939	down	0.163255	0.165484
NM_001304385	protein_coding	LSMEM2	-3.27319	-1.48026	0.288586	0.00627436	0.0426917	down	0.0857424	0.087243
ENST00000434726	protein_coding	SLC1A5	-0.726801	1.24503	0.25493	0.000264217	0.00421863	down	0.131998	0.145567
ENST00000254816	protein_coding	TRIM47	-2.88929	-1.64068	0.420852	0.00177294	0.0164146	down	0.243829	0.164388
ENST00000454682	protein_coding	NACA	-1.5073	1.45889	0.127964	1.01678e-05	0.000717823	down	0.171726	0.153832
ENST00000397224	protein_coding	FOXRED2	-1.75825	0.017783	0.291986	0.000151883	0.00291982	down	0.242772	0.253477
ENST00000448116	protein_coding	SHC1	0.714987	2.26598	0.341276	0.000219794	0.00371335	down	0.223832	0.231979
ENST00000436390	protein_coding	IFRD2	-5.47755	-4.43866	0.486701	0.00484052	0.0349948	down	0.299979	0.227279
ENST00000265807	protein_coding	SH2D4A	-2.92118	-1.67514	0.421605	0.00241737	0.0207185	down	0.268372	0.200137
ENST00000297598	protein_coding	PDP1	0.519038	3.04551	0.173562	6.44236e-06	0.000585335	down	0.149714	0.171907
ENST00000310786	protein_coding	CD164	-5.59349	-1.60438	0.0629735	0.00768969	0.0499045	down	0.455652	0.16362
ENST00000252015	protein_coding	TRPC4AP	1.19366	2.76979	0.335381	9.86204e-05	0.00221374	down	0.200755	0.202635
ENST00000352431	protein_coding	ZMYND8	-1.90112	-0.125002	0.291969	0.000289787	0.00449219	down	0.307226	0.203798
ENST00000406895	protein_coding	C2orf44	-3.72335	-2.62852	0.468189	0.0483259	0.188846	down	0.0721152	0.0803835
ENST00000360911	protein_coding	ZMYND8	-1.84252	-0.13295	0.305751	0.000214562	0.00365794	down	0.308409	0.199646
NM_001321699	protein_coding	SUGP2	0.451753	2.84964	0.189743	0.000622194	0.00764257	down	0.388335	0.332579
ENST00000512821	protein_coding	CD164	-0.13216	3.32917	0.0907893	7.94852e-07	0.000299781	down	0.199356	0.206331
ENST00000529006	protein_coding	KDM2A	-0.542507	0.707651	0.420402	0.00588463	0.0406562	down	0.281035	0.231448
ENST00000545507	protein_coding	BSG	6.76887	7.9431	0.44312	7.76319e-05	0.00193392	down	0.431018	0.615461
ENST00000342665	protein_coding	SOX12	-2.12763	0.311958	0.184336	0.000134471	0.00269507	down	0.468694	0.450134
ENST00000342665	protein_coding	SOX12	-2.12763	0.311958	0.184336	0.000134471	0.00269507	down	0.468694	0.450134
ENST00000302550	protein_coding	DESI2	-1.27649	0.352932	0.323218	0.00215707	0.0190321	down	0.216474	0.190457
ENST00000537739	protein_coding	HDGF	-1.19349	1.26517	0.181915	0.000100096	0.00223117	down	0.180904	0.18193
ENST00000268171	protein_coding	FURIN	-1.55335	-0.525001	0.490273	0.00154357	0.0148335	down	0.0742751	0.0632785
ENST00000268171	protein_coding	FURIN	-1.55335	-0.525001	0.490273	0.00154357	0.0148335	down	0.0742751	0.0632785
ENST00000545653	protein_coding	DAB2	-0.337761	1.74368	0.236279	8.44815e-05	0.00204254	down	0.132217	0.160554
ENST00000306503	protein_coding	SOCS5	-2.59787	-0.734788	0.274888	0.000903054	0.00997096	down	0.162568	0.149831
ENST00000329305	protein_coding	TPM2	-0.15819	1.97654	0.22771	4.04301e-05	0.00138121	down	0.305692	0.278409
ENST00000219207	protein_coding	PLLP	-4.04474	-2.27802	0.293876	0.00150315	0.0145461	down	0.184185	0.138199
ENST00000520121	protein_coding	PGRMC2	-2.99692	-1.97038	0.490885	0.00162938	0.0154798	down	0.209918	0.179113
ENST00000373064	protein_coding	SLC25A25	-3.16136	0.712569	0.0682072	4.37265e-07	0.000296927	down	0.236703	0.216808
ENST00000261413	protein_coding	MRPS27	-3.79362	-2.60606	0.439043	0.00992424	0.0600648	down	0.105242	0.0647504
ENST00000368096	protein_coding	TAGLN2	2.16318	3.22522	0.478955	0.00275754	0.0228673	down	0.221123	0.202068
ENST00000164024	protein_coding	CELSR3	1.46959	4.11048	0.16033	4.29744e-05	0.00142462	down	0.276515	0.233186
ENST00000338779	protein_coding	MTSS1L	-1.1963	2.29657	0.088826	4.39508e-07	0.000296927	down	0.213326	0.225442
ENST00000562631	protein_coding	ADGRG1	4.33588	5.63063	0.407606	0.00250571	0.0212888	down	0.174531	0.232774
ENST00000562631	protein_coding	ADGRG1	4.33588	5.63063	0.407606	0.00250571	0.0212888	down	0.174531	0.232774
ENST00000315970	protein_coding	OS9	1.57247	4.03332	0.18164	9.29542e-06	0.000692032	down	0.334575	0.267302
ENST00000315939	protein_coding	WNK1	-2.06924	1.2163	0.102555	1.30057e-05	0.000787777	down	0.21698	0.20501
ENST00000224862	protein_coding	FBXL15	-0.795282	2.57425	0.096754	2.60147e-06	0.000441209	down	0.21434	0.224833
ENST00000297508	protein_coding	MICALL2	-4.48764	-2.56776	0.264276	0.000446465	0.00609964	down	0.135832	0.12308
ENST00000562787	protein_coding	CENPT	-3.50642	-2.29344	0.431375	0.00568266	0.0396154	down	0.167065	0.124835
ENST00000340879	protein_coding	IP6K2	-2.90159	-1.44841	0.365215	0.0205263	0.10276	down	0.341462	0.168711
uc003ypn.3	protein_coding	DERL1	-2.79528	0.470413	0.103975	3.78059e-05	0.00133787	down	0.245883	0.20264
ENST00000356628	protein_coding	NRARP	4.56779	5.91003	0.394408	5.55855e-05	0.00159484	down	0.168861	0.24645
ENST00000570191	protein_coding	USP10	-0.653634	0.989805	0.320092	0.00260186	0.0219338	down	0.111794	0.136074
ENST00000263256	protein_coding	DESI1	-0.825043	0.432301	0.418313	0.0106089	0.0631167	down	0.139497	0.149096
ENST00000396854	protein_coding	TM9SF1	-4.16551	-3.09621	0.476547	0.0172775	0.0902926	down	0.273392	0.201831
ENST00000417572	protein_coding	SEC22C	-3.49926	-1.84668	0.318072	4.482e-05	0.00145988	down	0.155955	0.187602
NM_001005911	protein_coding	IP6K2	-2.85188	0.114173	0.127976	0.000650589	0.00790652	down	0.327536	0.17792
ENST00000373719	protein_coding	OGT	-2.62305	-1.26621	0.390437	0.000530049	0.0068216	down	0.159157	0.183135
ENST00000372394	protein_coding	ASS1	0.420621	2.11859	0.30822	0.00271963	0.0226102	down	0.111917	0.144492
ENST00000413464	protein_coding	PPRC1	-0.811536	0.41105	0.428514	0.000396437	0.00559261	down	0.302109	0.258408
ENST00000264716	protein_coding	FOSL2	0.0342444	1.4312	0.37973	0.000354757	0.00517688	down	0.34778	0.447447
ENST00000543872	protein_coding	SMG8	1.01621	2.51343	0.354234	5.22917e-05	0.00154474	down	0.487085	0.516647
ENST00000323146	protein_coding	SLC35A4	-0.447758	2.09324	0.171824	1.07649e-05	0.000717823	down	0.226394	0.218848
ENST00000346916	protein_coding	BSG	6.79012	7.89949	0.463493	7.60546e-05	0.00190811	down	0.410569	0.59413
ENST00000274787	protein_coding	HIGD2A	1.54487	3.86444	0.200327	2.25904e-05	0.00101719	down	0.333663	0.284435
ENST00000599312	protein_coding	CTD-2207O23.12	-2.55616	-0.14072	0.187447	0.00307879	0.0248913	down	0.11298	0.358195
ENST00000219782	protein_coding	MAZ	-0.0350337	2.54851	0.166831	5.37071e-05	0.00156477	down	0.367157	0.317554
ENST00000535572	protein_coding	WNK1	1.65276	3.73351	0.236392	0.000533724	0.00684986	down	0.279964	0.234957
ENST00000252444	protein_coding	LDLR	1.49382	3.104	0.327557	0.000152562	0.00292786	down	0.175992	0.192354
ENST00000617875	protein_coding	RECQL4	-2.69956	-1.15883	0.343712	0.00233125	0.0201677	down	0.29759	0.219569
NM_001319186	protein_coding	HDGF	-0.147683	0.994087	0.453203	0.00478744	0.0346987	down	0.0443852	0.0787013
ENST00000368445	protein_coding	SHC1	-1.26237	1.32052	0.166906	0.000191605	0.00342062	down	0.406021	0.274024
ENST00000541682	protein_coding	HES7	0.387281	2.51536	0.228763	0.000386732	0.00549635	down	0.241831	0.220183
ENST00000452918	protein_coding	SUGP2	0.623319	2.92053	0.203455	0.000769768	0.00891934	down	0.39761	0.321297
ENST00000452918	protein_coding	SUGP2	0.623319	2.92053	0.203455	0.000769768	0.00891934	down	0.39761	0.321297
ENST00000599686	protein_coding	WIZ	-2.84079	-1.82453	0.494397	0.00859779	0.0540811	down	0.132919	0.145137
ENST00000467148	protein_coding	HELZ2	-0.624412	1.55971	0.220047	6.41302e-05	0.00172339	down	0.286545	0.234982
ENST00000607784	protein_coding	GRHPR	1.11167	3.53137	0.186895	5.63517e-06	0.00056846	down	0.176114	0.193097
NM_001352071	protein_coding	SUGP2	-5.2674	-4.09708	0.444323	0.00953352	0.0581768	down	0.295848	0.348563
NM_001352071	protein_coding	SUGP2	-5.2674	-4.09708	0.444323	0.00953352	0.0581768	down	0.295848	0.348563
ENST00000378026	protein_coding	CKAP4	2.03249	3.40293	0.386776	0.0153327	0.0826601	down	0.339878	0.234412
ENST00000378026	protein_coding	CKAP4	2.03249	3.40293	0.386776	0.0153327	0.0826601	down	0.339878	0.234412
ENST00000233078	protein_coding	DAZAP1	-3.88272	-2.52563	0.390369	0.00069395	0.00829263	down	0.213728	0.199887
ENST00000394861	protein_coding	SOCS5	-3.45563	-2.42618	0.489899	0.012143	0.0698032	down	0.227235	0.176235
ENST00000373141	protein_coding	ST6GALNAC6	1.63347	3.22826	0.331069	0.000502373	0.00655958	down	0.221747	0.189263
ENST00000351937	protein_coding	TRIM41	-1.80656	-0.217656	0.332424	0.000146144	0.00283568	down	0.291543	0.234623
ENST00000274276	protein_coding	OSMR	-4.59215	-3.4457	0.451735	0.00720146	0.0475995	down	0.181299	0.124999
uc010nal.3	protein_coding	SURF4	-2.17908	-1.12383	0.481211	0.0219658	0.107711	down	0.242071	0.182053
ENST00000267935	protein_coding	COMMD4	-1.25205	1.27625	0.173343	5.0618e-05	0.00152674	down	0.196333	0.18673
ENST00000370544	protein_coding	LMO4	-4.3399	-1.84283	0.177136	8.26161e-05	0.00201232	down	0.227686	0.166581
ENST00000246117	protein_coding	NCLN	-0.674102	2.62051	0.101912	1.19094e-06	0.000336638	down	0.256762	0.230353
ENST00000602662	protein_coding	NBL1	-5.86221	-4.44291	0.373895	0.0433221	0.175031	down	0.132043	0.163573
ENST00000539925	protein_coding	LTBR	-0.186596	2.61836	0.143095	6.8358e-06	0.000596778	down	0.251708	0.228099
ENST00000313949	protein_coding	GNAS	3.09744	4.9448	0.277899	1.65178e-06	0.000359774	down	0.171276	0.177077
ENST00000398665	protein_coding	DOT1L	-1.00128	0.868936	0.273533	0.00161635	0.0153879	down	0.389693	0.338308
ENST00000479303	protein_coding	GSTK1	-2.98498	-1.28523	0.307839	0.00494374	0.0355725	down	0.226768	0.164187
ENST00000476977	protein_coding	GTF2IRD1	-4.68114	-0.462737	0.0537197	1.13406e-06	0.000325013	down	0.183064	0.162415
ENST00000379504	protein_coding	TOM1L2	-3.861	-2.59759	0.416559	0.00353303	0.0276271	down	0.275381	0.218639
ENST00000303210	protein_coding	GNB2	-0.890435	0.206235	0.467594	0.00954485	0.0581961	down	0.263982	0.192927
ENST00000329421	protein_coding	MARCKSL1	1.32586	2.55352	0.427011	7.62884e-05	0.00190811	down	0.0523715	0.0846827
ENST00000611198	protein_coding	TSC22D1	-1.1303	1.0903	0.214552	0.000140044	0.00275705	down	0.151541	0.141543
NM_001242484	protein_coding	EIF1AD	-0.421483	0.632814	0.481532	0.00115065	0.0119264	down	0.212526	0.222616
NM_001145771	protein_coding	ADGRG1	-3.92387	-2.51399	0.376343	0.000491096	0.00647331	down	0.252606	0.26474
NM_001145771	protein_coding	ADGRG1	-3.92387	-2.51399	0.376343	0.000491096	0.00647331	down	0.252606	0.26474
ENST00000377890	protein_coding	SLC3A2	-1.18919	0.448493	0.321372	4.95938e-05	0.00151878	down	0.378869	0.329838
ENST00000377890	protein_coding	SLC3A2	-1.18919	0.448493	0.321372	4.95938e-05	0.00151878	down	0.378869	0.329838
NM_001330790	protein_coding	LIMCH1	4.65095	5.97841	0.398467	5.1378e-06	0.000556791	down	0.201208	0.249483
ENST00000579565	protein_coding	MSL1	-1.05826	1.15966	0.21495	9.32712e-06	0.000692032	down	0.239366	0.225625
ENST00000310942	protein_coding	CBX2	-2.82404	-1.13157	0.309396	0.000227213	0.00379727	down	0.170955	0.148821
ENST00000265074	protein_coding	NPR3	-5.89059	-4.85793	0.48881	0.0047652	0.0345923	down	0.277215	0.21192
ENST00000382421	protein_coding	NOP2	-1.65396	-0.650143	0.498681	0.0111037	0.0653042	down	0.36204	0.32849
ENST00000254816	protein_coding	TRIM47	-2.88929	-1.64068	0.420852	0.00177294	0.0164146	down	0.243829	0.164388
ENST00000447092	protein_coding	HYAL2	-0.0282191	2.87948	0.133258	3.16897e-05	0.0011973	down	0.218492	0.202986
ENST00000430265	protein_coding	GATA2	-6.4233	-5.17102	0.419785	0.0131503	0.0738686	down	0.323379	0.397336
ENST00000448116	protein_coding	SHC1	0.714987	2.26598	0.341276	0.000219794	0.00371335	down	0.223832	0.231979
ENST00000393964	protein_coding	PTTG1	0.487021	4.18612	0.0769948	0.000130755	0.00264	down	0.348198	0.323172
ENST00000565184	protein_coding	PKM	-3.91776	-2.90785	0.496577	0.00686602	0.0458589	down	0.0955828	0.0772776
ENST00000389146	protein_coding	OS9	1.07349	3.3993	0.199463	6.42458e-06	0.000585335	down	0.340089	0.275012
ENST00000512820	protein_coding	LIMCH1	-0.509672	1.64772	0.224162	0.000317069	0.00479676	down	0.0825279	0.13722
ENST00000391411	protein_coding	C17orf51	-1.62211	0.941837	0.169112	4.54619e-05	0.00145988	down	0.127085	0.177061
ENST00000377891	protein_coding	SLC3A2	-0.331909	1.51137	0.278688	2.58791e-05	0.00107767	down	0.461885	0.449434
ENST00000377891	protein_coding	SLC3A2	-0.331909	1.51137	0.278688	2.58791e-05	0.00107767	down	0.461885	0.449434
ENST00000552699	protein_coding	TMBIM6	-3.73211	-2.51403	0.429853	0.00510505	0.0364356	down	0.265009	0.169075
ENST00000552285	protein_coding	OS9	-5.49461	-4.47725	0.494021	0.00346962	0.0272616	down	0.271208	0.207939
NM_001256659	protein_coding	TEAD2	-1.52026	0.0426306	0.338473	0.00137145	0.0136002	down	0.135317	0.130556
ENST00000592434	protein_coding	TOMM40	-1.90744	0.743412	0.159226	5.99219e-05	0.00165497	down	0.202108	0.173373
ENST00000360319	protein_coding	FLNA	-0.345178	2.45017	0.144051	8.06034e-06	0.000645278	down	0.181078	0.235475
ENST00000322985	protein_coding	PODXL	-1.37788	0.971418	0.196241	0.00034444	0.00506987	down	0.193208	0.176362
ENST00000424196	protein_coding	EIF4G1	-3.7309	-2.05218	0.312361	0.00595584	0.0409997	down	0.302938	0.2668
ENST00000297908	protein_coding	MRRF	-5.42711	-4.03172	0.380141	0.0308128	0.137466	down	0.234007	0.108182
ENST00000311227	protein_coding	TEAD2	-1.92	-0.109861	0.285164	0.000461774	0.00624499	down	0.13275	0.134521
NM_001321699	protein_coding	SUGP2	0.451753	2.84964	0.189743	0.000622194	0.00764257	down	0.388335	0.332579
NM_001321699	protein_coding	SUGP2	0.451753	2.84964	0.189743	0.000622194	0.00764257	down	0.388335	0.332579
ENST00000446947	protein_coding	TBC1D14	2.73532	4.73814	0.249511	0.00171433	0.0160144	down	0.283257	0.267976
ENST00000446947	protein_coding	TBC1D14	2.73532	4.73814	0.249511	0.00171433	0.0160144	down	0.283257	0.267976
ENST00000426677	protein_coding	TOMM40	0.889018	3.27749	0.190985	8.03461e-05	0.0019783	down	0.161664	0.149104
ENST00000392307	protein_coding	PLAGL1	-5.31265	-2.34696	0.128009	0.016465	0.0869024	down	0.40101	0.203719
ENST00000392307	protein_coding	PLAGL1	-5.31265	-2.34696	0.128009	0.016465	0.0869024	down	0.40101	0.203719
ENST00000599223	protein_coding	IRF3	-5.74428	-3.87294	0.27332	0.0143818	0.0788899	down	0.258467	0.16405
ENST00000537025	protein_coding	KPNA2	-0.064326	1.95482	0.246704	0.00027352	0.0043143	down	0.133317	0.138805
ENST00000323557	protein_coding	FBXO9	-3.62781	-2.47946	0.451139	0.0108617	0.0642277	down	0.38911	0.409198
ENST00000396751	protein_coding	ILK	-1.24931	0.997497	0.21069	7.3251e-05	0.00187601	down	0.267694	0.237971
ENST00000545507	protein_coding	BSG	6.76887	7.9431	0.44312	7.76319e-05	0.00193392	down	0.431018	0.615461
NM_001317745	protein_coding	ALAD	-2.50595	-0.913449	0.331595	0.00149131	0.014456	down	0.310592	0.240113
ENST00000596217	protein_coding	NUP62	-3.15273	-1.51648	0.32169	0.00073974	0.00870353	down	0.136697	0.107737
ENST00000596217	protein_coding	NUP62	-3.15273	-1.51648	0.32169	0.00073974	0.00870353	down	0.136697	0.107737
ENST00000286494	protein_coding	ARHGEF25	-0.0249881	2.35121	0.192616	3.09225e-05	0.00117951	down	0.243551	0.217837
ENST00000398020	protein_coding	TMEM55B	-2.34713	-0.836844	0.35104	0.000168064	0.00312272	down	0.160229	0.143901
ENST00000409104	protein_coding	SET	-3.78981	-2.76293	0.490773	0.00246313	0.0210432	down	0.283852	0.257318
ENST00000437600	protein_coding	CUX1	0.309781	1.41921	0.463477	0.00792243	0.0508956	down	0.182093	0.176428
ENST00000341394	protein_coding	CAPRIN1	-2.13625	-0.097938	0.243449	5.68786e-05	0.00161442	down	0.108946	0.13751
ENST00000373299	protein_coding	STXBP1	-5.98411	-3.5704	0.187672	0.000360045	0.00523071	down	0.169739	0.0705366
ENST00000321153	protein_coding	RPLP2	0.438061	2.49686	0.240017	0.00127319	0.0128873	down	0.138398	0.199277
ENST00000457599	protein_coding	ARID1A	-0.897387	1.63877	0.172401	0.000190405	0.00340854	down	0.317498	0.281803
ENST00000563060	protein_coding	ALDOA	0.80196	2.23982	0.369114	0.00216521	0.0190792	down	0.301321	0.310571
ENST00000563060	protein_coding	ALDOA	0.80196	2.23982	0.369114	0.00216521	0.0190792	down	0.301321	0.310571
ENST00000399199	protein_coding	PPP1R18	-1.48588	-0.286799	0.435554	0.00835842	0.0529097	down	0.161309	0.156471
NM_015953	protein_coding	NOSIP	0.564094	1.71441	0.450526	0.00879491	0.0549962	down	0.422484	0.393945
ENST00000330720	protein_coding	KDELR1	2.27601	4.03546	0.295362	0.00057041	0.00718773	down	0.260342	0.22851
ENST00000545653	protein_coding	DAB2	-0.337761	1.74368	0.236279	8.44815e-05	0.00204254	down	0.132217	0.160554
ENST00000545653	protein_coding	DAB2	-0.337761	1.74368	0.236279	8.44815e-05	0.00204254	down	0.132217	0.160554
NM_001257330	protein_coding	ARRB2	3.36486	4.88267	0.349214	1.18221e-05	0.000746784	down	0.164362	0.211359
ENST00000356948	protein_coding	PTBP1	2.86872	4.08983	0.428952	0.000111222	0.00238105	down	0.290993	0.278291
ENST00000356948	protein_coding	PTBP1	2.86872	4.08983	0.428952	0.000111222	0.00238105	down	0.290993	0.278291
ENST00000336156	protein_coding	KIAA0930	-3.06019	-1.59232	0.361516	0.00400827	0.0304188	down	0.222191	0.128658
ENST00000368716	protein_coding	S100A4	2.37598	3.41172	0.487766	0.00390851	0.0298497	down	0.23165	0.232001
ENST00000368716	protein_coding	S100A4	2.37598	3.41172	0.487766	0.00390851	0.0298497	down	0.23165	0.232001
ENST00000368716	protein_coding	S100A4	2.37598	3.41172	0.487766	0.00390851	0.0298497	down	0.23165	0.232001
ENST00000406385	protein_coding	PPIL2	-4.17189	-2.29644	0.272541	0.00439691	0.0325309	down	0.115906	0.0650213
ENST00000562631	protein_coding	ADGRG1	4.33588	5.63063	0.407606	0.00250571	0.0212888	down	0.174531	0.232774
ENST00000562631	protein_coding	ADGRG1	4.33588	5.63063	0.407606	0.00250571	0.0212888	down	0.174531	0.232774
ENST00000315939	protein_coding	WNK1	-2.06924	1.2163	0.102555	1.30057e-05	0.000787777	down	0.21698	0.20501
ENST00000452368	protein_coding	RPL13	1.54363	3.18294	0.321009	0.00810988	0.0517946	down	0.0771856	0.163499
ENST00000325285	protein_coding	FBXW5	-0.607297	0.496529	0.465281	0.003794	0.0291697	down	0.250555	0.231783
ENST00000325285	protein_coding	FBXW5	-0.607297	0.496529	0.465281	0.003794	0.0291697	down	0.250555	0.231783
ENST00000325285	protein_coding	FBXW5	-0.607297	0.496529	0.465281	0.003794	0.0291697	down	0.250555	0.231783
uc003ypn.3	protein_coding	DERL1	-2.79528	0.470413	0.103975	3.78059e-05	0.00133787	down	0.245883	0.20264
ENST00000358435	protein_coding	TOMM7	-6.19521	-4.71061	0.357348	0.00879958	0.0549962	down	0.265175	0.270073
ENST00000392358	protein_coding	GPS1	2.01843	3.55952	0.343625	0.000232456	0.0038456	down	0.184112	0.178856
ENST00000430132	protein_coding	RAB34	-1.04542	1.35205	0.189797	0.000205686	0.00356501	down	0.136582	0.174073
uc003jbg.4	protein_coding	TPPP	-1.1068	0.391344	0.35401	0.00413046	0.0310987	down	0.287459	0.254893
ENST00000538404	protein_coding	LAMTOR1	2.75234	4.63728	0.270756	1.6614e-05	0.000881544	down	0.183342	0.199221
ENST00000373719	protein_coding	OGT	-2.62305	-1.26621	0.390437	0.000530049	0.0068216	down	0.159157	0.183135
ENST00000373719	protein_coding	OGT	-2.62305	-1.26621	0.390437	0.000530049	0.0068216	down	0.159157	0.183135
ENST00000373719	protein_coding	OGT	-2.62305	-1.26621	0.390437	0.000530049	0.0068216	down	0.159157	0.183135
ENST00000591088	protein_coding	SEPT9	0.940435	2.96854	0.245177	2.5882e-05	0.00107767	down	0.260526	0.218678
ENST00000372394	protein_coding	ASS1	0.420621	2.11859	0.30822	0.00271963	0.0226102	down	0.111917	0.144492
ENST00000485713	protein_coding	SLC4A2	2.12141	4.27643	0.224529	3.9398e-06	0.000490248	down	0.156024	0.164604
ENST00000485713	protein_coding	SLC4A2	2.12141	4.27643	0.224529	3.9398e-06	0.000490248	down	0.156024	0.164604
ENST00000396859	protein_coding	GAPDH	0.289098	3.01704	0.150941	2.55162e-05	0.00107449	down	0.166495	0.165603
ENST00000295148	protein_coding	C2orf44	-3.99188	-2.66703	0.399191	0.0178287	0.0925007	down	0.0798912	0.0923233
ENST00000526926	protein_coding	ZNF623	-4.5959	-2.66344	0.261982	5.03785e-05	0.00152575	down	0.0957087	0.104696
ENST00000566860	protein_coding	ORC6	-4.06006	-1.05643	0.124686	9.80423e-06	0.000714897	down	0.0643377	0.0809459
ENST00000405930	protein_coding	ZDHHC8	-5.3573	-4.00135	0.390679	0.000882676	0.00982563	down	0.191196	0.12245
ENST00000411594	protein_coding	BRD8	-2.51051	-1.05834	0.365471	0.000748814	0.00877652	down	0.440657	0.286791
ENST00000350669	protein_coding	LDHB	-1.9707	-0.214619	0.296052	0.00218038	0.0191639	down	0.24684	0.198712
ENST00000539106	protein_coding	KXD1	-1.24939	1.60316	0.138451	1.82204e-06	0.000365942	down	0.133761	0.159575
uc001kpy.2	protein_coding	SLC25A28	-0.145732	2.37314	0.17448	0.000120751	0.00250624	down	0.296181	0.24178
ENST00000288439	protein_coding	SLC38A10	-0.83135	1.21641	0.24186	0.000332698	0.00494639	down	0.239263	0.204813
ENST00000394056	protein_coding	KLC4	0.632386	3.80578	0.110845	4.47949e-07	0.000296927	down	0.267222	0.250807
ENST00000336314	protein_coding	LARP1	-3.19207	-0.991222	0.21751	0.000446497	0.00609964	down	0.273011	0.170761
ENST00000336314	protein_coding	LARP1	-3.19207	-0.991222	0.21751	0.000446497	0.00609964	down	0.273011	0.170761
ENST00000635647	protein_coding	PTBP1	0.946965	2.10267	0.448848	0.0127725	0.0723862	down	0.119793	0.12964
ENST00000635647	protein_coding	PTBP1	0.946965	2.10267	0.448848	0.0127725	0.0723862	down	0.119793	0.12964
ENST00000330333	protein_coding	BACE2	-3.38996	-0.152148	0.106004	6.70057e-06	0.000587802	down	0.189452	0.235601
ENST00000346916	protein_coding	BSG	6.79012	7.89949	0.463493	7.60546e-05	0.00190811	down	0.410569	0.59413
ENST00000448587	protein_coding	TINCR	-0.19333	1.34716	0.34377	3.98616e-05	0.00137451	down	0.429109	0.432573
ENST00000546588	protein_coding	VPS29	-2.76736	-0.176902	0.166033	3.22676e-06	0.000458881	down	0.235354	0.216848
ENST00000340666	protein_coding	SYN1	-4.10821	-3.01967	0.470235	0.0325865	0.143123	down	0.271017	0.180128
ENST00000219782	protein_coding	MAZ	-0.0350337	2.54851	0.166831	5.37071e-05	0.00156477	down	0.367157	0.317554
ENST00000199320	protein_coding	DIMT1	-2.21153	-0.171691	0.24319	0.000232045	0.00384159	down	0.329404	0.294592
ENST00000535572	protein_coding	WNK1	1.65276	3.73351	0.236392	0.000533724	0.00684986	down	0.279964	0.234957
ENST00000263119	protein_coding	CABIN1	-2.6253	-1.23721	0.38207	0.00376349	0.0289935	down	0.360978	0.225463
ENST00000346341	protein_coding	ARRB2	3.64002	4.93176	0.408461	3.78004e-05	0.00133787	down	0.159763	0.209159
ENST00000269260	protein_coding	ARRB2	3.06566	4.7018	0.321717	2.56851e-05	0.00107733	down	0.161287	0.163384
ENST00000636166	protein_coding	RP11-949J7.8	1.94819	4.04407	0.233926	0.000329332	0.00490592	down	0.127328	0.15835
ENST00000622850	protein_coding	FDFT1	0.339967	2.2055	0.274422	9.66914e-05	0.0021941	down	0.216919	0.209951
ENST00000564595	protein_coding	ALDOA	2.7107	4.23745	0.347059	1.66485e-05	0.000881544	down	0.145238	0.156066
ENST00000564595	protein_coding	ALDOA	2.7107	4.23745	0.347059	1.66485e-05	0.000881544	down	0.145238	0.156066
ENST00000557258	protein_coding	FOXN3	-4.11616	-2.56774	0.341886	0.00134541	0.0134283	down	0.179416	0.123794
NM_001319186	protein_coding	HDGF	-0.147683	0.994087	0.453203	0.00478744	0.0346987	down	0.0443852	0.0787013
ENST00000215956	protein_coding	SNU13	-3.41946	-1.79149	0.323542	0.0200115	0.100678	down	0.451282	0.273791
ENST00000415002	protein_coding	CD59	-2.06726	-0.267567	0.287235	0.00409538	0.0309056	down	0.297327	0.339756
ENST00000368623	protein_coding	SLC39A1	-0.0131284	1.6583	0.313942	0.00177419	0.0164195	down	0.318234	0.264252
ENST00000368623	protein_coding	SLC39A1	-0.0131284	1.6583	0.313942	0.00177419	0.0164195	down	0.318234	0.264252
ENST00000368623	protein_coding	SLC39A1	-0.0131284	1.6583	0.313942	0.00177419	0.0164195	down	0.318234	0.264252
ENST00000407623	protein_coding	CYB5R3	2.01609	3.23559	0.429431	0.0120381	0.069322	down	0.402543	0.283454
NM_001321703	protein_coding	NCOA2	0.0424741	2.57461	0.172883	1.77663e-05	0.00091455	down	0.186434	0.182611
uc002grs.2	protein_coding	SREBF1	2.61964	4.73411	0.23093	6.84565e-07	0.000299781	down	0.343491	0.332949
ENST00000251993	protein_coding	KIAA0930	-6.07024	-4.72014	0.392265	0.00856236	0.0539026	down	0.233656	0.182364
ENST00000342203	protein_coding	SSX2IP	-5.49243	-4.42566	0.477388	0.00779464	0.0502679	down	0.132946	0.126291
ENST00000392006	protein_coding	HNRNPUL1	1.68228	3.3829	0.307654	6.69319e-05	0.00176494	down	0.332014	0.324404
ENST00000340394	protein_coding	ATXN2L	-0.255862	1.72801	0.25281	0.000166709	0.00310323	down	0.314039	0.277655
ENST00000340394	protein_coding	ATXN2L	-0.255862	1.72801	0.25281	0.000166709	0.00310323	down	0.314039	0.277655
ENST00000262746	protein_coding	PRDX1	-0.265251	1.03535	0.405958	0.000539614	0.00689453	down	0.0740127	0.082031
ENST00000262746	protein_coding	PRDX1	-0.265251	1.03535	0.405958	0.000539614	0.00689453	down	0.0740127	0.082031
ENST00000602871	protein_coding	ATP5G2	1.2459	3.7593	0.175142	7.97814e-06	0.000641858	down	0.166443	0.173269
ENST00000257904	protein_coding	CDK4	3.95831	5.06514	0.464313	0.000210063	0.0036081	down	0.124519	0.165205
ENST00000428670	protein_coding	ATP2B1	-0.480876	2.0949	0.167731	0.000319405	0.00481189	down	0.328382	0.315886
ENST00000304658	protein_coding	XPO6	1.99725	3.61145	0.326646	5.51579e-06	0.00056846	down	0.134954	0.163134
NM_001284247	protein_coding	SIPA1L1	2.92532	5.06327	0.227203	1.25641e-05	0.000771701	down	0.190377	0.19542
ENST00000337843	protein_coding	C1QTNF6	3.4408	4.77241	0.397323	0.00019289	0.00342624	down	0.177859	0.183767
ENST00000264221	protein_coding	PAICS	-1.61424	-0.566783	0.483822	0.0263668	0.123455	down	0.323328	0.224214
ENST00000373141	protein_coding	ST6GALNAC6	1.63347	3.22826	0.331069	0.000502373	0.00655958	down	0.221747	0.189263
ENST00000267064	protein_coding	SMARCC2	-3.10374	-1.99555	0.463874	0.0151536	0.0820424	down	0.0712869	0.0695823
ENST00000351937	protein_coding	TRIM41	-1.80656	-0.217656	0.332424	0.000146144	0.00283568	down	0.291543	0.234623
ENST00000274853	protein_coding	PPP1R18	3.67994	4.90931	0.426502	0.000494185	0.00649147	down	0.123229	0.194887
ENST00000443524	protein_coding	HTATIP2	-1.24851	-0.059911	0.438729	0.0192109	0.0977234	down	0.246253	0.232057
ENST00000443524	protein_coding	HTATIP2	-1.24851	-0.059911	0.438729	0.0192109	0.0977234	down	0.246253	0.232057
ENST00000612778	protein_coding	MUC1	-4.04671	-2.08228	0.25624	0.000246935	0.00399847	down	0.387369	0.191595
ENST00000612778	protein_coding	MUC1	-4.04671	-2.08228	0.25624	0.000246935	0.00399847	down	0.387369	0.191595
ENST00000292778	protein_coding	YDJC	-2.97842	-1.84803	0.456791	0.0152864	0.0825077	down	0.171471	0.203054
ENST00000330838	protein_coding	ANKRD17	-2.65086	-1.2067	0.367506	0.000847974	0.00956833	down	0.190076	0.15406
ENST00000330838	protein_coding	ANKRD17	-2.65086	-1.2067	0.367506	0.000847974	0.00956833	down	0.190076	0.15406
uc010nal.3	protein_coding	SURF4	-2.17908	-1.12383	0.481211	0.0219658	0.107711	down	0.242071	0.182053
ENST00000370775	protein_coding	FAM127B	-0.737773	0.286104	0.491793	0.0125831	0.0716807	down	0.267196	0.225074
ENST00000246117	protein_coding	NCLN	-0.674102	2.62051	0.101912	1.19094e-06	0.000336638	down	0.256762	0.230353
ENST00000246117	protein_coding	NCLN	-0.674102	2.62051	0.101912	1.19094e-06	0.000336638	down	0.256762	0.230353
ENST00000602662	protein_coding	NBL1	-5.86221	-4.44291	0.373895	0.0433221	0.175031	down	0.132043	0.163573
ENST00000602662	protein_coding	NBL1	-5.86221	-4.44291	0.373895	0.0433221	0.175031	down	0.132043	0.163573
ENST00000539925	protein_coding	LTBR	-0.186596	2.61836	0.143095	6.8358e-06	0.000596778	down	0.251708	0.228099
ENST00000313949	protein_coding	GNAS	3.09744	4.9448	0.277899	1.65178e-06	0.000359774	down	0.171276	0.177077
ENST00000313949	protein_coding	GNAS	3.09744	4.9448	0.277899	1.65178e-06	0.000359774	down	0.171276	0.177077
ENST00000313949	protein_coding	GNAS	3.09744	4.9448	0.277899	1.65178e-06	0.000359774	down	0.171276	0.177077
ENST00000313949	protein_coding	GNAS	3.09744	4.9448	0.277899	1.65178e-06	0.000359774	down	0.171276	0.177077
ENST00000304494	protein_coding	CDKN2A	0.711668	1.94324	0.425854	1.01029e-05	0.000717823	down	0.0847567	0.108553
ENST00000336783	protein_coding	ATXN2L	1.44464	3.65391	0.216245	0.000524067	0.00676384	down	0.29504	0.27142
ENST00000336783	protein_coding	ATXN2L	1.44464	3.65391	0.216245	0.000524067	0.00676384	down	0.29504	0.27142
ENST00000479303	protein_coding	GSTK1	-2.98498	-1.28523	0.307839	0.00494374	0.0355725	down	0.226768	0.164187
ENST00000379504	protein_coding	TOM1L2	-3.861	-2.59759	0.416559	0.00353303	0.0276271	down	0.275381	0.218639
NM_001303405	protein_coding	CWF19L1	2.2853	3.6857	0.378824	0.00109575	0.0114978	down	0.174501	0.173253
ENST00000537716	protein_coding	CD320	-2.91303	-1.52024	0.380828	0.000453692	0.00616482	down	0.166034	0.158623
ENST00000597017	protein_coding	KDELR1	-6.26365	-4.74657	0.349393	0.0119769	0.0690565	down	0.244132	0.25481
ENST00000579649	protein_coding	RPL36	-4.3452	-2.93971	0.377488	0.00022142	0.00372857	down	0.128447	0.113662
ENST00000585479	protein_coding	PLIN3	-5.19255	-3.74714	0.367188	0.000961558	0.010439	down	0.146608	0.109189
ENST00000304058	protein_coding	DTWD2	-0.385766	0.636029	0.492503	0.00600789	0.0413207	down	0.297535	0.392315
ENST00000611198	protein_coding	TSC22D1	-1.1303	1.0903	0.214552	0.000140044	0.00275705	down	0.151541	0.141543
ENST00000540946	protein_coding	TOM1L2	-3.70842	-1.19012	0.174549	0.00169363	0.0158813	down	0.370424	0.167592
ENST00000254900	protein_coding	BRD8	-6.83349	-1.76605	0.0298227	3.1648e-05	0.0011973	down	0.126933	0.173427
NM_001145771	protein_coding	ADGRG1	-3.92387	-2.51399	0.376343	0.000491096	0.00647331	down	0.252606	0.26474
NM_001145771	protein_coding	ADGRG1	-3.92387	-2.51399	0.376343	0.000491096	0.00647331	down	0.252606	0.26474
ENST00000377890	protein_coding	SLC3A2	-1.18919	0.448493	0.321372	4.95938e-05	0.00151878	down	0.378869	0.329838
ENST00000339083	protein_coding	RHOC	3.3606	4.78647	0.372196	9.34846e-05	0.00215551	down	0.170835	0.173862
ENST00000295704	protein_coding	RNF25	-1.33503	0.640686	0.254244	4.46405e-05	0.00145869	down	0.283729	0.264993
ENST00000295704	protein_coding	RNF25	-1.33503	0.640686	0.254244	4.46405e-05	0.00145869	down	0.283729	0.264993
ENST00000550697	protein_coding	MYL6	-5.57806	-3.67083	0.266604	1.39588e-06	0.000351311	down	0.20561	0.157186
NM_001304385	protein_coding	LSMEM2	-3.27319	-1.48026	0.288586	0.00627436	0.0426917	down	0.0857424	0.087243
ENST00000435120	protein_coding	MLF2	-0.538352	1.44461	0.25297	0.000113759	0.00241616	down	0.327781	0.305814
ENST00000487848	protein_coding	GATA2	-4.3948	-3.32228	0.475486	0.00525083	0.0372784	down	0.341568	0.254822
ENST00000393688	protein_coding	AMPD2	0.399586	1.86293	0.36265	0.000513431	0.00667169	down	0.314497	0.296435
ENST00000349721	protein_coding	SMARCA2	1.3332	3.19919	0.274334	0.000206101	0.0035668	down	0.200232	0.187015
ENST00000394601	protein_coding	PTBP1	-3.95746	-2.94572	0.495947	0.0093614	0.0574789	down	0.140634	0.0771932
ENST00000394601	protein_coding	PTBP1	-3.95746	-2.94572	0.495947	0.0093614	0.0574789	down	0.140634	0.0771932
ENST00000430265	protein_coding	GATA2	-6.4233	-5.17102	0.419785	0.0131503	0.0738686	down	0.323379	0.397336
ENST00000430265	protein_coding	GATA2	-6.4233	-5.17102	0.419785	0.0131503	0.0738686	down	0.323379	0.397336
ENST00000262584	protein_coding	RPL8	-3.96781	-1.5745	0.190345	8.22435e-05	0.00200965	down	0.151129	0.120285
ENST00000423271	protein_coding	USB1	-2.04902	0.685883	0.150215	7.52242e-05	0.00190313	down	0.34919	0.253987
ENST00000415136	protein_coding	DDOST	-2.63716	-1.33924	0.406713	0.00163414	0.0154876	down	0.346529	0.27731
ENST00000415136	protein_coding	DDOST	-2.63716	-1.33924	0.406713	0.00163414	0.0154876	down	0.346529	0.27731
ENST00000303088	protein_coding	RFXANK	-1.39934	0.847547	0.210678	1.50474e-06	0.000352151	down	0.157436	0.189021
ENST00000268616	protein_coding	ZCCHC14	0.330919	3.30994	0.126831	6.30528e-05	0.00170373	down	0.331511	0.283348
ENST00000436390	protein_coding	IFRD2	-5.47755	-4.43866	0.486701	0.00484052	0.0349948	down	0.299979	0.227279
ENST00000504220	protein_coding	PCDH11X	-0.084512	1.46604	0.341379	0.007778	0.0502214	down	0.436294	0.389173
ENST00000627059	protein_coding	CTD-2515O10.6	-3.62325	-2.47129	0.450012	0.0154997	0.0833249	down	0.38223	0.289555
ENST00000627059	protein_coding	CTD-2515O10.6	-3.62325	-2.47129	0.450012	0.0154997	0.0833249	down	0.38223	0.289555
ENST00000290597	protein_coding	ALDH4A1	0.714894	2.217	0.353038	0.000485469	0.00645358	down	0.227848	0.265552
ENST00000325110	protein_coding	HMGCS1	-2.15902	-1.04321	0.461433	0.0210127	0.104226	down	0.33826	0.240466
ENST00000565184	protein_coding	PKM	-3.91776	-2.90785	0.496577	0.00686602	0.0458589	down	0.0955828	0.0772776
ENST00000565184	protein_coding	PKM	-3.91776	-2.90785	0.496577	0.00686602	0.0458589	down	0.0955828	0.0772776
ENST00000565184	protein_coding	PKM	-3.91776	-2.90785	0.496577	0.00686602	0.0458589	down	0.0955828	0.0772776
ENST00000565184	protein_coding	PKM	-3.91776	-2.90785	0.496577	0.00686602	0.0458589	down	0.0955828	0.0772776
ENST00000565184	protein_coding	PKM	-3.91776	-2.90785	0.496577	0.00686602	0.0458589	down	0.0955828	0.0772776
ENST00000565184	protein_coding	PKM	-3.91776	-2.90785	0.496577	0.00686602	0.0458589	down	0.0955828	0.0772776
ENST00000394580	protein_coding	RPL36	3.73781	4.89557	0.448207	3.37451e-05	0.00123818	down	0.134359	0.177797
ENST00000338662	protein_coding	ATP5G2	0.404139	2.81528	0.188007	0.000121817	0.00251517	down	0.312542	0.271664
ENST00000553474	protein_coding	SHMT2	3.863	5.17214	0.403561	0.0138205	0.0766743	down	0.438747	0.289799
ENST00000398484	protein_coding	FGFRL1	-2.06973	0.00511659	0.23736	2.81995e-05	0.00112401	down	0.123239	0.145831
ENST00000398484	protein_coding	FGFRL1	-2.06973	0.00511659	0.23736	2.81995e-05	0.00112401	down	0.123239	0.145831
ENST00000382686	protein_coding	ATXN2L	1.5794	2.7579	0.441812	0.0030126	0.0244945	down	0.313628	0.294906
ENST00000382686	protein_coding	ATXN2L	1.5794	2.7579	0.441812	0.0030126	0.0244945	down	0.313628	0.294906
ENST00000377891	protein_coding	SLC3A2	-0.331909	1.51137	0.278688	2.58791e-05	0.00107767	down	0.461885	0.449434
ENST00000552699	protein_coding	TMBIM6	-3.73211	-2.51403	0.429853	0.00510505	0.0364356	down	0.265009	0.169075
ENST00000380909	protein_coding	TRABD	2.55684	4.55034	0.251129	1.65117e-06	0.000359774	down	0.258921	0.24048
NM_001330269	protein_coding	ATP5G2	-1.21157	-0.0826692	0.457264	0.00900848	0.056018	down	0.25108	0.209854
ENST00000280979	protein_coding	AKAP6	1.57866	4.04114	0.181434	7.66299e-06	0.00062886	down	0.242421	0.224101
ENST00000395292	protein_coding	CELF1	-2.03301	0.301122	0.198316	0.000943343	0.0102998	down	0.171028	0.167286
ENST00000340381	protein_coding	TMEM201	-3.66763	-2.00245	0.315306	0.000149363	0.00287864	down	0.235064	0.198104
ENST00000343256	protein_coding	MUC1	-2.99941	-1.77383	0.427625	0.0114789	0.0669095	down	0.149231	0.11479
ENST00000343256	protein_coding	MUC1	-2.99941	-1.77383	0.427625	0.0114789	0.0669095	down	0.149231	0.11479
ENST00000394269	protein_coding	TCOF1	-3.03894	-2.00263	0.487574	0.0148775	0.0809496	down	0.130094	0.106104
ENST00000223061	protein_coding	PCOLCE	3.4106	4.95088	0.34382	2.67644e-05	0.0010956	down	0.217598	0.21986
ENST00000588136	protein_coding	TCF3	4.87841	5.99764	0.460339	0.00247506	0.0210911	down	0.28473	0.283583
ENST00000307845	protein_coding	HPCAL1	1.09773	2.31797	0.429213	0.00864567	0.0543374	down	0.293865	0.212903
ENST00000367815	protein_coding	ATP1B1	1.87856	3.5688	0.309875	5.08611e-05	0.00153024	down	0.219904	0.2585
ENST00000354209	protein_coding	PRKAA1	3.17543	4.69503	0.348783	1.84538e-06	0.000367406	down	0.190995	0.205814
ENST00000592434	protein_coding	TOMM40	-1.90744	0.743412	0.159226	5.99219e-05	0.00165497	down	0.202108	0.173373
ENST00000409155	protein_coding	ALAD	-1.43686	0.045725	0.357846	0.002147	0.0189871	down	0.201526	0.280771
ENST00000360319	protein_coding	FLNA	-0.345178	2.45017	0.144051	8.06034e-06	0.000645278	down	0.181078	0.235475
ENST00000360319	protein_coding	FLNA	-0.345178	2.45017	0.144051	8.06034e-06	0.000645278	down	0.181078	0.235475
ENST00000360319	protein_coding	FLNA	-0.345178	2.45017	0.144051	8.06034e-06	0.000645278	down	0.181078	0.235475
ENST00000322985	protein_coding	PODXL	-1.37788	0.971418	0.196241	0.00034444	0.00506987	down	0.193208	0.176362
ENST00000553521	protein_coding	SRSF5	1.7624	3.18664	0.372615	1.96474e-05	0.000949684	down	0.558351	0.545721
ENST00000252015	protein_coding	TRPC4AP	1.19366	2.76979	0.335381	9.86204e-05	0.00221374	down	0.200755	0.202635
ENST00000259708	protein_coding	KLC4	-1.82427	1.16865	0.125615	1.30948e-05	0.000788999	down	0.122548	0.166985
ENST00000549920	protein_coding	RPL18	1.23462	2.85809	0.324554	0.000201867	0.00352551	down	0.180625	0.175105
NM_031262	protein_coding	HNRNPK	2.56737	4.03064	0.362669	8.34356e-06	0.000656458	down	0.210353	0.224545
ENST00000393687	protein_coding	IRAK1	-4.29366	-2.86308	0.370982	0.0174213	0.0908194	down	0.261242	0.241483
ENST00000393687	protein_coding	IRAK1	-4.29366	-2.86308	0.370982	0.0174213	0.0908194	down	0.261242	0.241483
ENST00000559115	protein_coding	DCAF11	2.53588	3.57342	0.487158	0.00775329	0.0501326	down	0.222127	0.209448
ENST00000330459	protein_coding	KPNA2	1.98396	4.05199	0.238485	4.74273e-05	0.00150193	down	0.432173	0.315838
ENST00000424196	protein_coding	EIF4G1	-3.7309	-2.05218	0.312361	0.00595584	0.0409997	down	0.302938	0.2668
ENST00000323468	protein_coding	KDELC2	0.103916	2.08635	0.253062	0.00080512	0.00921702	down	0.177733	0.166073
ENST00000359726	protein_coding	APP	3.45165	5.0986	0.319314	2.9843e-06	0.000449972	down	0.186284	0.200862
ENST00000406895	protein_coding	C2orf44	-3.72335	-2.62852	0.468189	0.0483259	0.188846	down	0.0721152	0.0803835
ENST00000345363	protein_coding	LTB4R	3.68097	4.99551	0.402054	0.000110871	0.0023771	down	0.204346	0.208048
ENST00000446947	protein_coding	TBC1D14	2.73532	4.73814	0.249511	0.00171433	0.0160144	down	0.283257	0.267976
ENST00000318988	protein_coding	CTDNEP1	4.09081	5.52799	0.369287	1.66273e-05	0.000881544	down	0.245117	0.302816
ENST00000426677	protein_coding	TOMM40	0.889018	3.27749	0.190985	8.03461e-05	0.0019783	down	0.161664	0.149104
ENST00000368621	protein_coding	SLC39A1	-3.55011	-1.97596	0.335842	4.19886e-05	0.00141545	down	0.489171	0.540651
ENST00000368621	protein_coding	SLC39A1	-3.55011	-1.97596	0.335842	4.19886e-05	0.00141545	down	0.489171	0.540651
ENST00000368621	protein_coding	SLC39A1	-3.55011	-1.97596	0.335842	4.19886e-05	0.00141545	down	0.489171	0.540651
ENST00000553375	protein_coding	ZFP36L1	-1.33052	-0.3174	0.495475	0.000394664	0.00557448	down	0.138868	0.181265
HBMT00000742402	protein_coding	CATG00000041294.1	3.29319	4.42171	0.457386	0.000714558	0.00847256	down	0.20265	0.217496
ENST00000618411	protein_coding	SRRT	0.787714	1.80567	0.493816	0.0159774	0.085015	down	0.177259	0.195548
ENST00000599223	protein_coding	IRF3	-5.74428	-3.87294	0.27332	0.0143818	0.0788899	down	0.258467	0.16405
ENST00000258091	protein_coding	CCT7	-0.354879	3.32525	0.0780134	8.79879e-07	0.000315727	down	0.172644	0.182736
ENST00000407025	protein_coding	PPP1R7	-2.34806	-0.327004	0.246378	0.000207953	0.0035853	down	0.236705	0.135974
ENST00000442415	protein_coding	RAF1	-1.41593	1.31518	0.15061	0.000164311	0.0030761	down	0.156383	0.133792
ENST00000418800	protein_coding	DDR1	2.14475	4.08921	0.259812	0.00219967	0.0192521	down	0.158	0.168386
ENST00000418800	protein_coding	DDR1	2.14475	4.08921	0.259812	0.00219967	0.0192521	down	0.158	0.168386
ENST00000418800	protein_coding	DDR1	2.14475	4.08921	0.259812	0.00219967	0.0192521	down	0.158	0.168386
NM_001170937	protein_coding	FUS	-1.69003	-0.525306	0.446051	0.0361412	0.153707	down	0.376306	0.284644
ENST00000366919	protein_coding	MAP3K4	-4.18908	-2.8874	0.405654	0.000530099	0.0068216	down	0.330636	0.287907
ENST00000442744	protein_coding	UBA52	-1.31025	0.6655	0.254237	0.00138108	0.013671	down	0.22466	0.170819
ENST00000442744	protein_coding	UBA52	-1.31025	0.6655	0.254237	0.00138108	0.013671	down	0.22466	0.170819
NM_001197051	protein_coding	ZFP91-CNTF	-2.93406	0.953469	0.0675676	7.80515e-06	0.000635967	down	0.127189	0.169796
NM_001320311	protein_coding	IMP4	-2.43692	-1.22841	0.432715	0.00878055	0.0549563	down	0.193	0.149076
NM_001320311	protein_coding	IMP4	-2.43692	-1.22841	0.432715	0.00878055	0.0549563	down	0.193	0.149076
ENST00000268605	protein_coding	NOL3	-5.44355	-4.28517	0.448015	0.000249812	0.00403234	down	0.297113	0.233278
ENST00000545507	protein_coding	BSG	6.76887	7.9431	0.44312	7.76319e-05	0.00193392	down	0.431018	0.615461
ENST00000545507	protein_coding	BSG	6.76887	7.9431	0.44312	7.76319e-05	0.00193392	down	0.431018	0.615461
ENST00000545507	protein_coding	BSG	6.76887	7.9431	0.44312	7.76319e-05	0.00193392	down	0.431018	0.615461
ENST00000545507	protein_coding	BSG	6.76887	7.9431	0.44312	7.76319e-05	0.00193392	down	0.431018	0.615461
ENST00000545507	protein_coding	BSG	6.76887	7.9431	0.44312	7.76319e-05	0.00193392	down	0.431018	0.615461
ENST00000508835	protein_coding	SLC41A3	-4.95688	-3.09732	0.275559	0.00315982	0.0254475	down	0.315062	0.24185
ENST00000508835	protein_coding	SLC41A3	-4.95688	-3.09732	0.275559	0.00315982	0.0254475	down	0.315062	0.24185
ENST00000596217	protein_coding	NUP62	-3.15273	-1.51648	0.32169	0.00073974	0.00870353	down	0.136697	0.107737
ENST00000596217	protein_coding	NUP62	-3.15273	-1.51648	0.32169	0.00073974	0.00870353	down	0.136697	0.107737
ENST00000596217	protein_coding	NUP62	-3.15273	-1.51648	0.32169	0.00073974	0.00870353	down	0.136697	0.107737
ENST00000438964	protein_coding	ACTN1	-2.36758	-1.3529	0.494936	0.00262383	0.0220297	down	0.463249	0.455604
ENST00000342665	protein_coding	SOX12	-2.12763	0.311958	0.184336	0.000134471	0.00269507	down	0.468694	0.450134
ENST00000342665	protein_coding	SOX12	-2.12763	0.311958	0.184336	0.000134471	0.00269507	down	0.468694	0.450134
ENST00000342665	protein_coding	SOX12	-2.12763	0.311958	0.184336	0.000134471	0.00269507	down	0.468694	0.450134
ENST00000392542	protein_coding	RFC5	3.93158	5.14062	0.432557	0.000304014	0.00464675	down	0.249698	0.276565
ENST00000259895	protein_coding	GTF2H4	2.02309	3.47427	0.365722	0.00221331	0.0193296	down	0.309064	0.293839
NM_001321904	protein_coding	RTN4	-4.33266	-3.14846	0.440067	0.0144609	0.0792477	down	0.0733446	0.0538619
NM_001321904	protein_coding	RTN4	-4.33266	-3.14846	0.440067	0.0144609	0.0792477	down	0.0733446	0.0538619
NM_001321904	protein_coding	RTN4	-4.33266	-3.14846	0.440067	0.0144609	0.0792477	down	0.0733446	0.0538619
NM_001321904	protein_coding	RTN4	-4.33266	-3.14846	0.440067	0.0144609	0.0792477	down	0.0733446	0.0538619
NM_001321904	protein_coding	RTN4	-4.33266	-3.14846	0.440067	0.0144609	0.0792477	down	0.0733446	0.0538619
ENST00000368432	protein_coding	FLAD1	1.93528	3.24332	0.403869	0.00449599	0.033036	down	0.309555	0.250928
ENST00000575898	protein_coding	ZNF232	-1.47127	-0.044821	0.372046	0.000174056	0.00319838	down	0.209111	0.162866
ENST00000345716	protein_coding	NISCH	1.40011	3.23574	0.280169	0.000195283	0.00345533	down	0.196636	0.159757
ENST00000345716	protein_coding	NISCH	1.40011	3.23574	0.280169	0.000195283	0.00345533	down	0.196636	0.159757
ENST00000345716	protein_coding	NISCH	1.40011	3.23574	0.280169	0.000195283	0.00345533	down	0.196636	0.159757
ENST00000345716	protein_coding	NISCH	1.40011	3.23574	0.280169	0.000195283	0.00345533	down	0.196636	0.159757
ENST00000345716	protein_coding	NISCH	1.40011	3.23574	0.280169	0.000195283	0.00345533	down	0.196636	0.159757
ENST00000345716	protein_coding	NISCH	1.40011	3.23574	0.280169	0.000195283	0.00345533	down	0.196636	0.159757
ENST00000437600	protein_coding	CUX1	0.309781	1.41921	0.463477	0.00792243	0.0508956	down	0.182093	0.176428
ENST00000618262	protein_coding	SRRT	0.735789	2.04103	0.404654	0.00469699	0.03426	down	0.160641	0.196005
ENST00000367063	protein_coding	CD55	0.825415	2.15655	0.397457	0.000705098	0.00838645	down	0.470987	0.445769
ENST00000318008	protein_coding	LASP1	-1.07372	1.19952	0.206865	2.00035e-05	0.000956795	down	0.350143	0.280393
ENST00000369799	protein_coding	AHCYL1	-4.83783	-3.15868	0.312266	0.000159562	0.00302254	down	0.184694	0.127717
ENST00000369799	protein_coding	AHCYL1	-4.83783	-3.15868	0.312266	0.000159562	0.00302254	down	0.184694	0.127717
uc011abj.2	protein_coding	SLC2A4RG	-1.17576	1.098	0.206791	4.01623e-05	0.00137742	down	0.153594	0.149102
ENST00000413936	protein_coding	DTX2	0.135164	1.3826	0.421196	0.00067488	0.00814123	down	0.194922	0.18261
ENST00000494774	protein_coding	DBNL	0.296064	1.48518	0.43857	0.0146415	0.0799966	down	0.339618	0.204239
ENST00000342066	protein_coding	SAMD11	0.566684	2.54557	0.253685	0.000120692	0.00250624	down	0.25929	0.244296
ENST00000342066	protein_coding	SAMD11	0.566684	2.54557	0.253685	0.000120692	0.00250624	down	0.25929	0.244296
ENST00000342066	protein_coding	SAMD11	0.566684	2.54557	0.253685	0.000120692	0.00250624	down	0.25929	0.244296
ENST00000342066	protein_coding	SAMD11	0.566684	2.54557	0.253685	0.000120692	0.00250624	down	0.25929	0.244296
ENST00000342066	protein_coding	SAMD11	0.566684	2.54557	0.253685	0.000120692	0.00250624	down	0.25929	0.244296
ENST00000457599	protein_coding	ARID1A	-0.897387	1.63877	0.172401	0.000190405	0.00340854	down	0.317498	0.281803
ENST00000537739	protein_coding	HDGF	-1.19349	1.26517	0.181915	0.000100096	0.00223117	down	0.180904	0.18193
ENST00000537739	protein_coding	HDGF	-1.19349	1.26517	0.181915	0.000100096	0.00223117	down	0.180904	0.18193
ENST00000537739	protein_coding	HDGF	-1.19349	1.26517	0.181915	0.000100096	0.00223117	down	0.180904	0.18193
ENST00000537739	protein_coding	HDGF	-1.19349	1.26517	0.181915	0.000100096	0.00223117	down	0.180904	0.18193
ENST00000537739	protein_coding	HDGF	-1.19349	1.26517	0.181915	0.000100096	0.00223117	down	0.180904	0.18193
ENST00000526592	protein_coding	SDHD	3.21173	4.62537	0.375362	9.33953e-06	0.000692032	down	0.511773	0.482559
ENST00000399199	protein_coding	PPP1R18	-1.48588	-0.286799	0.435554	0.00835842	0.0529097	down	0.161309	0.156471
ENST00000399199	protein_coding	PPP1R18	-1.48588	-0.286799	0.435554	0.00835842	0.0529097	down	0.161309	0.156471
ENST00000620225	protein_coding	PCGF2	-0.83441	0.862332	0.308482	0.00089743	0.00995522	down	0.306216	0.261506
ENST00000563795	protein_coding	DEF8	0.263011	1.42352	0.447355	0.00576568	0.0400308	down	0.29708	0.264315
ENST00000268171	protein_coding	FURIN	-1.55335	-0.525001	0.490273	0.00154357	0.0148335	down	0.0742751	0.0632785
ENST00000268171	protein_coding	FURIN	-1.55335	-0.525001	0.490273	0.00154357	0.0148335	down	0.0742751	0.0632785
ENST00000330720	protein_coding	KDELR1	2.27601	4.03546	0.295362	0.00057041	0.00718773	down	0.260342	0.22851
ENST00000645482	protein_coding	TPM2	0.252014	1.614	0.389046	0.036082	0.153528	down	0.616516	0.438546
ENST00000545653	protein_coding	DAB2	-0.337761	1.74368	0.236279	8.44815e-05	0.00204254	down	0.132217	0.160554
ENST00000545653	protein_coding	DAB2	-0.337761	1.74368	0.236279	8.44815e-05	0.00204254	down	0.132217	0.160554
ENST00000545653	protein_coding	DAB2	-0.337761	1.74368	0.236279	8.44815e-05	0.00204254	down	0.132217	0.160554
ENST00000308162	protein_coding	CFL1	2.87895	4.51014	0.322821	0.000309191	0.00471007	down	0.320846	0.278187
ENST00000308162	protein_coding	CFL1	2.87895	4.51014	0.322821	0.000309191	0.00471007	down	0.320846	0.278187
ENST00000314754	protein_coding	CD55	0.854604	2.04149	0.43925	0.00110592	0.0115939	down	0.424027	0.398391
ENST00000503811	protein_coding	MATR3	1.4342	3.28965	0.276346	8.50769e-05	0.00204997	down	0.195094	0.172324
ENST00000442286	protein_coding	SLC25A19	-6.60829	-4.70771	0.267835	0.00506973	0.0362229	down	0.113749	0.113598
ENST00000329305	protein_coding	TPM2	-0.15819	1.97654	0.22771	4.04301e-05	0.00138121	down	0.305692	0.278409
ENST00000329305	protein_coding	TPM2	-0.15819	1.97654	0.22771	4.04301e-05	0.00138121	down	0.305692	0.278409
ENST00000231509	protein_coding	NR3C1	3.02225	4.51344	0.35572	0.000153271	0.00293173	down	0.213368	0.198552
ENST00000261623	protein_coding	CYBA	1.24233	2.75542	0.350359	0.000800098	0.0091808	down	0.178515	0.114356
ENST00000372856	protein_coding	PABPC4	-0.487704	0.88445	0.386314	0.000674565	0.00814123	down	0.423632	0.338153
ENST00000442218	protein_coding	SLC48A1	-0.287237	2.03671	0.19972	6.4804e-05	0.00173133	down	0.256307	0.266606
ENST00000440411	protein_coding	PAN2	-2.45305	-1.13202	0.400251	0.0231665	0.111785	down	0.0599158	0.0644124
ENST00000613266	protein_coding	ZFAND6	-4.58226	-2.82584	0.295982	0.00278344	0.023019	down	0.165609	0.217317
ENST00000396221	protein_coding	STIL	-3.45383	-2.04243	0.375947	6.83806e-05	0.00179089	down	0.17962	0.121078
ENST00000356063	protein_coding	PHLDB1	1.77032	3.80926	0.243343	1.74573e-05	0.000906498	down	0.289527	0.299477
ENST00000594239	protein_coding	IKBKG	-4.07815	-3.06007	0.493773	9.99086e-05	0.00223117	down	0.235139	0.24173
ENST00000356948	protein_coding	PTBP1	2.86872	4.08983	0.428952	0.000111222	0.00238105	down	0.290993	0.278291
ENST00000356948	protein_coding	PTBP1	2.86872	4.08983	0.428952	0.000111222	0.00238105	down	0.290993	0.278291
ENST00000356948	protein_coding	PTBP1	2.86872	4.08983	0.428952	0.000111222	0.00238105	down	0.290993	0.278291
ENST00000356948	protein_coding	PTBP1	2.86872	4.08983	0.428952	0.000111222	0.00238105	down	0.290993	0.278291
ENST00000356948	protein_coding	PTBP1	2.86872	4.08983	0.428952	0.000111222	0.00238105	down	0.290993	0.278291
ENST00000356948	protein_coding	PTBP1	2.86872	4.08983	0.428952	0.000111222	0.00238105	down	0.290993	0.278291
ENST00000378482	protein_coding	TSPAN7	-4.17511	-1.23553	0.130346	0.000236856	0.00389711	down	0.236129	0.134579
ENST00000271332	protein_coding	CELSR2	-0.96184	2.11419	0.118583	1.96751e-05	0.000949684	down	0.234355	0.256339
ENST00000442241	protein_coding	NLE1	-2.19901	-0.55952	0.320969	6.96784e-05	0.00181698	down	0.118489	0.109265
ENST00000446327	protein_coding	SRSF7	-6.07433	-3.94857	0.229132	0.0002047	0.00355668	down	0.109627	0.0841675
ENST00000261413	protein_coding	MRPS27	-3.79362	-2.60606	0.439043	0.00992424	0.0600648	down	0.105242	0.0647504
ENST00000261413	protein_coding	MRPS27	-3.79362	-2.60606	0.439043	0.00992424	0.0600648	down	0.105242	0.0647504
ENST00000336156	protein_coding	KIAA0930	-3.06019	-1.59232	0.361516	0.00400827	0.0304188	down	0.222191	0.128658
ENST00000336156	protein_coding	KIAA0930	-3.06019	-1.59232	0.361516	0.00400827	0.0304188	down	0.222191	0.128658
ENST00000336156	protein_coding	KIAA0930	-3.06019	-1.59232	0.361516	0.00400827	0.0304188	down	0.222191	0.128658
ENST00000511355	protein_coding	NME1	0.0655756	3.07619	0.124083	5.88177e-06	0.000575509	down	0.159376	0.207724
ENST00000309340	protein_coding	MKNK2	-2.75085	-1.09318	0.316952	0.000848345	0.00956833	down	0.11923	0.106167
ENST00000368716	protein_coding	S100A4	2.37598	3.41172	0.487766	0.00390851	0.0298497	down	0.23165	0.232001
ENST00000215919	protein_coding	PATZ1	-0.376181	1.16232	0.344242	4.84354e-05	0.00150506	down	0.210333	0.244017
ENST00000369076	protein_coding	ATG5	-2.43218	0.741146	0.11085	0.0041639	0.0312579	down	0.0989757	0.105377
ENST00000377390	protein_coding	SF1	3.43957	4.98852	0.341761	0.000155704	0.00296542	down	0.152887	0.172343
ENST00000377390	protein_coding	SF1	3.43957	4.98852	0.341761	0.000155704	0.00296542	down	0.152887	0.172343
NM_001321803	protein_coding	ZNF343	-3.22693	-1.56715	0.316488	0.00193433	0.01754	down	0.0989126	0.0935754
ENST00000597436	protein_coding	CCDC124	2.24735	3.86129	0.326704	4.98757e-05	0.00152297	down	0.523389	0.482359
ENST00000440023	protein_coding	NSDHL	3.48923	4.56647	0.473934	0.000123574	0.00254089	down	0.071879	0.100866
ENST00000368096	protein_coding	TAGLN2	2.16318	3.22522	0.478955	0.00275754	0.0228673	down	0.221123	0.202068
ENST00000368096	protein_coding	TAGLN2	2.16318	3.22522	0.478955	0.00275754	0.0228673	down	0.221123	0.202068
ENST00000368096	protein_coding	TAGLN2	2.16318	3.22522	0.478955	0.00275754	0.0228673	down	0.221123	0.202068
ENST00000368096	protein_coding	TAGLN2	2.16318	3.22522	0.478955	0.00275754	0.0228673	down	0.221123	0.202068
ENST00000368096	protein_coding	TAGLN2	2.16318	3.22522	0.478955	0.00275754	0.0228673	down	0.221123	0.202068
ENST00000368096	protein_coding	TAGLN2	2.16318	3.22522	0.478955	0.00275754	0.0228673	down	0.221123	0.202068
ENST00000372857	protein_coding	PABPC4	-2.59992	-0.559298	0.243058	0.000154917	0.00295581	down	0.0830035	0.102668
ENST00000164024	protein_coding	CELSR3	1.46959	4.11048	0.16033	4.29744e-05	0.00142462	down	0.276515	0.233186
ENST00000164024	protein_coding	CELSR3	1.46959	4.11048	0.16033	4.29744e-05	0.00142462	down	0.276515	0.233186
ENST00000338779	protein_coding	MTSS1L	-1.1963	2.29657	0.088826	4.39508e-07	0.000296927	down	0.213326	0.225442
ENST00000338779	protein_coding	MTSS1L	-1.1963	2.29657	0.088826	4.39508e-07	0.000296927	down	0.213326	0.225442
ENST00000562631	protein_coding	ADGRG1	4.33588	5.63063	0.407606	0.00250571	0.0212888	down	0.174531	0.232774
ENST00000562631	protein_coding	ADGRG1	4.33588	5.63063	0.407606	0.00250571	0.0212888	down	0.174531	0.232774
ENST00000377348	protein_coding	VPS28	-1.96211	-0.26141	0.307636	0.00621028	0.0423565	down	0.335481	0.208066
ENST00000377348	protein_coding	VPS28	-1.96211	-0.26141	0.307636	0.00621028	0.0423565	down	0.335481	0.208066
ENST00000315970	protein_coding	OS9	1.57247	4.03332	0.18164	9.29542e-06	0.000692032	down	0.334575	0.267302
ENST00000315970	protein_coding	OS9	1.57247	4.03332	0.18164	9.29542e-06	0.000692032	down	0.334575	0.267302
ENST00000315970	protein_coding	OS9	1.57247	4.03332	0.18164	9.29542e-06	0.000692032	down	0.334575	0.267302
ENST00000546970	protein_coding	ZNF385A	-4.62714	-3.57056	0.480773	0.000690886	0.00827328	down	0.0403124	0.0457829
ENST00000315939	protein_coding	WNK1	-2.06924	1.2163	0.102555	1.30057e-05	0.000787777	down	0.21698	0.20501
ENST00000315939	protein_coding	WNK1	-2.06924	1.2163	0.102555	1.30057e-05	0.000787777	down	0.21698	0.20501
ENST00000315939	protein_coding	WNK1	-2.06924	1.2163	0.102555	1.30057e-05	0.000787777	down	0.21698	0.20501
ENST00000448120	protein_coding	TULP3	-5.05532	-3.87322	0.44071	0.0197028	0.0994523	down	0.14618	0.0767289
ENST00000448120	protein_coding	TULP3	-5.05532	-3.87322	0.44071	0.0197028	0.0994523	down	0.14618	0.0767289
ENST00000398073	protein_coding	CTDSP2	-5.74453	-4.62234	0.459395	0.0073768	0.0484368	down	0.232653	0.19288
ENST00000202773	protein_coding	RPL6	5.43594	6.66627	0.426219	0.0253842	0.11981	down	0.569184	0.678186
ENST00000202773	protein_coding	RPL6	5.43594	6.66627	0.426219	0.0253842	0.11981	down	0.569184	0.678186
ENST00000202773	protein_coding	RPL6	5.43594	6.66627	0.426219	0.0253842	0.11981	down	0.569184	0.678186
ENST00000452368	protein_coding	RPL13	1.54363	3.18294	0.321009	0.00810988	0.0517946	down	0.0771856	0.163499
ENST00000452368	protein_coding	RPL13	1.54363	3.18294	0.321009	0.00810988	0.0517946	down	0.0771856	0.163499
ENST00000452368	protein_coding	RPL13	1.54363	3.18294	0.321009	0.00810988	0.0517946	down	0.0771856	0.163499
uc010bds.2	protein_coding	RP11-296A16.1	-2.95594	-1.5952	0.389382	0.00188874	0.0171879	down	0.162846	0.109059
ENST00000307677	protein_coding	BCL2L1	-1.58315	0.775818	0.19493	4.58907e-05	0.0014675	down	0.220165	0.178699
ENST00000307677	protein_coding	BCL2L1	-1.58315	0.775818	0.19493	4.58907e-05	0.0014675	down	0.220165	0.178699
ENST00000562787	protein_coding	CENPT	-3.50642	-2.29344	0.431375	0.00568266	0.0396154	down	0.167065	0.124835
ENST00000562787	protein_coding	CENPT	-3.50642	-2.29344	0.431375	0.00568266	0.0396154	down	0.167065	0.124835
ENST00000417856	protein_coding	KLC2	2.67572	3.76312	0.470607	0.00115223	0.0119373	down	0.222484	0.214415
ENST00000325285	protein_coding	FBXW5	-0.607297	0.496529	0.465281	0.003794	0.0291697	down	0.250555	0.231783
ENST00000325285	protein_coding	FBXW5	-0.607297	0.496529	0.465281	0.003794	0.0291697	down	0.250555	0.231783
ENST00000552783	protein_coding	LIMA1	-2.68987	-1.54744	0.452996	0.0104993	0.0626019	down	0.20409	0.118476
ENST00000552783	protein_coding	LIMA1	-2.68987	-1.54744	0.452996	0.0104993	0.0626019	down	0.20409	0.118476
ENST00000552783	protein_coding	LIMA1	-2.68987	-1.54744	0.452996	0.0104993	0.0626019	down	0.20409	0.118476
ENST00000396832	protein_coding	CSNK1E	-2.10107	-0.827741	0.413705	0.00494605	0.035578	down	0.217298	0.165902
ENST00000618205	protein_coding	ZFAND6	-1.0709	0.533907	0.328779	0.000560222	0.00708665	down	0.157246	0.175448
ENST00000489828	protein_coding	SRPK2	-0.179101	2.11113	0.204443	0.000752595	0.00880702	down	0.168225	0.192419
ENST00000619580	protein_coding	PTMS	3.28237	4.74206	0.363572	1.71498e-05	0.000896489	down	0.235398	0.258124
ENST00000619580	protein_coding	PTMS	3.28237	4.74206	0.363572	1.71498e-05	0.000896489	down	0.235398	0.258124
ENST00000610347	protein_coding	LENG8	4.70429	6.08978	0.38276	1.08631e-05	0.000717823	down	0.201763	0.267299
ENST00000483233	protein_coding	ABHD14B	1.06995	2.72422	0.317699	0.00128116	0.0129529	down	0.19081	0.195033
ENST00000392358	protein_coding	GPS1	2.01843	3.55952	0.343625	0.000232456	0.0038456	down	0.184112	0.178856
ENST00000392358	protein_coding	GPS1	2.01843	3.55952	0.343625	0.000232456	0.0038456	down	0.184112	0.178856
ENST00000430132	protein_coding	RAB34	-1.04542	1.35205	0.189797	0.000205686	0.00356501	down	0.136582	0.174073
ENST00000382422	protein_coding	BAZ1A	-3.05571	-1.49666	0.339375	0.00196013	0.0177038	down	0.25558	0.21981
ENST00000406549	protein_coding	GAS2L1	-1.19079	-0.186352	0.498465	0.00479106	0.0347127	down	0.315729	0.223559
ENST00000406549	protein_coding	GAS2L1	-1.19079	-0.186352	0.498465	0.00479106	0.0347127	down	0.315729	0.223559
ENST00000570191	protein_coding	USP10	-0.653634	0.989805	0.320092	0.00260186	0.0219338	down	0.111794	0.136074
ENST00000215375	protein_coding	ATP5D	1.02307	3.85947	0.140009	9.71075e-06	0.000712502	down	0.158646	0.175496
ENST00000215375	protein_coding	ATP5D	1.02307	3.85947	0.140009	9.71075e-06	0.000712502	down	0.158646	0.175496
NM_001351641	protein_coding	PPP6R2	-5.9478	-4.83303	0.461764	0.00118064	0.0121655	down	0.0536334	0.0503283
ENST00000306085	protein_coding	TRIM56	-1.23942	-0.236367	0.498943	0.00754196	0.0492668	down	0.202551	0.211583
ENST00000306085	protein_coding	TRIM56	-1.23942	-0.236367	0.498943	0.00754196	0.0492668	down	0.202551	0.211583
ENST00000334220	protein_coding	DLST	3.67558	5.58566	0.266079	4.85935e-05	0.00150506	down	0.122046	0.190483
ENST00000331327	protein_coding	PURA	-3.15968	-2.03258	0.457837	0.00285895	0.0235011	down	0.31199	0.304616
ENST00000298281	protein_coding	PCF11	0.849639	2.58774	0.299764	0.000110226	0.00237193	down	0.130329	0.129447
uc003jbg.4	protein_coding	TPPP	-1.1068	0.391344	0.35401	0.00413046	0.0310987	down	0.287459	0.254893
ENST00000266263	protein_coding	MTFP1	-2.22692	-0.14432	0.236089	0.00110839	0.0116107	down	0.260282	0.196663
ENST00000359415	protein_coding	ARCN1	-1.39903	0.459017	0.275849	4.58915e-05	0.0014675	down	0.139296	0.140996
ENST00000589083	protein_coding	STX10	2.01742	4.22499	0.216499	1.43364e-06	0.000351311	down	0.164173	0.183067
ENST00000368235	protein_coding	NAXE	-0.246088	1.66655	0.265606	0.000334283	0.00496016	down	0.23333	0.195036
ENST00000354161	protein_coding	SLC12A9	-1.28888	1.66368	0.129179	0.00251733	0.0213519	down	0.358504	0.302025
ENST00000417572	protein_coding	SEC22C	-3.49926	-1.84668	0.318072	4.482e-05	0.00145988	down	0.155955	0.187602
NM_001346092	protein_coding	TNFRSF1A	-0.00582842	1.56766	0.335995	0.000685609	0.00823594	down	0.424408	0.417704
ENST00000506139	protein_coding	NSUN2	-2.59061	-0.957194	0.322323	0.00732753	0.0482352	down	0.264424	0.152358
ENST00000373719	protein_coding	OGT	-2.62305	-1.26621	0.390437	0.000530049	0.0068216	down	0.159157	0.183135
ENST00000373719	protein_coding	OGT	-2.62305	-1.26621	0.390437	0.000530049	0.0068216	down	0.159157	0.183135
ENST00000591088	protein_coding	SEPT9	0.940435	2.96854	0.245177	2.5882e-05	0.00107767	down	0.260526	0.218678
ENST00000372394	protein_coding	ASS1	0.420621	2.11859	0.30822	0.00271963	0.0226102	down	0.111917	0.144492
ENST00000372394	protein_coding	ASS1	0.420621	2.11859	0.30822	0.00271963	0.0226102	down	0.111917	0.144492
ENST00000372394	protein_coding	ASS1	0.420621	2.11859	0.30822	0.00271963	0.0226102	down	0.111917	0.144492
ENST00000613923	protein_coding	POLD1	0.326375	1.68562	0.389785	0.00143114	0.0140091	down	0.226457	0.186692
ENST00000614411	protein_coding	DUSP14	-0.701018	0.625955	0.398603	0.00863564	0.0542893	down	0.238247	0.220991
ENST00000614411	protein_coding	DUSP14	-0.701018	0.625955	0.398603	0.00863564	0.0542893	down	0.238247	0.220991
ENST00000245960	protein_coding	CDC25B	-2.25478	0.0413641	0.203606	0.0365064	0.154902	down	0.542107	0.639888
ENST00000394170	protein_coding	ZKSCAN5	3.73444	5.25031	0.349686	2.10871e-06	0.000391008	down	0.146859	0.179903
ENST00000413464	protein_coding	PPRC1	-0.811536	0.41105	0.428514	0.000396437	0.00559261	down	0.302109	0.258408
ENST00000304987	protein_coding	SIK2	-2.765	1.90804	0.0391992	0.000120209	0.00250438	down	0.172128	0.134514
ENST00000304987	protein_coding	SIK2	-2.765	1.90804	0.0391992	0.000120209	0.00250438	down	0.172128	0.134514
ENST00000263512	protein_coding	SLC10A3	1.32315	3.4038	0.236407	0.000165468	0.00308765	down	0.290116	0.223699
ENST00000263512	protein_coding	SLC10A3	1.32315	3.4038	0.236407	0.000165468	0.00308765	down	0.290116	0.223699
ENST00000345496	protein_coding	UBE2G2	-0.908959	0.526814	0.369649	0.00130287	0.0131296	down	0.156593	0.132991
ENST00000612991	protein_coding	RELA	-1.47249	-0.0790007	0.380643	0.00638149	0.0432074	down	0.252716	0.226736
ENST00000261503	protein_coding	SPECC1	-0.771262	0.539751	0.403038	0.00385293	0.0295039	down	0.347341	0.266659
ENST00000396859	protein_coding	GAPDH	0.289098	3.01704	0.150941	2.55162e-05	0.00107449	down	0.166495	0.165603
ENST00000396859	protein_coding	GAPDH	0.289098	3.01704	0.150941	2.55162e-05	0.00107449	down	0.166495	0.165603
ENST00000262293	protein_coding	PRR11	1.07369	3.64134	0.168679	0.000347671	0.00509295	down	0.130268	0.161692
ENST00000455086	protein_coding	ASNS	-1.51594	1.49766	0.123828	2.55006e-05	0.00107449	down	0.0880198	0.100069
ENST00000375344	protein_coding	MFSD14B	-1.85228	-0.78591	0.477518	0.0010152	0.0108922	down	0.219432	0.147235
ENST00000551245	protein_coding	TROAP	0.608794	2.09785	0.356245	0.00176621	0.016392	down	0.137913	0.171618
ENST00000551245	protein_coding	TROAP	0.608794	2.09785	0.356245	0.00176621	0.016392	down	0.137913	0.171618
ENST00000295148	protein_coding	C2orf44	-3.99188	-2.66703	0.399191	0.0178287	0.0925007	down	0.0798912	0.0923233
ENST00000526683	protein_coding	PUF60	-1.81928	1.33396	0.112404	3.54717e-05	0.00128101	down	0.123267	0.17569
ENST00000592694	protein_coding	YIF1B	1.18855	2.20114	0.495658	0.00986959	0.0597815	down	0.168653	0.159503
ENST00000392496	protein_coding	SPHK1	0.747478	2.05005	0.405403	0.0238889	0.114496	down	0.131285	0.174375
ENST00000304218	protein_coding	HIST1H1E	2.27764	3.41584	0.454326	0.0129984	0.0732311	down	0.512718	0.604918
ENST00000247194	protein_coding	L3HYPDH	-2.83967	-0.684835	0.224558	1.05046e-05	0.000717823	down	0.0668938	0.0728984
ENST00000354911	protein_coding	WAC	3.26003	4.56279	0.405348	2.41988e-06	0.000428945	down	0.186426	0.217035
ENST00000454345	protein_coding	DGKZ	-4.88475	-3.27141	0.326842	0.000358524	0.00521523	down	0.147184	0.140061
ENST00000397122	protein_coding	TEAD4	-2.36595	-0.708131	0.316918	0.000933832	0.0102248	down	0.227219	0.157743
ENST00000397122	protein_coding	TEAD4	-2.36595	-0.708131	0.316918	0.000933832	0.0102248	down	0.227219	0.157743
ENST00000637650	protein_coding	IL10RB	2.62948	4.83474	0.216845	0.000579434	0.00726798	down	0.243362	0.225448
ENST00000288439	protein_coding	SLC38A10	-0.83135	1.21641	0.24186	0.000332698	0.00494639	down	0.239263	0.204813
NM_001282497	protein_coding	ZNF343	0.375244	1.94575	0.336691	0.000281907	0.00441186	down	0.448648	0.472697
ENST00000304516	protein_coding	INO80E	-0.0840523	1.92992	0.24759	0.000132726	0.00267509	down	0.188178	0.205917
ENST00000543872	protein_coding	SMG8	1.01621	2.51343	0.354234	5.22917e-05	0.00154474	down	0.487085	0.516647
ENST00000321897	protein_coding	VARS2	-3.4293	-0.101063	0.0995638	6.54108e-06	0.000587802	down	0.296002	0.184418
ENST00000382895	protein_coding	NSD2	-0.934071	0.206564	0.45356	0.0139749	0.0772039	down	0.432367	0.378101
ENST00000524630	protein_coding	CTNND1	1.8475	2.96401	0.461208	0.0127538	0.0723336	down	0.204235	0.202823
uc004cnx.2	protein_coding	ARRDC1	2.87504	4.04309	0.445023	0.000143446	0.00280233	down	0.116845	0.128342
ENST00000401419	protein_coding	MPST	-2.08609	1.41435	0.0883614	0.000230343	0.00382446	down	0.218413	0.209943
ENST00000401419	protein_coding	MPST	-2.08609	1.41435	0.0883614	0.000230343	0.00382446	down	0.218413	0.209943
ENST00000323146	protein_coding	SLC35A4	-0.447758	2.09324	0.171824	1.07649e-05	0.000717823	down	0.226394	0.218848
ENST00000323146	protein_coding	SLC35A4	-0.447758	2.09324	0.171824	1.07649e-05	0.000717823	down	0.226394	0.218848
ENST00000323146	protein_coding	SLC35A4	-0.447758	2.09324	0.171824	1.07649e-05	0.000717823	down	0.226394	0.218848
ENST00000323146	protein_coding	SLC35A4	-0.447758	2.09324	0.171824	1.07649e-05	0.000717823	down	0.226394	0.218848
ENST00000323146	protein_coding	SLC35A4	-0.447758	2.09324	0.171824	1.07649e-05	0.000717823	down	0.226394	0.218848
ENST00000336314	protein_coding	LARP1	-3.19207	-0.991222	0.21751	0.000446497	0.00609964	down	0.273011	0.170761
ENST00000635647	protein_coding	PTBP1	0.946965	2.10267	0.448848	0.0127725	0.0723862	down	0.119793	0.12964
ENST00000635647	protein_coding	PTBP1	0.946965	2.10267	0.448848	0.0127725	0.0723862	down	0.119793	0.12964
ENST00000635647	protein_coding	PTBP1	0.946965	2.10267	0.448848	0.0127725	0.0723862	down	0.119793	0.12964
ENST00000635647	protein_coding	PTBP1	0.946965	2.10267	0.448848	0.0127725	0.0723862	down	0.119793	0.12964
ENST00000635647	protein_coding	PTBP1	0.946965	2.10267	0.448848	0.0127725	0.0723862	down	0.119793	0.12964
ENST00000635647	protein_coding	PTBP1	0.946965	2.10267	0.448848	0.0127725	0.0723862	down	0.119793	0.12964
ENST00000393888	protein_coding	CNP	-3.60764	-1.51385	0.234264	0.00415072	0.0312012	down	0.101092	0.0844551
ENST00000324464	protein_coding	ADCK4	-4.80869	-3.78016	0.490207	0.00400626	0.0304136	down	0.262916	0.104004
ENST00000441493	protein_coding	MICAL3	-4.51188	-2.00427	0.175847	0.000639381	0.00781222	down	0.354827	0.344426
ENST00000330333	protein_coding	BACE2	-3.38996	-0.152148	0.106004	6.70057e-06	0.000587802	down	0.189452	0.235601
ENST00000330333	protein_coding	BACE2	-3.38996	-0.152148	0.106004	6.70057e-06	0.000587802	down	0.189452	0.235601
ENST00000271715	protein_coding	POGZ	4.06731	5.29743	0.426281	9.84052e-06	0.000715265	down	0.174031	0.225485
ENST00000346916	protein_coding	BSG	6.79012	7.89949	0.463493	7.60546e-05	0.00190811	down	0.410569	0.59413
ENST00000346916	protein_coding	BSG	6.79012	7.89949	0.463493	7.60546e-05	0.00190811	down	0.410569	0.59413
ENST00000346916	protein_coding	BSG	6.79012	7.89949	0.463493	7.60546e-05	0.00190811	down	0.410569	0.59413
ENST00000346916	protein_coding	BSG	6.79012	7.89949	0.463493	7.60546e-05	0.00190811	down	0.410569	0.59413
ENST00000346916	protein_coding	BSG	6.79012	7.89949	0.463493	7.60546e-05	0.00190811	down	0.410569	0.59413
ENST00000392524	protein_coding	HNRNPA3	1.40577	3.38099	0.254331	7.13499e-05	0.00184174	down	0.196032	0.194056
ENST00000395111	protein_coding	NFIC	-3.79036	-2.78364	0.497676	0.000644168	0.0078535	down	0.303212	0.233362
ENST00000372842	protein_coding	CERCAM	-5.51046	-4.27935	0.42599	0.00697047	0.0464481	down	0.316014	0.168712
ENST00000422745	protein_coding	ASNS	-2.14646	0.850315	0.12528	1.62129e-05	0.000869345	down	0.0846172	0.0912313
ENST00000422745	protein_coding	ASNS	-2.14646	0.850315	0.12528	1.62129e-05	0.000869345	down	0.0846172	0.0912313
ENST00000395770	protein_coding	LNPEP	-1.2438	0.355501	0.330037	0.00440648	0.0325664	down	0.335488	0.253399
ENST00000426488	protein_coding	ZNF668	-1.97187	-0.852688	0.460356	0.0275731	0.127384	down	0.0814584	0.0782849
ENST00000335999	protein_coding	NCKAP5L	-1.5319	-0.108466	0.372824	0.000128024	0.00260091	down	0.165743	0.106414
ENST00000375401	protein_coding	KDM5C	-1.14773	-0.132369	0.494706	0.0058654	0.0406337	down	0.213358	0.191671
ENST00000375401	protein_coding	KDM5C	-1.14773	-0.132369	0.494706	0.0058654	0.0406337	down	0.213358	0.191671
ENST00000375401	protein_coding	KDM5C	-1.14773	-0.132369	0.494706	0.0058654	0.0406337	down	0.213358	0.191671
ENST00000219782	protein_coding	MAZ	-0.0350337	2.54851	0.166831	5.37071e-05	0.00156477	down	0.367157	0.317554
ENST00000219782	protein_coding	MAZ	-0.0350337	2.54851	0.166831	5.37071e-05	0.00156477	down	0.367157	0.317554
ENST00000219782	protein_coding	MAZ	-0.0350337	2.54851	0.166831	5.37071e-05	0.00156477	down	0.367157	0.317554
ENST00000219782	protein_coding	MAZ	-0.0350337	2.54851	0.166831	5.37071e-05	0.00156477	down	0.367157	0.317554
ENST00000219782	protein_coding	MAZ	-0.0350337	2.54851	0.166831	5.37071e-05	0.00156477	down	0.367157	0.317554
ENST00000535572	protein_coding	WNK1	1.65276	3.73351	0.236392	0.000533724	0.00684986	down	0.279964	0.234957
ENST00000535572	protein_coding	WNK1	1.65276	3.73351	0.236392	0.000533724	0.00684986	down	0.279964	0.234957
ENST00000535572	protein_coding	WNK1	1.65276	3.73351	0.236392	0.000533724	0.00684986	down	0.279964	0.234957
uc010yrt.2	protein_coding	MOGS	-1.31234	-0.0164388	0.407282	0.00326802	0.0260259	down	0.100501	0.0978482
uc010yrt.2	protein_coding	MOGS	-1.31234	-0.0164388	0.407282	0.00326802	0.0260259	down	0.100501	0.0978482
ENST00000399050	protein_coding	CTNND1	0.705093	1.863	0.448162	0.0194011	0.0982769	down	0.275052	0.224844
ENST00000525693	protein_coding	RELA	2.31556	3.32765	0.495827	0.0140437	0.0774992	down	0.284145	0.244899
ENST00000252444	protein_coding	LDLR	1.49382	3.104	0.327557	0.000152562	0.00292786	down	0.175992	0.192354
ENST00000043402	protein_coding	RTN4R	-1.38992	-0.292908	0.467484	0.0101233	0.0609155	down	0.139638	0.139155
ENST00000043402	protein_coding	RTN4R	-1.38992	-0.292908	0.467484	0.0101233	0.0609155	down	0.139638	0.139155
ENST00000292254	protein_coding	RUSC1	-1.07751	0.436495	0.350137	9.29576e-05	0.00215421	down	0.11914	0.12905
ENST00000617875	protein_coding	RECQL4	-2.69956	-1.15883	0.343712	0.00233125	0.0201677	down	0.29759	0.219569
ENST00000505606	protein_coding	ZNF131	6.7841	7.818	0.488389	0.000173008	0.00318168	down	0.417798	0.582284
ENST00000406974	protein_coding	DOLPP1	1.68551	4.22581	0.171906	0.000763875	0.00887802	down	0.179868	0.148696
ENST00000566304	protein_coding	HEXA	-3.01824	0.295112	0.100596	0.000123739	0.00254092	down	0.0755399	0.0772477
ENST00000329563	protein_coding	TSPO	-5.32172	-3.93074	0.381306	0.000801824	0.00918387	down	0.0788036	0.0574821
ENST00000329563	protein_coding	TSPO	-5.32172	-3.93074	0.381306	0.000801824	0.00918387	down	0.0788036	0.0574821
NM_001319186	protein_coding	HDGF	-0.147683	0.994087	0.453203	0.00478744	0.0346987	down	0.0443852	0.0787013
NM_001319186	protein_coding	HDGF	-0.147683	0.994087	0.453203	0.00478744	0.0346987	down	0.0443852	0.0787013
NM_001319186	protein_coding	HDGF	-0.147683	0.994087	0.453203	0.00478744	0.0346987	down	0.0443852	0.0787013
NM_001319186	protein_coding	HDGF	-0.147683	0.994087	0.453203	0.00478744	0.0346987	down	0.0443852	0.0787013
NM_001319186	protein_coding	HDGF	-0.147683	0.994087	0.453203	0.00478744	0.0346987	down	0.0443852	0.0787013
NM_001319186	protein_coding	HDGF	-0.147683	0.994087	0.453203	0.00478744	0.0346987	down	0.0443852	0.0787013
ENST00000613539	protein_coding	HMOX2	0.9875	2.46719	0.358565	0.00114102	0.0118665	down	0.453157	0.440352
ENST00000613539	protein_coding	HMOX2	0.9875	2.46719	0.358565	0.00114102	0.0118665	down	0.453157	0.440352
ENST00000450736	protein_coding	SLC16A5	-3.05153	-1.99987	0.482413	0.0262282	0.122954	down	0.241802	0.141596
ENST00000302165	protein_coding	IRF2BP1	-0.0609102	1.44348	0.35248	0.00669548	0.0449032	down	0.121127	0.152568
ENST00000415002	protein_coding	CD59	-2.06726	-0.267567	0.287235	0.00409538	0.0309056	down	0.297327	0.339756
ENST00000404909	protein_coding	RTN4	-2.83358	0.778196	0.0817989	9.73545e-06	0.000712502	down	0.176182	0.164612
ENST00000404909	protein_coding	RTN4	-2.83358	0.778196	0.0817989	9.73545e-06	0.000712502	down	0.176182	0.164612
ENST00000404909	protein_coding	RTN4	-2.83358	0.778196	0.0817989	9.73545e-06	0.000712502	down	0.176182	0.164612
ENST00000404909	protein_coding	RTN4	-2.83358	0.778196	0.0817989	9.73545e-06	0.000712502	down	0.176182	0.164612
ENST00000404909	protein_coding	RTN4	-2.83358	0.778196	0.0817989	9.73545e-06	0.000712502	down	0.176182	0.164612
ENST00000368623	protein_coding	SLC39A1	-0.0131284	1.6583	0.313942	0.00177419	0.0164195	down	0.318234	0.264252
ENST00000407623	protein_coding	CYB5R3	2.01609	3.23559	0.429431	0.0120381	0.069322	down	0.402543	0.283454
ENST00000368445	protein_coding	SHC1	-1.26237	1.32052	0.166906	0.000191605	0.00342062	down	0.406021	0.274024
ENST00000541682	protein_coding	HES7	0.387281	2.51536	0.228763	0.000386732	0.00549635	down	0.241831	0.220183
ENST00000541682	protein_coding	HES7	0.387281	2.51536	0.228763	0.000386732	0.00549635	down	0.241831	0.220183
ENST00000452918	protein_coding	SUGP2	0.623319	2.92053	0.203455	0.000769768	0.00891934	down	0.39761	0.321297
ENST00000452918	protein_coding	SUGP2	0.623319	2.92053	0.203455	0.000769768	0.00891934	down	0.39761	0.321297
uc002grs.2	protein_coding	SREBF1	2.61964	4.73411	0.23093	6.84565e-07	0.000299781	down	0.343491	0.332949
ENST00000251993	protein_coding	KIAA0930	-6.07024	-4.72014	0.392265	0.00856236	0.0539026	down	0.233656	0.182364
ENST00000251993	protein_coding	KIAA0930	-6.07024	-4.72014	0.392265	0.00856236	0.0539026	down	0.233656	0.182364
ENST00000251993	protein_coding	KIAA0930	-6.07024	-4.72014	0.392265	0.00856236	0.0539026	down	0.233656	0.182364
uc003uws.3	protein_coding	SLC12A9	3.91884	5.03161	0.462405	0.000403476	0.00567096	down	0.487343	0.451334
ENST00000543303	protein_coding	MTHFSD	-4.21191	-0.959302	0.104922	0.000120772	0.00250624	down	0.198776	0.137871
ENST00000543303	protein_coding	MTHFSD	-4.21191	-0.959302	0.104922	0.000120772	0.00250624	down	0.198776	0.137871
ENST00000467148	protein_coding	HELZ2	-0.624412	1.55971	0.220047	6.41302e-05	0.00172339	down	0.286545	0.234982
ENST00000392006	protein_coding	HNRNPUL1	1.68228	3.3829	0.307654	6.69319e-05	0.00176494	down	0.332014	0.324404
ENST00000607784	protein_coding	GRHPR	1.11167	3.53137	0.186895	5.63517e-06	0.00056846	down	0.176114	0.193097
ENST00000254718	protein_coding	MYBBP1A	0.639945	2.1859	0.34247	0.000876664	0.00978649	down	0.168942	0.187724
ENST00000393190	protein_coding	NME2	-4.74381	-3.06304	0.311915	0.000740672	0.00871002	down	0.163683	0.0809367
ENST00000393190	protein_coding	NME2	-4.74381	-3.06304	0.311915	0.000740672	0.00871002	down	0.163683	0.0809367
ENST00000393190	protein_coding	NME2	-4.74381	-3.06304	0.311915	0.000740672	0.00871002	down	0.163683	0.0809367
ENST00000562473	protein_coding	QPRT	-2.97892	-1.71751	0.417135	0.0417377	0.170526	down	0.0780876	0.068812
NM_001352071	protein_coding	SUGP2	-5.2674	-4.09708	0.444323	0.00953352	0.0581768	down	0.295848	0.348563
NM_001352071	protein_coding	SUGP2	-5.2674	-4.09708	0.444323	0.00953352	0.0581768	down	0.295848	0.348563
ENST00000394464	protein_coding	NR3C1	3.26677	4.94866	0.311674	0.000149334	0.00287864	down	0.197626	0.210712
ENST00000447325	protein_coding	NCBP2	-2.7895	-1.40883	0.384041	0.0102119	0.0612391	down	0.226843	0.172654
ENST00000378026	protein_coding	CKAP4	2.03249	3.40293	0.386776	0.0153327	0.0826601	down	0.339878	0.234412
ENST00000586869	protein_coding	NLE1	-0.900477	0.205759	0.464504	0.0153005	0.0825451	down	0.396905	0.321099
NM_001130112	protein_coding	RFC5	-5.40772	-3.33281	0.23735	1.33665e-05	0.000792844	down	0.264346	0.279864
ENST00000438146	protein_coding	RBFOX2	-5.56995	-4.20837	0.389154	0.000241091	0.00394569	down	0.157706	0.173255
ENST00000372309	protein_coding	AIF1L	-4.37735	-3.20746	0.444453	0.0153	0.0825451	down	0.209426	0.190486
ENST00000262795	protein_coding	SHANK3	-4.14583	-2.74698	0.379232	0.00179032	0.0165287	down	0.393895	0.251347
ENST00000311921	protein_coding	ZNF507	-0.765214	0.923324	0.310241	0.000382049	0.00546371	down	0.187539	0.203212
ENST00000394893	protein_coding	POR	2.06542	3.17776	0.462545	0.00140198	0.013854	down	0.283167	0.258654
ENST00000394893	protein_coding	POR	2.06542	3.17776	0.462545	0.00140198	0.013854	down	0.283167	0.258654
ENST00000394893	protein_coding	POR	2.06542	3.17776	0.462545	0.00140198	0.013854	down	0.283167	0.258654
ENST00000233078	protein_coding	DAZAP1	-3.88272	-2.52563	0.390369	0.00069395	0.00829263	down	0.213728	0.199887
ENST00000248342	protein_coding	EIF3K	-2.78387	-1.24107	0.343219	0.00114896	0.0119196	down	0.245766	0.202712
ENST00000304658	protein_coding	XPO6	1.99725	3.61145	0.326646	5.51579e-06	0.00056846	down	0.134954	0.163134
ENST00000304658	protein_coding	XPO6	1.99725	3.61145	0.326646	5.51579e-06	0.00056846	down	0.134954	0.163134
ENST00000255631	protein_coding	HSPBP1	1.77513	4.03842	0.208296	0.000312774	0.00475201	down	0.382997	0.33398
ENST00000424300	protein_coding	QRICH1	-1.60034	-0.415017	0.439726	0.00333307	0.0264245	down	0.178049	0.172649
ENST00000264221	protein_coding	PAICS	-1.61424	-0.566783	0.483822	0.0263668	0.123455	down	0.323328	0.224214
ENST00000264221	protein_coding	PAICS	-1.61424	-0.566783	0.483822	0.0263668	0.123455	down	0.323328	0.224214
ENST00000540980	protein_coding	TBP	-1.66924	0.200586	0.273606	0.00402924	0.0305071	down	0.13797	0.147472
ENST00000373141	protein_coding	ST6GALNAC6	1.63347	3.22826	0.331069	0.000502373	0.00655958	down	0.221747	0.189263
ENST00000279392	protein_coding	HIRIP3	-3.84272	-1.94478	0.268328	0.000463396	0.00625954	down	0.281147	0.240265
ENST00000580261	protein_coding	RPL17	1.23232	4.53925	0.101045	0.000581704	0.00728978	down	0.202378	0.213104
ENST00000351937	protein_coding	TRIM41	-1.80656	-0.217656	0.332424	0.000146144	0.00283568	down	0.291543	0.234623
ENST00000407193	protein_coding	RPS14	1.58778	3.95069	0.194398	7.44288e-07	0.000299781	down	0.173061	0.238175
ENST00000274853	protein_coding	PPP1R18	3.67994	4.90931	0.426502	0.000494185	0.00649147	down	0.123229	0.194887
ENST00000274853	protein_coding	PPP1R18	3.67994	4.90931	0.426502	0.000494185	0.00649147	down	0.123229	0.194887
ENST00000541110	protein_coding	TRERF1	-3.63074	-1.85209	0.291455	0.000212786	0.00363849	down	0.256436	0.153332
ENST00000314852	protein_coding	IMP3	-4.52677	-3.38867	0.454358	0.000731107	0.00861969	down	0.168593	0.127796
ENST00000280606	protein_coding	PRSS53	-1.29541	0.0809366	0.385193	0.0142379	0.0784272	down	0.0900342	0.116373
ENST00000280606	protein_coding	PRSS53	-1.29541	0.0809366	0.385193	0.0142379	0.0784272	down	0.0900342	0.116373
ENST00000361547	protein_coding	SEPN1	0.758411	1.83199	0.475138	0.005903	0.0407462	down	0.461732	0.437414
ENST00000361547	protein_coding	SEPN1	0.758411	1.83199	0.475138	0.005903	0.0407462	down	0.461732	0.437414
ENST00000543185	protein_coding	HDAC4	-1.03824	0.424545	0.362792	0.0153474	0.0827006	down	0.322871	0.374561
ENST00000302262	protein_coding	GAA	-2.14864	0.589952	0.149831	2.56798e-07	0.000296927	down	0.14532	0.165668
ENST00000330838	protein_coding	ANKRD17	-2.65086	-1.2067	0.367506	0.000847974	0.00956833	down	0.190076	0.15406
ENST00000330838	protein_coding	ANKRD17	-2.65086	-1.2067	0.367506	0.000847974	0.00956833	down	0.190076	0.15406
ENST00000330838	protein_coding	ANKRD17	-2.65086	-1.2067	0.367506	0.000847974	0.00956833	down	0.190076	0.15406
uc010nal.3	protein_coding	SURF4	-2.17908	-1.12383	0.481211	0.0219658	0.107711	down	0.242071	0.182053
uc010nal.3	protein_coding	SURF4	-2.17908	-1.12383	0.481211	0.0219658	0.107711	down	0.242071	0.182053
uc010nal.3	protein_coding	SURF4	-2.17908	-1.12383	0.481211	0.0219658	0.107711	down	0.242071	0.182053
ENST00000503064	protein_coding	NME2	0.741365	2.80199	0.239712	1.54797e-05	0.000849935	down	0.215079	0.196072
ENST00000503064	protein_coding	NME2	0.741365	2.80199	0.239712	1.54797e-05	0.000849935	down	0.215079	0.196072
ENST00000503064	protein_coding	NME2	0.741365	2.80199	0.239712	1.54797e-05	0.000849935	down	0.215079	0.196072
ENST00000587327	protein_coding	PRKCSH	3.43703	4.90869	0.360567	1.06507e-05	0.000717823	down	0.117066	0.152152
ENST00000587327	protein_coding	PRKCSH	3.43703	4.90869	0.360567	1.06507e-05	0.000717823	down	0.117066	0.152152
ENST00000396668	protein_coding	TMEM106B	2.21411	3.50922	0.407504	7.58346e-05	0.00190811	down	0.227539	0.221669
ENST00000396668	protein_coding	TMEM106B	2.21411	3.50922	0.407504	7.58346e-05	0.00190811	down	0.227539	0.221669
ENST00000368719	protein_coding	S100A6	-0.386428	0.727951	0.46189	0.00638226	0.0432074	down	0.240133	0.215816
ENST00000301057	protein_coding	TP53I13	-3.76568	-2.358	0.376917	0.00188041	0.0171256	down	0.178091	0.0894117
ENST00000246117	protein_coding	NCLN	-0.674102	2.62051	0.101912	1.19094e-06	0.000336638	down	0.256762	0.230353
ENST00000246117	protein_coding	NCLN	-0.674102	2.62051	0.101912	1.19094e-06	0.000336638	down	0.256762	0.230353
ENST00000602662	protein_coding	NBL1	-5.86221	-4.44291	0.373895	0.0433221	0.175031	down	0.132043	0.163573
ENST00000246533	protein_coding	CAPNS1	-5.79945	-3.68851	0.231496	0.0294977	0.133553	down	0.501463	0.470352
ENST00000246533	protein_coding	CAPNS1	-5.79945	-3.68851	0.231496	0.0294977	0.133553	down	0.501463	0.470352
ENST00000246533	protein_coding	CAPNS1	-5.79945	-3.68851	0.231496	0.0294977	0.133553	down	0.501463	0.470352
ENST00000539925	protein_coding	LTBR	-0.186596	2.61836	0.143095	6.8358e-06	0.000596778	down	0.251708	0.228099
ENST00000539925	protein_coding	LTBR	-0.186596	2.61836	0.143095	6.8358e-06	0.000596778	down	0.251708	0.228099
ENST00000313949	protein_coding	GNAS	3.09744	4.9448	0.277899	1.65178e-06	0.000359774	down	0.171276	0.177077
ENST00000369109	protein_coding	APH1A	-0.650146	1.80167	0.18278	0.000132918	0.00267626	down	0.144049	0.167726
ENST00000479303	protein_coding	GSTK1	-2.98498	-1.28523	0.307839	0.00494374	0.0355725	down	0.226768	0.164187
ENST00000479303	protein_coding	GSTK1	-2.98498	-1.28523	0.307839	0.00494374	0.0355725	down	0.226768	0.164187
ENST00000479303	protein_coding	GSTK1	-2.98498	-1.28523	0.307839	0.00494374	0.0355725	down	0.226768	0.164187
ENST00000479303	protein_coding	GSTK1	-2.98498	-1.28523	0.307839	0.00494374	0.0355725	down	0.226768	0.164187
ENST00000340360	protein_coding	XRRA1	-1.88906	0.365772	0.20952	6.93903e-05	0.00181261	down	0.282474	0.245039
ENST00000404338	protein_coding	ARHGAP35	-5.9239	-4.50204	0.37323	0.0338237	0.146339	down	0.188818	0.309094
ENST00000463374	protein_coding	MBNL1	-1.30081	0.0757433	0.385138	0.0133242	0.0745585	down	0.287562	0.210768
ENST00000375533	protein_coding	BAMBI	-3.08342	-1.51533	0.337254	0.00041418	0.00577883	down	0.188327	0.170503
ENST00000537716	protein_coding	CD320	-2.91303	-1.52024	0.380828	0.000453692	0.00616482	down	0.166034	0.158623
ENST00000597017	protein_coding	KDELR1	-6.26365	-4.74657	0.349393	0.0119769	0.0690565	down	0.244132	0.25481
ENST00000333651	protein_coding	HMG20B	-0.881544	1.28024	0.22348	0.000537779	0.00688378	down	0.312127	0.223848
ENST00000429360	protein_coding	MPST	1.61318	3.47971	0.274232	0.000127821	0.00260091	down	0.269927	0.225832
ENST00000429360	protein_coding	MPST	1.61318	3.47971	0.274232	0.000127821	0.00260091	down	0.269927	0.225832
ENST00000530167	protein_coding	H2AFX	2.95585	4.78938	0.280576	0.000121213	0.00251157	down	0.123803	0.154891
ENST00000378617	protein_coding	PIGO	-0.752613	2.80243	0.0850795	5.20313e-07	0.000296927	down	0.247414	0.227542
ENST00000585479	protein_coding	PLIN3	-5.19255	-3.74714	0.367188	0.000961558	0.010439	down	0.146608	0.109189
ENST00000585479	protein_coding	PLIN3	-5.19255	-3.74714	0.367188	0.000961558	0.010439	down	0.146608	0.109189
ENST00000439561	protein_coding	COPB1	-1.2828	0.220668	0.352704	0.000623414	0.00765346	down	0.197221	0.18971
ENST00000366779	protein_coding	ADCK3	0.00416887	2.45634	0.182736	8.12003e-06	0.000647792	down	0.329439	0.328777
ENST00000217381	protein_coding	SNTA1	-0.675607	1.9122	0.166338	4.25162e-05	0.00141903	down	0.178984	0.175964
ENST00000360986	protein_coding	CPZ	-0.397209	0.605361	0.49911	0.0232964	0.112294	down	0.141809	0.143638
ENST00000426572	protein_coding	ZKSCAN1	-0.999959	1.37438	0.192864	5.75898e-05	0.00162586	down	0.421019	0.418408
ENST00000611198	protein_coding	TSC22D1	-1.1303	1.0903	0.214552	0.000140044	0.00275705	down	0.151541	0.141543
ENST00000611198	protein_coding	TSC22D1	-1.1303	1.0903	0.214552	0.000140044	0.00275705	down	0.151541	0.141543
NM_001145771	protein_coding	ADGRG1	-3.92387	-2.51399	0.376343	0.000491096	0.00647331	down	0.252606	0.26474
NM_001145771	protein_coding	ADGRG1	-3.92387	-2.51399	0.376343	0.000491096	0.00647331	down	0.252606	0.26474
ENST00000377890	protein_coding	SLC3A2	-1.18919	0.448493	0.321372	4.95938e-05	0.00151878	down	0.378869	0.329838
ENST00000377890	protein_coding	SLC3A2	-1.18919	0.448493	0.321372	4.95938e-05	0.00151878	down	0.378869	0.329838
ENST00000377890	protein_coding	SLC3A2	-1.18919	0.448493	0.321372	4.95938e-05	0.00151878	down	0.378869	0.329838
ENST00000377890	protein_coding	SLC3A2	-1.18919	0.448493	0.321372	4.95938e-05	0.00151878	down	0.378869	0.329838
ENST00000377890	protein_coding	SLC3A2	-1.18919	0.448493	0.321372	4.95938e-05	0.00151878	down	0.378869	0.329838
ENST00000377890	protein_coding	SLC3A2	-1.18919	0.448493	0.321372	4.95938e-05	0.00151878	down	0.378869	0.329838
ENST00000503201	protein_coding	NR3C1	6.01246	7.15393	0.453298	0.000477823	0.00639407	down	0.478689	0.625931
ENST00000615164	protein_coding	HIST1H4E	-3.36489	-2.2281	0.45477	0.0148619	0.0809235	down	0.335437	0.122339
ENST00000295704	protein_coding	RNF25	-1.33503	0.640686	0.254244	4.46405e-05	0.00145869	down	0.283729	0.264993
ENST00000446189	protein_coding	AKIRIN1	-0.947647	0.0958459	0.485152	0.0214888	0.10599	down	0.283478	0.171329
ENST00000452625	protein_coding	MYH11	-3.55788	-2.30371	0.419235	0.000273601	0.0043143	down	0.176868	0.167071
uc003cqv.3	protein_coding	SETD2	1.84365	2.88124	0.487141	0.00219335	0.0192226	down	0.497727	0.467193
ENST00000310942	protein_coding	CBX2	-2.82404	-1.13157	0.309396	0.000227213	0.00379727	down	0.170955	0.148821
ENST00000310942	protein_coding	CBX2	-2.82404	-1.13157	0.309396	0.000227213	0.00379727	down	0.170955	0.148821
ENST00000310942	protein_coding	CBX2	-2.82404	-1.13157	0.309396	0.000227213	0.00379727	down	0.170955	0.148821
ENST00000265074	protein_coding	NPR3	-5.89059	-4.85793	0.48881	0.0047652	0.0345923	down	0.277215	0.21192
ENST00000550697	protein_coding	MYL6	-5.57806	-3.67083	0.266604	1.39588e-06	0.000351311	down	0.20561	0.157186
ENST00000550697	protein_coding	MYL6	-5.57806	-3.67083	0.266604	1.39588e-06	0.000351311	down	0.20561	0.157186
ENST00000242719	protein_coding	RNF11	-0.807763	1.45936	0.207744	0.000110803	0.0023771	down	0.235966	0.2502
NM_001351658	protein_coding	SLC39A14	0.886729	2.02094	0.455584	0.00593154	0.0408939	down	0.163255	0.165484
NM_001351658	protein_coding	SLC39A14	0.886729	2.02094	0.455584	0.00593154	0.0408939	down	0.163255	0.165484
NM_001351658	protein_coding	SLC39A14	0.886729	2.02094	0.455584	0.00593154	0.0408939	down	0.163255	0.165484
ENST00000643116	protein_coding	AP3D1	2.26547	3.50798	0.422638	0.00164794	0.0155722	down	0.179469	0.187469
ENST00000525451	protein_coding	CFL1	-0.839474	2.07579	0.132562	2.05516e-05	0.000974224	down	0.310724	0.246239
ENST00000525451	protein_coding	CFL1	-0.839474	2.07579	0.132562	2.05516e-05	0.000974224	down	0.310724	0.246239
ENST00000435120	protein_coding	MLF2	-0.538352	1.44461	0.25297	0.000113759	0.00241616	down	0.327781	0.305814
ENST00000435120	protein_coding	MLF2	-0.538352	1.44461	0.25297	0.000113759	0.00241616	down	0.327781	0.305814
ENST00000435120	protein_coding	MLF2	-0.538352	1.44461	0.25297	0.000113759	0.00241616	down	0.327781	0.305814
ENST00000435120	protein_coding	MLF2	-0.538352	1.44461	0.25297	0.000113759	0.00241616	down	0.327781	0.305814
NM_001082579	protein_coding	RBFOX2	-2.36994	-1.14383	0.427467	0.0193794	0.0982096	down	0.172524	0.225029
ENST00000579248	protein_coding	RPL17	4.39371	5.45137	0.480409	0.000121694	0.00251517	down	0.14342	0.198993
ENST00000434726	protein_coding	SLC1A5	-0.726801	1.24503	0.25493	0.000264217	0.00421863	down	0.131998	0.145567
ENST00000434726	protein_coding	SLC1A5	-0.726801	1.24503	0.25493	0.000264217	0.00421863	down	0.131998	0.145567
ENST00000352068	protein_coding	SNX15	-1.51574	-0.142581	0.386046	0.000787774	0.00910953	down	0.131198	0.152934
ENST00000494857	protein_coding	SLC7A2	-5.87846	-3.28236	0.165386	0.00346871	0.0272616	down	0.32209	0.315297
ENST00000494857	protein_coding	SLC7A2	-5.87846	-3.28236	0.165386	0.00346871	0.0272616	down	0.32209	0.315297
ENST00000382421	protein_coding	NOP2	-1.65396	-0.650143	0.498681	0.0111037	0.0653042	down	0.36204	0.32849
ENST00000382421	protein_coding	NOP2	-1.65396	-0.650143	0.498681	0.0111037	0.0653042	down	0.36204	0.32849
ENST00000382421	protein_coding	NOP2	-1.65396	-0.650143	0.498681	0.0111037	0.0653042	down	0.36204	0.32849
ENCT00000133492	protein_coding	CATG00000021028.1	-1.50094	1.12242	0.16229	1.88631e-05	0.000942993	down	0.206824	0.20325
ENST00000357997	protein_coding	ANKLE2	2.07294	3.38029	0.404062	0.000906557	0.0099887	down	0.162161	0.192599
ENST00000618619	protein_coding	RPL17	3.91734	5.00118	0.471771	0.00172552	0.0160796	down	0.295263	0.363959
ENST00000320623	protein_coding	NQO1	1.65995	3.56604	0.266815	8.43953e-06	0.000659493	down	0.2831	0.271869
ENST00000447092	protein_coding	HYAL2	-0.0282191	2.87948	0.133258	3.16897e-05	0.0011973	down	0.218492	0.202986
ENST00000394601	protein_coding	PTBP1	-3.95746	-2.94572	0.495947	0.0093614	0.0574789	down	0.140634	0.0771932
ENST00000394601	protein_coding	PTBP1	-3.95746	-2.94572	0.495947	0.0093614	0.0574789	down	0.140634	0.0771932
ENST00000394601	protein_coding	PTBP1	-3.95746	-2.94572	0.495947	0.0093614	0.0574789	down	0.140634	0.0771932
ENST00000394601	protein_coding	PTBP1	-3.95746	-2.94572	0.495947	0.0093614	0.0574789	down	0.140634	0.0771932
ENST00000394601	protein_coding	PTBP1	-3.95746	-2.94572	0.495947	0.0093614	0.0574789	down	0.140634	0.0771932
ENST00000394601	protein_coding	PTBP1	-3.95746	-2.94572	0.495947	0.0093614	0.0574789	down	0.140634	0.0771932
ENST00000311160	protein_coding	TNS3	-3.39983	-0.359887	0.121587	0.000407744	0.00571691	down	0.246969	0.155873
ENST00000430265	protein_coding	GATA2	-6.4233	-5.17102	0.419785	0.0131503	0.0738686	down	0.323379	0.397336
ENST00000430265	protein_coding	GATA2	-6.4233	-5.17102	0.419785	0.0131503	0.0738686	down	0.323379	0.397336
ENST00000430265	protein_coding	GATA2	-6.4233	-5.17102	0.419785	0.0131503	0.0738686	down	0.323379	0.397336
ENST00000375662	protein_coding	FAM131C	-3.81834	-2.67594	0.453005	0.0112688	0.0659704	down	0.191429	0.166137
ENST00000373382	protein_coding	VPS26A	-6.32597	-4.50742	0.283505	0.00400015	0.0303854	down	0.184983	0.235531
ENST00000262584	protein_coding	RPL8	-3.96781	-1.5745	0.190345	8.22435e-05	0.00200965	down	0.151129	0.120285
ENST00000262584	protein_coding	RPL8	-3.96781	-1.5745	0.190345	8.22435e-05	0.00200965	down	0.151129	0.120285
ENST00000262584	protein_coding	RPL8	-3.96781	-1.5745	0.190345	8.22435e-05	0.00200965	down	0.151129	0.120285
ENST00000262584	protein_coding	RPL8	-3.96781	-1.5745	0.190345	8.22435e-05	0.00200965	down	0.151129	0.120285
ENST00000374116	protein_coding	HMGA1	-2.73858	-1.23861	0.353561	0.000431475	0.00596201	down	0.195781	0.105029
ENST00000361332	protein_coding	CTNND1	0.383024	1.43389	0.482679	0.0282505	0.129599	down	0.255619	0.211153
ENST00000360380	protein_coding	STIL	-3.06478	-0.324491	0.149655	0.000136388	0.00272729	down	0.233669	0.167689
ENST00000423271	protein_coding	USB1	-2.04902	0.685883	0.150215	7.52242e-05	0.00190313	down	0.34919	0.253987
ENST00000235310	protein_coding	MAD2L2	3.12813	5.16531	0.24364	2.43062e-05	0.001054	down	0.339315	0.254387
ENST00000345617	protein_coding	HDAC4	-1.12695	0.265654	0.380878	0.0219787	0.107711	down	0.343485	0.368952
ENST00000397224	protein_coding	FOXRED2	-1.75825	0.017783	0.291986	0.000151883	0.00291982	down	0.242772	0.253477
ENST00000397224	protein_coding	FOXRED2	-1.75825	0.017783	0.291986	0.000151883	0.00291982	down	0.242772	0.253477
ENST00000397224	protein_coding	FOXRED2	-1.75825	0.017783	0.291986	0.000151883	0.00291982	down	0.242772	0.253477
ENST00000448116	protein_coding	SHC1	0.714987	2.26598	0.341276	0.000219794	0.00371335	down	0.223832	0.231979
ENST00000621943	protein_coding	ELOVL1	4.1248	5.50899	0.383103	4.85191e-05	0.00150506	down	0.180096	0.225074
ENST00000355272	protein_coding	AP3D1	2.0801	3.34281	0.416761	0.00128478	0.0129759	down	0.186899	0.18952
ENST00000404049	protein_coding	KDM5C	-0.725596	0.327189	0.482037	0.0105941	0.063069	down	0.216011	0.202421
ENST00000404049	protein_coding	KDM5C	-0.725596	0.327189	0.482037	0.0105941	0.063069	down	0.216011	0.202421
ENST00000404049	protein_coding	KDM5C	-0.725596	0.327189	0.482037	0.0105941	0.063069	down	0.216011	0.202421
NM_001193425	protein_coding	SUV39H2	2.88546	4.73819	0.276867	1.74601e-05	0.000906498	down	0.159158	0.203271
uc002qqb.2	protein_coding	CTD-2583A14.10	3.00659	4.41427	0.376917	0.00010614	0.00231007	down	0.513225	0.475391
ENST00000400796	protein_coding	TMEM51	-1.29817	1.68636	0.126348	1.67124e-05	0.000881544	down	0.174047	0.181441
ENST00000335686	protein_coding	SERPINB6	-0.349866	1.64778	0.250407	3.41757e-05	0.00124998	down	0.135745	0.169335
ENST00000382038	protein_coding	RAD1	-3.05746	-2.03735	0.493078	0.0103901	0.0620823	down	0.2714	0.192586
ENST00000290597	protein_coding	ALDH4A1	0.714894	2.217	0.353038	0.000485469	0.00645358	down	0.227848	0.265552
ENST00000373281	protein_coding	TOR2A	-2.83214	-0.631576	0.217553	0.000122773	0.00253244	down	0.326102	0.26502
ENST00000393892	protein_coding	CNP	-2.90713	0.373899	0.102876	6.09112e-05	0.00167021	down	0.0923295	0.127257
ENST00000565184	protein_coding	PKM	-3.91776	-2.90785	0.496577	0.00686602	0.0458589	down	0.0955828	0.0772776
ENST00000565184	protein_coding	PKM	-3.91776	-2.90785	0.496577	0.00686602	0.0458589	down	0.0955828	0.0772776
ENST00000565184	protein_coding	PKM	-3.91776	-2.90785	0.496577	0.00686602	0.0458589	down	0.0955828	0.0772776
ENST00000565184	protein_coding	PKM	-3.91776	-2.90785	0.496577	0.00686602	0.0458589	down	0.0955828	0.0772776
ENST00000565184	protein_coding	PKM	-3.91776	-2.90785	0.496577	0.00686602	0.0458589	down	0.0955828	0.0772776
ENST00000298317	protein_coding	RPUSD4	-1.95502	-0.0992296	0.276282	0.00234234	0.0202226	down	0.332872	0.250946
ENST00000262891	protein_coding	MARK4	-0.905714	0.375144	0.411551	0.00123164	0.0125276	down	0.291705	0.247873
ENST00000428040	protein_coding	RPP21	-1.41372	0.145767	0.339271	7.79647e-05	0.0019382	down	0.184262	0.158361
ENST00000380310	protein_coding	FBXL19	0.295769	1.60558	0.403373	0.00237203	0.0204222	down	0.207392	0.191245
ENST00000389146	protein_coding	OS9	1.07349	3.3993	0.199463	6.42458e-06	0.000585335	down	0.340089	0.275012
ENST00000389146	protein_coding	OS9	1.07349	3.3993	0.199463	6.42458e-06	0.000585335	down	0.340089	0.275012
ENST00000553474	protein_coding	SHMT2	3.863	5.17214	0.403561	0.0138205	0.0766743	down	0.438747	0.289799
ENST00000265807	protein_coding	SH2D4A	-2.92118	-1.67514	0.421605	0.00241737	0.0207185	down	0.268372	0.200137
ENST00000335793	protein_coding	CDC42EP4	1.68154	2.99591	0.402099	0.00215668	0.0190321	down	0.148933	0.138313
ENST00000391411	protein_coding	C17orf51	-1.62211	0.941837	0.169112	4.54619e-05	0.00145988	down	0.127085	0.177061
ENST00000391411	protein_coding	C17orf51	-1.62211	0.941837	0.169112	4.54619e-05	0.00145988	down	0.127085	0.177061
ENST00000377891	protein_coding	SLC3A2	-0.331909	1.51137	0.278688	2.58791e-05	0.00107767	down	0.461885	0.449434
ENST00000377891	protein_coding	SLC3A2	-0.331909	1.51137	0.278688	2.58791e-05	0.00107767	down	0.461885	0.449434
ENST00000377891	protein_coding	SLC3A2	-0.331909	1.51137	0.278688	2.58791e-05	0.00107767	down	0.461885	0.449434
ENST00000377891	protein_coding	SLC3A2	-0.331909	1.51137	0.278688	2.58791e-05	0.00107767	down	0.461885	0.449434
ENST00000377891	protein_coding	SLC3A2	-0.331909	1.51137	0.278688	2.58791e-05	0.00107767	down	0.461885	0.449434
ENST00000377891	protein_coding	SLC3A2	-0.331909	1.51137	0.278688	2.58791e-05	0.00107767	down	0.461885	0.449434
ENST00000552699	protein_coding	TMBIM6	-3.73211	-2.51403	0.429853	0.00510505	0.0364356	down	0.265009	0.169075
ENST00000552699	protein_coding	TMBIM6	-3.73211	-2.51403	0.429853	0.00510505	0.0364356	down	0.265009	0.169075
ENST00000479054	protein_coding	NISCH	1.27008	3.41785	0.225661	2.36645e-05	0.00104197	down	0.188049	0.176318
ENST00000479054	protein_coding	NISCH	1.27008	3.41785	0.225661	2.36645e-05	0.00104197	down	0.188049	0.176318
ENST00000479054	protein_coding	NISCH	1.27008	3.41785	0.225661	2.36645e-05	0.00104197	down	0.188049	0.176318
ENST00000479054	protein_coding	NISCH	1.27008	3.41785	0.225661	2.36645e-05	0.00104197	down	0.188049	0.176318
ENST00000479054	protein_coding	NISCH	1.27008	3.41785	0.225661	2.36645e-05	0.00104197	down	0.188049	0.176318
ENST00000479054	protein_coding	NISCH	1.27008	3.41785	0.225661	2.36645e-05	0.00104197	down	0.188049	0.176318
ENST00000552285	protein_coding	OS9	-5.49461	-4.47725	0.494021	0.00346962	0.0272616	down	0.271208	0.207939
ENST00000552285	protein_coding	OS9	-5.49461	-4.47725	0.494021	0.00346962	0.0272616	down	0.271208	0.207939
ENST00000545450	protein_coding	MSLN	-1.77036	0.2673	0.243558	0.000154208	0.00294473	down	0.187239	0.207126
ENST00000539115	protein_coding	ZFX	-2.19275	-0.639394	0.340715	0.000388549	0.00551603	down	0.139631	0.122733
ENST00000539115	protein_coding	ZFX	-2.19275	-0.639394	0.340715	0.000388549	0.00551603	down	0.139631	0.122733
ENST00000380909	protein_coding	TRABD	2.55684	4.55034	0.251129	1.65117e-06	0.000359774	down	0.258921	0.24048
ENST00000380909	protein_coding	TRABD	2.55684	4.55034	0.251129	1.65117e-06	0.000359774	down	0.258921	0.24048
ENST00000529639	protein_coding	FAU	-2.47905	-1.35232	0.457952	0.0180828	0.0934593	down	0.170902	0.129204
ENST00000529639	protein_coding	FAU	-2.47905	-1.35232	0.457952	0.0180828	0.0934593	down	0.170902	0.129204
ENST00000547517	protein_coding	RAB5C	-1.84162	0.365004	0.21664	0.000945773	0.0103116	down	0.213358	0.198262
ENST00000533820	protein_coding	CAPN1	-3.05208	-1.44536	0.328343	0.000755468	0.00882391	down	0.139439	0.153024
ENST00000533820	protein_coding	CAPN1	-3.05208	-1.44536	0.328343	0.000755468	0.00882391	down	0.139439	0.153024
ENST00000555938	protein_coding	CTC-260F20.3	-0.272659	1.88649	0.223888	7.61175e-05	0.00190811	down	0.210981	0.200712
uc010joa.2	protein_coding	BLOC1S5-TXNDC5	-0.36094	1.27029	0.322812	0.00101919	0.0109196	down	0.418689	0.402922
uc010joa.2	protein_coding	BLOC1S5-TXNDC5	-0.36094	1.27029	0.322812	0.00101919	0.0109196	down	0.418689	0.402922
ENST00000413844	protein_coding	ELOVL1	1.99551	3.97991	0.252718	2.76341e-05	0.00111183	down	0.134139	0.188289
ENST00000223061	protein_coding	PCOLCE	3.4106	4.95088	0.34382	2.67644e-05	0.0010956	down	0.217598	0.21986
ENST00000588136	protein_coding	TCF3	4.87841	5.99764	0.460339	0.00247506	0.0210911	down	0.28473	0.283583
ENST00000336395	protein_coding	TESK1	-5.7475	-4.55726	0.438229	0.00260575	0.0219358	down	0.0798597	0.0768251
ENST00000572467	protein_coding	CORO7-PAM16	-2.82303	-1.53937	0.410753	0.00399137	0.0303467	down	0.319264	0.223117
ENST00000444761	protein_coding	MCFD2	-2.63421	-0.561749	0.237753	0.000382975	0.0054667	down	0.0830545	0.0800037
ENST00000375964	protein_coding	BAG6	-2.27501	0.3162	0.165946	0.00176715	0.0163941	down	0.128388	0.127466
ENST00000360319	protein_coding	FLNA	-0.345178	2.45017	0.144051	8.06034e-06	0.000645278	down	0.181078	0.235475
ENST00000360319	protein_coding	FLNA	-0.345178	2.45017	0.144051	8.06034e-06	0.000645278	down	0.181078	0.235475
ENST00000360319	protein_coding	FLNA	-0.345178	2.45017	0.144051	8.06034e-06	0.000645278	down	0.181078	0.235475
ENST00000360319	protein_coding	FLNA	-0.345178	2.45017	0.144051	8.06034e-06	0.000645278	down	0.181078	0.235475
ENST00000360319	protein_coding	FLNA	-0.345178	2.45017	0.144051	8.06034e-06	0.000645278	down	0.181078	0.235475
ENST00000360319	protein_coding	FLNA	-0.345178	2.45017	0.144051	8.06034e-06	0.000645278	down	0.181078	0.235475
ENST00000360319	protein_coding	FLNA	-0.345178	2.45017	0.144051	8.06034e-06	0.000645278	down	0.181078	0.235475
ENST00000322985	protein_coding	PODXL	-1.37788	0.971418	0.196241	0.00034444	0.00506987	down	0.193208	0.176362
ENST00000553521	protein_coding	SRSF5	1.7624	3.18664	0.372615	1.96474e-05	0.000949684	down	0.558351	0.545721
ENST00000595904	protein_coding	POLD1	0.255016	1.81548	0.339043	9.60374e-05	0.00218299	down	0.206113	0.196155
ENST00000257909	protein_coding	TROAP	-3.54719	-2.19193	0.390863	0.00895251	0.0557912	down	0.195218	0.137381
ENST00000257909	protein_coding	TROAP	-3.54719	-2.19193	0.390863	0.00895251	0.0557912	down	0.195218	0.137381
ENST00000370848	protein_coding	SS18L1	-2.06087	-0.551627	0.351295	0.028796	0.131233	down	0.0902866	0.096664
ENST00000549920	protein_coding	RPL18	1.23462	2.85809	0.324554	0.000201867	0.00352551	down	0.180625	0.175105
ENST00000549920	protein_coding	RPL18	1.23462	2.85809	0.324554	0.000201867	0.00352551	down	0.180625	0.175105
NM_031262	protein_coding	HNRNPK	2.56737	4.03064	0.362669	8.34356e-06	0.000656458	down	0.210353	0.224545
ENST00000319327	protein_coding	SERINC4	-1.68898	-0.284699	0.377806	0.000115879	0.00243856	down	0.439656	0.440661
ENST00000393687	protein_coding	IRAK1	-4.29366	-2.86308	0.370982	0.0174213	0.0908194	down	0.261242	0.241483
ENST00000222214	protein_coding	GCDH	0.646005	1.9036	0.41824	2.14563e-05	0.000994461	down	0.260879	0.333976
ENST00000614328	protein_coding	PTGES3	1.47188	3.32631	0.276541	1.23993e-06	0.000342041	down	0.11516	0.142984
ENST00000321256	protein_coding	NCBP2	-6.17739	-4.76337	0.375266	0.00107386	0.0113148	down	0.273472	0.298971
ENST00000452138	protein_coding	FBXO7	-2.0987	-0.511668	0.332856	0.0128831	0.0728241	down	0.254632	0.188077
ENST00000512111	protein_coding	KLHL8	-2.06577	0.0151781	0.236358	0.00013157	0.00265412	down	0.332475	0.249941
uc011mlk.2	protein_coding	CDK16	-4.34964	-3.23266	0.461056	0.013418	0.0750047	down	0.137167	0.113545
ENST00000567435	protein_coding	UBL7	-5.32706	-4.02091	0.404401	0.0397281	0.165045	down	0.443531	0.268088
ENST00000375640	protein_coding	C6orf48	-3.44424	-2.1949	0.42064	0.000202456	0.00353311	down	0.2641	0.279628
NM_001301190	protein_coding	TRIB3	-2.72034	-1.54187	0.441821	0.00728144	0.0479758	down	0.163901	0.148233
NM_001301190	protein_coding	TRIB3	-2.72034	-1.54187	0.441821	0.00728144	0.0479758	down	0.163901	0.148233
ENST00000330459	protein_coding	KPNA2	1.98396	4.05199	0.238485	4.74273e-05	0.00150193	down	0.432173	0.315838
ENST00000547825	protein_coding	LIMA1	-1.49677	0.730405	0.213576	0.00170023	0.0159151	down	0.295297	0.243815
ENST00000547825	protein_coding	LIMA1	-1.49677	0.730405	0.213576	0.00170023	0.0159151	down	0.295297	0.243815
ENST00000547825	protein_coding	LIMA1	-1.49677	0.730405	0.213576	0.00170023	0.0159151	down	0.295297	0.243815
ENST00000424196	protein_coding	EIF4G1	-3.7309	-2.05218	0.312361	0.00595584	0.0409997	down	0.302938	0.2668
ENST00000424196	protein_coding	EIF4G1	-3.7309	-2.05218	0.312361	0.00595584	0.0409997	down	0.302938	0.2668
ENST00000424196	protein_coding	EIF4G1	-3.7309	-2.05218	0.312361	0.00595584	0.0409997	down	0.302938	0.2668
NM_001346315	protein_coding	ATG13	2.91075	4.09876	0.438907	0.000275678	0.00433809	down	0.519162	0.511226
ENST00000576790	protein_coding	MYH11	-2.88985	-1.56931	0.400385	0.00114965	0.0119213	down	0.257266	0.160299
ENST00000406895	protein_coding	C2orf44	-3.72335	-2.62852	0.468189	0.0483259	0.188846	down	0.0721152	0.0803835
ENST00000611648	protein_coding	GAS2L1	0.455289	2.63468	0.220769	0.000172376	0.00317516	down	0.322997	0.253883
ENST00000611648	protein_coding	GAS2L1	0.455289	2.63468	0.220769	0.000172376	0.00317516	down	0.322997	0.253883
ENST00000373284	protein_coding	TOR2A	-3.11328	-0.715133	0.189708	2.8228e-05	0.00112401	down	0.259826	0.233024
ENST00000392678	protein_coding	TIRAP	-2.7254	-0.757672	0.255655	0.0148621	0.0809235	down	0.10572	0.0758275
ENST00000345363	protein_coding	LTB4R	3.68097	4.99551	0.402054	0.000110871	0.0023771	down	0.204346	0.208048
ENST00000360911	protein_coding	ZMYND8	-1.84252	-0.13295	0.305751	0.000214562	0.00365794	down	0.308409	0.199646
ENST00000371153	protein_coding	KANK4	2.21682	4.32649	0.231701	4.49218e-07	0.000296927	down	0.18832	0.216857
ENST00000311117	protein_coding	KMT2E	-3.34519	-1.53148	0.284459	0.000302445	0.00463505	down	0.202204	0.16692
ENST00000311117	protein_coding	KMT2E	-3.34519	-1.53148	0.284459	0.000302445	0.00463505	down	0.202204	0.16692
NM_001321699	protein_coding	SUGP2	0.451753	2.84964	0.189743	0.000622194	0.00764257	down	0.388335	0.332579
NM_001321699	protein_coding	SUGP2	0.451753	2.84964	0.189743	0.000622194	0.00764257	down	0.388335	0.332579
ENST00000326407	protein_coding	ITM2C	-4.33047	-3.11818	0.431583	0.00354877	0.0277312	down	0.143853	0.163229
ENST00000446947	protein_coding	TBC1D14	2.73532	4.73814	0.249511	0.00171433	0.0160144	down	0.283257	0.267976
ENST00000446947	protein_coding	TBC1D14	2.73532	4.73814	0.249511	0.00171433	0.0160144	down	0.283257	0.267976
ENST00000526054	protein_coding	VPS28	-3.69833	0.913802	0.0408894	0.000484321	0.00644711	down	0.347317	0.227526
ENST00000526054	protein_coding	VPS28	-3.69833	0.913802	0.0408894	0.000484321	0.00644711	down	0.347317	0.227526
ENST00000318988	protein_coding	CTDNEP1	4.09081	5.52799	0.369287	1.66273e-05	0.000881544	down	0.245117	0.302816
ENST00000318988	protein_coding	CTDNEP1	4.09081	5.52799	0.369287	1.66273e-05	0.000881544	down	0.245117	0.302816
ENST00000376062	protein_coding	BCL2L1	-0.539215	2.53367	0.118842	3.89647e-05	0.0013578	down	0.143207	0.185563
ENST00000376062	protein_coding	BCL2L1	-0.539215	2.53367	0.118842	3.89647e-05	0.0013578	down	0.143207	0.185563
ENST00000393860	protein_coding	RAB5C	-2.01053	-0.202963	0.285672	0.00168988	0.0158636	down	0.204253	0.1843
NM_001350849	protein_coding	UCHL5	-4.26326	-2.70805	0.340279	0.000677682	0.00816643	down	0.159452	0.176151
NM_001350849	protein_coding	UCHL5	-4.26326	-2.70805	0.340279	0.000677682	0.00816643	down	0.159452	0.176151
ENST00000368621	protein_coding	SLC39A1	-3.55011	-1.97596	0.335842	4.19886e-05	0.00141545	down	0.489171	0.540651
ENCT00000308560	protein_coding	CATG00000066006.1	-1.25908	-0.186709	0.475538	0.00403243	0.0305211	down	0.148904	0.138346
ENST00000318607	protein_coding	PABPC1	2.27715	3.56593	0.409297	0.00152488	0.0147191	down	0.232256	0.218243
ENST00000318607	protein_coding	PABPC1	2.27715	3.56593	0.409297	0.00152488	0.0147191	down	0.232256	0.218243
ENST00000591382	protein_coding	EFTUD2	-1.27878	0.699162	0.253851	2.57382e-05	0.00107733	down	0.312329	0.223836
ENST00000226105	protein_coding	RANGRF	0.964973	3.29791	0.19848	0.00167011	0.0157232	down	0.250634	0.352769
uc001fpk.3	protein_coding	NAXE	0.0615751	2.35485	0.204012	8.70259e-06	0.000673157	down	0.215224	0.199887
ENST00000268154	protein_coding	ZNF710	1.39668	3.74339	0.196594	0.000103778	0.00227814	down	0.219947	0.216978
ENST00000265070	protein_coding	GOLPH3	-0.737717	1.69612	0.185072	0.000267	0.00425231	down	0.14517	0.182166
ENST00000265070	protein_coding	GOLPH3	-0.737717	1.69612	0.185072	0.000267	0.00425231	down	0.14517	0.182166
ENST00000265070	protein_coding	GOLPH3	-0.737717	1.69612	0.185072	0.000267	0.00425231	down	0.14517	0.182166
ENST00000265070	protein_coding	GOLPH3	-0.737717	1.69612	0.185072	0.000267	0.00425231	down	0.14517	0.182166
ENST00000380191	protein_coding	GDI2	4.40829	5.6536	0.421817	2.48348e-05	0.00106682	down	0.211543	0.244504
ENST00000206020	protein_coding	SPAG7	-0.363397	2.87598	0.105889	1.45259e-06	0.000351311	down	0.175589	0.20822
ENST00000474362	protein_coding	CREM	3.36226	4.46062	0.467046	0.000243197	0.00397163	down	0.170488	0.188928
ENST00000343587	protein_coding	STX10	0.467615	3.30107	0.140296	1.93109e-05	0.000949684	down	0.189646	0.181102
HBMT00000742402	protein_coding	CATG00000041294.1	3.29319	4.42171	0.457386	0.000714558	0.00847256	down	0.20265	0.217496
HBMT00000742402	protein_coding	CATG00000041294.1	3.29319	4.42171	0.457386	0.000714558	0.00847256	down	0.20265	0.217496
HBMT00000742402	protein_coding	CATG00000041294.1	3.29319	4.42171	0.457386	0.000714558	0.00847256	down	0.20265	0.217496
HBMT00000742402	protein_coding	CATG00000041294.1	3.29319	4.42171	0.457386	0.000714558	0.00847256	down	0.20265	0.217496
HBMT00000742402	protein_coding	CATG00000041294.1	3.29319	4.42171	0.457386	0.000714558	0.00847256	down	0.20265	0.217496
ENST00000395633	protein_coding	ATP5D	0.362888	3.31326	0.129375	2.4825e-05	0.00106682	down	0.158393	0.174876
ENST00000395633	protein_coding	ATP5D	0.362888	3.31326	0.129375	2.4825e-05	0.00106682	down	0.158393	0.174876
ENST00000258424	protein_coding	COX5B	2.54559	4.85123	0.202272	4.8442e-06	0.000538949	down	0.198583	0.18545
ENST00000448120	protein_coding	TULP3	-5.05532	-3.87322	0.44071	0.0197028	0.0994523	down	0.14618	0.0767289
ENST00000340829	protein_coding	CDK13	-1.22154	0.38872	0.327539	0.000100148	0.00223117	down	0.275546	0.258461
ENST00000618411	protein_coding	SRRT	0.787714	1.80567	0.493816	0.0159774	0.085015	down	0.177259	0.195548
ENST00000449376	protein_coding	ARIH2	0.67948	2.48164	0.286745	0.000520613	0.00673332	down	0.443757	0.433913
ENST00000449376	protein_coding	ARIH2	0.67948	2.48164	0.286745	0.000520613	0.00673332	down	0.443757	0.433913
ENST00000599223	protein_coding	IRF3	-5.74428	-3.87294	0.27332	0.0143818	0.0788899	down	0.258467	0.16405
ENST00000599223	protein_coding	IRF3	-5.74428	-3.87294	0.27332	0.0143818	0.0788899	down	0.258467	0.16405
ENST00000599223	protein_coding	IRF3	-5.74428	-3.87294	0.27332	0.0143818	0.0788899	down	0.258467	0.16405
MICT00000317598	protein_coding	CATG00000094958.1	-0.474897	0.845135	0.400526	0.0137554	0.0763499	down	0.16059	0.197285
MICT00000317598	protein_coding	CATG00000094958.1	-0.474897	0.845135	0.400526	0.0137554	0.0763499	down	0.16059	0.197285
ENST00000537025	protein_coding	KPNA2	-0.064326	1.95482	0.246704	0.00027352	0.0043143	down	0.133317	0.138805
ENST00000257118	protein_coding	PHC2	2.57251	3.98132	0.376623	0.000116519	0.00244755	down	0.204138	0.231586
ENST00000257118	protein_coding	PHC2	2.57251	3.98132	0.376623	0.000116519	0.00244755	down	0.204138	0.231586
ENST00000257118	protein_coding	PHC2	2.57251	3.98132	0.376623	0.000116519	0.00244755	down	0.204138	0.231586
ENST00000442415	protein_coding	RAF1	-1.41593	1.31518	0.15061	0.000164311	0.0030761	down	0.156383	0.133792
NM_147780	protein_coding	CTSB	-0.380375	1.34649	0.302108	0.00046665	0.00629236	down	0.300477	0.302125
NM_147780	protein_coding	CTSB	-0.380375	1.34649	0.302108	0.00046665	0.00629236	down	0.300477	0.302125
NM_147780	protein_coding	CTSB	-0.380375	1.34649	0.302108	0.00046665	0.00629236	down	0.300477	0.302125
NM_147780	protein_coding	CTSB	-0.380375	1.34649	0.302108	0.00046665	0.00629236	down	0.300477	0.302125
NM_147780	protein_coding	CTSB	-0.380375	1.34649	0.302108	0.00046665	0.00629236	down	0.300477	0.302125
ENST00000418800	protein_coding	DDR1	2.14475	4.08921	0.259812	0.00219967	0.0192521	down	0.158	0.168386
ENST00000418800	protein_coding	DDR1	2.14475	4.08921	0.259812	0.00219967	0.0192521	down	0.158	0.168386
ENST00000518219	protein_coding	C5orf45	-1.48804	-0.337988	0.450609	0.00779618	0.0502679	down	0.398923	0.355939
ENST00000409418	protein_coding	FCHSD2	3.3174	4.67413	0.390465	0.000853908	0.00959798	down	0.219598	0.220746
NM_001170937	protein_coding	FUS	-1.69003	-0.525306	0.446051	0.0361412	0.153707	down	0.376306	0.284644
ENST00000541078	protein_coding	ARHGDIA	-0.684224	0.762288	0.366907	0.00246501	0.0210514	down	0.193621	0.169173
ENST00000541078	protein_coding	ARHGDIA	-0.684224	0.762288	0.366907	0.00246501	0.0210514	down	0.193621	0.169173
ENST00000315050	protein_coding	TNIP1	-1.47518	0.995555	0.1804	2.33354e-05	0.00102946	down	0.138129	0.144257
ENST00000315050	protein_coding	TNIP1	-1.47518	0.995555	0.1804	2.33354e-05	0.00102946	down	0.138129	0.144257
ENST00000261769	protein_coding	CDH1	0.307942	1.78457	0.359328	0.00247285	0.0210911	down	0.333489	0.33786
ENST00000261769	protein_coding	CDH1	0.307942	1.78457	0.359328	0.00247285	0.0210911	down	0.333489	0.33786
ENST00000442744	protein_coding	UBA52	-1.31025	0.6655	0.254237	0.00138108	0.013671	down	0.22466	0.170819
ENST00000442744	protein_coding	UBA52	-1.31025	0.6655	0.254237	0.00138108	0.013671	down	0.22466	0.170819
ENST00000616407	protein_coding	PPP4R3B	1.67802	3.47787	0.287205	8.94566e-05	0.00210287	down	0.256693	0.26737
NM_001320311	protein_coding	IMP4	-2.43692	-1.22841	0.432715	0.00878055	0.0549563	down	0.193	0.149076
NM_001320311	protein_coding	IMP4	-2.43692	-1.22841	0.432715	0.00878055	0.0549563	down	0.193	0.149076
ENST00000599797	protein_coding	AC112205.1	1.93997	2.98121	0.485908	0.000153047	0.00293173	down	0.548469	0.496264
ENST00000599797	protein_coding	AC112205.1	1.93997	2.98121	0.485908	0.000153047	0.00293173	down	0.548469	0.496264
ENST00000599797	protein_coding	AC112205.1	1.93997	2.98121	0.485908	0.000153047	0.00293173	down	0.548469	0.496264
ENST00000354420	protein_coding	RNH1	-4.03327	-2.22847	0.286221	0.000317719	0.00479676	down	0.147575	0.10945
ENST00000354420	protein_coding	RNH1	-4.03327	-2.22847	0.286221	0.000317719	0.00479676	down	0.147575	0.10945
ENST00000268605	protein_coding	NOL3	-5.44355	-4.28517	0.448015	0.000249812	0.00403234	down	0.297113	0.233278
ENST00000371712	protein_coding	INPP5E	-5.91632	-4.24584	0.314148	6.54472e-05	0.00173761	down	0.36167	0.280482
ENST00000377095	protein_coding	SLC25A39	0.895896	3.05163	0.224419	5.25407e-05	0.00154566	down	0.205184	0.193768
ENST00000377095	protein_coding	SLC25A39	0.895896	3.05163	0.224419	5.25407e-05	0.00154566	down	0.205184	0.193768
ENST00000377095	protein_coding	SLC25A39	0.895896	3.05163	0.224419	5.25407e-05	0.00154566	down	0.205184	0.193768
ENST00000377095	protein_coding	SLC25A39	0.895896	3.05163	0.224419	5.25407e-05	0.00154566	down	0.205184	0.193768
ENST00000377095	protein_coding	SLC25A39	0.895896	3.05163	0.224419	5.25407e-05	0.00154566	down	0.205184	0.193768
ENCT00000429486	protein_coding	CATG00000100451.1	-1.16131	-0.0712205	0.469733	0.0118801	0.0686713	down	0.230494	0.15839
ENST00000545507	protein_coding	BSG	6.76887	7.9431	0.44312	7.76319e-05	0.00193392	down	0.431018	0.615461
ENST00000545507	protein_coding	BSG	6.76887	7.9431	0.44312	7.76319e-05	0.00193392	down	0.431018	0.615461
ENST00000545507	protein_coding	BSG	6.76887	7.9431	0.44312	7.76319e-05	0.00193392	down	0.431018	0.615461
ENST00000545507	protein_coding	BSG	6.76887	7.9431	0.44312	7.76319e-05	0.00193392	down	0.431018	0.615461
ENST00000218147	protein_coding	BCORL1	1.20598	3.5698	0.194276	2.91204e-05	0.00114572	down	0.288751	0.231245
ENST00000596217	protein_coding	NUP62	-3.15273	-1.51648	0.32169	0.00073974	0.00870353	down	0.136697	0.107737
ENST00000596217	protein_coding	NUP62	-3.15273	-1.51648	0.32169	0.00073974	0.00870353	down	0.136697	0.107737
ENST00000596217	protein_coding	NUP62	-3.15273	-1.51648	0.32169	0.00073974	0.00870353	down	0.136697	0.107737
ENST00000596217	protein_coding	NUP62	-3.15273	-1.51648	0.32169	0.00073974	0.00870353	down	0.136697	0.107737
ENST00000596217	protein_coding	NUP62	-3.15273	-1.51648	0.32169	0.00073974	0.00870353	down	0.136697	0.107737
ENST00000596217	protein_coding	NUP62	-3.15273	-1.51648	0.32169	0.00073974	0.00870353	down	0.136697	0.107737
ENST00000596217	protein_coding	NUP62	-3.15273	-1.51648	0.32169	0.00073974	0.00870353	down	0.136697	0.107737
ENST00000596217	protein_coding	NUP62	-3.15273	-1.51648	0.32169	0.00073974	0.00870353	down	0.136697	0.107737
ENST00000596217	protein_coding	NUP62	-3.15273	-1.51648	0.32169	0.00073974	0.00870353	down	0.136697	0.107737
ENST00000596217	protein_coding	NUP62	-3.15273	-1.51648	0.32169	0.00073974	0.00870353	down	0.136697	0.107737
ENST00000438964	protein_coding	ACTN1	-2.36758	-1.3529	0.494936	0.00262383	0.0220297	down	0.463249	0.455604
ENST00000438964	protein_coding	ACTN1	-2.36758	-1.3529	0.494936	0.00262383	0.0220297	down	0.463249	0.455604
ENST00000438964	protein_coding	ACTN1	-2.36758	-1.3529	0.494936	0.00262383	0.0220297	down	0.463249	0.455604
ENST00000342665	protein_coding	SOX12	-2.12763	0.311958	0.184336	0.000134471	0.00269507	down	0.468694	0.450134
ENST00000402077	protein_coding	KCTD17	-3.55203	-2.02448	0.346867	0.000237485	0.00390258	down	0.0803989	0.0834166
ENST00000259895	protein_coding	GTF2H4	2.02309	3.47427	0.365722	0.00221331	0.0193296	down	0.309064	0.293839
ENST00000366839	protein_coding	SRP9	-3.38883	-2.17763	0.431907	6.48768e-06	0.000587122	down	0.372077	0.303557
ENST00000366839	protein_coding	SRP9	-3.38883	-2.17763	0.431907	6.48768e-06	0.000587122	down	0.372077	0.303557
ENST00000366839	protein_coding	SRP9	-3.38883	-2.17763	0.431907	6.48768e-06	0.000587122	down	0.372077	0.303557
ENST00000425280	protein_coding	LDB1	0.00669554	1.48749	0.358292	0.000489354	0.00646173	down	0.108154	0.129721
ENST00000425280	protein_coding	LDB1	0.00669554	1.48749	0.358292	0.000489354	0.00646173	down	0.108154	0.129721
NM_001321904	protein_coding	RTN4	-4.33266	-3.14846	0.440067	0.0144609	0.0792477	down	0.0733446	0.0538619
ENST00000302550	protein_coding	DESI2	-1.27649	0.352932	0.323218	0.00215707	0.0190321	down	0.216474	0.190457
ENST00000368432	protein_coding	FLAD1	1.93528	3.24332	0.403869	0.00449599	0.033036	down	0.309555	0.250928
ENST00000575898	protein_coding	ZNF232	-1.47127	-0.044821	0.372046	0.000174056	0.00319838	down	0.209111	0.162866
ENST00000345716	protein_coding	NISCH	1.40011	3.23574	0.280169	0.000195283	0.00345533	down	0.196636	0.159757
ENST00000345716	protein_coding	NISCH	1.40011	3.23574	0.280169	0.000195283	0.00345533	down	0.196636	0.159757
ENST00000342922	protein_coding	MADD	2.3089	3.89455	0.333175	9.71868e-07	0.000324727	down	0.208677	0.241529
ENST00000437600	protein_coding	CUX1	0.309781	1.41921	0.463477	0.00792243	0.0508956	down	0.182093	0.176428
ENST00000437600	protein_coding	CUX1	0.309781	1.41921	0.463477	0.00792243	0.0508956	down	0.182093	0.176428
ENST00000360240	protein_coding	MAP4	4.05622	5.12525	0.476639	0.00977254	0.0593035	down	0.122277	0.167666
ENST00000360240	protein_coding	MAP4	4.05622	5.12525	0.476639	0.00977254	0.0593035	down	0.122277	0.167666
ENST00000618262	protein_coding	SRRT	0.735789	2.04103	0.404654	0.00469699	0.03426	down	0.160641	0.196005
ENST00000367063	protein_coding	CD55	0.825415	2.15655	0.397457	0.000705098	0.00838645	down	0.470987	0.445769
ENST00000376922	protein_coding	ARHGAP27	-3.5432	-1.91044	0.32247	0.000436749	0.00601901	down	0.179984	0.163433
ENST00000318008	protein_coding	LASP1	-1.07372	1.19952	0.206865	2.00035e-05	0.000956795	down	0.350143	0.280393
ENST00000318008	protein_coding	LASP1	-1.07372	1.19952	0.206865	2.00035e-05	0.000956795	down	0.350143	0.280393
ENST00000318008	protein_coding	LASP1	-1.07372	1.19952	0.206865	2.00035e-05	0.000956795	down	0.350143	0.280393
ENST00000341394	protein_coding	CAPRIN1	-2.13625	-0.097938	0.243449	5.68786e-05	0.00161442	down	0.108946	0.13751
ENST00000341394	protein_coding	CAPRIN1	-2.13625	-0.097938	0.243449	5.68786e-05	0.00161442	down	0.108946	0.13751
ENST00000373299	protein_coding	STXBP1	-5.98411	-3.5704	0.187672	0.000360045	0.00523071	down	0.169739	0.0705366
ENST00000373299	protein_coding	STXBP1	-5.98411	-3.5704	0.187672	0.000360045	0.00523071	down	0.169739	0.0705366
ENST00000322684	protein_coding	MSI2	-4.30657	-2.81911	0.35664	0.00198502	0.0178781	down	0.169673	0.1175
ENST00000402285	protein_coding	RPS27A	-3.45551	-2.13134	0.399378	0.00735096	0.0483226	down	0.0890648	0.0728933
ENST00000402285	protein_coding	RPS27A	-3.45551	-2.13134	0.399378	0.00735096	0.0483226	down	0.0890648	0.0728933
ENST00000321153	protein_coding	RPLP2	0.438061	2.49686	0.240017	0.00127319	0.0128873	down	0.138398	0.199277
ENST00000321153	protein_coding	RPLP2	0.438061	2.49686	0.240017	0.00127319	0.0128873	down	0.138398	0.199277
ENST00000369799	protein_coding	AHCYL1	-4.83783	-3.15868	0.312266	0.000159562	0.00302254	down	0.184694	0.127717
NM_001198533	protein_coding	OXR1	-2.76184	-1.1255	0.32167	0.000530629	0.0068216	down	0.163382	0.149175
NM_001198533	protein_coding	OXR1	-2.76184	-1.1255	0.32167	0.000530629	0.0068216	down	0.163382	0.149175
NM_001198533	protein_coding	OXR1	-2.76184	-1.1255	0.32167	0.000530629	0.0068216	down	0.163382	0.149175
NM_001198533	protein_coding	OXR1	-2.76184	-1.1255	0.32167	0.000530629	0.0068216	down	0.163382	0.149175
NM_001198533	protein_coding	OXR1	-2.76184	-1.1255	0.32167	0.000530629	0.0068216	down	0.163382	0.149175
NM_001198533	protein_coding	OXR1	-2.76184	-1.1255	0.32167	0.000530629	0.0068216	down	0.163382	0.149175
NM_001198533	protein_coding	OXR1	-2.76184	-1.1255	0.32167	0.000530629	0.0068216	down	0.163382	0.149175
ENST00000327428	protein_coding	BOLA3	-2.52283	-0.967177	0.340175	0.000260255	0.00417284	down	0.103844	0.120342
uc011abj.2	protein_coding	SLC2A4RG	-1.17576	1.098	0.206791	4.01623e-05	0.00137742	down	0.153594	0.149102
uc011abj.2	protein_coding	SLC2A4RG	-1.17576	1.098	0.206791	4.01623e-05	0.00137742	down	0.153594	0.149102
uc011abj.2	protein_coding	SLC2A4RG	-1.17576	1.098	0.206791	4.01623e-05	0.00137742	down	0.153594	0.149102
uc011abj.2	protein_coding	SLC2A4RG	-1.17576	1.098	0.206791	4.01623e-05	0.00137742	down	0.153594	0.149102
uc011abj.2	protein_coding	SLC2A4RG	-1.17576	1.098	0.206791	4.01623e-05	0.00137742	down	0.153594	0.149102
ENST00000342066	protein_coding	SAMD11	0.566684	2.54557	0.253685	0.000120692	0.00250624	down	0.25929	0.244296
ENST00000342066	protein_coding	SAMD11	0.566684	2.54557	0.253685	0.000120692	0.00250624	down	0.25929	0.244296
ENST00000537739	protein_coding	HDGF	-1.19349	1.26517	0.181915	0.000100096	0.00223117	down	0.180904	0.18193
ENST00000537739	protein_coding	HDGF	-1.19349	1.26517	0.181915	0.000100096	0.00223117	down	0.180904	0.18193
ENST00000537739	protein_coding	HDGF	-1.19349	1.26517	0.181915	0.000100096	0.00223117	down	0.180904	0.18193
ENST00000537739	protein_coding	HDGF	-1.19349	1.26517	0.181915	0.000100096	0.00223117	down	0.180904	0.18193
ENST00000537739	protein_coding	HDGF	-1.19349	1.26517	0.181915	0.000100096	0.00223117	down	0.180904	0.18193
ENST00000537739	protein_coding	HDGF	-1.19349	1.26517	0.181915	0.000100096	0.00223117	down	0.180904	0.18193
ENST00000537739	protein_coding	HDGF	-1.19349	1.26517	0.181915	0.000100096	0.00223117	down	0.180904	0.18193
ENST00000537739	protein_coding	HDGF	-1.19349	1.26517	0.181915	0.000100096	0.00223117	down	0.180904	0.18193
ENST00000537739	protein_coding	HDGF	-1.19349	1.26517	0.181915	0.000100096	0.00223117	down	0.180904	0.18193
ENST00000537739	protein_coding	HDGF	-1.19349	1.26517	0.181915	0.000100096	0.00223117	down	0.180904	0.18193
ENST00000537739	protein_coding	HDGF	-1.19349	1.26517	0.181915	0.000100096	0.00223117	down	0.180904	0.18193
ENST00000526592	protein_coding	SDHD	3.21173	4.62537	0.375362	9.33953e-06	0.000692032	down	0.511773	0.482559
ENST00000563060	protein_coding	ALDOA	0.80196	2.23982	0.369114	0.00216521	0.0190792	down	0.301321	0.310571
ENST00000563060	protein_coding	ALDOA	0.80196	2.23982	0.369114	0.00216521	0.0190792	down	0.301321	0.310571
ENST00000563060	protein_coding	ALDOA	0.80196	2.23982	0.369114	0.00216521	0.0190792	down	0.301321	0.310571
ENST00000563060	protein_coding	ALDOA	0.80196	2.23982	0.369114	0.00216521	0.0190792	down	0.301321	0.310571
ENST00000563060	protein_coding	ALDOA	0.80196	2.23982	0.369114	0.00216521	0.0190792	down	0.301321	0.310571
ENST00000563060	protein_coding	ALDOA	0.80196	2.23982	0.369114	0.00216521	0.0190792	down	0.301321	0.310571
ENST00000563060	protein_coding	ALDOA	0.80196	2.23982	0.369114	0.00216521	0.0190792	down	0.301321	0.310571
ENST00000563060	protein_coding	ALDOA	0.80196	2.23982	0.369114	0.00216521	0.0190792	down	0.301321	0.310571
ENST00000563060	protein_coding	ALDOA	0.80196	2.23982	0.369114	0.00216521	0.0190792	down	0.301321	0.310571
ENST00000563060	protein_coding	ALDOA	0.80196	2.23982	0.369114	0.00216521	0.0190792	down	0.301321	0.310571
ENST00000399199	protein_coding	PPP1R18	-1.48588	-0.286799	0.435554	0.00835842	0.0529097	down	0.161309	0.156471
ENST00000269593	protein_coding	IGFBP4	3.26859	5.31728	0.241705	5.38355e-05	0.00156622	down	0.305623	0.263644
ENST00000409894	protein_coding	POLR1B	-4.19836	-0.931237	0.103872	0.000247889	0.00400947	down	0.184813	0.1651
ENST00000563795	protein_coding	DEF8	0.263011	1.42352	0.447355	0.00576568	0.0400308	down	0.29708	0.264315
ENST00000397817	protein_coding	MPG	2.86848	3.96464	0.467759	0.00218577	0.0191892	down	0.124481	0.149441
ENST00000268171	protein_coding	FURIN	-1.55335	-0.525001	0.490273	0.00154357	0.0148335	down	0.0742751	0.0632785
ENST00000268171	protein_coding	FURIN	-1.55335	-0.525001	0.490273	0.00154357	0.0148335	down	0.0742751	0.0632785
ENST00000268171	protein_coding	FURIN	-1.55335	-0.525001	0.490273	0.00154357	0.0148335	down	0.0742751	0.0632785
ENST00000330720	protein_coding	KDELR1	2.27601	4.03546	0.295362	0.00057041	0.00718773	down	0.260342	0.22851
ENST00000330720	protein_coding	KDELR1	2.27601	4.03546	0.295362	0.00057041	0.00718773	down	0.260342	0.22851
ENST00000330720	protein_coding	KDELR1	2.27601	4.03546	0.295362	0.00057041	0.00718773	down	0.260342	0.22851
ENST00000330720	protein_coding	KDELR1	2.27601	4.03546	0.295362	0.00057041	0.00718773	down	0.260342	0.22851
ENST00000330720	protein_coding	KDELR1	2.27601	4.03546	0.295362	0.00057041	0.00718773	down	0.260342	0.22851
ENST00000330720	protein_coding	KDELR1	2.27601	4.03546	0.295362	0.00057041	0.00718773	down	0.260342	0.22851
ENST00000330720	protein_coding	KDELR1	2.27601	4.03546	0.295362	0.00057041	0.00718773	down	0.260342	0.22851
ENST00000330720	protein_coding	KDELR1	2.27601	4.03546	0.295362	0.00057041	0.00718773	down	0.260342	0.22851
ENST00000622150	protein_coding	EPHA5	0.47402	2.0119	0.344391	0.000541731	0.00691772	down	0.221565	0.198022
ENST00000645482	protein_coding	TPM2	0.252014	1.614	0.389046	0.036082	0.153528	down	0.616516	0.438546
ENST00000645482	protein_coding	TPM2	0.252014	1.614	0.389046	0.036082	0.153528	down	0.616516	0.438546
ENST00000545653	protein_coding	DAB2	-0.337761	1.74368	0.236279	8.44815e-05	0.00204254	down	0.132217	0.160554
ENST00000545653	protein_coding	DAB2	-0.337761	1.74368	0.236279	8.44815e-05	0.00204254	down	0.132217	0.160554
ENST00000308162	protein_coding	CFL1	2.87895	4.51014	0.322821	0.000309191	0.00471007	down	0.320846	0.278187
ENST00000308162	protein_coding	CFL1	2.87895	4.51014	0.322821	0.000309191	0.00471007	down	0.320846	0.278187
ENST00000308162	protein_coding	CFL1	2.87895	4.51014	0.322821	0.000309191	0.00471007	down	0.320846	0.278187
ENST00000308162	protein_coding	CFL1	2.87895	4.51014	0.322821	0.000309191	0.00471007	down	0.320846	0.278187
ENST00000308162	protein_coding	CFL1	2.87895	4.51014	0.322821	0.000309191	0.00471007	down	0.320846	0.278187
ENST00000308162	protein_coding	CFL1	2.87895	4.51014	0.322821	0.000309191	0.00471007	down	0.320846	0.278187
ENST00000245615	protein_coding	MBOAT7	-1.03529	0.450814	0.356975	0.000482862	0.00643891	down	0.246184	0.211561
ENST00000245615	protein_coding	MBOAT7	-1.03529	0.450814	0.356975	0.000482862	0.00643891	down	0.246184	0.211561
ENST00000245615	protein_coding	MBOAT7	-1.03529	0.450814	0.356975	0.000482862	0.00643891	down	0.246184	0.211561
ENST00000245615	protein_coding	MBOAT7	-1.03529	0.450814	0.356975	0.000482862	0.00643891	down	0.246184	0.211561
ENST00000245615	protein_coding	MBOAT7	-1.03529	0.450814	0.356975	0.000482862	0.00643891	down	0.246184	0.211561
ENST00000531382	protein_coding	RPS6KA1	-1.3774	0.0209641	0.379359	0.0013829	0.0136832	down	0.186293	0.130575
ENST00000579973	protein_coding	KCTD1	-5.17714	-3.91334	0.416446	0.0104567	0.0624128	down	0.212386	0.085744
ENST00000579973	protein_coding	KCTD1	-5.17714	-3.91334	0.416446	0.0104567	0.0624128	down	0.212386	0.085744
ENST00000314754	protein_coding	CD55	0.854604	2.04149	0.43925	0.00110592	0.0115939	down	0.424027	0.398391
ENST00000442286	protein_coding	SLC25A19	-6.60829	-4.70771	0.267835	0.00506973	0.0362229	down	0.113749	0.113598
NM_001178112	protein_coding	SCAMP5	-5.68291	-4.66881	0.495138	0.0428427	0.173779	down	0.20946	0.166675
ENST00000329305	protein_coding	TPM2	-0.15819	1.97654	0.22771	4.04301e-05	0.00138121	down	0.305692	0.278409
ENST00000329305	protein_coding	TPM2	-0.15819	1.97654	0.22771	4.04301e-05	0.00138121	down	0.305692	0.278409
ENST00000231509	protein_coding	NR3C1	3.02225	4.51344	0.35572	0.000153271	0.00293173	down	0.213368	0.198552
ENST00000231509	protein_coding	NR3C1	3.02225	4.51344	0.35572	0.000153271	0.00293173	down	0.213368	0.198552
ENST00000231509	protein_coding	NR3C1	3.02225	4.51344	0.35572	0.000153271	0.00293173	down	0.213368	0.198552
ENST00000231509	protein_coding	NR3C1	3.02225	4.51344	0.35572	0.000153271	0.00293173	down	0.213368	0.198552
NM_001257330	protein_coding	ARRB2	3.36486	4.88267	0.349214	1.18221e-05	0.000746784	down	0.164362	0.211359
NM_001257330	protein_coding	ARRB2	3.36486	4.88267	0.349214	1.18221e-05	0.000746784	down	0.164362	0.211359
ENST00000261623	protein_coding	CYBA	1.24233	2.75542	0.350359	0.000800098	0.0091808	down	0.178515	0.114356
ENST00000261623	protein_coding	CYBA	1.24233	2.75542	0.350359	0.000800098	0.0091808	down	0.178515	0.114356
ENST00000261623	protein_coding	CYBA	1.24233	2.75542	0.350359	0.000800098	0.0091808	down	0.178515	0.114356
ENST00000261623	protein_coding	CYBA	1.24233	2.75542	0.350359	0.000800098	0.0091808	down	0.178515	0.114356
ENST00000372856	protein_coding	PABPC4	-0.487704	0.88445	0.386314	0.000674565	0.00814123	down	0.423632	0.338153
ENST00000372856	protein_coding	PABPC4	-0.487704	0.88445	0.386314	0.000674565	0.00814123	down	0.423632	0.338153
ENST00000442218	protein_coding	SLC48A1	-0.287237	2.03671	0.19972	6.4804e-05	0.00173133	down	0.256307	0.266606
ENST00000458408	protein_coding	CCDC159	-1.66417	2.71184	0.0481604	0.000101452	0.00224504	down	0.251049	0.235506
ENST00000326925	protein_coding	NDUFAF3	-3.57821	-0.589863	0.126014	0.0010665	0.0112632	down	0.188213	0.13503
ENST00000326925	protein_coding	NDUFAF3	-3.57821	-0.589863	0.126014	0.0010665	0.0112632	down	0.188213	0.13503
ENST00000291825	protein_coding	PRX	4.12724	5.38536	0.418091	7.71595e-05	0.00192445	down	0.153809	0.215102
ENST00000291825	protein_coding	PRX	4.12724	5.38536	0.418091	7.71595e-05	0.00192445	down	0.153809	0.215102
ENST00000308354	protein_coding	PDLIM2	-4.02502	-2.95297	0.475643	0.00596112	0.0410237	down	0.0543412	0.0605779
ENST00000308354	protein_coding	PDLIM2	-4.02502	-2.95297	0.475643	0.00596112	0.0410237	down	0.0543412	0.0605779
ENST00000219207	protein_coding	PLLP	-4.04474	-2.27802	0.293876	0.00150315	0.0145461	down	0.184185	0.138199
ENST00000356948	protein_coding	PTBP1	2.86872	4.08983	0.428952	0.000111222	0.00238105	down	0.290993	0.278291
ENST00000356948	protein_coding	PTBP1	2.86872	4.08983	0.428952	0.000111222	0.00238105	down	0.290993	0.278291
ENST00000356948	protein_coding	PTBP1	2.86872	4.08983	0.428952	0.000111222	0.00238105	down	0.290993	0.278291
ENST00000356948	protein_coding	PTBP1	2.86872	4.08983	0.428952	0.000111222	0.00238105	down	0.290993	0.278291
uc004dye.1	protein_coding	PDZD11	3.0596	5.26544	0.216759	6.22869e-07	0.000299781	down	0.152087	0.184736
uc004dye.1	protein_coding	PDZD11	3.0596	5.26544	0.216759	6.22869e-07	0.000299781	down	0.152087	0.184736
ENST00000271332	protein_coding	CELSR2	-0.96184	2.11419	0.118583	1.96751e-05	0.000949684	down	0.234355	0.256339
ENST00000271332	protein_coding	CELSR2	-0.96184	2.11419	0.118583	1.96751e-05	0.000949684	down	0.234355	0.256339
ENST00000520121	protein_coding	PGRMC2	-2.99692	-1.97038	0.490885	0.00162938	0.0154798	down	0.209918	0.179113
ENST00000520121	protein_coding	PGRMC2	-2.99692	-1.97038	0.490885	0.00162938	0.0154798	down	0.209918	0.179113
ENST00000442241	protein_coding	NLE1	-2.19901	-0.55952	0.320969	6.96784e-05	0.00181698	down	0.118489	0.109265
ENST00000442241	protein_coding	NLE1	-2.19901	-0.55952	0.320969	6.96784e-05	0.00181698	down	0.118489	0.109265
ENST00000261413	protein_coding	MRPS27	-3.79362	-2.60606	0.439043	0.00992424	0.0600648	down	0.105242	0.0647504
ENST00000261413	protein_coding	MRPS27	-3.79362	-2.60606	0.439043	0.00992424	0.0600648	down	0.105242	0.0647504
ENST00000370803	protein_coding	PHF6	-0.545008	0.657092	0.434642	0.00079155	0.00913014	down	0.131682	0.162454
ENST00000258424	protein_coding	COX5B	2.54559	4.85123	0.202272	4.8442e-06	0.000538949	down	0.198583	0.18545
ENST00000336156	protein_coding	KIAA0930	-3.06019	-1.59232	0.361516	0.00400827	0.0304188	down	0.222191	0.128658
ENST00000336156	protein_coding	KIAA0930	-3.06019	-1.59232	0.361516	0.00400827	0.0304188	down	0.222191	0.128658
ENST00000511355	protein_coding	NME1	0.0655756	3.07619	0.124083	5.88177e-06	0.000575509	down	0.159376	0.207724
ENST00000341491	protein_coding	ATF3	-5.11794	-3.77492	0.394195	9.72739e-05	0.00219965	down	0.24305	0.208616
ENST00000309340	protein_coding	MKNK2	-2.75085	-1.09318	0.316952	0.000848345	0.00956833	down	0.11923	0.106167
ENST00000309340	protein_coding	MKNK2	-2.75085	-1.09318	0.316952	0.000848345	0.00956833	down	0.11923	0.106167
ENST00000309340	protein_coding	MKNK2	-2.75085	-1.09318	0.316952	0.000848345	0.00956833	down	0.11923	0.106167
ENST00000448775	protein_coding	CLMP	-0.813072	2.18261	0.125375	2.90823e-06	0.000449972	down	0.330874	0.306749
ENST00000448775	protein_coding	CLMP	-0.813072	2.18261	0.125375	2.90823e-06	0.000449972	down	0.330874	0.306749
ENST00000368716	protein_coding	S100A4	2.37598	3.41172	0.487766	0.00390851	0.0298497	down	0.23165	0.232001
ENST00000406385	protein_coding	PPIL2	-4.17189	-2.29644	0.272541	0.00439691	0.0325309	down	0.115906	0.0650213
ENST00000406385	protein_coding	PPIL2	-4.17189	-2.29644	0.272541	0.00439691	0.0325309	down	0.115906	0.0650213
ENST00000406385	protein_coding	PPIL2	-4.17189	-2.29644	0.272541	0.00439691	0.0325309	down	0.115906	0.0650213
ENST00000465271	protein_coding	CNIH4	-4.47172	-3.15798	0.402279	0.0322862	0.142077	down	0.330646	0.271507
ENST00000255559	protein_coding	SLC39A11	-2.6874	-1.61017	0.47394	0.0181583	0.0937433	down	0.107044	0.114766
ENST00000255559	protein_coding	SLC39A11	-2.6874	-1.61017	0.47394	0.0181583	0.0937433	down	0.107044	0.114766
ENST00000377390	protein_coding	SF1	3.43957	4.98852	0.341761	0.000155704	0.00296542	down	0.152887	0.172343
ENST00000377390	protein_coding	SF1	3.43957	4.98852	0.341761	0.000155704	0.00296542	down	0.152887	0.172343
ENST00000377390	protein_coding	SF1	3.43957	4.98852	0.341761	0.000155704	0.00296542	down	0.152887	0.172343
ENST00000440023	protein_coding	NSDHL	3.48923	4.56647	0.473934	0.000123574	0.00254089	down	0.071879	0.100866
ENST00000440023	protein_coding	NSDHL	3.48923	4.56647	0.473934	0.000123574	0.00254089	down	0.071879	0.100866
ENST00000368096	protein_coding	TAGLN2	2.16318	3.22522	0.478955	0.00275754	0.0228673	down	0.221123	0.202068
ENST00000368096	protein_coding	TAGLN2	2.16318	3.22522	0.478955	0.00275754	0.0228673	down	0.221123	0.202068
ENST00000368096	protein_coding	TAGLN2	2.16318	3.22522	0.478955	0.00275754	0.0228673	down	0.221123	0.202068
ENST00000368096	protein_coding	TAGLN2	2.16318	3.22522	0.478955	0.00275754	0.0228673	down	0.221123	0.202068
ENST00000368096	protein_coding	TAGLN2	2.16318	3.22522	0.478955	0.00275754	0.0228673	down	0.221123	0.202068
ENST00000368096	protein_coding	TAGLN2	2.16318	3.22522	0.478955	0.00275754	0.0228673	down	0.221123	0.202068
ENST00000368096	protein_coding	TAGLN2	2.16318	3.22522	0.478955	0.00275754	0.0228673	down	0.221123	0.202068
ENST00000368096	protein_coding	TAGLN2	2.16318	3.22522	0.478955	0.00275754	0.0228673	down	0.221123	0.202068
ENST00000368096	protein_coding	TAGLN2	2.16318	3.22522	0.478955	0.00275754	0.0228673	down	0.221123	0.202068
ENST00000368096	protein_coding	TAGLN2	2.16318	3.22522	0.478955	0.00275754	0.0228673	down	0.221123	0.202068
ENST00000368096	protein_coding	TAGLN2	2.16318	3.22522	0.478955	0.00275754	0.0228673	down	0.221123	0.202068
ENST00000368096	protein_coding	TAGLN2	2.16318	3.22522	0.478955	0.00275754	0.0228673	down	0.221123	0.202068
ENST00000368096	protein_coding	TAGLN2	2.16318	3.22522	0.478955	0.00275754	0.0228673	down	0.221123	0.202068
ENST00000372857	protein_coding	PABPC4	-2.59992	-0.559298	0.243058	0.000154917	0.00295581	down	0.0830035	0.102668
ENST00000372857	protein_coding	PABPC4	-2.59992	-0.559298	0.243058	0.000154917	0.00295581	down	0.0830035	0.102668
ENST00000164024	protein_coding	CELSR3	1.46959	4.11048	0.16033	4.29744e-05	0.00142462	down	0.276515	0.233186
ENST00000164024	protein_coding	CELSR3	1.46959	4.11048	0.16033	4.29744e-05	0.00142462	down	0.276515	0.233186
ENST00000338779	protein_coding	MTSS1L	-1.1963	2.29657	0.088826	4.39508e-07	0.000296927	down	0.213326	0.225442
ENST00000338779	protein_coding	MTSS1L	-1.1963	2.29657	0.088826	4.39508e-07	0.000296927	down	0.213326	0.225442
ENST00000338779	protein_coding	MTSS1L	-1.1963	2.29657	0.088826	4.39508e-07	0.000296927	down	0.213326	0.225442
ENST00000338779	protein_coding	MTSS1L	-1.1963	2.29657	0.088826	4.39508e-07	0.000296927	down	0.213326	0.225442
ENST00000338779	protein_coding	MTSS1L	-1.1963	2.29657	0.088826	4.39508e-07	0.000296927	down	0.213326	0.225442
ENST00000338779	protein_coding	MTSS1L	-1.1963	2.29657	0.088826	4.39508e-07	0.000296927	down	0.213326	0.225442
ENST00000562631	protein_coding	ADGRG1	4.33588	5.63063	0.407606	0.00250571	0.0212888	down	0.174531	0.232774
ENST00000562631	protein_coding	ADGRG1	4.33588	5.63063	0.407606	0.00250571	0.0212888	down	0.174531	0.232774
ENST00000562631	protein_coding	ADGRG1	4.33588	5.63063	0.407606	0.00250571	0.0212888	down	0.174531	0.232774
ENST00000562631	protein_coding	ADGRG1	4.33588	5.63063	0.407606	0.00250571	0.0212888	down	0.174531	0.232774
ENST00000562631	protein_coding	ADGRG1	4.33588	5.63063	0.407606	0.00250571	0.0212888	down	0.174531	0.232774
ENST00000315970	protein_coding	OS9	1.57247	4.03332	0.18164	9.29542e-06	0.000692032	down	0.334575	0.267302
ENST00000315970	protein_coding	OS9	1.57247	4.03332	0.18164	9.29542e-06	0.000692032	down	0.334575	0.267302
ENST00000315970	protein_coding	OS9	1.57247	4.03332	0.18164	9.29542e-06	0.000692032	down	0.334575	0.267302
ENST00000546970	protein_coding	ZNF385A	-4.62714	-3.57056	0.480773	0.000690886	0.00827328	down	0.0403124	0.0457829
ENST00000315939	protein_coding	WNK1	-2.06924	1.2163	0.102555	1.30057e-05	0.000787777	down	0.21698	0.20501
ENST00000315939	protein_coding	WNK1	-2.06924	1.2163	0.102555	1.30057e-05	0.000787777	down	0.21698	0.20501
ENST00000315939	protein_coding	WNK1	-2.06924	1.2163	0.102555	1.30057e-05	0.000787777	down	0.21698	0.20501
ENST00000315939	protein_coding	WNK1	-2.06924	1.2163	0.102555	1.30057e-05	0.000787777	down	0.21698	0.20501
ENST00000398073	protein_coding	CTDSP2	-5.74453	-4.62234	0.459395	0.0073768	0.0484368	down	0.232653	0.19288
ENST00000202773	protein_coding	RPL6	5.43594	6.66627	0.426219	0.0253842	0.11981	down	0.569184	0.678186
ENST00000403825	protein_coding	IFRD1	1.2528	2.59517	0.394372	0.000384295	0.00548212	down	0.310632	0.284129
ENST00000320345	protein_coding	INPP5K	-4.26264	-1.88293	0.192148	0.00379126	0.0291683	down	0.246295	0.134138
ENST00000452368	protein_coding	RPL13	1.54363	3.18294	0.321009	0.00810988	0.0517946	down	0.0771856	0.163499
ENST00000452368	protein_coding	RPL13	1.54363	3.18294	0.321009	0.00810988	0.0517946	down	0.0771856	0.163499
ENST00000452368	protein_coding	RPL13	1.54363	3.18294	0.321009	0.00810988	0.0517946	down	0.0771856	0.163499
ENST00000452368	protein_coding	RPL13	1.54363	3.18294	0.321009	0.00810988	0.0517946	down	0.0771856	0.163499
ENST00000452368	protein_coding	RPL13	1.54363	3.18294	0.321009	0.00810988	0.0517946	down	0.0771856	0.163499
ENST00000452368	protein_coding	RPL13	1.54363	3.18294	0.321009	0.00810988	0.0517946	down	0.0771856	0.163499
ENST00000524558	protein_coding	SERPINH1	-1.98117	0.199024	0.220646	1.82276e-05	0.000929484	down	0.168371	0.173869
ENST00000474267	protein_coding	WNT5A	-4.8893	-3.75911	0.456856	0.00428315	0.0319332	down	0.109991	0.12331
ENST00000424697	protein_coding	ZNF3	2.08645	3.1354	0.48332	0.000556371	0.00705743	down	0.134902	0.139618
ENST00000452339	protein_coding	EYA4	0.384519	1.86184	0.359156	0.00609769	0.0417752	down	0.213359	0.210039
ENST00000307677	protein_coding	BCL2L1	-1.58315	0.775818	0.19493	4.58907e-05	0.0014675	down	0.220165	0.178699
ENST00000307677	protein_coding	BCL2L1	-1.58315	0.775818	0.19493	4.58907e-05	0.0014675	down	0.220165	0.178699
ENST00000307677	protein_coding	BCL2L1	-1.58315	0.775818	0.19493	4.58907e-05	0.0014675	down	0.220165	0.178699
ENST00000307677	protein_coding	BCL2L1	-1.58315	0.775818	0.19493	4.58907e-05	0.0014675	down	0.220165	0.178699
ENST00000562787	protein_coding	CENPT	-3.50642	-2.29344	0.431375	0.00568266	0.0396154	down	0.167065	0.124835
ENST00000562787	protein_coding	CENPT	-3.50642	-2.29344	0.431375	0.00568266	0.0396154	down	0.167065	0.124835
ENST00000562787	protein_coding	CENPT	-3.50642	-2.29344	0.431375	0.00568266	0.0396154	down	0.167065	0.124835
ENST00000417856	protein_coding	KLC2	2.67572	3.76312	0.470607	0.00115223	0.0119373	down	0.222484	0.214415
ENST00000325285	protein_coding	FBXW5	-0.607297	0.496529	0.465281	0.003794	0.0291697	down	0.250555	0.231783
ENST00000325285	protein_coding	FBXW5	-0.607297	0.496529	0.465281	0.003794	0.0291697	down	0.250555	0.231783
ENST00000325285	protein_coding	FBXW5	-0.607297	0.496529	0.465281	0.003794	0.0291697	down	0.250555	0.231783
ENST00000325285	protein_coding	FBXW5	-0.607297	0.496529	0.465281	0.003794	0.0291697	down	0.250555	0.231783
ENST00000325285	protein_coding	FBXW5	-0.607297	0.496529	0.465281	0.003794	0.0291697	down	0.250555	0.231783
ENST00000325285	protein_coding	FBXW5	-0.607297	0.496529	0.465281	0.003794	0.0291697	down	0.250555	0.231783
ENST00000325285	protein_coding	FBXW5	-0.607297	0.496529	0.465281	0.003794	0.0291697	down	0.250555	0.231783
ENST00000361170	protein_coding	IQGAP3	-3.81558	-2.29026	0.347402	0.00273009	0.0226808	down	0.236734	0.247494
ENST00000528581	protein_coding	CHID1	-0.329694	0.695224	0.491438	0.00113189	0.0118068	down	0.455207	0.444658
ENST00000445866	protein_coding	SGCE	-0.014297	3.07383	0.117593	2.13807e-08	0.000185833	down	0.446851	0.449897
ENST00000396832	protein_coding	CSNK1E	-2.10107	-0.827741	0.413705	0.00494605	0.035578	down	0.217298	0.165902
ENST00000396832	protein_coding	CSNK1E	-2.10107	-0.827741	0.413705	0.00494605	0.035578	down	0.217298	0.165902
ENST00000396832	protein_coding	CSNK1E	-2.10107	-0.827741	0.413705	0.00494605	0.035578	down	0.217298	0.165902
ENST00000489828	protein_coding	SRPK2	-0.179101	2.11113	0.204443	0.000752595	0.00880702	down	0.168225	0.192419
ENST00000619580	protein_coding	PTMS	3.28237	4.74206	0.363572	1.71498e-05	0.000896489	down	0.235398	0.258124
ENST00000619580	protein_coding	PTMS	3.28237	4.74206	0.363572	1.71498e-05	0.000896489	down	0.235398	0.258124
ENST00000619580	protein_coding	PTMS	3.28237	4.74206	0.363572	1.71498e-05	0.000896489	down	0.235398	0.258124
ENST00000619580	protein_coding	PTMS	3.28237	4.74206	0.363572	1.71498e-05	0.000896489	down	0.235398	0.258124
ENST00000619580	protein_coding	PTMS	3.28237	4.74206	0.363572	1.71498e-05	0.000896489	down	0.235398	0.258124
ENST00000356628	protein_coding	NRARP	4.56779	5.91003	0.394408	5.55855e-05	0.00159484	down	0.168861	0.24645
ENST00000356628	protein_coding	NRARP	4.56779	5.91003	0.394408	5.55855e-05	0.00159484	down	0.168861	0.24645
ENST00000610347	protein_coding	LENG8	4.70429	6.08978	0.38276	1.08631e-05	0.000717823	down	0.201763	0.267299
ENST00000610347	protein_coding	LENG8	4.70429	6.08978	0.38276	1.08631e-05	0.000717823	down	0.201763	0.267299
ENST00000610347	protein_coding	LENG8	4.70429	6.08978	0.38276	1.08631e-05	0.000717823	down	0.201763	0.267299
ENST00000610347	protein_coding	LENG8	4.70429	6.08978	0.38276	1.08631e-05	0.000717823	down	0.201763	0.267299
ENST00000402502	protein_coding	AP1B1	-3.03106	-1.55152	0.358604	0.000674851	0.00814123	down	0.0915061	0.0584165
ENST00000483233	protein_coding	ABHD14B	1.06995	2.72422	0.317699	0.00128116	0.0129529	down	0.19081	0.195033
ENST00000483233	protein_coding	ABHD14B	1.06995	2.72422	0.317699	0.00128116	0.0129529	down	0.19081	0.195033
ENST00000392358	protein_coding	GPS1	2.01843	3.55952	0.343625	0.000232456	0.0038456	down	0.184112	0.178856
ENST00000392358	protein_coding	GPS1	2.01843	3.55952	0.343625	0.000232456	0.0038456	down	0.184112	0.178856
ENST00000406686	protein_coding	SLC22A23	-0.944794	1.76482	0.152871	1.59019e-05	0.000862773	down	0.202687	0.228699
ENST00000406549	protein_coding	GAS2L1	-1.19079	-0.186352	0.498465	0.00479106	0.0347127	down	0.315729	0.223559
ENST00000406549	protein_coding	GAS2L1	-1.19079	-0.186352	0.498465	0.00479106	0.0347127	down	0.315729	0.223559
ENST00000570191	protein_coding	USP10	-0.653634	0.989805	0.320092	0.00260186	0.0219338	down	0.111794	0.136074
ENST00000570191	protein_coding	USP10	-0.653634	0.989805	0.320092	0.00260186	0.0219338	down	0.111794	0.136074
ENST00000215375	protein_coding	ATP5D	1.02307	3.85947	0.140009	9.71075e-06	0.000712502	down	0.158646	0.175496
ENST00000215375	protein_coding	ATP5D	1.02307	3.85947	0.140009	9.71075e-06	0.000712502	down	0.158646	0.175496
ENST00000215375	protein_coding	ATP5D	1.02307	3.85947	0.140009	9.71075e-06	0.000712502	down	0.158646	0.175496
uc010nhw.4	protein_coding	ELK1	3.41365	4.70985	0.407198	0.00282265	0.0232724	down	0.223623	0.201443
uc010nhw.4	protein_coding	ELK1	3.41365	4.70985	0.407198	0.00282265	0.0232724	down	0.223623	0.201443
uc010nhw.4	protein_coding	ELK1	3.41365	4.70985	0.407198	0.00282265	0.0232724	down	0.223623	0.201443
ENST00000306085	protein_coding	TRIM56	-1.23942	-0.236367	0.498943	0.00754196	0.0492668	down	0.202551	0.211583
NM_001289003	protein_coding	PHLPP2	1.10677	2.64545	0.344202	1.03447e-05	0.000717823	down	0.481765	0.458077
NM_001289003	protein_coding	PHLPP2	1.10677	2.64545	0.344202	1.03447e-05	0.000717823	down	0.481765	0.458077
ENST00000334220	protein_coding	DLST	3.67558	5.58566	0.266079	4.85935e-05	0.00150506	down	0.122046	0.190483
ENST00000279281	protein_coding	VPS51	2.23008	4.617	0.191191	9.7771e-05	0.00220365	down	0.275334	0.238135
ENST00000279281	protein_coding	VPS51	2.23008	4.617	0.191191	9.7771e-05	0.00220365	down	0.275334	0.238135
ENST00000331327	protein_coding	PURA	-3.15968	-2.03258	0.457837	0.00285895	0.0235011	down	0.31199	0.304616
uc003jbg.4	protein_coding	TPPP	-1.1068	0.391344	0.35401	0.00413046	0.0310987	down	0.287459	0.254893
uc003jbg.4	protein_coding	TPPP	-1.1068	0.391344	0.35401	0.00413046	0.0310987	down	0.287459	0.254893
uc003jbg.4	protein_coding	TPPP	-1.1068	0.391344	0.35401	0.00413046	0.0310987	down	0.287459	0.254893
ENST00000361937	protein_coding	INO80	0.664746	2.32365	0.31668	0.000126917	0.00258991	down	0.112734	0.103438
ENST00000247161	protein_coding	ELK1	-1.24351	-0.190868	0.482084	0.0156869	0.0840156	down	0.158609	0.188669
ENST00000247161	protein_coding	ELK1	-1.24351	-0.190868	0.482084	0.0156869	0.0840156	down	0.158609	0.188669
ENST00000247161	protein_coding	ELK1	-1.24351	-0.190868	0.482084	0.0156869	0.0840156	down	0.158609	0.188669
ENST00000263256	protein_coding	DESI1	-0.825043	0.432301	0.418313	0.0106089	0.0631167	down	0.139497	0.149096
ENST00000266263	protein_coding	MTFP1	-2.22692	-0.14432	0.236089	0.00110839	0.0116107	down	0.260282	0.196663
ENST00000266263	protein_coding	MTFP1	-2.22692	-0.14432	0.236089	0.00110839	0.0116107	down	0.260282	0.196663
ENST00000538404	protein_coding	LAMTOR1	2.75234	4.63728	0.270756	1.6614e-05	0.000881544	down	0.183342	0.199221
ENST00000436233	protein_coding	SEC14L1	-1.5709	1.10863	0.156093	0.000993301	0.0107125	down	0.303304	0.273173
ENST00000367330	protein_coding	TMEM9	0.777622	3.32681	0.170851	4.85163e-06	0.000538949	down	0.326615	0.31528
ENST00000359415	protein_coding	ARCN1	-1.39903	0.459017	0.275849	4.58915e-05	0.0014675	down	0.139296	0.140996
ENST00000381844	protein_coding	YWHAQ	2.01769	3.87488	0.276014	0.000161315	0.00303988	down	0.158068	0.194157
ENST00000368235	protein_coding	NAXE	-0.246088	1.66655	0.265606	0.000334283	0.00496016	down	0.23333	0.195036
ENST00000396854	protein_coding	TM9SF1	-4.16551	-3.09621	0.476547	0.0172775	0.0902926	down	0.273392	0.201831
ENST00000396854	protein_coding	TM9SF1	-4.16551	-3.09621	0.476547	0.0172775	0.0902926	down	0.273392	0.201831
ENST00000449907	protein_coding	CECR1	0.10311	2.20166	0.233493	0.00326189	0.0259861	down	0.0915872	0.14284
NM_001346092	protein_coding	TNFRSF1A	-0.00582842	1.56766	0.335995	0.000685609	0.00823594	down	0.424408	0.417704
ENST00000506139	protein_coding	NSUN2	-2.59061	-0.957194	0.322323	0.00732753	0.0482352	down	0.264424	0.152358
ENST00000506139	protein_coding	NSUN2	-2.59061	-0.957194	0.322323	0.00732753	0.0482352	down	0.264424	0.152358
ENST00000506139	protein_coding	NSUN2	-2.59061	-0.957194	0.322323	0.00732753	0.0482352	down	0.264424	0.152358
ENST00000373719	protein_coding	OGT	-2.62305	-1.26621	0.390437	0.000530049	0.0068216	down	0.159157	0.183135
ENST00000373719	protein_coding	OGT	-2.62305	-1.26621	0.390437	0.000530049	0.0068216	down	0.159157	0.183135
ENST00000373719	protein_coding	OGT	-2.62305	-1.26621	0.390437	0.000530049	0.0068216	down	0.159157	0.183135
ENST00000373719	protein_coding	OGT	-2.62305	-1.26621	0.390437	0.000530049	0.0068216	down	0.159157	0.183135
ENST00000373719	protein_coding	OGT	-2.62305	-1.26621	0.390437	0.000530049	0.0068216	down	0.159157	0.183135
ENST00000373719	protein_coding	OGT	-2.62305	-1.26621	0.390437	0.000530049	0.0068216	down	0.159157	0.183135
ENST00000373719	protein_coding	OGT	-2.62305	-1.26621	0.390437	0.000530049	0.0068216	down	0.159157	0.183135
ENST00000373719	protein_coding	OGT	-2.62305	-1.26621	0.390437	0.000530049	0.0068216	down	0.159157	0.183135
ENST00000355528	protein_coding	TBCD	-1.4402	0.897052	0.197887	0.000133399	0.00267922	down	0.087023	0.121347
ENST00000368173	protein_coding	KIRREL	-3.86483	-1.55601	0.201824	0.00148046	0.0143795	down	0.212769	0.128452
ENST00000591088	protein_coding	SEPT9	0.940435	2.96854	0.245177	2.5882e-05	0.00107767	down	0.260526	0.218678
ENST00000591088	protein_coding	SEPT9	0.940435	2.96854	0.245177	2.5882e-05	0.00107767	down	0.260526	0.218678
NM_001348343	protein_coding	STXBP5L	-4.48787	-3.43054	0.480519	0.0195287	0.0987695	down	0.171639	0.199637
ENST00000372394	protein_coding	ASS1	0.420621	2.11859	0.30822	0.00271963	0.0226102	down	0.111917	0.144492
ENST00000372394	protein_coding	ASS1	0.420621	2.11859	0.30822	0.00271963	0.0226102	down	0.111917	0.144492
ENST00000372394	protein_coding	ASS1	0.420621	2.11859	0.30822	0.00271963	0.0226102	down	0.111917	0.144492
ENST00000372394	protein_coding	ASS1	0.420621	2.11859	0.30822	0.00271963	0.0226102	down	0.111917	0.144492
ENST00000372394	protein_coding	ASS1	0.420621	2.11859	0.30822	0.00271963	0.0226102	down	0.111917	0.144492
ENST00000372394	protein_coding	ASS1	0.420621	2.11859	0.30822	0.00271963	0.0226102	down	0.111917	0.144492
ENST00000372394	protein_coding	ASS1	0.420621	2.11859	0.30822	0.00271963	0.0226102	down	0.111917	0.144492
ENST00000372394	protein_coding	ASS1	0.420621	2.11859	0.30822	0.00271963	0.0226102	down	0.111917	0.144492
ENST00000372394	protein_coding	ASS1	0.420621	2.11859	0.30822	0.00271963	0.0226102	down	0.111917	0.144492
ENST00000613923	protein_coding	POLD1	0.326375	1.68562	0.389785	0.00143114	0.0140091	down	0.226457	0.186692
ENST00000614411	protein_coding	DUSP14	-0.701018	0.625955	0.398603	0.00863564	0.0542893	down	0.238247	0.220991
ENST00000614411	protein_coding	DUSP14	-0.701018	0.625955	0.398603	0.00863564	0.0542893	down	0.238247	0.220991
ENST00000614411	protein_coding	DUSP14	-0.701018	0.625955	0.398603	0.00863564	0.0542893	down	0.238247	0.220991
ENST00000245960	protein_coding	CDC25B	-2.25478	0.0413641	0.203606	0.0365064	0.154902	down	0.542107	0.639888
ENST00000454838	protein_coding	CHID1	-0.35986	0.691529	0.482503	0.0012277	0.0124986	down	0.467656	0.445081
ENST00000263512	protein_coding	SLC10A3	1.32315	3.4038	0.236407	0.000165468	0.00308765	down	0.290116	0.223699
ENST00000263512	protein_coding	SLC10A3	1.32315	3.4038	0.236407	0.000165468	0.00308765	down	0.290116	0.223699
ENST00000345496	protein_coding	UBE2G2	-0.908959	0.526814	0.369649	0.00130287	0.0131296	down	0.156593	0.132991
ENST00000345496	protein_coding	UBE2G2	-0.908959	0.526814	0.369649	0.00130287	0.0131296	down	0.156593	0.132991
ENST00000376537	protein_coding	TLE4	-0.888126	0.40279	0.408692	0.0328915	0.143963	down	0.28749	0.223869
ENST00000275605	protein_coding	PSPH	0.472433	3.51193	0.121624	7.79944e-07	0.000299781	down	0.27218	0.268425
ENST00000261503	protein_coding	SPECC1	-0.771262	0.539751	0.403038	0.00385293	0.0295039	down	0.347341	0.266659
ENST00000261503	protein_coding	SPECC1	-0.771262	0.539751	0.403038	0.00385293	0.0295039	down	0.347341	0.266659
ENST00000485713	protein_coding	SLC4A2	2.12141	4.27643	0.224529	3.9398e-06	0.000490248	down	0.156024	0.164604
ENST00000485713	protein_coding	SLC4A2	2.12141	4.27643	0.224529	3.9398e-06	0.000490248	down	0.156024	0.164604
ENST00000485713	protein_coding	SLC4A2	2.12141	4.27643	0.224529	3.9398e-06	0.000490248	down	0.156024	0.164604
ENST00000485713	protein_coding	SLC4A2	2.12141	4.27643	0.224529	3.9398e-06	0.000490248	down	0.156024	0.164604
ENST00000485713	protein_coding	SLC4A2	2.12141	4.27643	0.224529	3.9398e-06	0.000490248	down	0.156024	0.164604
ENST00000485713	protein_coding	SLC4A2	2.12141	4.27643	0.224529	3.9398e-06	0.000490248	down	0.156024	0.164604
ENST00000396859	protein_coding	GAPDH	0.289098	3.01704	0.150941	2.55162e-05	0.00107449	down	0.166495	0.165603
ENST00000396859	protein_coding	GAPDH	0.289098	3.01704	0.150941	2.55162e-05	0.00107449	down	0.166495	0.165603
ENST00000396859	protein_coding	GAPDH	0.289098	3.01704	0.150941	2.55162e-05	0.00107449	down	0.166495	0.165603
ENST00000396859	protein_coding	GAPDH	0.289098	3.01704	0.150941	2.55162e-05	0.00107449	down	0.166495	0.165603
ENST00000396859	protein_coding	GAPDH	0.289098	3.01704	0.150941	2.55162e-05	0.00107449	down	0.166495	0.165603
ENST00000396859	protein_coding	GAPDH	0.289098	3.01704	0.150941	2.55162e-05	0.00107449	down	0.166495	0.165603
ENST00000396859	protein_coding	GAPDH	0.289098	3.01704	0.150941	2.55162e-05	0.00107449	down	0.166495	0.165603
ENST00000396859	protein_coding	GAPDH	0.289098	3.01704	0.150941	2.55162e-05	0.00107449	down	0.166495	0.165603
ENST00000396859	protein_coding	GAPDH	0.289098	3.01704	0.150941	2.55162e-05	0.00107449	down	0.166495	0.165603
ENST00000396859	protein_coding	GAPDH	0.289098	3.01704	0.150941	2.55162e-05	0.00107449	down	0.166495	0.165603
ENST00000381886	protein_coding	USP7	0.3346	1.45449	0.460128	0.000129186	0.00261755	down	0.303763	0.27542
ENST00000335613	protein_coding	VWCE	-3.78352	-2.6189	0.446081	0.00628941	0.0427372	down	0.277638	0.194844
ENST00000581208	protein_coding	VEZF1	1.50773	3.39145	0.270985	0.00360002	0.0280647	down	0.153015	0.142411
ENST00000372554	protein_coding	SH3GLB2	2.4448	3.93938	0.354884	0.000184605	0.00333075	down	0.326449	0.264096
ENST00000262293	protein_coding	PRR11	1.07369	3.64134	0.168679	0.000347671	0.00509295	down	0.130268	0.161692
ENST00000551245	protein_coding	TROAP	0.608794	2.09785	0.356245	0.00176621	0.016392	down	0.137913	0.171618
ENST00000295148	protein_coding	C2orf44	-3.99188	-2.66703	0.399191	0.0178287	0.0925007	down	0.0798912	0.0923233
ENST00000526926	protein_coding	ZNF623	-4.5959	-2.66344	0.261982	5.03785e-05	0.00152575	down	0.0957087	0.104696
ENST00000392476	protein_coding	SEC14L1	-0.072849	2.10682	0.220727	0.000509107	0.00662302	down	0.343895	0.295232
ENST00000566860	protein_coding	ORC6	-4.06006	-1.05643	0.124686	9.80423e-06	0.000714897	down	0.0643377	0.0809459
ENST00000567078	protein_coding	RP11-1035H13.3	-0.240637	1.46025	0.307596	0.00518787	0.0369346	down	0.117766	0.106491
ENST00000381359	protein_coding	SERF2	-3.73588	-2.32297	0.375553	0.000340046	0.00501978	down	0.335026	0.306854
ENST00000381359	protein_coding	SERF2	-3.73588	-2.32297	0.375553	0.000340046	0.00501978	down	0.335026	0.306854
ENST00000381359	protein_coding	SERF2	-3.73588	-2.32297	0.375553	0.000340046	0.00501978	down	0.335026	0.306854
uc010zuv.2	protein_coding	EDEM2	0.121732	1.75917	0.321428	1.2609e-05	0.000771911	down	0.417741	0.418928
uc010zuv.2	protein_coding	EDEM2	0.121732	1.75917	0.321428	1.2609e-05	0.000771911	down	0.417741	0.418928
uc010zuv.2	protein_coding	EDEM2	0.121732	1.75917	0.321428	1.2609e-05	0.000771911	down	0.417741	0.418928
uc010zuv.2	protein_coding	EDEM2	0.121732	1.75917	0.321428	1.2609e-05	0.000771911	down	0.417741	0.418928
ENST00000526683	protein_coding	PUF60	-1.81928	1.33396	0.112404	3.54717e-05	0.00128101	down	0.123267	0.17569
ENST00000443491	protein_coding	DMTN	-1.61325	0.379768	0.251212	0.000719084	0.00850861	down	0.184098	0.188253
ENST00000405930	protein_coding	ZDHHC8	-5.3573	-4.00135	0.390679	0.000882676	0.00982563	down	0.191196	0.12245
ENST00000405930	protein_coding	ZDHHC8	-5.3573	-4.00135	0.390679	0.000882676	0.00982563	down	0.191196	0.12245
ENST00000592694	protein_coding	YIF1B	1.18855	2.20114	0.495658	0.00986959	0.0597815	down	0.168653	0.159503
ENST00000592694	protein_coding	YIF1B	1.18855	2.20114	0.495658	0.00986959	0.0597815	down	0.168653	0.159503
ENST00000411594	protein_coding	BRD8	-2.51051	-1.05834	0.365471	0.000748814	0.00877652	down	0.440657	0.286791
ENST00000411594	protein_coding	BRD8	-2.51051	-1.05834	0.365471	0.000748814	0.00877652	down	0.440657	0.286791
ENST00000411594	protein_coding	BRD8	-2.51051	-1.05834	0.365471	0.000748814	0.00877652	down	0.440657	0.286791
ENST00000411594	protein_coding	BRD8	-2.51051	-1.05834	0.365471	0.000748814	0.00877652	down	0.440657	0.286791
ENST00000411594	protein_coding	BRD8	-2.51051	-1.05834	0.365471	0.000748814	0.00877652	down	0.440657	0.286791
ENST00000304218	protein_coding	HIST1H1E	2.27764	3.41584	0.454326	0.0129984	0.0732311	down	0.512718	0.604918
ENST00000269812	protein_coding	PLPP2	0.492036	1.877	0.382899	0.000375747	0.00540056	down	0.13014	0.111572
ENST00000269812	protein_coding	PLPP2	0.492036	1.877	0.382899	0.000375747	0.00540056	down	0.13014	0.111572
ENST00000269812	protein_coding	PLPP2	0.492036	1.877	0.382899	0.000375747	0.00540056	down	0.13014	0.111572
ENST00000275767	protein_coding	TMEM140	-2.00953	-0.608321	0.378611	0.00548673	0.0386029	down	0.254438	0.146518
ENST00000275767	protein_coding	TMEM140	-2.00953	-0.608321	0.378611	0.00548673	0.0386029	down	0.254438	0.146518
ENST00000247226	protein_coding	PLEKHG3	-2.43594	-1.13416	0.405623	0.0156463	0.0838911	down	0.60808	0.710413
ENST00000454345	protein_coding	DGKZ	-4.88475	-3.27141	0.326842	0.000358524	0.00521523	down	0.147184	0.140061
ENST00000350669	protein_coding	LDHB	-1.9707	-0.214619	0.296052	0.00218038	0.0191639	down	0.24684	0.198712
ENST00000350669	protein_coding	LDHB	-1.9707	-0.214619	0.296052	0.00218038	0.0191639	down	0.24684	0.198712
ENST00000539106	protein_coding	KXD1	-1.24939	1.60316	0.138451	1.82204e-06	0.000365942	down	0.133761	0.159575
uc001kpy.2	protein_coding	SLC25A28	-0.145732	2.37314	0.17448	0.000120751	0.00250624	down	0.296181	0.24178
ENST00000410062	protein_coding	UBE2E3	-2.63653	-1.31632	0.400475	0.000807264	0.00923694	down	0.170921	0.131002
ENST00000361831	protein_coding	YY1AP1	-0.0700436	2.06054	0.228365	3.86854e-05	0.0013578	down	0.417248	0.418582
ENST00000353442	protein_coding	LMBR1	-1.90462	1.27329	0.110498	4.0428e-05	0.00138121	down	0.229209	0.177641
ENST00000288439	protein_coding	SLC38A10	-0.83135	1.21641	0.24186	0.000332698	0.00494639	down	0.239263	0.204813
ENST00000304516	protein_coding	INO80E	-0.0840523	1.92992	0.24759	0.000132726	0.00267509	down	0.188178	0.205917
ENST00000396210	protein_coding	MGST1	-2.77288	-0.665024	0.231992	1.473e-06	0.000351311	down	0.295357	0.296432
ENST00000396210	protein_coding	MGST1	-2.77288	-0.665024	0.231992	1.473e-06	0.000351311	down	0.295357	0.296432
ENST00000396210	protein_coding	MGST1	-2.77288	-0.665024	0.231992	1.473e-06	0.000351311	down	0.295357	0.296432
ENST00000396210	protein_coding	MGST1	-2.77288	-0.665024	0.231992	1.473e-06	0.000351311	down	0.295357	0.296432
NM_001271811	protein_coding	MED21	-0.817211	1.44147	0.208962	3.44504e-05	0.00125601	down	0.388898	0.341403
NM_001271811	protein_coding	MED21	-0.817211	1.44147	0.208962	3.44504e-05	0.00125601	down	0.388898	0.341403
ENST00000321897	protein_coding	VARS2	-3.4293	-0.101063	0.0995638	6.54108e-06	0.000587802	down	0.296002	0.184418
ENST00000321897	protein_coding	VARS2	-3.4293	-0.101063	0.0995638	6.54108e-06	0.000587802	down	0.296002	0.184418
ENST00000382895	protein_coding	NSD2	-0.934071	0.206564	0.45356	0.0139749	0.0772039	down	0.432367	0.378101
ENST00000382895	protein_coding	NSD2	-0.934071	0.206564	0.45356	0.0139749	0.0772039	down	0.432367	0.378101
ENST00000382895	protein_coding	NSD2	-0.934071	0.206564	0.45356	0.0139749	0.0772039	down	0.432367	0.378101
ENST00000455057	protein_coding	IL17RC	-1.82516	0.0488109	0.272821	0.000594427	0.0073687	down	0.181105	0.194161
ENST00000323146	protein_coding	SLC35A4	-0.447758	2.09324	0.171824	1.07649e-05	0.000717823	down	0.226394	0.218848
ENST00000323146	protein_coding	SLC35A4	-0.447758	2.09324	0.171824	1.07649e-05	0.000717823	down	0.226394	0.218848
ENST00000323146	protein_coding	SLC35A4	-0.447758	2.09324	0.171824	1.07649e-05	0.000717823	down	0.226394	0.218848
ENST00000323146	protein_coding	SLC35A4	-0.447758	2.09324	0.171824	1.07649e-05	0.000717823	down	0.226394	0.218848
ENST00000323146	protein_coding	SLC35A4	-0.447758	2.09324	0.171824	1.07649e-05	0.000717823	down	0.226394	0.218848
ENST00000323146	protein_coding	SLC35A4	-0.447758	2.09324	0.171824	1.07649e-05	0.000717823	down	0.226394	0.218848
ENST00000336314	protein_coding	LARP1	-3.19207	-0.991222	0.21751	0.000446497	0.00609964	down	0.273011	0.170761
ENST00000336314	protein_coding	LARP1	-3.19207	-0.991222	0.21751	0.000446497	0.00609964	down	0.273011	0.170761
ENST00000336314	protein_coding	LARP1	-3.19207	-0.991222	0.21751	0.000446497	0.00609964	down	0.273011	0.170761
ENST00000336314	protein_coding	LARP1	-3.19207	-0.991222	0.21751	0.000446497	0.00609964	down	0.273011	0.170761
ENST00000336314	protein_coding	LARP1	-3.19207	-0.991222	0.21751	0.000446497	0.00609964	down	0.273011	0.170761
ENST00000336314	protein_coding	LARP1	-3.19207	-0.991222	0.21751	0.000446497	0.00609964	down	0.273011	0.170761
ENST00000336314	protein_coding	LARP1	-3.19207	-0.991222	0.21751	0.000446497	0.00609964	down	0.273011	0.170761
ENST00000336314	protein_coding	LARP1	-3.19207	-0.991222	0.21751	0.000446497	0.00609964	down	0.273011	0.170761
ENST00000336314	protein_coding	LARP1	-3.19207	-0.991222	0.21751	0.000446497	0.00609964	down	0.273011	0.170761
ENST00000336314	protein_coding	LARP1	-3.19207	-0.991222	0.21751	0.000446497	0.00609964	down	0.273011	0.170761
ENST00000336314	protein_coding	LARP1	-3.19207	-0.991222	0.21751	0.000446497	0.00609964	down	0.273011	0.170761
ENST00000336314	protein_coding	LARP1	-3.19207	-0.991222	0.21751	0.000446497	0.00609964	down	0.273011	0.170761
ENST00000336314	protein_coding	LARP1	-3.19207	-0.991222	0.21751	0.000446497	0.00609964	down	0.273011	0.170761
ENST00000635647	protein_coding	PTBP1	0.946965	2.10267	0.448848	0.0127725	0.0723862	down	0.119793	0.12964
ENST00000635647	protein_coding	PTBP1	0.946965	2.10267	0.448848	0.0127725	0.0723862	down	0.119793	0.12964
ENST00000635647	protein_coding	PTBP1	0.946965	2.10267	0.448848	0.0127725	0.0723862	down	0.119793	0.12964
ENST00000635647	protein_coding	PTBP1	0.946965	2.10267	0.448848	0.0127725	0.0723862	down	0.119793	0.12964
ENST00000413699	protein_coding	RPL15	-3.73403	-1.29145	0.183954	0.00115842	0.0119798	down	0.268715	0.159631
ENST00000413699	protein_coding	RPL15	-3.73403	-1.29145	0.183954	0.00115842	0.0119798	down	0.268715	0.159631
ENST00000413699	protein_coding	RPL15	-3.73403	-1.29145	0.183954	0.00115842	0.0119798	down	0.268715	0.159631
ENST00000413699	protein_coding	RPL15	-3.73403	-1.29145	0.183954	0.00115842	0.0119798	down	0.268715	0.159631
ENST00000413699	protein_coding	RPL15	-3.73403	-1.29145	0.183954	0.00115842	0.0119798	down	0.268715	0.159631
ENST00000413699	protein_coding	RPL15	-3.73403	-1.29145	0.183954	0.00115842	0.0119798	down	0.268715	0.159631
ENST00000413699	protein_coding	RPL15	-3.73403	-1.29145	0.183954	0.00115842	0.0119798	down	0.268715	0.159631
ENST00000392335	protein_coding	ARMC6	-2.34523	-0.99178	0.391355	5.11241e-05	0.00153413	down	0.18612	0.16036
ENST00000504937	protein_coding	TP53	-0.219841	2.34618	0.16887	1.77718e-05	0.00091455	down	0.15405	0.177246
ENST00000504937	protein_coding	TP53	-0.219841	2.34618	0.16887	1.77718e-05	0.00091455	down	0.15405	0.177246
ENST00000330333	protein_coding	BACE2	-3.38996	-0.152148	0.106004	6.70057e-06	0.000587802	down	0.189452	0.235601
ENST00000330333	protein_coding	BACE2	-3.38996	-0.152148	0.106004	6.70057e-06	0.000587802	down	0.189452	0.235601
ENST00000330333	protein_coding	BACE2	-3.38996	-0.152148	0.106004	6.70057e-06	0.000587802	down	0.189452	0.235601
ENST00000330333	protein_coding	BACE2	-3.38996	-0.152148	0.106004	6.70057e-06	0.000587802	down	0.189452	0.235601
ENST00000330333	protein_coding	BACE2	-3.38996	-0.152148	0.106004	6.70057e-06	0.000587802	down	0.189452	0.235601
ENST00000271715	protein_coding	POGZ	4.06731	5.29743	0.426281	9.84052e-06	0.000715265	down	0.174031	0.225485
ENST00000420283	protein_coding	TSPYL4	-1.00974	0.941908	0.258522	0.0288763	0.131499	down	0.513406	0.218483
ENST00000346916	protein_coding	BSG	6.79012	7.89949	0.463493	7.60546e-05	0.00190811	down	0.410569	0.59413
ENST00000346916	protein_coding	BSG	6.79012	7.89949	0.463493	7.60546e-05	0.00190811	down	0.410569	0.59413
ENST00000346916	protein_coding	BSG	6.79012	7.89949	0.463493	7.60546e-05	0.00190811	down	0.410569	0.59413
ENST00000346916	protein_coding	BSG	6.79012	7.89949	0.463493	7.60546e-05	0.00190811	down	0.410569	0.59413
ENST00000624234	protein_coding	EIF3L	-4.84072	-1.41101	0.0928011	0.00223845	0.0195095	down	0.464813	0.519658
ENST00000624234	protein_coding	EIF3L	-4.84072	-1.41101	0.0928011	0.00223845	0.0195095	down	0.464813	0.519658
ENST00000624234	protein_coding	EIF3L	-4.84072	-1.41101	0.0928011	0.00223845	0.0195095	down	0.464813	0.519658
ENST00000624234	protein_coding	EIF3L	-4.84072	-1.41101	0.0928011	0.00223845	0.0195095	down	0.464813	0.519658
ENST00000448587	protein_coding	TINCR	-0.19333	1.34716	0.34377	3.98616e-05	0.00137451	down	0.429109	0.432573
ENST00000274787	protein_coding	HIGD2A	1.54487	3.86444	0.200327	2.25904e-05	0.00101719	down	0.333663	0.284435
ENST00000274787	protein_coding	HIGD2A	1.54487	3.86444	0.200327	2.25904e-05	0.00101719	down	0.333663	0.284435
ENST00000395111	protein_coding	NFIC	-3.79036	-2.78364	0.497676	0.000644168	0.0078535	down	0.303212	0.233362
ENST00000372842	protein_coding	CERCAM	-5.51046	-4.27935	0.42599	0.00697047	0.0464481	down	0.316014	0.168712
ENST00000372842	protein_coding	CERCAM	-5.51046	-4.27935	0.42599	0.00697047	0.0464481	down	0.316014	0.168712
ENST00000546588	protein_coding	VPS29	-2.76736	-0.176902	0.166033	3.22676e-06	0.000458881	down	0.235354	0.216848
ENST00000553811	protein_coding	RP11-404P21.8	-5.95355	-4.84544	0.463904	0.00759099	0.0494743	down	0.341041	0.239498
ENST00000340666	protein_coding	SYN1	-4.10821	-3.01967	0.470235	0.0325865	0.143123	down	0.271017	0.180128
ENST00000335999	protein_coding	NCKAP5L	-1.5319	-0.108466	0.372824	0.000128024	0.00260091	down	0.165743	0.106414
ENST00000335999	protein_coding	NCKAP5L	-1.5319	-0.108466	0.372824	0.000128024	0.00260091	down	0.165743	0.106414
ENST00000335999	protein_coding	NCKAP5L	-1.5319	-0.108466	0.372824	0.000128024	0.00260091	down	0.165743	0.106414
ENST00000375401	protein_coding	KDM5C	-1.14773	-0.132369	0.494706	0.0058654	0.0406337	down	0.213358	0.191671
ENST00000219782	protein_coding	MAZ	-0.0350337	2.54851	0.166831	5.37071e-05	0.00156477	down	0.367157	0.317554
ENST00000219782	protein_coding	MAZ	-0.0350337	2.54851	0.166831	5.37071e-05	0.00156477	down	0.367157	0.317554
ENST00000219782	protein_coding	MAZ	-0.0350337	2.54851	0.166831	5.37071e-05	0.00156477	down	0.367157	0.317554
ENST00000219782	protein_coding	MAZ	-0.0350337	2.54851	0.166831	5.37071e-05	0.00156477	down	0.367157	0.317554
ENST00000219782	protein_coding	MAZ	-0.0350337	2.54851	0.166831	5.37071e-05	0.00156477	down	0.367157	0.317554
ENST00000219782	protein_coding	MAZ	-0.0350337	2.54851	0.166831	5.37071e-05	0.00156477	down	0.367157	0.317554
ENST00000219782	protein_coding	MAZ	-0.0350337	2.54851	0.166831	5.37071e-05	0.00156477	down	0.367157	0.317554
ENST00000219782	protein_coding	MAZ	-0.0350337	2.54851	0.166831	5.37071e-05	0.00156477	down	0.367157	0.317554
ENST00000219782	protein_coding	MAZ	-0.0350337	2.54851	0.166831	5.37071e-05	0.00156477	down	0.367157	0.317554
ENST00000219782	protein_coding	MAZ	-0.0350337	2.54851	0.166831	5.37071e-05	0.00156477	down	0.367157	0.317554
ENST00000336557	protein_coding	CIDEB	0.270554	2.50226	0.212906	4.65633e-07	0.000296927	down	0.45173	0.401903
ENST00000383766	protein_coding	RBMS3	-0.381718	0.778849	0.447337	0.0050699	0.0362229	down	0.35083	0.336187
ENST00000199320	protein_coding	DIMT1	-2.21153	-0.171691	0.24319	0.000232045	0.00384159	down	0.329404	0.294592
NM_001324009	protein_coding	CTNNA1	-2.81034	-1.1494	0.316235	0.00436754	0.0324147	down	0.388563	0.377447
ENST00000535572	protein_coding	WNK1	1.65276	3.73351	0.236392	0.000533724	0.00684986	down	0.279964	0.234957
ENST00000535572	protein_coding	WNK1	1.65276	3.73351	0.236392	0.000533724	0.00684986	down	0.279964	0.234957
ENST00000535572	protein_coding	WNK1	1.65276	3.73351	0.236392	0.000533724	0.00684986	down	0.279964	0.234957
ENST00000535572	protein_coding	WNK1	1.65276	3.73351	0.236392	0.000533724	0.00684986	down	0.279964	0.234957
ENST00000263119	protein_coding	CABIN1	-2.6253	-1.23721	0.38207	0.00376349	0.0289935	down	0.360978	0.225463
ENST00000396801	protein_coding	ZNF384	4.05493	5.68451	0.323181	9.42847e-07	0.0003222	down	0.111854	0.196927
ENST00000396801	protein_coding	ZNF384	4.05493	5.68451	0.323181	9.42847e-07	0.0003222	down	0.111854	0.196927
ENST00000396801	protein_coding	ZNF384	4.05493	5.68451	0.323181	9.42847e-07	0.0003222	down	0.111854	0.196927
ENST00000396801	protein_coding	ZNF384	4.05493	5.68451	0.323181	9.42847e-07	0.0003222	down	0.111854	0.196927
uc010yrt.2	protein_coding	MOGS	-1.31234	-0.0164388	0.407282	0.00326802	0.0260259	down	0.100501	0.0978482
uc010yrt.2	protein_coding	MOGS	-1.31234	-0.0164388	0.407282	0.00326802	0.0260259	down	0.100501	0.0978482
uc010yrt.2	protein_coding	MOGS	-1.31234	-0.0164388	0.407282	0.00326802	0.0260259	down	0.100501	0.0978482
uc010yrt.2	protein_coding	MOGS	-1.31234	-0.0164388	0.407282	0.00326802	0.0260259	down	0.100501	0.0978482
uc010yrt.2	protein_coding	MOGS	-1.31234	-0.0164388	0.407282	0.00326802	0.0260259	down	0.100501	0.0978482
ENST00000613459	protein_coding	HMGXB3	-0.200916	1.87788	0.236713	0.000502575	0.00655958	down	0.176409	0.164874
ENST00000613459	protein_coding	HMGXB3	-0.200916	1.87788	0.236713	0.000502575	0.00655958	down	0.176409	0.164874
ENST00000613459	protein_coding	HMGXB3	-0.200916	1.87788	0.236713	0.000502575	0.00655958	down	0.176409	0.164874
ENST00000613459	protein_coding	HMGXB3	-0.200916	1.87788	0.236713	0.000502575	0.00655958	down	0.176409	0.164874
ENST00000359209	protein_coding	KIRREL	-1.24764	1.50161	0.148729	3.42464e-05	0.00125057	down	0.228404	0.218204
ENST00000399440	protein_coding	GMPR2	3.12528	4.59029	0.362231	1.00856e-05	0.000717823	down	0.173164	0.212907
ENST00000346341	protein_coding	ARRB2	3.64002	4.93176	0.408461	3.78004e-05	0.00133787	down	0.159763	0.209159
ENST00000346341	protein_coding	ARRB2	3.64002	4.93176	0.408461	3.78004e-05	0.00133787	down	0.159763	0.209159
ENST00000289865	protein_coding	USP21	-2.36267	-0.88532	0.359147	0.00177867	0.0164543	down	0.127515	0.12309
ENST00000043402	protein_coding	RTN4R	-1.38992	-0.292908	0.467484	0.0101233	0.0609155	down	0.139638	0.139155
ENST00000043402	protein_coding	RTN4R	-1.38992	-0.292908	0.467484	0.0101233	0.0609155	down	0.139638	0.139155
ENST00000043402	protein_coding	RTN4R	-1.38992	-0.292908	0.467484	0.0101233	0.0609155	down	0.139638	0.139155
ENST00000368401	protein_coding	SLC50A1	-0.27965	2.13166	0.187985	1.59968e-06	0.000358818	down	0.10105	0.121855
ENST00000368401	protein_coding	SLC50A1	-0.27965	2.13166	0.187985	1.59968e-06	0.000358818	down	0.10105	0.121855
ENST00000371542	protein_coding	LRRC26	-2.04398	-0.559674	0.357419	0.0029906	0.0243329	down	0.304804	0.225587
ENST00000294168	protein_coding	TAF6L	-1.87172	-0.463018	0.37665	0.00207025	0.0184941	down	0.373693	0.292881
ENST00000269260	protein_coding	ARRB2	3.06566	4.7018	0.321717	2.56851e-05	0.00107733	down	0.161287	0.163384
ENST00000269260	protein_coding	ARRB2	3.06566	4.7018	0.321717	2.56851e-05	0.00107733	down	0.161287	0.163384
ENST00000292254	protein_coding	RUSC1	-1.07751	0.436495	0.350137	9.29576e-05	0.00215421	down	0.11914	0.12905
ENST00000622850	protein_coding	FDFT1	0.339967	2.2055	0.274422	9.66914e-05	0.0021941	down	0.216919	0.209951
ENST00000360845	protein_coding	GNL3L	-2.32433	-1.18358	0.453524	0.0048002	0.0347472	down	0.133097	0.126297
ENST00000360845	protein_coding	GNL3L	-2.32433	-1.18358	0.453524	0.0048002	0.0347472	down	0.133097	0.126297
ENST00000564595	protein_coding	ALDOA	2.7107	4.23745	0.347059	1.66485e-05	0.000881544	down	0.145238	0.156066
ENST00000564595	protein_coding	ALDOA	2.7107	4.23745	0.347059	1.66485e-05	0.000881544	down	0.145238	0.156066
ENST00000564595	protein_coding	ALDOA	2.7107	4.23745	0.347059	1.66485e-05	0.000881544	down	0.145238	0.156066
ENST00000564595	protein_coding	ALDOA	2.7107	4.23745	0.347059	1.66485e-05	0.000881544	down	0.145238	0.156066
ENST00000564595	protein_coding	ALDOA	2.7107	4.23745	0.347059	1.66485e-05	0.000881544	down	0.145238	0.156066
ENST00000564595	protein_coding	ALDOA	2.7107	4.23745	0.347059	1.66485e-05	0.000881544	down	0.145238	0.156066
ENST00000564595	protein_coding	ALDOA	2.7107	4.23745	0.347059	1.66485e-05	0.000881544	down	0.145238	0.156066
ENST00000564595	protein_coding	ALDOA	2.7107	4.23745	0.347059	1.66485e-05	0.000881544	down	0.145238	0.156066
ENST00000564595	protein_coding	ALDOA	2.7107	4.23745	0.347059	1.66485e-05	0.000881544	down	0.145238	0.156066
ENST00000564595	protein_coding	ALDOA	2.7107	4.23745	0.347059	1.66485e-05	0.000881544	down	0.145238	0.156066
ENST00000566304	protein_coding	HEXA	-3.01824	0.295112	0.100596	0.000123739	0.00254092	down	0.0755399	0.0772477
ENST00000566304	protein_coding	HEXA	-3.01824	0.295112	0.100596	0.000123739	0.00254092	down	0.0755399	0.0772477
ENST00000566304	protein_coding	HEXA	-3.01824	0.295112	0.100596	0.000123739	0.00254092	down	0.0755399	0.0772477
ENST00000532741	protein_coding	EEF1D	-3.67124	-2.4035	0.415309	0.00350687	0.0274883	down	0.129005	0.110508
ENST00000532741	protein_coding	EEF1D	-3.67124	-2.4035	0.415309	0.00350687	0.0274883	down	0.129005	0.110508
ENST00000532741	protein_coding	EEF1D	-3.67124	-2.4035	0.415309	0.00350687	0.0274883	down	0.129005	0.110508
ENST00000532741	protein_coding	EEF1D	-3.67124	-2.4035	0.415309	0.00350687	0.0274883	down	0.129005	0.110508
ENST00000532741	protein_coding	EEF1D	-3.67124	-2.4035	0.415309	0.00350687	0.0274883	down	0.129005	0.110508
ENST00000532741	protein_coding	EEF1D	-3.67124	-2.4035	0.415309	0.00350687	0.0274883	down	0.129005	0.110508
ENST00000329563	protein_coding	TSPO	-5.32172	-3.93074	0.381306	0.000801824	0.00918387	down	0.0788036	0.0574821
ENST00000557258	protein_coding	FOXN3	-4.11616	-2.56774	0.341886	0.00134541	0.0134283	down	0.179416	0.123794
NM_001352054	protein_coding	EML2	-1.84493	-0.509001	0.396138	0.00119576	0.0122938	down	0.146873	0.162204
ENST00000323081	protein_coding	SPNS1	0.928591	2.56375	0.321936	8.61738e-05	0.00205825	down	0.37233	0.334961
ENST00000323081	protein_coding	SPNS1	0.928591	2.56375	0.321936	8.61738e-05	0.00205825	down	0.37233	0.334961
ENST00000323081	protein_coding	SPNS1	0.928591	2.56375	0.321936	8.61738e-05	0.00205825	down	0.37233	0.334961
ENST00000323081	protein_coding	SPNS1	0.928591	2.56375	0.321936	8.61738e-05	0.00205825	down	0.37233	0.334961
NM_001319186	protein_coding	HDGF	-0.147683	0.994087	0.453203	0.00478744	0.0346987	down	0.0443852	0.0787013
NM_001319186	protein_coding	HDGF	-0.147683	0.994087	0.453203	0.00478744	0.0346987	down	0.0443852	0.0787013
NM_001319186	protein_coding	HDGF	-0.147683	0.994087	0.453203	0.00478744	0.0346987	down	0.0443852	0.0787013
NM_001319186	protein_coding	HDGF	-0.147683	0.994087	0.453203	0.00478744	0.0346987	down	0.0443852	0.0787013
NM_001319186	protein_coding	HDGF	-0.147683	0.994087	0.453203	0.00478744	0.0346987	down	0.0443852	0.0787013
NM_001319186	protein_coding	HDGF	-0.147683	0.994087	0.453203	0.00478744	0.0346987	down	0.0443852	0.0787013
NM_001319186	protein_coding	HDGF	-0.147683	0.994087	0.453203	0.00478744	0.0346987	down	0.0443852	0.0787013
NM_001319186	protein_coding	HDGF	-0.147683	0.994087	0.453203	0.00478744	0.0346987	down	0.0443852	0.0787013
NM_001319186	protein_coding	HDGF	-0.147683	0.994087	0.453203	0.00478744	0.0346987	down	0.0443852	0.0787013
NM_001319186	protein_coding	HDGF	-0.147683	0.994087	0.453203	0.00478744	0.0346987	down	0.0443852	0.0787013
NM_001319186	protein_coding	HDGF	-0.147683	0.994087	0.453203	0.00478744	0.0346987	down	0.0443852	0.0787013
ENST00000613539	protein_coding	HMOX2	0.9875	2.46719	0.358565	0.00114102	0.0118665	down	0.453157	0.440352
ENST00000450736	protein_coding	SLC16A5	-3.05153	-1.99987	0.482413	0.0262282	0.122954	down	0.241802	0.141596
ENST00000302165	protein_coding	IRF2BP1	-0.0609102	1.44348	0.35248	0.00669548	0.0449032	down	0.121127	0.152568
ENST00000302165	protein_coding	IRF2BP1	-0.0609102	1.44348	0.35248	0.00669548	0.0449032	down	0.121127	0.152568
ENST00000302165	protein_coding	IRF2BP1	-0.0609102	1.44348	0.35248	0.00669548	0.0449032	down	0.121127	0.152568
ENST00000215956	protein_coding	SNU13	-3.41946	-1.79149	0.323542	0.0200115	0.100678	down	0.451282	0.273791
ENST00000215956	protein_coding	SNU13	-3.41946	-1.79149	0.323542	0.0200115	0.100678	down	0.451282	0.273791
ENST00000415002	protein_coding	CD59	-2.06726	-0.267567	0.287235	0.00409538	0.0309056	down	0.297327	0.339756
ENST00000257435	protein_coding	NREP	4.37526	5.6386	0.416579	7.55691e-05	0.00190811	down	0.213431	0.259297
ENST00000404909	protein_coding	RTN4	-2.83358	0.778196	0.0817989	9.73545e-06	0.000712502	down	0.176182	0.164612
ENST00000368623	protein_coding	SLC39A1	-0.0131284	1.6583	0.313942	0.00177419	0.0164195	down	0.318234	0.264252
ENST00000368623	protein_coding	SLC39A1	-0.0131284	1.6583	0.313942	0.00177419	0.0164195	down	0.318234	0.264252
ENST00000368623	protein_coding	SLC39A1	-0.0131284	1.6583	0.313942	0.00177419	0.0164195	down	0.318234	0.264252
ENST00000368623	protein_coding	SLC39A1	-0.0131284	1.6583	0.313942	0.00177419	0.0164195	down	0.318234	0.264252
ENST00000368623	protein_coding	SLC39A1	-0.0131284	1.6583	0.313942	0.00177419	0.0164195	down	0.318234	0.264252
ENST00000368623	protein_coding	SLC39A1	-0.0131284	1.6583	0.313942	0.00177419	0.0164195	down	0.318234	0.264252
ENST00000368623	protein_coding	SLC39A1	-0.0131284	1.6583	0.313942	0.00177419	0.0164195	down	0.318234	0.264252
ENST00000368623	protein_coding	SLC39A1	-0.0131284	1.6583	0.313942	0.00177419	0.0164195	down	0.318234	0.264252
ENST00000358965	protein_coding	NUMA1	1.22938	2.56832	0.395312	0.00212634	0.0188919	down	0.450864	0.430679
ENST00000358965	protein_coding	NUMA1	1.22938	2.56832	0.395312	0.00212634	0.0188919	down	0.450864	0.430679
ENST00000358965	protein_coding	NUMA1	1.22938	2.56832	0.395312	0.00212634	0.0188919	down	0.450864	0.430679
ENST00000407623	protein_coding	CYB5R3	2.01609	3.23559	0.429431	0.0120381	0.069322	down	0.402543	0.283454
ENST00000407623	protein_coding	CYB5R3	2.01609	3.23559	0.429431	0.0120381	0.069322	down	0.402543	0.283454
ENST00000407623	protein_coding	CYB5R3	2.01609	3.23559	0.429431	0.0120381	0.069322	down	0.402543	0.283454
ENST00000407623	protein_coding	CYB5R3	2.01609	3.23559	0.429431	0.0120381	0.069322	down	0.402543	0.283454
ENST00000541682	protein_coding	HES7	0.387281	2.51536	0.228763	0.000386732	0.00549635	down	0.241831	0.220183
ENST00000452918	protein_coding	SUGP2	0.623319	2.92053	0.203455	0.000769768	0.00891934	down	0.39761	0.321297
ENST00000452918	protein_coding	SUGP2	0.623319	2.92053	0.203455	0.000769768	0.00891934	down	0.39761	0.321297
ENST00000452918	protein_coding	SUGP2	0.623319	2.92053	0.203455	0.000769768	0.00891934	down	0.39761	0.321297
ENST00000452918	protein_coding	SUGP2	0.623319	2.92053	0.203455	0.000769768	0.00891934	down	0.39761	0.321297
ENST00000452918	protein_coding	SUGP2	0.623319	2.92053	0.203455	0.000769768	0.00891934	down	0.39761	0.321297
ENST00000452918	protein_coding	SUGP2	0.623319	2.92053	0.203455	0.000769768	0.00891934	down	0.39761	0.321297
ENST00000311956	protein_coding	ARHGAP1	-0.728682	0.324901	0.48177	0.0284368	0.130087	down	0.372788	0.32606
ENST00000311956	protein_coding	ARHGAP1	-0.728682	0.324901	0.48177	0.0284368	0.130087	down	0.372788	0.32606
ENST00000455775	protein_coding	FOXP3	3.8296	5.33691	0.351765	0.000117398	0.00246375	down	0.251247	0.254764
uc002grs.2	protein_coding	SREBF1	2.61964	4.73411	0.23093	6.84565e-07	0.000299781	down	0.343491	0.332949
uc002grs.2	protein_coding	SREBF1	2.61964	4.73411	0.23093	6.84565e-07	0.000299781	down	0.343491	0.332949
uc002grs.2	protein_coding	SREBF1	2.61964	4.73411	0.23093	6.84565e-07	0.000299781	down	0.343491	0.332949
uc002grs.2	protein_coding	SREBF1	2.61964	4.73411	0.23093	6.84565e-07	0.000299781	down	0.343491	0.332949
uc002grs.2	protein_coding	SREBF1	2.61964	4.73411	0.23093	6.84565e-07	0.000299781	down	0.343491	0.332949
ENST00000371224	protein_coding	ALDH18A1	-4.98701	-3.61665	0.386794	0.00473332	0.0344482	down	0.193578	0.180767
ENST00000251993	protein_coding	KIAA0930	-6.07024	-4.72014	0.392265	0.00856236	0.0539026	down	0.233656	0.182364
ENST00000251993	protein_coding	KIAA0930	-6.07024	-4.72014	0.392265	0.00856236	0.0539026	down	0.233656	0.182364
ENST00000599686	protein_coding	WIZ	-2.84079	-1.82453	0.494397	0.00859779	0.0540811	down	0.132919	0.145137
ENST00000599686	protein_coding	WIZ	-2.84079	-1.82453	0.494397	0.00859779	0.0540811	down	0.132919	0.145137
ENST00000599686	protein_coding	WIZ	-2.84079	-1.82453	0.494397	0.00859779	0.0540811	down	0.132919	0.145137
ENST00000395040	protein_coding	MATK	2.90742	4.63669	0.301604	7.94192e-06	0.000641858	down	0.133275	0.185479
ENST00000395040	protein_coding	MATK	2.90742	4.63669	0.301604	7.94192e-06	0.000641858	down	0.133275	0.185479
ENST00000317509	protein_coding	TLE3	-1.06707	1.18065	0.210556	0.00152399	0.0147191	down	0.139095	0.15469
ENST00000368272	protein_coding	BGLAP	-2.74319	-1.73448	0.496991	0.00285962	0.0235011	down	0.139817	0.106513
ENST00000368272	protein_coding	BGLAP	-2.74319	-1.73448	0.496991	0.00285962	0.0235011	down	0.139817	0.106513
ENST00000621751	protein_coding	SLC6A6	-3.25321	-2.21701	0.487612	0.0182696	0.0941707	down	0.35004	0.268816
ENST00000621751	protein_coding	SLC6A6	-3.25321	-2.21701	0.487612	0.0182696	0.0941707	down	0.35004	0.268816
ENST00000621751	protein_coding	SLC6A6	-3.25321	-2.21701	0.487612	0.0182696	0.0941707	down	0.35004	0.268816
ENST00000342203	protein_coding	SSX2IP	-5.49243	-4.42566	0.477388	0.00779464	0.0502679	down	0.132946	0.126291
ENST00000617556	protein_coding	CYFIP1	-4.26055	-2.91476	0.393438	0.0204821	0.102594	down	0.264098	0.140358
ENST00000264938	protein_coding	SLC9A3	-1.67803	1.84522	0.0869752	6.0447e-06	0.000576173	down	0.175427	0.192698
ENST00000264938	protein_coding	SLC9A3	-1.67803	1.84522	0.0869752	6.0447e-06	0.000576173	down	0.175427	0.192698
ENST00000264938	protein_coding	SLC9A3	-1.67803	1.84522	0.0869752	6.0447e-06	0.000576173	down	0.175427	0.192698
ENST00000264938	protein_coding	SLC9A3	-1.67803	1.84522	0.0869752	6.0447e-06	0.000576173	down	0.175427	0.192698
ENST00000392006	protein_coding	HNRNPUL1	1.68228	3.3829	0.307654	6.69319e-05	0.00176494	down	0.332014	0.324404
ENST00000392006	protein_coding	HNRNPUL1	1.68228	3.3829	0.307654	6.69319e-05	0.00176494	down	0.332014	0.324404
ENST00000392006	protein_coding	HNRNPUL1	1.68228	3.3829	0.307654	6.69319e-05	0.00176494	down	0.332014	0.324404
ENST00000394013	protein_coding	RNF41	2.2384	4.17337	0.261527	0.000389451	0.00552471	down	0.378286	0.28341
ENST00000588790	protein_coding	CCDC159	-2.28795	-0.949339	0.395401	0.00935701	0.0574673	down	0.0811071	0.110903
ENST00000588790	protein_coding	CCDC159	-2.28795	-0.949339	0.395401	0.00935701	0.0574673	down	0.0811071	0.110903
ENST00000588790	protein_coding	CCDC159	-2.28795	-0.949339	0.395401	0.00935701	0.0574673	down	0.0811071	0.110903
ENST00000588790	protein_coding	CCDC159	-2.28795	-0.949339	0.395401	0.00935701	0.0574673	down	0.0811071	0.110903
ENST00000588790	protein_coding	CCDC159	-2.28795	-0.949339	0.395401	0.00935701	0.0574673	down	0.0811071	0.110903
ENST00000607784	protein_coding	GRHPR	1.11167	3.53137	0.186895	5.63517e-06	0.00056846	down	0.176114	0.193097
ENST00000607784	protein_coding	GRHPR	1.11167	3.53137	0.186895	5.63517e-06	0.00056846	down	0.176114	0.193097
ENST00000607784	protein_coding	GRHPR	1.11167	3.53137	0.186895	5.63517e-06	0.00056846	down	0.176114	0.193097
ENST00000607784	protein_coding	GRHPR	1.11167	3.53137	0.186895	5.63517e-06	0.00056846	down	0.176114	0.193097
ENST00000607784	protein_coding	GRHPR	1.11167	3.53137	0.186895	5.63517e-06	0.00056846	down	0.176114	0.193097
ENST00000254718	protein_coding	MYBBP1A	0.639945	2.1859	0.34247	0.000876664	0.00978649	down	0.168942	0.187724
ENST00000327790	protein_coding	PLPP2	1.1725	2.30634	0.455702	0.00110853	0.0116107	down	0.162232	0.134426
ENST00000327790	protein_coding	PLPP2	1.1725	2.30634	0.455702	0.00110853	0.0116107	down	0.162232	0.134426
ENST00000327790	protein_coding	PLPP2	1.1725	2.30634	0.455702	0.00110853	0.0116107	down	0.162232	0.134426
ENST00000262746	protein_coding	PRDX1	-0.265251	1.03535	0.405958	0.000539614	0.00689453	down	0.0740127	0.082031
ENST00000602871	protein_coding	ATP5G2	1.2459	3.7593	0.175142	7.97814e-06	0.000641858	down	0.166443	0.173269
ENST00000602871	protein_coding	ATP5G2	1.2459	3.7593	0.175142	7.97814e-06	0.000641858	down	0.166443	0.173269
ENST00000606025	protein_coding	AC007040.11	-0.333818	1.00053	0.396572	0.0124409	0.0710871	down	0.0777137	0.130088
ENST00000606025	protein_coding	AC007040.11	-0.333818	1.00053	0.396572	0.0124409	0.0710871	down	0.0777137	0.130088
ENST00000607266	protein_coding	CUTA	-1.34308	0.366282	0.305796	0.00102385	0.0109645	down	0.146027	0.129698
ENST00000607266	protein_coding	CUTA	-1.34308	0.366282	0.305796	0.00102385	0.0109645	down	0.146027	0.129698
ENST00000372851	protein_coding	RIMS4	3.68408	5.33359	0.318749	5.20185e-07	0.000296927	down	0.223115	0.241945
ENST00000372851	protein_coding	RIMS4	3.68408	5.33359	0.318749	5.20185e-07	0.000296927	down	0.223115	0.241945
NM_001318119	protein_coding	SEC31A	0.429464	2.81843	0.190919	0.00510249	0.0364286	down	0.53969	0.321517
NM_001318119	protein_coding	SEC31A	0.429464	2.81843	0.190919	0.00510249	0.0364286	down	0.53969	0.321517
ENST00000393190	protein_coding	NME2	-4.74381	-3.06304	0.311915	0.000740672	0.00871002	down	0.163683	0.0809367
ENST00000393190	protein_coding	NME2	-4.74381	-3.06304	0.311915	0.000740672	0.00871002	down	0.163683	0.0809367
ENST00000252992	protein_coding	CEP85	-3.99845	-2.84088	0.448268	2.78256e-05	0.0011138	down	0.458302	0.568785
ENST00000562473	protein_coding	QPRT	-2.97892	-1.71751	0.417135	0.0417377	0.170526	down	0.0780876	0.068812
ENST00000562473	protein_coding	QPRT	-2.97892	-1.71751	0.417135	0.0417377	0.170526	down	0.0780876	0.068812
ENST00000408011	protein_coding	KCTD1	-1.88322	0.257263	0.226803	0.0019381	0.0175463	down	0.375594	0.463052
NM_001287592	protein_coding	SLC50A1	1.75856	3.09778	0.395234	5.14069e-05	0.00153858	down	0.0897309	0.10047
NM_001287592	protein_coding	SLC50A1	1.75856	3.09778	0.395234	5.14069e-05	0.00153858	down	0.0897309	0.10047
ENST00000304046	protein_coding	ORMDL3	-3.95462	-1.46487	0.178037	1.96016e-06	0.000377142	down	0.206776	0.146348
ENST00000304046	protein_coding	ORMDL3	-3.95462	-1.46487	0.178037	1.96016e-06	0.000377142	down	0.206776	0.146348
ENST00000304046	protein_coding	ORMDL3	-3.95462	-1.46487	0.178037	1.96016e-06	0.000377142	down	0.206776	0.146348
NM_001352071	protein_coding	SUGP2	-5.2674	-4.09708	0.444323	0.00953352	0.0581768	down	0.295848	0.348563
NM_001352071	protein_coding	SUGP2	-5.2674	-4.09708	0.444323	0.00953352	0.0581768	down	0.295848	0.348563
NM_001352071	protein_coding	SUGP2	-5.2674	-4.09708	0.444323	0.00953352	0.0581768	down	0.295848	0.348563
NM_001352071	protein_coding	SUGP2	-5.2674	-4.09708	0.444323	0.00953352	0.0581768	down	0.295848	0.348563
NM_001352071	protein_coding	SUGP2	-5.2674	-4.09708	0.444323	0.00953352	0.0581768	down	0.295848	0.348563
NM_001352071	protein_coding	SUGP2	-5.2674	-4.09708	0.444323	0.00953352	0.0581768	down	0.295848	0.348563
ENST00000394464	protein_coding	NR3C1	3.26677	4.94866	0.311674	0.000149334	0.00287864	down	0.197626	0.210712
ENST00000394464	protein_coding	NR3C1	3.26677	4.94866	0.311674	0.000149334	0.00287864	down	0.197626	0.210712
ENST00000394464	protein_coding	NR3C1	3.26677	4.94866	0.311674	0.000149334	0.00287864	down	0.197626	0.210712
ENST00000394464	protein_coding	NR3C1	3.26677	4.94866	0.311674	0.000149334	0.00287864	down	0.197626	0.210712
ENST00000447325	protein_coding	NCBP2	-2.7895	-1.40883	0.384041	0.0102119	0.0612391	down	0.226843	0.172654
ENST00000378026	protein_coding	CKAP4	2.03249	3.40293	0.386776	0.0153327	0.0826601	down	0.339878	0.234412
ENST00000586869	protein_coding	NLE1	-0.900477	0.205759	0.464504	0.0153005	0.0825451	down	0.396905	0.321099
ENST00000586869	protein_coding	NLE1	-0.900477	0.205759	0.464504	0.0153005	0.0825451	down	0.396905	0.321099
ENST00000285848	protein_coding	OXA1L	-2.48935	-1.24824	0.423047	0.00845292	0.0533751	down	0.316043	0.265854
ENST00000285848	protein_coding	OXA1L	-2.48935	-1.24824	0.423047	0.00845292	0.0533751	down	0.316043	0.265854
ENST00000285848	protein_coding	OXA1L	-2.48935	-1.24824	0.423047	0.00845292	0.0533751	down	0.316043	0.265854
ENST00000438146	protein_coding	RBFOX2	-5.56995	-4.20837	0.389154	0.000241091	0.00394569	down	0.157706	0.173255
ENST00000438146	protein_coding	RBFOX2	-5.56995	-4.20837	0.389154	0.000241091	0.00394569	down	0.157706	0.173255
ENST00000254323	protein_coding	ZSWIM4	-3.60232	-0.467111	0.113817	6.26547e-06	0.000580787	down	0.165486	0.173717
ENST00000340849	protein_coding	RHCE	-3.8582	-2.73889	0.460314	0.0238566	0.114412	down	0.346958	0.280034
ENST00000253407	protein_coding	C1QL1	-0.82109	1.55438	0.192713	5.48909e-05	0.00158685	down	0.152151	0.190777
ENST00000253407	protein_coding	C1QL1	-0.82109	1.55438	0.192713	5.48909e-05	0.00158685	down	0.152151	0.190777
ENST00000253407	protein_coding	C1QL1	-0.82109	1.55438	0.192713	5.48909e-05	0.00158685	down	0.152151	0.190777
ENST00000443826	protein_coding	TLE2	3.74054	5.00992	0.414838	5.8815e-06	0.000575509	down	0.192533	0.238184
ENST00000443826	protein_coding	TLE2	3.74054	5.00992	0.414838	5.8815e-06	0.000575509	down	0.192533	0.238184
ENST00000443826	protein_coding	TLE2	3.74054	5.00992	0.414838	5.8815e-06	0.000575509	down	0.192533	0.238184
ENST00000257904	protein_coding	CDK4	3.95831	5.06514	0.464313	0.000210063	0.0036081	down	0.124519	0.165205
ENST00000389378	protein_coding	TNIP1	-1.71112	1.07059	0.145419	6.03373e-05	0.00165896	down	0.229028	0.191828
ENST00000389378	protein_coding	TNIP1	-1.71112	1.07059	0.145419	6.03373e-05	0.00165896	down	0.229028	0.191828
ENST00000394893	protein_coding	POR	2.06542	3.17776	0.462545	0.00140198	0.013854	down	0.283167	0.258654
ENST00000394893	protein_coding	POR	2.06542	3.17776	0.462545	0.00140198	0.013854	down	0.283167	0.258654
ENST00000394893	protein_coding	POR	2.06542	3.17776	0.462545	0.00140198	0.013854	down	0.283167	0.258654
ENST00000394893	protein_coding	POR	2.06542	3.17776	0.462545	0.00140198	0.013854	down	0.283167	0.258654
ENST00000216923	protein_coding	ZFP64	-2.29565	-1.00725	0.409405	3.34093e-06	0.0004636	down	0.266824	0.243549
ENST00000216923	protein_coding	ZFP64	-2.29565	-1.00725	0.409405	3.34093e-06	0.0004636	down	0.266824	0.243549
NM_001321485	protein_coding	RPS19	-5.98687	-3.21098	0.146008	1.10206e-06	0.000324727	down	0.398982	0.222266
ENST00000233078	protein_coding	DAZAP1	-3.88272	-2.52563	0.390369	0.00069395	0.00829263	down	0.213728	0.199887
ENST00000233078	protein_coding	DAZAP1	-3.88272	-2.52563	0.390369	0.00069395	0.00829263	down	0.213728	0.199887
ENST00000233078	protein_coding	DAZAP1	-3.88272	-2.52563	0.390369	0.00069395	0.00829263	down	0.213728	0.199887
ENST00000233078	protein_coding	DAZAP1	-3.88272	-2.52563	0.390369	0.00069395	0.00829263	down	0.213728	0.199887
ENST00000233078	protein_coding	DAZAP1	-3.88272	-2.52563	0.390369	0.00069395	0.00829263	down	0.213728	0.199887
ENST00000266646	protein_coding	INHBE	-3.70713	-2.03165	0.313062	3.79199e-06	0.000485296	down	0.0573103	0.052123
ENST00000266646	protein_coding	INHBE	-3.70713	-2.03165	0.313062	3.79199e-06	0.000485296	down	0.0573103	0.052123
ENST00000362091	protein_coding	FBXO18	-5.28427	-4.23871	0.484456	0.0300539	0.135333	down	0.142423	0.146618
ENST00000304658	protein_coding	XPO6	1.99725	3.61145	0.326646	5.51579e-06	0.00056846	down	0.134954	0.163134
ENST00000304658	protein_coding	XPO6	1.99725	3.61145	0.326646	5.51579e-06	0.00056846	down	0.134954	0.163134
NM_001284247	protein_coding	SIPA1L1	2.92532	5.06327	0.227203	1.25641e-05	0.000771701	down	0.190377	0.19542
ENST00000337843	protein_coding	C1QTNF6	3.4408	4.77241	0.397323	0.00019289	0.00342624	down	0.177859	0.183767
ENST00000264221	protein_coding	PAICS	-1.61424	-0.566783	0.483822	0.0263668	0.123455	down	0.323328	0.224214
ENST00000264221	protein_coding	PAICS	-1.61424	-0.566783	0.483822	0.0263668	0.123455	down	0.323328	0.224214
ENST00000264221	protein_coding	PAICS	-1.61424	-0.566783	0.483822	0.0263668	0.123455	down	0.323328	0.224214
ENST00000264221	protein_coding	PAICS	-1.61424	-0.566783	0.483822	0.0263668	0.123455	down	0.323328	0.224214
ENST00000264221	protein_coding	PAICS	-1.61424	-0.566783	0.483822	0.0263668	0.123455	down	0.323328	0.224214
ENST00000264221	protein_coding	PAICS	-1.61424	-0.566783	0.483822	0.0263668	0.123455	down	0.323328	0.224214
ENST00000264221	protein_coding	PAICS	-1.61424	-0.566783	0.483822	0.0263668	0.123455	down	0.323328	0.224214
ENST00000617428	protein_coding	CTD-2207O23.3	-4.81867	-3.69182	0.457913	0.00943098	0.0577821	down	0.142948	0.0842985
ENST00000251287	protein_coding	HCN2	0.0863626	2.35187	0.207976	1.83447e-05	0.000933378	down	0.219558	0.245489
ENST00000559717	protein_coding	MAN2A2	2.16719	4.72307	0.170061	3.41769e-06	0.000465869	down	0.173074	0.188631
ENST00000559717	protein_coding	MAN2A2	2.16719	4.72307	0.170061	3.41769e-06	0.000465869	down	0.173074	0.188631
ENST00000373141	protein_coding	ST6GALNAC6	1.63347	3.22826	0.331069	0.000502373	0.00655958	down	0.221747	0.189263
ENST00000373141	protein_coding	ST6GALNAC6	1.63347	3.22826	0.331069	0.000502373	0.00655958	down	0.221747	0.189263
ENST00000267064	protein_coding	SMARCC2	-3.10374	-1.99555	0.463874	0.0151536	0.0820424	down	0.0712869	0.0695823
ENST00000267064	protein_coding	SMARCC2	-3.10374	-1.99555	0.463874	0.0151536	0.0820424	down	0.0712869	0.0695823
ENST00000267064	protein_coding	SMARCC2	-3.10374	-1.99555	0.463874	0.0151536	0.0820424	down	0.0712869	0.0695823
ENST00000580261	protein_coding	RPL17	1.23232	4.53925	0.101045	0.000581704	0.00728978	down	0.202378	0.213104
ENST00000452681	protein_coding	PHKG1	-4.00612	-2.76798	0.423917	0.0134352	0.0750642	down	0.110176	0.0914354
ENST00000452681	protein_coding	PHKG1	-4.00612	-2.76798	0.423917	0.0134352	0.0750642	down	0.110176	0.0914354
ENST00000452681	protein_coding	PHKG1	-4.00612	-2.76798	0.423917	0.0134352	0.0750642	down	0.110176	0.0914354
ENST00000265239	protein_coding	IQCG	-2.62637	-1.60108	0.491313	0.00017185	0.00317092	down	0.49479	0.528989
ENST00000407193	protein_coding	RPS14	1.58778	3.95069	0.194398	7.44288e-07	0.000299781	down	0.173061	0.238175
ENST00000407193	protein_coding	RPS14	1.58778	3.95069	0.194398	7.44288e-07	0.000299781	down	0.173061	0.238175
ENST00000292363	protein_coding	RNF126	-2.94186	-0.0869928	0.138229	1.01352e-06	0.000324727	down	0.166291	0.186678
ENST00000292363	protein_coding	RNF126	-2.94186	-0.0869928	0.138229	1.01352e-06	0.000324727	down	0.166291	0.186678
ENST00000292363	protein_coding	RNF126	-2.94186	-0.0869928	0.138229	1.01352e-06	0.000324727	down	0.166291	0.186678
ENST00000326799	protein_coding	YME1L1	2.36922	4.52444	0.2245	1.95623e-05	0.000949684	down	0.214417	0.206467
ENST00000274276	protein_coding	OSMR	-4.59215	-3.4457	0.451735	0.00720146	0.0475995	down	0.181299	0.124999
ENST00000474759	protein_coding	CACNA2D3	-3.17499	-1.28475	0.269762	0.000149114	0.00287864	down	0.155	0.170059
ENST00000474759	protein_coding	CACNA2D3	-3.17499	-1.28475	0.269762	0.000149114	0.00287864	down	0.155	0.170059
ENST00000451782	protein_coding	TLE3	-0.803981	1.52213	0.19942	0.000419828	0.00583985	down	0.136652	0.172522
ENST00000274853	protein_coding	PPP1R18	3.67994	4.90931	0.426502	0.000494185	0.00649147	down	0.123229	0.194887
ENST00000443524	protein_coding	HTATIP2	-1.24851	-0.059911	0.438729	0.0192109	0.0977234	down	0.246253	0.232057
ENST00000549555	protein_coding	DAZAP2	1.38909	3.51789	0.228648	0.000203715	0.0035491	down	0.218469	0.180882
ENST00000314852	protein_coding	IMP3	-4.52677	-3.38867	0.454358	0.000731107	0.00861969	down	0.168593	0.127796
ENST00000340829	protein_coding	CDK13	-1.22154	0.38872	0.327539	0.000100148	0.00223117	down	0.275546	0.258461
ENST00000340829	protein_coding	CDK13	-1.22154	0.38872	0.327539	0.000100148	0.00223117	down	0.275546	0.258461
ENST00000292778	protein_coding	YDJC	-2.97842	-1.84803	0.456791	0.0152864	0.0825077	down	0.171471	0.203054
ENST00000292778	protein_coding	YDJC	-2.97842	-1.84803	0.456791	0.0152864	0.0825077	down	0.171471	0.203054
uc001fla.4	protein_coding	MSTO1	1.41437	3.1385	0.30268	4.87257e-06	0.000538949	down	0.144544	0.141458
uc001fla.4	protein_coding	MSTO1	1.41437	3.1385	0.30268	4.87257e-06	0.000538949	down	0.144544	0.141458
ENST00000307662	protein_coding	SYNPO	0.208382	2.00148	0.288552	0.00130956	0.0131913	down	0.122127	0.154081
ENST00000302262	protein_coding	GAA	-2.14864	0.589952	0.149831	2.56798e-07	0.000296927	down	0.14532	0.165668
ENST00000330838	protein_coding	ANKRD17	-2.65086	-1.2067	0.367506	0.000847974	0.00956833	down	0.190076	0.15406
uc010nal.3	protein_coding	SURF4	-2.17908	-1.12383	0.481211	0.0219658	0.107711	down	0.242071	0.182053
uc010nal.3	protein_coding	SURF4	-2.17908	-1.12383	0.481211	0.0219658	0.107711	down	0.242071	0.182053
uc010nal.3	protein_coding	SURF4	-2.17908	-1.12383	0.481211	0.0219658	0.107711	down	0.242071	0.182053
ENST00000359205	protein_coding	YY1AP1	-1.07601	0.929406	0.249064	4.01771e-05	0.00137742	down	0.422614	0.4456
ENST00000503064	protein_coding	NME2	0.741365	2.80199	0.239712	1.54797e-05	0.000849935	down	0.215079	0.196072
ENST00000503064	protein_coding	NME2	0.741365	2.80199	0.239712	1.54797e-05	0.000849935	down	0.215079	0.196072
ENST00000450733	protein_coding	PLEKHG4	0.608324	2.69058	0.236145	1.87877e-05	0.000942575	down	0.31534	0.248627
ENST00000587327	protein_coding	PRKCSH	3.43703	4.90869	0.360567	1.06507e-05	0.000717823	down	0.117066	0.152152
ENST00000396668	protein_coding	TMEM106B	2.21411	3.50922	0.407504	7.58346e-05	0.00190811	down	0.227539	0.221669
ENST00000234626	protein_coding	CDC7	-0.955523	0.27362	0.426571	0.0401783	0.166428	down	0.197647	0.149782
ENST00000370775	protein_coding	FAM127B	-0.737773	0.286104	0.491793	0.0125831	0.0716807	down	0.267196	0.225074
ENST00000370775	protein_coding	FAM127B	-0.737773	0.286104	0.491793	0.0125831	0.0716807	down	0.267196	0.225074
ENST00000370775	protein_coding	FAM127B	-0.737773	0.286104	0.491793	0.0125831	0.0716807	down	0.267196	0.225074
ENST00000246117	protein_coding	NCLN	-0.674102	2.62051	0.101912	1.19094e-06	0.000336638	down	0.256762	0.230353
ENST00000246117	protein_coding	NCLN	-0.674102	2.62051	0.101912	1.19094e-06	0.000336638	down	0.256762	0.230353
ENST00000531159	protein_coding	NAT10	-0.614799	1.61404	0.213331	4.33571e-05	0.00143147	down	0.222119	0.252589
ENST00000531159	protein_coding	NAT10	-0.614799	1.61404	0.213331	4.33571e-05	0.00143147	down	0.222119	0.252589
ENST00000368868	protein_coding	SELENBP1	-3.07129	-0.330979	0.149653	1.45598e-05	0.000819071	down	0.24382	0.162444
ENST00000246533	protein_coding	CAPNS1	-5.79945	-3.68851	0.231496	0.0294977	0.133553	down	0.501463	0.470352
ENST00000246533	protein_coding	CAPNS1	-5.79945	-3.68851	0.231496	0.0294977	0.133553	down	0.501463	0.470352
ENST00000540131	protein_coding	NUMBL	0.915683	3.34386	0.185801	1.07416e-06	0.000324727	down	0.230219	0.186016
ENST00000539925	protein_coding	LTBR	-0.186596	2.61836	0.143095	6.8358e-06	0.000596778	down	0.251708	0.228099
ENST00000539925	protein_coding	LTBR	-0.186596	2.61836	0.143095	6.8358e-06	0.000596778	down	0.251708	0.228099
ENST00000539925	protein_coding	LTBR	-0.186596	2.61836	0.143095	6.8358e-06	0.000596778	down	0.251708	0.228099
ENST00000539925	protein_coding	LTBR	-0.186596	2.61836	0.143095	6.8358e-06	0.000596778	down	0.251708	0.228099
ENST00000539925	protein_coding	LTBR	-0.186596	2.61836	0.143095	6.8358e-06	0.000596778	down	0.251708	0.228099
ENST00000539925	protein_coding	LTBR	-0.186596	2.61836	0.143095	6.8358e-06	0.000596778	down	0.251708	0.228099
ENST00000539925	protein_coding	LTBR	-0.186596	2.61836	0.143095	6.8358e-06	0.000596778	down	0.251708	0.228099
ENST00000533410	protein_coding	RNH1	-5.10868	-3.95996	0.451026	0.0187637	0.096003	down	0.145901	0.0949489
ENST00000533410	protein_coding	RNH1	-5.10868	-3.95996	0.451026	0.0187637	0.096003	down	0.145901	0.0949489
ENST00000313949	protein_coding	GNAS	3.09744	4.9448	0.277899	1.65178e-06	0.000359774	down	0.171276	0.177077
ENST00000313949	protein_coding	GNAS	3.09744	4.9448	0.277899	1.65178e-06	0.000359774	down	0.171276	0.177077
ENST00000313949	protein_coding	GNAS	3.09744	4.9448	0.277899	1.65178e-06	0.000359774	down	0.171276	0.177077
ENST00000313949	protein_coding	GNAS	3.09744	4.9448	0.277899	1.65178e-06	0.000359774	down	0.171276	0.177077
ENST00000313949	protein_coding	GNAS	3.09744	4.9448	0.277899	1.65178e-06	0.000359774	down	0.171276	0.177077
ENST00000313949	protein_coding	GNAS	3.09744	4.9448	0.277899	1.65178e-06	0.000359774	down	0.171276	0.177077
ENST00000313949	protein_coding	GNAS	3.09744	4.9448	0.277899	1.65178e-06	0.000359774	down	0.171276	0.177077
ENST00000313949	protein_coding	GNAS	3.09744	4.9448	0.277899	1.65178e-06	0.000359774	down	0.171276	0.177077
ENST00000313949	protein_coding	GNAS	3.09744	4.9448	0.277899	1.65178e-06	0.000359774	down	0.171276	0.177077
ENST00000313949	protein_coding	GNAS	3.09744	4.9448	0.277899	1.65178e-06	0.000359774	down	0.171276	0.177077
ENST00000313949	protein_coding	GNAS	3.09744	4.9448	0.277899	1.65178e-06	0.000359774	down	0.171276	0.177077
ENST00000378602	protein_coding	TMEM52	-1.27413	-0.0237086	0.420325	0.012434	0.0710713	down	0.27184	0.213451
ENST00000523338	protein_coding	TNIP1	-1.6987	0.00589045	0.306807	0.000645921	0.00786231	down	0.162168	0.14833
ENST00000523338	protein_coding	TNIP1	-1.6987	0.00589045	0.306807	0.000645921	0.00786231	down	0.162168	0.14833
ENST00000398665	protein_coding	DOT1L	-1.00128	0.868936	0.273533	0.00161635	0.0153879	down	0.389693	0.338308
ENST00000398665	protein_coding	DOT1L	-1.00128	0.868936	0.273533	0.00161635	0.0153879	down	0.389693	0.338308
ENST00000398665	protein_coding	DOT1L	-1.00128	0.868936	0.273533	0.00161635	0.0153879	down	0.389693	0.338308
ENST00000304494	protein_coding	CDKN2A	0.711668	1.94324	0.425854	1.01029e-05	0.000717823	down	0.0847567	0.108553
ENST00000369109	protein_coding	APH1A	-0.650146	1.80167	0.18278	0.000132918	0.00267626	down	0.144049	0.167726
ENST00000369109	protein_coding	APH1A	-0.650146	1.80167	0.18278	0.000132918	0.00267626	down	0.144049	0.167726
ENST00000369109	protein_coding	APH1A	-0.650146	1.80167	0.18278	0.000132918	0.00267626	down	0.144049	0.167726
ENST00000479303	protein_coding	GSTK1	-2.98498	-1.28523	0.307839	0.00494374	0.0355725	down	0.226768	0.164187
ENST00000479303	protein_coding	GSTK1	-2.98498	-1.28523	0.307839	0.00494374	0.0355725	down	0.226768	0.164187
ENST00000479303	protein_coding	GSTK1	-2.98498	-1.28523	0.307839	0.00494374	0.0355725	down	0.226768	0.164187
ENST00000537323	protein_coding	PABPC1L	-1.39583	-0.252916	0.452845	0.0154983	0.0833249	down	0.412627	0.315367
ENST00000537323	protein_coding	PABPC1L	-1.39583	-0.252916	0.452845	0.0154983	0.0833249	down	0.412627	0.315367
ENST00000233379	protein_coding	FAHD2A	-3.32991	2.81591	0.014123	3.72967e-05	0.00132783	down	0.262979	0.256186
ENST00000476977	protein_coding	GTF2IRD1	-4.68114	-0.462737	0.0537197	1.13406e-06	0.000325013	down	0.183064	0.162415
ENST00000397614	protein_coding	RNH1	-3.67157	-1.13965	0.172908	0.026746	0.124746	down	0.5344	0.569791
ENST00000397614	protein_coding	RNH1	-3.67157	-1.13965	0.172908	0.026746	0.124746	down	0.5344	0.569791
ENST00000467889	protein_coding	CALML4	-2.61915	-0.561083	0.240138	0.00501331	0.0359602	down	0.0996105	0.0894779
ENST00000332127	protein_coding	ZC3H11A	-2.05505	-0.357347	0.308277	0.00163243	0.0154837	down	0.167201	0.123114
ENST00000434325	protein_coding	PLPP2	0.904961	2.23361	0.398141	0.000385651	0.0054912	down	0.154542	0.132965
ENST00000434325	protein_coding	PLPP2	0.904961	2.23361	0.398141	0.000385651	0.0054912	down	0.154542	0.132965
ENST00000434325	protein_coding	PLPP2	0.904961	2.23361	0.398141	0.000385651	0.0054912	down	0.154542	0.132965
ENST00000379504	protein_coding	TOM1L2	-3.861	-2.59759	0.416559	0.00353303	0.0276271	down	0.275381	0.218639
NM_001184889	protein_coding	NIPA2	1.99474	3.61106	0.326168	0.000533669	0.00684986	down	0.450571	0.439565
NM_001286561	protein_coding	NUMA1	2.23771	3.73394	0.354479	0.000340282	0.00502004	down	0.509721	0.465631
NM_001286561	protein_coding	NUMA1	2.23771	3.73394	0.354479	0.000340282	0.00502004	down	0.509721	0.465631
NM_001286561	protein_coding	NUMA1	2.23771	3.73394	0.354479	0.000340282	0.00502004	down	0.509721	0.465631
ENST00000618101	protein_coding	NR4A3	-1.78598	-0.617689	0.444948	0.00764834	0.0497348	down	0.313478	0.292154
ENST00000463374	protein_coding	MBNL1	-1.30081	0.0757433	0.385138	0.0133242	0.0745585	down	0.287562	0.210768
ENST00000375533	protein_coding	BAMBI	-3.08342	-1.51533	0.337254	0.00041418	0.00577883	down	0.188327	0.170503
NM_018002	protein_coding	OXR1	-3.04452	-1.27122	0.292538	4.53642e-05	0.00145988	down	0.160308	0.125422
NM_018002	protein_coding	OXR1	-3.04452	-1.27122	0.292538	4.53642e-05	0.00145988	down	0.160308	0.125422
NM_018002	protein_coding	OXR1	-3.04452	-1.27122	0.292538	4.53642e-05	0.00145988	down	0.160308	0.125422
NM_018002	protein_coding	OXR1	-3.04452	-1.27122	0.292538	4.53642e-05	0.00145988	down	0.160308	0.125422
NM_018002	protein_coding	OXR1	-3.04452	-1.27122	0.292538	4.53642e-05	0.00145988	down	0.160308	0.125422
NM_018002	protein_coding	OXR1	-3.04452	-1.27122	0.292538	4.53642e-05	0.00145988	down	0.160308	0.125422
NM_018002	protein_coding	OXR1	-3.04452	-1.27122	0.292538	4.53642e-05	0.00145988	down	0.160308	0.125422
ENST00000537716	protein_coding	CD320	-2.91303	-1.52024	0.380828	0.000453692	0.00616482	down	0.166034	0.158623
ENST00000537716	protein_coding	CD320	-2.91303	-1.52024	0.380828	0.000453692	0.00616482	down	0.166034	0.158623
ENST00000597017	protein_coding	KDELR1	-6.26365	-4.74657	0.349393	0.0119769	0.0690565	down	0.244132	0.25481
ENST00000597017	protein_coding	KDELR1	-6.26365	-4.74657	0.349393	0.0119769	0.0690565	down	0.244132	0.25481
ENST00000597017	protein_coding	KDELR1	-6.26365	-4.74657	0.349393	0.0119769	0.0690565	down	0.244132	0.25481
ENST00000597017	protein_coding	KDELR1	-6.26365	-4.74657	0.349393	0.0119769	0.0690565	down	0.244132	0.25481
ENST00000597017	protein_coding	KDELR1	-6.26365	-4.74657	0.349393	0.0119769	0.0690565	down	0.244132	0.25481
ENST00000597017	protein_coding	KDELR1	-6.26365	-4.74657	0.349393	0.0119769	0.0690565	down	0.244132	0.25481
ENST00000597017	protein_coding	KDELR1	-6.26365	-4.74657	0.349393	0.0119769	0.0690565	down	0.244132	0.25481
ENST00000597017	protein_coding	KDELR1	-6.26365	-4.74657	0.349393	0.0119769	0.0690565	down	0.244132	0.25481
ENST00000360079	protein_coding	XRCC6	-2.56093	-1.07579	0.357215	0.00359814	0.0280596	down	0.111897	0.101282
ENST00000330208	protein_coding	ST3GAL3	-0.566411	1.35674	0.263678	0.000213802	0.00365043	down	0.234465	0.218209
ENST00000333651	protein_coding	HMG20B	-0.881544	1.28024	0.22348	0.000537779	0.00688378	down	0.312127	0.223848
ENST00000333651	protein_coding	HMG20B	-0.881544	1.28024	0.22348	0.000537779	0.00688378	down	0.312127	0.223848
ENST00000372970	protein_coding	OSER1	-4.31994	-2.9832	0.395913	0.00121477	0.0124112	down	0.389017	0.535516
ENST00000372970	protein_coding	OSER1	-4.31994	-2.9832	0.395913	0.00121477	0.0124112	down	0.389017	0.535516
ENST00000372970	protein_coding	OSER1	-4.31994	-2.9832	0.395913	0.00121477	0.0124112	down	0.389017	0.535516
NM_001282748	protein_coding	TLE4	-1.0669	0.413082	0.358493	0.02704	0.12562	down	0.271436	0.222928
ENST00000303210	protein_coding	GNB2	-0.890435	0.206235	0.467594	0.00954485	0.0581961	down	0.263982	0.192927
ENST00000303210	protein_coding	GNB2	-0.890435	0.206235	0.467594	0.00954485	0.0581961	down	0.263982	0.192927
ENST00000303210	protein_coding	GNB2	-0.890435	0.206235	0.467594	0.00954485	0.0581961	down	0.263982	0.192927
ENST00000303210	protein_coding	GNB2	-0.890435	0.206235	0.467594	0.00954485	0.0581961	down	0.263982	0.192927
ENST00000259324	protein_coding	LRRC8A	2.56153	4.04404	0.357867	0.0044458	0.0327619	down	0.342492	0.290715
ENST00000259324	protein_coding	LRRC8A	2.56153	4.04404	0.357867	0.0044458	0.0327619	down	0.342492	0.290715
ENST00000259324	protein_coding	LRRC8A	2.56153	4.04404	0.357867	0.0044458	0.0327619	down	0.342492	0.290715
ENST00000409644	protein_coding	WDR81	-0.916904	0.708405	0.324141	0.000611394	0.00753011	down	0.297091	0.251402
ENST00000359783	protein_coding	AMZ2	-1.82911	1.01222	0.139532	0.00011538	0.00243466	down	0.229356	0.229495
ENST00000579649	protein_coding	RPL36	-4.3452	-2.93971	0.377488	0.00022142	0.00372857	down	0.128447	0.113662
ENST00000579649	protein_coding	RPL36	-4.3452	-2.93971	0.377488	0.00022142	0.00372857	down	0.128447	0.113662
ENST00000579649	protein_coding	RPL36	-4.3452	-2.93971	0.377488	0.00022142	0.00372857	down	0.128447	0.113662
ENST00000378617	protein_coding	PIGO	-0.752613	2.80243	0.0850795	5.20313e-07	0.000296927	down	0.247414	0.227542
ENST00000585479	protein_coding	PLIN3	-5.19255	-3.74714	0.367188	0.000961558	0.010439	down	0.146608	0.109189
ENST00000308440	protein_coding	ANKRD13D	2.30023	4.05415	0.296494	0.000283093	0.00442436	down	0.216759	0.204038
ENST00000322213	protein_coding	SMC1A	0.0672787	1.75745	0.309889	0.000261201	0.00417921	down	0.216905	0.185411
ENST00000322213	protein_coding	SMC1A	0.0672787	1.75745	0.309889	0.000261201	0.00417921	down	0.216905	0.185411
ENST00000322213	protein_coding	SMC1A	0.0672787	1.75745	0.309889	0.000261201	0.00417921	down	0.216905	0.185411
ENST00000539354	protein_coding	ZNF84	-4.5851	-3.39924	0.439563	0.0064014	0.0433116	down	0.138612	0.112942
ENST00000455335	protein_coding	BCL7B	-0.0533184	1.0326	0.471092	0.00586945	0.0406494	down	0.390767	0.375248
ENST00000447601	protein_coding	FAM3A	1.18144	3.14784	0.25589	0.000244896	0.00398518	down	0.301593	0.272516
ENST00000447601	protein_coding	FAM3A	1.18144	3.14784	0.25589	0.000244896	0.00398518	down	0.301593	0.272516
ENST00000186436	protein_coding	TMEM131	-4.27678	-2.7954	0.358146	0.0179382	0.0928795	down	0.448618	0.340681
ENST00000336576	protein_coding	DNAJB2	2.05733	3.13458	0.473932	0.00117808	0.0121556	down	0.209028	0.203733
ENST00000366779	protein_coding	ADCK3	0.00416887	2.45634	0.182736	8.12003e-06	0.000647792	down	0.329439	0.328777
ENST00000304058	protein_coding	DTWD2	-0.385766	0.636029	0.492503	0.00600789	0.0413207	down	0.297535	0.392315
ENST00000304058	protein_coding	DTWD2	-0.385766	0.636029	0.492503	0.00600789	0.0413207	down	0.297535	0.392315
ENST00000304058	protein_coding	DTWD2	-0.385766	0.636029	0.492503	0.00600789	0.0413207	down	0.297535	0.392315
ENST00000217381	protein_coding	SNTA1	-0.675607	1.9122	0.166338	4.25162e-05	0.00141903	down	0.178984	0.175964
ENST00000360986	protein_coding	CPZ	-0.397209	0.605361	0.49911	0.0232964	0.112294	down	0.141809	0.143638
ENST00000360986	protein_coding	CPZ	-0.397209	0.605361	0.49911	0.0232964	0.112294	down	0.141809	0.143638
ENST00000329421	protein_coding	MARCKSL1	1.32586	2.55352	0.427011	7.62884e-05	0.00190811	down	0.0523715	0.0846827
NM_001321241	protein_coding	SLC25A39	-0.13168	1.55495	0.310652	0.000221378	0.00372857	down	0.253985	0.228979
NM_001321241	protein_coding	SLC25A39	-0.13168	1.55495	0.310652	0.000221378	0.00372857	down	0.253985	0.228979
NM_001321241	protein_coding	SLC25A39	-0.13168	1.55495	0.310652	0.000221378	0.00372857	down	0.253985	0.228979
NM_001321241	protein_coding	SLC25A39	-0.13168	1.55495	0.310652	0.000221378	0.00372857	down	0.253985	0.228979
NM_001321241	protein_coding	SLC25A39	-0.13168	1.55495	0.310652	0.000221378	0.00372857	down	0.253985	0.228979
ENST00000611198	protein_coding	TSC22D1	-1.1303	1.0903	0.214552	0.000140044	0.00275705	down	0.151541	0.141543
ENST00000611198	protein_coding	TSC22D1	-1.1303	1.0903	0.214552	0.000140044	0.00275705	down	0.151541	0.141543
ENST00000540946	protein_coding	TOM1L2	-3.70842	-1.19012	0.174549	0.00169363	0.0158813	down	0.370424	0.167592
ENST00000254900	protein_coding	BRD8	-6.83349	-1.76605	0.0298227	3.1648e-05	0.0011973	down	0.126933	0.173427
ENST00000254900	protein_coding	BRD8	-6.83349	-1.76605	0.0298227	3.1648e-05	0.0011973	down	0.126933	0.173427
ENST00000254900	protein_coding	BRD8	-6.83349	-1.76605	0.0298227	3.1648e-05	0.0011973	down	0.126933	0.173427
[truncated: 3,010 more rows]

## Sheet: up_Test_vs_Control
Transcript_ID	transcript_type	GeneSymbol	Test(mean)	Control(mean)	Foldchange	Pvalue	FDR	Regulation
ENST00000356208	protein_coding	RBM38	5.43512	4.30231	2.19286	0.0177743	0.0550765	up
ENST00000646673	protein_coding	SAMHD1	4.96225	3.3872	2.97945	0.00216645	0.0114398	up
ENST00000598601	protein_coding	Z98049.1	5.84335	4.1593	3.21328	0.0019742	0.010696	up
ENST00000368884	protein_coding	PSMD4	4.26789	2.70577	2.95287	0.008544	0.0318848	up
ENST00000368653	protein_coding	MKI67	-3.23771	-4.24163	2.00543	0.0390636	0.09896	up
ENST00000239940	protein_coding	PFN2	6.96423	3.74399	9.31942	7.40686e-05	0.000966311	up
ENST00000317502	protein_coding	MTG1	-0.598347	-1.93487	2.52542	0.00121036	0.00738884	up
ENST00000341189	protein_coding	ARMCX3	2.85359	1.83824	2.02138	0.00213905	0.0113633	up
ENST00000425241	protein_coding	NR2C2	4.72403	3.67511	2.06898	0.00189288	0.0103559	up
ENST00000395386	protein_coding	PHF20L1	-0.828357	-2.13856	2.47976	0.0148465	0.0481822	up
ENST00000452476	protein_coding	LYAR	3.57152	1.97586	3.02234	4.905e-06	0.000159072	up
ENST00000323670	protein_coding	C19orf12	-1.86672	-3.03002	2.23968	0.0121689	0.0415353	up
ENST00000375023	protein_coding	NOTCH4	6.58437	5.54993	2.04832	0.000721615	0.00503262	up
ENST00000407426	protein_coding	WDR43	0.715831	-0.561975	2.4247	0.000953936	0.00616625	up
ENST00000564644	protein_coding	SNUPN	5.97512	4.06424	3.7604	0.000240386	0.00225782	up
ENST00000409341	protein_coding	SP100	2.22965	0.885955	2.53801	0.00521595	0.0220544	up
ENST00000472195	protein_coding	ATXN7L1	2.82223	1.53444	2.44154	4.58859e-05	0.000695763	up
ENST00000556492	protein_coding	NAA30	-2.41072	-3.44695	2.05086	0.0169805	0.0531782	up
NM_001318887	protein_coding	HMGN3	1.62161	0.413036	2.3111	0.00163284	0.00926604	up
ENST00000403230	protein_coding	DDX17	0.0797251	-1.20547	2.43715	0.000458214	0.00359783	up
NM_001134335	protein_coding	EIF2AK1	-3.70541	-4.74951	2.06209	0.00678194	0.0268464	up
ENST00000361050	protein_coding	MPEG1	4.51418	2.88973	3.08326	0.00407722	0.0183764	up
ENST00000295899	protein_coding	THOC7	1.86559	-0.288573	4.4511	0.00106077	0.00668519	up
ENST00000389202	protein_coding	ITGAD	-1.05876	-2.30355	2.36985	0.0144938	0.0473259	up
ENST00000429029	protein_coding	DNAJB6	3.01819	1.94822	2.09939	0.0171038	0.053462	up
ENST00000218348	protein_coding	USP11	0.242239	-1.99979	4.73062	0.000290525	0.00258124	up
ENST00000380516	protein_coding	SLTM	2.36267	0.602402	3.38761	0.00100052	0.00638461	up
ENST00000288828	protein_coding	WIPI2	0.459879	-0.902133	2.57043	0.000446578	0.00353556	up
ENST00000355848	protein_coding	C1D	2.2588	1.09035	2.2477	0.0151431	0.0488472	up
ENST00000395867	protein_coding	ZNF248	-1.10488	-2.9194	3.51743	0.0161758	0.0512825	up
ENST00000409451	protein_coding	GIGYF2	-2.78438	-3.99866	2.32025	0.000561539	0.00419204	up
ENST00000323492	protein_coding	CASP8	-3.16641	-4.26433	2.14045	0.0259473	0.0727732	up
ENST00000318312	protein_coding	BBS1	-2.37115	-4.1241	3.37047	6.37193e-05	0.000873498	up
ENST00000253669	protein_coding	HAUS8	5.30396	4.22293	2.11556	0.00503174	0.0214298	up
ENST00000311151	protein_coding	DPYSL2	3.4033	2.02629	2.59729	0.00475553	0.0205245	up
ENST00000222256	protein_coding	RAB3A	-3.57592	-4.71123	2.19666	0.00715909	0.0280004	up
ENST00000229913	protein_coding	KIF6	2.01664	0.756985	2.39438	0.00624079	0.0252499	up
ENST00000222145	protein_coding	RASIP1	1.41862	0.0169519	2.64207	4.24788e-05	0.000656716	up
NM_001350299	protein_coding	EPB41L2	-1.69603	-3.58109	3.69369	9.89042e-05	0.00118747	up
NM_001330259	protein_coding	ACOT9	-0.287672	-1.74421	2.74449	0.00197511	0.0106984	up
ENST00000535724	protein_coding	AIFM1	3.22301	2.14843	2.1061	0.0291423	0.0793674	up
ENST00000547044	protein_coding	LRMP	-3.92464	-4.93301	2.01164	0.0156024	0.0499136	up
ENST00000425673	protein_coding	PLEKHG2	7.57263	4.80365	6.81625	0.00246915	0.0126587	up
ENST00000239882	protein_coding	ELF1	-2.31003	-3.47443	2.24141	0.000179555	0.00182715	up
uc010zsg.2	protein_coding	RALGAPA2	-3.4611	-4.63401	2.25466	0.0081556	0.0308136	up
NM_001039970	protein_coding	PTPN5	5.61439	4.31531	2.46072	0.00398581	0.0180568	up
ENST00000257868	protein_coding	GDF11	-2.94536	-3.96806	2.03173	0.0150115	0.048563	up
ENST00000583697	protein_coding	CDK5RAP3	5.03929	3.66263	2.59666	0.00602962	0.0246191	up
ENST00000338101	protein_coding	NOS1	7.3549	3.76692	12.0251	0.000307741	0.00268318	up
ENST00000524087	protein_coding	NPIPB11	0.478921	-0.759445	2.35931	0.00975682	0.0352243	up
ENST00000396267	protein_coding	KRBA2	4.57844	2.22712	5.10293	0.00909633	0.0334223	up
ENST00000225726	protein_coding	CCDC47	0.129798	-1.04796	2.26226	0.000233566	0.0022072	up
ENST00000275461	protein_coding	FERD3L	2.16148	0.477929	3.21218	0.0146612	0.0477421	up
ENST00000370920	protein_coding	ZRANB2	2.20652	1.11449	2.13173	0.0336545	0.0884474	up
ENST00000272298	protein_coding	CALM2	1.30747	-0.455349	3.39361	2.1425e-06	9.5699e-05	up
ENST00000292807	protein_coding	AP2M1	4.43847	3.32181	2.16845	0.00379886	0.0174201	up
ENST00000379406	protein_coding	NAA16	5.9467	4.51693	2.69402	0.00625725	0.0253031	up
ENST00000307564	protein_coding	AKNA	-2.45322	-3.46487	2.01621	0.0101635	0.0363657	up
ENST00000409438	protein_coding	DCTN1	0.781423	-0.918912	3.24976	0.000723035	0.00503945	up
ENST00000314228	protein_coding	ZNF575	-0.882561	-2.1441	2.39751	0.0240902	0.0689203	up
ENST00000503859	protein_coding	RPS6KA2	-0.29741	-1.34748	2.07063	0.000921639	0.00601021	up
ENST00000378538	protein_coding	SPI1	5.05267	3.96233	2.12925	5.40055e-06	0.000167776	up
ENST00000261173	protein_coding	ATP2B1	3.42155	2.23446	2.27694	0.0157136	0.0501712	up
ENST00000360299	protein_coding	RAB5B	-0.597022	-3.03512	5.41926	5.20828e-05	0.000759546	up
ENST00000374864	protein_coding	ITCH	-0.533649	-1.60087	2.0954	0.0168699	0.0529403	up
NM_001349968	protein_coding	PACSIN2	-2.4937	-3.96349	2.76983	7.23583e-05	0.000951043	up
ENST00000449058	protein_coding	TOM1	3.13456	1.746	2.61817	0.000562947	0.00419934	up
ENST00000217964	protein_coding	TBL1X	0.449935	-0.966449	2.66916	0.00224725	0.0117688	up
ENST00000209728	protein_coding	CDC6	-3.76196	-5.37218	3.053	0.0021573	0.0114204	up
ENST00000381135	protein_coding	RCAN1	-0.346421	-1.43007	2.11939	0.00266112	0.013391	up
ENST00000446120	protein_coding	SLC44A3	-2.21835	-3.83229	3.06087	0.00904975	0.0332756	up
ENST00000359727	protein_coding	NIPA2	5.62097	4.14681	2.77821	0.0210213	0.0622564	up
ENST00000442267	protein_coding	TBC1D9	-3.33657	-4.39697	2.08551	0.00322046	0.0154618	up
ENST00000589717	protein_coding	ZNF253	-0.108112	-1.23776	2.18805	0.0481264	0.116002	up
ENST00000286827	protein_coding	TIAM1	1.90837	0.662627	2.3714	0.0245317	0.0697823	up
ENST00000373934	protein_coding	CDCA7L	-2.46379	-3.86826	2.64721	0.00143423	0.00837495	up
ENST00000612501	protein_coding	PPP1R9B	0.324934	-0.712489	2.05256	0.00180291	0.0100071	up
ENST00000269162	protein_coding	GNAL	2.29289	-0.0627086	5.11805	0.00509496	0.0216467	up
ENST00000272233	protein_coding	RHOB	1.48778	-0.594706	4.23535	0.000919077	0.00599521	up
ENST00000361999	protein_coding	ITSN2	1.92522	0.702859	2.33328	0.00166852	0.00942805	up
ENST00000306562	protein_coding	ZNF672	1.57204	0.119483	2.73692	0.000192133	0.00191702	up
ENST00000264010	protein_coding	CTCF	2.2717	1.03329	2.35939	3.98159e-05	0.000628274	up
ENST00000548523	protein_coding	C19orf67	-2.25044	-4.20373	3.87256	0.00135257	0.00800838	up
ENST00000226004	protein_coding	DUSP3	1.23184	0.0073153	2.33678	0.00256006	0.0130053	up
ENST00000360668	protein_coding	MAP1LC3A	-0.0713291	-1.32472	2.38401	0.00282473	0.0140171	up
ENST00000367837	protein_coding	HBS1L	0.801094	-0.986439	3.45224	0.000254621	0.00235547	up
ENST00000269298	protein_coding	SAT2	-2.31301	-3.40909	2.13774	0.00582619	0.0239847	up
ENST00000394890	protein_coding	P4HA1	-2.00942	-3.16531	2.22823	2.64082e-05	0.000476847	up
ENST00000301452	protein_coding	ACER1	4.14946	2.89734	2.38191	0.00359871	0.0167302	up
ENST00000371989	protein_coding	SURF4	2.82673	1.53515	2.44797	0.0418445	0.10424	up
ENST00000620366	protein_coding	KIAA1191	0.782055	-0.688572	2.77142	0.000412062	0.00333849	up
ENST00000297504	protein_coding	ABCB8	4.4474	2.88073	2.96221	9.74659e-05	0.00117452	up
ENST00000320248	protein_coding	KBTBD11	1.01275	-0.566702	2.98857	0.00122371	0.00745162	up
ENST00000543802	protein_coding	ZNF124	-3.69699	-4.90887	2.3164	0.0073398	0.0284653	up
ENST00000558678	protein_coding	TECPR2	-2.87563	-4.28777	2.66131	0.0341352	0.0893942	up
ENST00000312413	protein_coding	CLCN6	-0.894324	-2.07157	2.26144	0.000843692	0.0056384	up
ENST00000545418	protein_coding	BANF2	1.45853	-1.61315	8.40756	7.78955e-05	0.0010025	up
ENST00000373383	protein_coding	UPRT	2.43315	1.34254	2.12963	0.000180052	0.00182923	up
NM_001319293	protein_coding	PPIE	-2.09665	-3.10978	2.01828	0.00126959	0.00767182	up
ENST00000396526	protein_coding	SNX6	-1.55808	-2.82268	2.40261	0.0202044	0.0604706	up
NM_031304	protein_coding	DOHH	0.209342	-1.59541	3.4937	2.25589e-06	9.74546e-05	up
ENST00000351486	protein_coding	BNIP1	2.3149	0.646624	3.17835	0.000348643	0.00294124	up
ENST00000396700	protein_coding	STXBP6	-3.12526	-4.35258	2.34131	0.00264581	0.0133257	up
MICT00000051369	protein_coding	CATG00000001245.1	-0.38914	-1.60066	2.31581	0.000896297	0.00589269	up
ENST00000237172	protein_coding	FILIP1	0.25229	-1.46972	3.29895	0.0314141	0.0840587	up
ENST00000612871	protein_coding	AOAH	3.59024	2.53338	2.0804	0.00762829	0.0292709	up
ENST00000430952	protein_coding	LILRB4	0.759607	-0.517429	2.42341	0.00358571	0.0166841	up
ENST00000411432	protein_coding	METTL21A	-2.18994	-3.21756	2.03866	0.00663646	0.0264488	up
ENST00000570791	protein_coding	DNAH2	2.96959	1.41736	2.9327	1.1422e-06	6.48926e-05	up
ENST00000608655	protein_coding	APBB1	3.51447	2.24879	2.40441	0.000758873	0.00522247	up
ENST00000400199	protein_coding	NRIP1	-0.921526	-2.09716	2.25892	8.285e-06	0.000224755	up
ENST00000244776	protein_coding	DEK	1.92383	0.865822	2.08206	0.00234721	0.0121615	up
ENST00000409849	protein_coding	ANKZF1	4.53451	3.03409	2.82925	0.000605898	0.00443215	up
ENST00000561157	protein_coding	RPS17	4.6802	3.29726	2.608	0.00142668	0.00833774	up
ENST00000596536	protein_coding	FCHO1	-0.69172	-1.75926	2.09586	0.00187274	0.0102924	up
ENST00000536218	protein_coding	LIG1	-2.88018	-4.14329	2.40013	0.000709954	0.00497859	up
ENST00000336023	protein_coding	TUBA1B	5.81753	4.71504	2.14724	0.0261851	0.0732838	up
ENST00000360639	protein_coding	C15orf39	-3.78439	-4.96788	2.27125	0.00186642	0.0102626	up
ENST00000418904	protein_coding	VOPP1	-1.94998	-2.97089	2.0292	0.00251317	0.0128241	up
ENST00000545453	protein_coding	DIS3	-2.93644	-4.41355	2.78389	3.01058e-05	0.000517884	up
ENST00000541864	protein_coding	SLC12A4	-1.85023	-2.93656	2.12333	0.00297633	0.0145798	up
ENST00000391834	protein_coding	AKT1S1	0.530422	-0.75967	2.44544	5.30817e-05	0.000766304	up
ENST00000371627	protein_coding	TNKS2	2.38502	1.34915	2.05035	0.0243564	0.069413	up
ENST00000264555	protein_coding	PHRF1	2.287	1.06033	2.34027	0.0398097	0.100406	up
ENST00000296028	protein_coding	PPBP	5.87537	4.15929	3.28544	0.0205977	0.0613671	up
ENST00000383791	protein_coding	SH3BP5	3.82267	2.62082	2.30034	0.0143122	0.0468783	up
ENST00000234454	protein_coding	SPR	-3.35507	-4.40169	2.06568	0.0121011	0.0413902	up
ENST00000575877	protein_coding	ARRB2	6.22803	5.16488	2.08949	0.00164752	0.0093347	up
ENST00000372642	protein_coding	ENDOG	3.71561	2.13202	2.99714	0.000104338	0.00123442	up
ENST00000376387	protein_coding	TM9SF2	0.219636	-0.784308	2.00547	0.0139536	0.045995	up
ENST00000593490	protein_coding	KLK8	7.91553	6.44224	2.77653	5.65568e-05	0.000804301	up
ENST00000302517	protein_coding	CXXC5	-0.484556	-2.13368	3.13643	2.51631e-06	0.000104372	up
NM_001005909	protein_coding	IP6K2	3.33738	1.66256	3.19279	0.0167827	0.0527462	up
NM_001130483	protein_coding	VRK2	-1.63607	-2.71286	2.10933	0.00127336	0.00769257	up
NM_001353484	protein_coding	SPATA6L	-0.755183	-2.06582	2.48051	0.0010147	0.00645173	up
ENST00000373586	protein_coding	EIF3I	3.17391	2.17262	2.00178	0.00214656	0.0113792	up
ENST00000536386	protein_coding	C2CD5	-2.55574	-3.56937	2.01898	0.00744839	0.0287528	up
ENST00000368533	protein_coding	TPM3	5.16533	2.97619	4.56032	2.35487e-08	1.17397e-05	up
ENST00000449870	protein_coding	ILF3	2.22289	1.12046	2.14715	0.00196904	0.0106832	up
NM_001178090	protein_coding	ZNF454	7.41188	5.93265	2.78799	0.000378678	0.00313457	up
ENST00000406477	protein_coding	PARVB	-3.15852	-4.26296	2.15015	0.0113587	0.0394283	up
ENST00000398864	protein_coding	AEBP2	-2.78287	-3.84121	2.08254	0.0134572	0.0446891	up
ENST00000350573	protein_coding	PILRA	3.05204	1.76235	2.44475	0.00431177	0.0190583	up
ENST00000318445	protein_coding	SLCO3A1	-1.9318	-3.46048	2.88523	0.00111643	0.00693979	up
ENST00000263776	protein_coding	ACCS	-2.91975	-4.14704	2.34127	0.0228741	0.066244	up
ENST00000357760	protein_coding	CDK11A	-0.235119	-1.39498	2.23436	0.0295984	0.0803039	up
ENST00000319136	protein_coding	APOL1	-2.60155	-3.92093	2.49559	0.0119194	0.0409278	up
ENST00000311604	protein_coding	LSP1	-1.65987	-2.78768	2.18528	0.0184399	0.0565498	up
ENST00000424310	protein_coding	RNF145	2.38375	0.805956	2.98513	8.01222e-05	0.00102029	up
ENST00000354895	protein_coding	VKORC1	1.294	0.123344	2.25114	0.000392644	0.00322568	up
ENST00000592576	protein_coding	EFTUD2	6.14503	3.68293	5.51019	3.76501e-05	0.000604938	up
ENST00000258148	protein_coding	MDM2	-1.87736	-3.01845	2.20547	0.00132351	0.00787709	up
ENST00000361644	protein_coding	MAGEB3	5.55513	3.57914	3.93399	0.00225889	0.011827	up
ENST00000372858	protein_coding	PABPC4	0.00982871	-1.93722	3.85585	0.000251091	0.00232846	up
ENST00000374648	protein_coding	ZNF248	-0.741912	-2.09926	2.56215	0.0486362	0.116953	up
ENST00000534313	protein_coding	SIPA1	3.95415	2.07224	3.68562	2.29267e-05	0.000433469	up
ENST00000367649	protein_coding	RASAL2	5.0378	3.40524	3.10062	4.45713e-05	0.000682156	up
ENST00000351111	protein_coding	MRPL10	0.357835	-1.05446	2.6616	0.000209685	0.00204906	up
ENST00000279550	protein_coding	YBX3	4.26847	1.71443	5.87276	8.49735e-07	5.67217e-05	up
ENST00000313766	protein_coding	FAM20C	-3.68896	-4.86807	2.26437	0.00129637	0.00778435	up
ENST00000396821	protein_coding	DDX17	5.72785	4.50623	2.33208	0.00762214	0.0292665	up
ENST00000526568	protein_coding	CASP1	2.11187	1.10837	2.00486	0.0253077	0.0714689	up
ENST00000380524	protein_coding	SERPINB6	4.9154	2.70294	4.63465	6.23547e-06	0.000183505	up
ENST00000333007	protein_coding	TNFAIP2	-0.380127	-1.41671	2.05137	0.0344711	0.0900523	up
ENST00000407422	protein_coding	SMARCB1	2.68198	1.24838	2.70122	0.00972837	0.0351463	up
ENST00000353247	protein_coding	CASP1	2.50162	1.14667	2.55787	0.00480518	0.0206885	up
ENST00000270586	protein_coding	PSMB6	3.286	2.01818	2.40797	6.51011e-05	0.000883389	up
ENST00000545314	protein_coding	AK4	-1.27178	-2.96287	3.229	0.00195407	0.0106247	up
NM_004068	protein_coding	AP2M1	4.38866	3.30592	2.11805	0.00465863	0.0202283	up
ENST00000505221	protein_coding	PDCD6	4.91587	2.88117	4.09738	0.0259059	0.0726986	up
ENST00000253381	protein_coding	DEFB118	0.766307	-2.30173	8.38631	0.000491636	0.00379518	up
ENST00000517856	protein_coding	ASPH	-3.35252	-4.4339	2.11605	0.0400416	0.100898	up
ENST00000542996	protein_coding	CALU	-3.41494	-4.4703	2.07823	0.00325341	0.0155674	up
ENST00000265641	protein_coding	CPT1A	-1.13958	-2.72805	3.00729	0.000240416	0.00225782	up
ENST00000431232	protein_coding	TMEM8A	1.68411	0.292903	2.62299	9.31675e-05	0.00113554	up
NM_001318906	protein_coding	GLUD1	2.26807	-0.0106069	4.85233	0.00897035	0.0330733	up
ENST00000366612	protein_coding	COA6	-2.76433	-3.92577	2.23681	0.00414158	0.0185199	up
ENST00000242786	protein_coding	ADGRE5	5.26705	4.08673	2.26627	0.00315218	0.015207	up
ENST00000537672	protein_coding	KRT72	-2.0612	-3.11553	2.07676	0.0381647	0.0972761	up
ENST00000354667	protein_coding	HNRNPA2B1	0.932762	-0.361037	2.45173	0.00103291	0.00652969	up
ENST00000318010	protein_coding	GANC	-3.32308	-4.40544	2.1175	0.000114357	0.00132058	up
ENST00000400382	protein_coding	GGT1	-0.71118	-2.67637	3.90465	0.00080737	0.00545779	up
ENST00000477853	protein_coding	EMC1	4.17544	2.43339	3.3451	8.46395e-05	0.0010642	up
NM_001291429	protein_coding	BAX	-0.195294	-1.58488	2.62004	4.05001e-05	0.000634262	up
ENST00000404933	protein_coding	SMS	2.80987	1.54166	2.40863	0.000629186	0.00455017	up
ENST00000613924	protein_coding	SPRYD7	6.34787	5.06666	2.43043	0.000382071	0.00315809	up
ENST00000306084	protein_coding	TXNDC2	0.506042	-0.822403	2.51132	0.0060321	0.0246191	up
uc022alg.1	protein_coding	CALU	-3.87062	-4.91019	2.05561	0.0370952	0.095142	up
ENST00000283141	protein_coding	SYCP2L	-3.44149	-5.03672	3.02143	0.00439116	0.0193295	up
ENST00000265689	protein_coding	CHKA	-0.765934	-2.10905	2.53699	0.00768296	0.029431	up
ENST00000455511	protein_coding	ANAPC7	-0.62892	-2.02262	2.62753	0.00100285	0.0063947	up
ENST00000381006	protein_coding	RUFY3	0.356393	-0.822469	2.26398	0.00418926	0.0186573	up
NM_001319107	protein_coding	IQCB1	-3.12926	-4.19385	2.09157	0.00141384	0.00828543	up
ENST00000301908	protein_coding	PNOC	0.0594764	-1.37927	2.71086	0.0452415	0.110715	up
ENST00000337190	protein_coding	MXD4	3.1358	2.03127	2.15028	0.00664262	0.0264641	up
ENST00000641419	protein_coding	OR10H1	6.68718	5.24715	2.71327	0.0002483	0.00231007	up
ENST00000370355	protein_coding	SCD	-1.29643	-2.74236	2.72439	0.00336963	0.01597	up
ENST00000373204	protein_coding	AGO1	-3.64863	-4.74202	2.13374	0.0431644	0.106773	up
ENST00000397655	protein_coding	TCTN1	4.77246	3.5127	2.39457	0.0129076	0.0433807	up
ENST00000344229	protein_coding	RNF13	-0.768546	-2.44547	3.19746	0.0104096	0.0369745	up
ENST00000270221	protein_coding	EMP3	-0.50041	-1.65398	2.22464	0.000135332	0.00150489	up
ENST00000318080	protein_coding	CRAT	5.61524	1.82751	13.8109	0.000219843	0.0021167	up
uc003pxr.1	protein_coding	DCBLD1	-2.016	-3.02261	2.00918	0.0309392	0.0831143	up
ENST00000393795	protein_coding	PSMC3IP	-1.14059	-2.5207	2.60288	0.00476925	0.0205605	up
ENST00000325421	protein_coding	ZNF579	0.229542	-0.915533	2.21158	0.00842019	0.0315685	up
ENST00000378787	protein_coding	KIAA0226L	-2.63144	-4.24495	3.05995	0.00568862	0.0235485	up
NM_001173539	protein_coding	BANP	3.00757	1.5877	2.67561	1.01814e-05	0.00025399	up
ENST00000449599	protein_coding	EOMES	3.63381	2.47115	2.2387	0.000766534	0.0052657	up
NM_001329126	protein_coding	DNAJC13	-2.04118	-4.2551	4.63934	8.1378e-06	0.000222065	up
uc004ekw.3	protein_coding	MORF4L2	-1.93	-3.03084	2.1448	0.0319613	0.0851211	up
ENST00000252818	protein_coding	JUND	5.95578	4.71137	2.36921	0.00411396	0.0184795	up
ENST00000455127	protein_coding	FAM195B	1.70456	0.525874	2.26371	0.000220512	0.00212141	up
ENST00000415210	protein_coding	DEGS1	3.87728	2.64765	2.34506	0.0003636	0.00304276	up
ENST00000249364	protein_coding	CALU	-2.84168	-4.34964	2.84409	0.000216336	0.00209174	up
ENST00000377803	protein_coding	HIST1H4C	6.92689	4.67863	4.75111	4.21437e-05	0.000652919	up
uc009wss.3	protein_coding	CD1D	4.26147	2.5961	3.17196	0.00933923	0.0340604	up
ENST00000447182	protein_coding	SDCBP	1.53117	0.530937	2.00032	0.000137036	0.00151644	up
ENST00000478691	protein_coding	HNRNPR	0.357738	-0.709955	2.09608	0.0219577	0.064273	up
ENST00000595645	protein_coding	TMIGD2	1.46126	-0.507568	3.9145	0.00655486	0.0261966	up
ENST00000374514	protein_coding	LYPLA2	4.09201	2.7291	2.57205	1.29249e-05	0.000294435	up
ENST00000341657	protein_coding	ANKFY1	2.09553	0.821804	2.41784	0.0435994	0.107605	up
[truncated: 1,597 more rows]

## Sheet: down_Test_vs_Control
Transcript_ID	transcript_type	GeneSymbol	Test(mean)	Control(mean)	Foldchange	Pvalue(unpaired t-test)	FDR	Regulation
[truncated: 2,446 more rows]
