# Supplementary material for: The m6A methylation profiles of immune cells in type 1 diabetes mellitus
Source: Front Immunol. 2022 Nov 15;13:1030728. doi: 10.3389/fimmu.2022.1030728 (PMC9707336; doi:10.3389/fimmu.2022.1030728)
Supplement: Supplementary file 4 [file Table_3.xlsx]

## Sheet: Test_vs_Control(all)
	Methylation					Expression
Transcript_ID	GeneSymbol	Test(mean)	Control(mean)	Foldchange	Pvalue(unpaired t-test)	GeneSymbol	Test(mean)	Control(mean)	Foldchange	Pvalue(unpaired t-test)	quadrant
ENST00000239940	PFN2	5.32922	2.98149	2.34773	0.00914333	PFN2	6.96423	3.74399	3.22024	7.40686e-05	1
ENST00000317502	MTG1	-3.83489	-5.91884	2.08395	0.00702771	MTG1	-0.598347	-1.93487	1.33652	0.00121036	1
ENST00000556492	NAA30	-4.19683	-6.23763	2.0408	0.0190939	NAA30	-2.41072	-3.44695	1.03623	0.0169805	1
ENST00000403230	DDX17	-2.35749	-3.38044	1.02295	0.0166536	DDX17	0.0797251	-1.20547	1.2852	0.000458214	1
ENST00000295899	THOC7	0.28843	-2.81328	3.10171	0.00142539	THOC7	1.86559	-0.288573	2.15416	0.00106077	1
ENST00000389202	ITGAD	-2.20714	-4.11791	1.91077	0.0152858	ITGAD	-1.05876	-2.30355	1.24479	0.0144938	1
ENST00000218348	USP11	-1.6519	-4.65868	3.00678	0.00628151	USP11	0.242239	-1.99979	2.24203	0.000290525	1
ENST00000409451	GIGYF2	-3.79068	-4.97221	1.18153	0.0350114	GIGYF2	-2.78438	-3.99866	1.21428	0.000561539	1
ENST00000323492	CASP8	-4.21513	-5.77583	1.5607	0.0297844	CASP8	-3.16641	-4.26433	1.09791	0.0259473	1
ENST00000318312	BBS1	-3.17147	-4.7868	1.61533	0.0329112	BBS1	-2.37115	-4.1241	1.75295	6.37193e-05	1
ENST00000222145	RASIP1	-1.5301	-2.59471	1.06461	0.00268853	RASIP1	1.41862	0.0169519	1.40167	4.24788e-05	1
NM_001350299	EPB41L2	-3.34309	-4.97417	1.63108	0.000796341	EPB41L2	-1.69603	-3.58109	1.88506	9.89042e-05	1
NM_001330259	ACOT9	-1.00235	-2.5693	1.56695	0.0434523	ACOT9	-0.287672	-1.74421	1.45654	0.00197511	1
uc010zsg.2	RALGAPA2	-4.5307	-5.91178	1.38108	0.0319606	RALGAPA2	-3.4611	-4.63401	1.17291	0.0081556	1
ENST00000338101	NOS1	5.84221	3.28089	2.56132	0.0163753	NOS1	7.3549	3.76692	3.58798	0.000307741	1
ENST00000272298	CALM2	-1.39837	-3.13209	1.73372	6.63103e-06	CALM2	1.30747	-0.455349	1.76282	2.1425e-06	1
ENST00000409438	DCTN1	-3.34509	-5.21151	1.86642	0.00607117	DCTN1	0.781423	-0.918912	1.70034	0.000723035	1
ENST00000503859	RPS6KA2	-2.78238	-4.14738	1.365	0.000101226	RPS6KA2	-0.29741	-1.34748	1.05007	0.000921639	1
ENST00000360299	RAB5B	-2.58847	-4.62381	2.03535	0.0196464	RAB5B	-0.597022	-3.03512	2.4381	5.20828e-05	1
NM_001349968	PACSIN2	-4.49466	-5.94663	1.45197	0.0228708	PACSIN2	-2.4937	-3.96349	1.4698	7.23583e-05	1
ENST00000209728	CDC6	-4.70647	-6.87743	2.17095	0.00748183	CDC6	-3.76196	-5.37218	1.61023	0.0021573	1
ENST00000446120	SLC44A3	-3.35179	-5.64961	2.29782	0.01275	SLC44A3	-2.21835	-3.83229	1.61394	0.00904975	1
ENST00000442267	TBC1D9	-4.30394	-5.78268	1.47874	0.045556	TBC1D9	-3.33657	-4.39697	1.0604	0.00322046	1
ENST00000269162	GNAL	-1.78909	-3.70578	1.91669	0.0337908	GNAL	2.29289	-0.0627086	2.35559	0.00509496	1
ENST00000272233	RHOB	0.102003	-2.16443	2.26643	0.0246874	RHOB	1.48778	-0.594706	2.08248	0.000919077	1
ENST00000306562	ZNF672	0.514367	-0.588273	1.10264	0.00315875	ZNF672	1.57204	0.119483	1.45255	0.000192133	1
ENST00000548523	C19orf67	-4.12352	-5.41713	1.29362	0.000690167	C19orf67	-2.25044	-4.20373	1.95329	0.00135257	1
ENST00000226004	DUSP3	0.114939	-1.12971	1.24465	0.0142999	DUSP3	1.23184	0.0073153	1.22452	0.00256006	1
ENST00000367837	HBS1L	-0.790729	-2.25612	1.46539	0.0299573	HBS1L	0.801094	-0.986439	1.78753	0.000254621	1
ENST00000269298	SAT2	-3.72888	-5.106	1.37712	0.0144037	SAT2	-2.31301	-3.40909	1.09608	0.00582619	1
ENST00000394890	P4HA1	-3.85133	-5.26538	1.41406	0.027781	P4HA1	-2.00942	-3.16531	1.1559	2.64082e-05	1
ENST00000620366	KIAA1191	-1.25787	-2.69036	1.43249	0.000664958	KIAA1191	0.782055	-0.688572	1.47063	0.000412062	1
ENST00000320248	KBTBD11	0.191529	-1.36669	1.55822	0.0285707	KBTBD11	1.01275	-0.566702	1.57945	0.00122371	1
ENST00000543802	ZNF124	-4.78528	-6.16286	1.37758	0.0458978	ZNF124	-3.69699	-4.90887	1.21188	0.0073398	1
ENST00000545418	BANF2	-0.353934	-3.59973	3.2458	0.00368177	BANF2	1.45853	-1.61315	3.07169	7.78955e-05	1
NM_001319293	PPIE	-3.33077	-4.57759	1.24682	0.0403257	PPIE	-2.09665	-3.10978	1.01313	0.00126959	1
NM_031304	DOHH	-1.66975	-3.5102	1.84045	6.85502e-06	DOHH	0.209342	-1.59541	1.80475	2.25589e-06	1
ENST00000396700	STXBP6	-4.49365	-5.94704	1.45339	0.00987453	STXBP6	-3.12526	-4.35258	1.22732	0.00264581	1
MICT00000051369	CATG00000001245.1	-3.03488	-4.33248	1.2976	0.00154056	CATG00000001245.1	-0.38914	-1.60066	1.21152	0.000896297	1
ENST00000411432	METTL21A	-5.00322	-6.09515	1.09193	0.0450741	METTL21A	-2.18994	-3.21756	1.02762	0.00663646	1
ENST00000570791	DNAH2	0.424496	-0.81486	1.23936	0.000851669	DNAH2	2.96959	1.41736	1.55223	1.1422e-06	1
ENST00000596536	FCHO1	-3.59113	-4.68371	1.09257	0.0298309	FCHO1	-0.69172	-1.75926	1.06754	0.00187274	1
ENST00000536218	LIG1	-4.12036	-5.29029	1.16993	0.0279306	LIG1	-2.88018	-4.14329	1.26312	0.000709954	1
ENST00000418904	VOPP1	-4.20245	-5.39705	1.1946	0.0369856	VOPP1	-1.94998	-2.97089	1.02091	0.00251317	1
ENST00000391834	AKT1S1	-0.546016	-1.65218	1.10616	0.0342813	AKT1S1	0.530422	-0.75967	1.29009	5.30817e-05	1
ENST00000372642	ENDOG	0.609296	-0.530077	1.13937	0.00112497	ENDOG	3.71561	2.13202	1.58359	0.000104338	1
NM_001353484	SPATA6L	-2.92386	-4.21937	1.29551	0.000799233	SPATA6L	-0.755183	-2.06582	1.31064	0.0010147	1
ENST00000368533	TPM3	3.81728	2.58568	1.23161	0.00922339	TPM3	5.16533	2.97619	2.18914	2.35487e-08	1
ENST00000318445	SLCO3A1	-3.35437	-5.02614	1.67177	0.0461247	SLCO3A1	-1.9318	-3.46048	1.52869	0.00111643	1
ENST00000319136	APOL1	-3.46013	-4.99142	1.53129	0.0321458	APOL1	-2.60155	-3.92093	1.31938	0.0119194	1
ENST00000311604	LSP1	-3.32871	-4.33896	1.01025	0.0476875	LSP1	-1.65987	-2.78768	1.12782	0.0184399	1
ENST00000424310	RNF145	0.0592711	-1.15248	1.21175	0.00867267	RNF145	2.38375	0.805956	1.57779	8.01222e-05	1
ENST00000354895	VKORC1	-0.673233	-1.91733	1.2441	0.0445612	VKORC1	1.294	0.123344	1.17066	0.000392644	1
ENST00000592576	EFTUD2	4.35854	2.60605	1.7525	0.0183488	EFTUD2	6.14503	3.68293	2.4621	3.76501e-05	1
ENST00000258148	MDM2	-3.15989	-4.7881	1.62821	0.0455352	MDM2	-1.87736	-3.01845	1.14109	0.00132351	1
ENST00000372858	PABPC4	-1.49294	-3.51766	2.02472	0.00638267	PABPC4	0.00982871	-1.93722	1.94705	0.000251091	1
ENST00000534313	SIPA1	2.95645	1.68893	1.26753	0.00770033	SIPA1	3.95415	2.07224	1.88191	2.29267e-05	1
ENST00000351111	MRPL10	-1.56785	-2.71754	1.14969	0.0132162	MRPL10	0.357835	-1.05446	1.41229	0.000209685	1
ENST00000279550	YBX3	3.08316	1.35606	1.7271	0.00217845	YBX3	4.26847	1.71443	2.55404	8.49735e-07	1
ENST00000380524	SERPINB6	1.29428	-0.0564199	1.3507	0.014312	SERPINB6	4.9154	2.70294	2.21246	6.23547e-06	1
ENST00000333007	TNFAIP2	-1.37507	-2.97717	1.6021	0.0499176	TNFAIP2	-0.380127	-1.41671	1.03659	0.0344711	1
ENST00000545314	AK4	-3.30076	-5.3388	2.03804	0.0231829	AK4	-1.27178	-2.96287	1.69109	0.00195407	1
ENST00000253381	DEFB118	-0.934999	-4.11906	3.18406	0.00606305	DEFB118	0.766307	-2.30173	3.06804	0.000491636	1
ENST00000265641	CPT1A	-3.87362	-5.55977	1.68616	0.00419006	CPT1A	-1.13958	-2.72805	1.58847	0.000240416	1
ENST00000431232	TMEM8A	0.32552	-0.774362	1.09988	0.0359479	TMEM8A	1.68411	0.292903	1.39121	9.31675e-05	1
NM_001318906	GLUD1	-2.20617	-3.62608	1.41991	0.0179369	GLUD1	2.26807	-0.0106069	2.27868	0.00897035	1
ENST00000366612	COA6	-3.85047	-5.18279	1.33232	0.0405678	COA6	-2.76433	-3.92577	1.16144	0.00414158	1
ENST00000354667	HNRNPA2B1	-0.457145	-2.24241	1.78526	0.00256835	HNRNPA2B1	0.932762	-0.361037	1.2938	0.00103291	1
ENST00000400382	GGT1	-4.16514	-6.31254	2.1474	0.00194022	GGT1	-0.71118	-2.67637	1.96519	0.00080737	1
ENST00000477853	EMC1	-0.173958	-1.18985	1.01589	0.00846281	EMC1	4.17544	2.43339	1.74205	8.46395e-05	1
NM_001291429	BAX	-3.36922	-4.62535	1.25613	0.0145307	BAX	-0.195294	-1.58488	1.38959	4.05001e-05	1
ENST00000283141	SYCP2L	-3.95151	-5.97179	2.02028	0.0273546	SYCP2L	-3.44149	-5.03672	1.59523	0.00439116	1
ENST00000344229	RNF13	-3.21843	-4.24229	1.02387	0.0129909	RNF13	-0.768546	-2.44547	1.67693	0.0104096	1
ENST00000318080	CRAT	3.91522	0.45721	3.45801	0.00506277	CRAT	5.61524	1.82751	3.78773	0.000219843	1
ENST00000393795	PSMC3IP	-1.81415	-3.42724	1.61309	0.0358425	PSMC3IP	-1.14059	-2.5207	1.38011	0.00476925	1
ENST00000325421	ZNF579	-2.8566	-3.90536	1.04876	0.00431863	ZNF579	0.229542	-0.915533	1.14507	0.00842019	1
NM_001173539	BANP	0.52358	-0.802407	1.32599	0.0375866	BANP	3.00757	1.5877	1.41987	1.01814e-05	1
NM_001329126	DNAJC13	-2.9834	-5.12543	2.14203	0.000588952	DNAJC13	-2.04118	-4.2551	2.21392	8.1378e-06	1
ENST00000377803	HIST1H4C	4.94484	2.85889	2.08595	0.0023343	HIST1H4C	6.92689	4.67863	2.24826	4.21437e-05	1
ENST00000447182	SDCBP	-1.22392	-2.27314	1.04923	0.00896881	SDCBP	1.53117	0.530937	1.00023	0.000137036	1
ENST00000595645	TMIGD2	-2.46368	-3.79872	1.33504	0.0409418	TMIGD2	1.46126	-0.507568	1.96883	0.00655486	1
ENST00000424901	AKT2	-1.32581	-2.58782	1.26201	0.0192295	AKT2	-0.482867	-1.71803	1.23516	0.00045458	1
ENST00000397154	NGDN	-3.53808	-5.54661	2.00853	0.00653091	NGDN	-2.46198	-4.39438	1.9324	9.84699e-06	1
ENST00000397248	IL15RA	-0.748208	-3.14975	2.40154	0.0159976	IL15RA	0.11495	-2.09852	2.21347	0.00471854	1
ENST00000253461	C16orf95	-2.45905	-3.86934	1.41029	0.00394908	C16orf95	1.53347	-0.0995656	1.63304	0.0228077	1
ENST00000350061	CACNA1D	-4.01344	-6.54212	2.52868	0.000394661	CACNA1D	-1.75416	-3.55646	1.80231	7.32091e-05	1
ENST00000503216	PRELID1	-3.29899	-4.87778	1.57879	0.0102047	PRELID1	-0.544355	-1.76155	1.21719	0.00252306	1
ENST00000205557	ABCC6	-2.53532	-4.17278	1.63745	0.0132569	ABCC6	-1.86588	-3.0181	1.15222	0.00279916	1
NM_001330743	CEPT1	-1.17558	-2.38425	1.20867	0.005744	CEPT1	0.536264	-0.557514	1.09378	0.00391822	1
ENST00000262464	FBN2	-3.20656	-4.83338	1.62682	0.0214649	FBN2	-1.97438	-3.46424	1.48986	0.00467943	1
ENST00000619857	TRIM15	-2.42687	-3.6337	1.20683	0.00690144	TRIM15	1.40995	-0.36248	1.77243	0.0151245	1
ENST00000613503	SPPL2B	-2.18262	-3.55912	1.3765	0.0186526	SPPL2B	-1.56894	-2.67957	1.11063	0.00116428	1
ENST00000400566	SAMSN1	-2.34088	-3.97249	1.63161	0.0496553	SAMSN1	-0.867312	-2.32878	1.46147	0.00466516	1
NM_001127195	CNBP	3.76213	2.26059	1.50154	0.00380942	CNBP	4.77715	2.36718	2.40997	1.05591e-07	1
ENST00000402441	SLC8A1	-1.77071	-3.40781	1.63711	0.00236381	SLC8A1	-0.676909	-1.90258	1.22567	0.00010217	1
ENST00000461822	ARMC8	-4.34906	-5.68123	1.33217	0.0133543	ARMC8	-3.06724	-4.52522	1.45798	6.6664e-05	1
ENST00000399451	ANKRD28	-1.06563	-2.62869	1.56306	0.000800432	ANKRD28	0.509542	-1.53791	2.04745	0.00301862	1
ENST00000635782	AGBL1	3.17214	0.905169	2.26697	0.0402212	AGBL1	5.0031	2.32289	2.68021	0.00111292	1
ENST00000307632	OR52K1	-2.54956	-3.87069	1.32113	0.00114664	OR52K1	0.0396383	-1.43538	1.47502	0.0106959	1
ENST00000397491	CHL1	-3.16403	-4.44277	1.27873	8.59534e-05	CHL1	-1.63165	-3.19041	1.55875	0.000342088	1
ENST00000595564	PAF1	-3.12132	-4.44286	1.32154	5.1723e-05	PAF1	-1.8411	-2.86181	1.02071	0.000591341	1
ENST00000487694	ROBO2	-4.3769	-5.45929	1.0824	7.01926e-05	ROBO2	-2.8521	-3.95592	1.10381	0.0072155	1
ENST00000402010	MARK2	-2.7488	-3.87766	1.12886	0.0121064	MARK2	-1.31778	-2.61021	1.29243	0.000129814	1
ENST00000381733	ASAH1	-2.05245	-3.54932	1.49687	0.000347065	ASAH1	3.56952	1.78047	1.78906	2.10092e-05	1
ENST00000317907	TTC27	-4.60203	-6.08699	1.48496	0.0142612	TTC27	-1.0304	-2.59442	1.56402	0.00235207	1
ENST00000271234	FNBP1L	-3.07413	-4.63458	1.56045	0.0271693	FNBP1L	-1.64353	-3.01513	1.3716	0.00925984	1
uc002kyz.4	GALNT1	-3.54011	-4.79706	1.25695	0.0123843	GALNT1	-1.61117	-2.8052	1.19403	1.17448e-06	1
ENST00000322753	MINOS1	0.655875	-0.895061	1.55094	0.0392421	MINOS1	3.02945	1.04962	1.97983	0.00548092	1
ENST00000315423	TNIP2	-2.09188	-3.47254	1.38066	0.00415564	TNIP2	-0.938143	-2.17458	1.23643	0.00481471	1
NM_001351580	ODF2	-4.75658	-6.01235	1.25577	0.0333204	ODF2	-3.53618	-4.81663	1.28045	0.00252274	1
ENST00000587760	NFIX	-3.95638	-5.72723	1.77085	0.00242721	NFIX	-1.86973	-3.29905	1.42933	3.73531e-05	1
ENST00000454147	SLC6A11	-1.55561	-3.5673	2.0117	0.041417	SLC6A11	0.73418	-0.903144	1.63732	0.00411684	1
ENST00000403410	TMEM45A	-1.8389	-3.40718	1.56827	0.00251977	TMEM45A	2.57458	0.836576	1.73801	0.000948294	1
HBMT00000230052	CATG00000003457.1	3.77118	1.00329	2.76788	0.0168885	CATG00000003457.1	5.4755	2.29775	3.17775	0.000848288	1
ENST00000246012	CST8	-4.42239	-6.12553	1.70314	0.00805474	CST8	-3.02957	-4.36963	1.34006	0.00286884	1
ENST00000446108	RBM17	-1.89791	-3.12568	1.22777	0.0117863	RBM17	-0.913959	-2.07524	1.16129	0.000799267	1
ENST00000370994	SERBP1	-0.945872	-2.63918	1.69331	0.0486046	SERBP1	0.198477	-1.87143	2.0699	0.0036342	1
ENST00000368732	S100A8	0.442637	-1.26099	1.70363	0.00588425	S100A8	2.67949	0.561373	2.11812	4.60702e-05	1
ENST00000395956	YWHAZ	-3.24618	-5.06752	1.82135	0.00119725	YWHAZ	-1.43391	-2.93575	1.50184	1.83118e-05	1
ENST00000264389	COPS4	-1.65285	-2.88104	1.2282	0.0309347	COPS4	0.317271	-0.909116	1.22639	0.0158092	1
ENST00000377801	PLCXD3	-0.412684	-3.37465	2.96197	1.55172e-05	PLCXD3	1.07099	-2.14118	3.21217	0.000469126	1
ENST00000374300	MTFR1L	-0.676914	-2.26247	1.58555	4.32119e-05	MTFR1L	0.847102	-0.997375	1.84448	5.39265e-05	1
ENST00000358935	MARCH5	-4.17897	-6.02454	1.84557	0.011017	MARCH5	-1.89797	-3.18803	1.29006	0.00492416	1
ENST00000338631	ACIN1	-1.79276	-2.95593	1.16317	0.0060746	ACIN1	-0.256985	-1.4989	1.24192	0.000418721	1
ENST00000391767	CACNG7	-4.4889	-5.82993	1.34103	0.0455921	CACNG7	-1.8004	-2.80438	1.00398	0.0029329	1
ENST00000237612	ABCG2	1.69752	-0.743022	2.44054	0.00809956	ABCG2	4.58288	1.84738	2.7355	6.33212e-05	1
ENST00000005340	DVL2	-0.347362	-2.23283	1.88546	0.00224505	DVL2	1.10628	-0.759836	1.86611	8.74611e-07	1
ENST00000465259	HLTF	-4.04397	-5.50974	1.46578	0.0480723	HLTF	-3.11236	-4.38573	1.27337	0.000327528	1
ENST00000392079	NFKBIB	-2.63334	-4.38701	1.75367	0.0198609	NFKBIB	-1.00369	-2.05784	1.05414	0.00108623	1
ENST00000376694	TRIM15	-4.56169	-5.83246	1.27076	0.0165553	TRIM15	-0.86808	-3.11233	2.24425	0.0053654	1
ENST00000398733	UBE2D2	-1.63046	-4.16596	2.53549	0.0181945	UBE2D2	0.0628866	-2.15872	2.22161	0.0216919	1
ENST00000372818	TRIT1	-3.55527	-4.67705	1.12178	0.0309225	TRIT1	-0.96215	-2.00591	1.04376	0.000683054	1
ENST00000440926	SLC18A1	-2.2529	-3.51292	1.26002	0.000289005	SLC18A1	0.634045	-1.19875	1.8328	0.00294416	1
ENST00000349511	UBA3	-1.92091	-4.91116	2.99025	5.58996e-06	UBA3	0.73005	-2.80162	3.53167	1.8332e-05	1
ENST00000448903	AP2A2	-0.665332	-2.06144	1.39611	0.027788	AP2A2	0.372474	-1.34263	1.71511	0.00136087	1
NM_001318026	PPP4R2	-2.32229	-3.82904	1.50675	0.0161432	PPP4R2	0.142122	-1.1219	1.26402	0.000422828	1
ENST00000263246	PACSIN2	-3.62067	-4.92102	1.30035	0.0083993	PACSIN2	-2.04957	-3.19442	1.14485	0.00606296	1
ENST00000452463	CREB3L2	-4.20631	-6.18425	1.97794	0.0293284	CREB3L2	-2.06903	-4.54431	2.47528	0.00073568	1
NM_001350607	SRSF11	-4.54048	-6.19053	1.65005	0.0142568	SRSF11	-2.12084	-3.34923	1.2284	5.96335e-06	1
ENST00000343796	NR3C1	-2.5751	-3.8569	1.2818	0.026462	NR3C1	-1.4847	-2.87688	1.39218	0.00205094	1
ENST00000357089	UBXN11	-4.39741	-6.53222	2.13481	0.00837543	UBXN11	-3.1754	-4.90321	1.72781	0.000505352	1
ENST00000252854	OLFM1	-2.61252	-5.19376	2.58125	0.00926942	OLFM1	-1.91794	-3.93997	2.02204	0.00596951	1
ENST00000409338	RPL36A-HNRNPH2	-3.74774	-5.14238	1.39464	0.0037186	RPL36A-HNRNPH2	-2.49704	-3.51432	1.01728	0.00312322	1
ENST00000372987	CCND3	4.80597	3.234	1.57197	0.0155327	CCND3	6.45732	3.81697	2.64035	1.22398e-05	1
ENST00000394805	MATR3	-2.26819	-3.30048	1.03229	0.00541303	MATR3	0.63435	-0.505281	1.13963	6.64221e-05	1
ENST00000524370	MOK	-0.293431	-1.67124	1.37781	0.0212431	MOK	0.785897	-0.644911	1.43081	0.000347432	1
ENST00000540479	CALML4	-3.25895	-4.30741	1.04846	0.0235439	CALML4	-0.0028382	-1.1853	1.18246	0.00133114	1
uc021sbb.2	RP11-986E7.7	-1.81108	-3.44412	1.63304	0.000453994	RP11-986E7.7	1.22431	-0.400813	1.62513	5.53367e-06	1
ENST00000379977	IL15RA	-0.850701	-3.18602	2.33532	0.0143178	IL15RA	0.0129491	-2.23594	2.24889	0.00186146	1
ENST00000518336	ZNF706	-3.19655	-4.80151	1.60497	0.0308714	ZNF706	-1.29885	-2.32596	1.02711	0.00350789	1
ENST00000510663	SRP72	1.87632	0.634316	1.242	1.04808e-05	SRP72	2.99171	1.24116	1.75055	1.41712e-05	1
ENST00000533654	ANP32E	-2.81383	-4.32911	1.51528	0.00108575	ANP32E	-1.10783	-2.88554	1.77771	0.00034347	1
ENST00000359564	DSE	-3.58498	-4.85801	1.27303	0.011879	DSE	-1.92082	-2.92802	1.0072	0.0066511	1
ENST00000395881	RTFDC1	-3.72626	-5.19977	1.47352	0.0124228	RTFDC1	-0.823805	-2.46714	1.64333	0.00093459	1
ENST00000504921	MEF2C	-1.06126	-3.63242	2.57115	0.00850891	MEF2C	0.475707	-1.83007	2.30578	0.00825585	1
ENST00000371544	ZCCHC11	-4.94762	-6.62916	1.68154	0.0104647	ZCCHC11	-3.42304	-4.65076	1.22772	0.0103712	1
NM_001355514	RP11-166B2.1	0.222335	-2.5057	2.72804	0.00185029	RP11-166B2.1	2.05141	-0.430858	2.48227	2.18538e-05	1
ENST00000507379	APC	-4.74122	-5.8945	1.15328	0.00952202	APC	-2.93419	-4.40679	1.4726	6.94859e-05	1
ENST00000403562	PRKAR1B	-1.93766	-3.17282	1.23516	0.000460287	PRKAR1B	-0.0703352	-1.40235	1.33201	0.00139409	1
ENST00000491511	NXPE3	-1.67582	-3.13393	1.45811	0.0447433	NXPE3	-0.671684	-2.34638	1.67469	0.000281291	1
NM_001354899	APC	-5.10772	-6.32788	1.22015	0.0262763	APC	-3.39939	-4.4109	1.01151	0.000458034	1
ENST00000292823	PCYT1A	-2.20009	-5.17581	2.97572	0.000476802	PCYT1A	-0.337622	-2.13369	1.79607	0.00137318	1
ENST00000424384	FYTTD1	-4.82324	-6.67058	1.84734	0.00276879	FYTTD1	-2.72444	-4.346	1.62156	0.00027	1
ENST00000302386	GABARAP	0.503805	-0.862238	1.36604	0.000308815	GABARAP	3.57014	1.52249	2.04765	5.03529e-10	1
ENST00000216185	TXN2	-0.0651794	-1.34908	1.2839	0.000730279	TXN2	1.49599	0.231082	1.2649	0.000142721	1
ENST00000336174	STRADA	-1.62905	-3.20665	1.57761	0.0432705	STRADA	-0.89828	-2.62775	1.72947	0.00116237	1
ENST00000367005	RCOR3	-4.43597	-5.92491	1.48894	0.0320772	RCOR3	-2.45194	-3.56415	1.11221	0.0306481	1
uc009xhu.3	PFKP	3.87887	-0.128377	4.00724	0.000403279	PFKP	5.54957	1.36236	4.18721	2.99545e-06	1
ENST00000497194	IL18BP	-4.09813	-5.8284	1.73027	0.012435	IL18BP	-2.89925	-4.49616	1.59691	0.00368153	1
ENST00000439151	NSD1	-3.58792	-5.43743	1.84951	0.00250614	NSD1	-1.86062	-2.9151	1.05447	0.000312774	1
ENST00000647504	DYRK1A	-1.53022	-2.66444	1.13422	0.0390639	DYRK1A	0.861141	-0.593448	1.45459	0.0448215	1
ENST00000292114	TMEM199	-2.35197	-3.55911	1.20714	0.0215903	TMEM199	-0.148292	-1.3678	1.2195	0.00192187	1
ENST00000416445	CALCOCO2	-1.10978	-2.34856	1.23878	0.0102845	CALCOCO2	0.00566642	-1.24934	1.25501	0.000213825	1
ENST00000357096	ACSL6	-4.89825	-7.04424	2.14599	0.00034464	ACSL6	-3.83804	-5.14576	1.30772	0.0159062	1
ENST00000453386	TRA2B	-4.83561	-6.72842	1.89281	0.043143	TRA2B	-3.35063	-4.77052	1.41989	0.0189684	1
ENST00000347900	KIRREL2	4.80785	1.3244	3.48345	0.00120973	KIRREL2	6.55456	2.25646	4.2981	1.81629e-05	1
ENST00000578348	GGA3	-4.31943	-6.02945	1.71003	0.0174842	GGA3	-3.14107	-4.83796	1.69689	4.69685e-05	1
ENST00000332431	TCEAL7	-0.106769	-1.25037	1.1436	0.00274058	TCEAL7	2.84279	1.24936	1.59343	4.48986e-05	1
ENST00000335574	HM13	-3.84363	-6.29232	2.44869	6.727e-05	HM13	-1.59383	-3.1144	1.52056	0.00112586	1
HBMT00001236177	CATG00000084841.1	5.59696	4.5751	1.02186	0.0367891	CATG00000084841.1	7.35002	5.70076	1.64926	1.25634e-05	1
ENST00000426142	CTNND1	-4.21016	-6.0516	1.84144	0.00474413	CTNND1	-2.3357	-3.4912	1.15551	0.00103903	1
ENST00000372876	TBCC	2.01312	0.710642	1.30248	0.0275509	TBCC	3.19069	1.12042	2.07026	6.15444e-06	1
ENST00000527990	DNHD1	-3.75104	-4.98588	1.23484	0.0490827	DNHD1	-0.351684	-1.48675	1.13506	0.00371572	1
ENST00000360578	TPPP	1.28053	-2.13939	3.41992	0.0227228	TPPP	2.96417	-0.281879	3.24605	0.00189131	1
ENST00000335393	FAM129C	-1.82887	-4.35848	2.5296	0.0113666	FAM129C	-0.845175	-2.75	1.90483	0.00445813	1
ENST00000418622	RIC1	0.221701	-1.70949	1.93119	0.0129751	RIC1	1.55354	-0.0663973	1.61994	2.85833e-05	1
ENST00000286835	SCAF4	1.05825	-0.368586	1.42684	0.0181462	SCAF4	2.11932	0.280473	1.83885	0.000104389	1
ENST00000417037	MYD88	-4.1749	-5.35889	1.18399	0.0222543	MYD88	-0.825518	-2.27451	1.449	0.0119319	1
ENST00000458307	AMT	-3.43036	-4.8398	1.40943	0.0215693	AMT	-2.76816	-4.19436	1.42621	0.00184573	1
ENST00000580900	MTAP	-2.06012	-4.3873	2.32718	0.000689075	MTAP	-0.573872	-3.34185	2.76797	5.23051e-05	1
NM_001243773	GNG2	-1.8113	-3.4061	1.5948	0.00317213	GNG2	-0.238587	-2.27201	2.03342	0.00729896	1
NM_002850	PTPRS	-4.29238	-5.79006	1.49769	0.00409064	PTPRS	-2.3952	-4.14897	1.75377	0.000421118	1
ENST00000421832	CTU1	-2.87159	-4.47909	1.60751	0.00298065	CTU1	-1.88178	-3.68998	1.8082	0.000115887	1
ENST00000342649	TCAIM	-3.73529	-5.29236	1.55707	9.3323e-05	TCAIM	-0.947143	-2.1909	1.24376	0.009234	1
ENST00000382874	ZMYM2	-3.47429	-5.56073	2.08644	0.00322001	ZMYM2	-1.61387	-3.08008	1.4662	0.00103296	1
ENST00000370399	TGFBR3	2.00043	0.604796	1.39563	0.0374656	TGFBR3	5.4718	3.05206	2.41973	0.0013062	1
ENST00000353170	KLHDC4	-3.48837	-4.6162	1.12783	0.011176	KLHDC4	-0.942318	-2.00445	1.06213	0.00776087	1
ENST00000366910	MARC1	-3.16999	-5.62628	2.45629	0.00945151	MARC1	-1.92323	-4.46017	2.53694	0.00181143	1
ENST00000496384	BRAF	3.51952	-0.111914	3.63143	0.00474442	BRAF	5.20367	1.1402	4.06347	0.000119319	1
ENST00000344629	OGG1	-3.83999	-5.46564	1.62566	0.0377777	OGG1	-2.29383	-3.69625	1.40243	0.00923811	1
NM_001018075	NR3C1	-2.47576	-3.67737	1.20161	0.0152058	NR3C1	-1.41981	-2.8338	1.41399	0.000863673	1
ENST00000451491	TSSC4	0.54513	-1.04665	1.59178	0.00432166	TSSC4	3.10623	1.22757	1.87866	1.17888e-05	1
ENST00000400809	CCNL2	-3.97819	-5.69025	1.71206	0.0277516	CCNL2	-2.33325	-3.48943	1.15618	0.00410778	1
ENST00000373921	THEMIS2	-2.59568	-4.89817	2.3025	0.00814942	THEMIS2	-1.14327	-3.50727	2.364	0.00185366	1
ENST00000403662	CSF2RB	-4.41871	-6.01912	1.60042	0.00266953	CSF2RB	-2.54555	-3.97942	1.43387	0.00107316	1
uc001fcv.3	INTS3	-3.93844	-5.36817	1.42972	0.0032001	INTS3	-1.52463	-3.14278	1.61815	0.00186156	1
ENST00000508775	RNASET2	4.29474	2.27303	2.02171	0.00129102	RNASET2	5.3079	2.58213	2.72577	2.50568e-06	1
ENST00000377805	BANF2	-0.169118	-3.20945	3.04033	0.0180595	BANF2	1.65621	-0.95452	2.61073	0.00213416	1
ENST00000381000	DNM1L	-3.55095	-4.71619	1.16523	0.0199912	DNM1L	-1.60223	-2.68594	1.0837	0.00314984	1
ENST00000368243	C1orf61	0.434485	-1.45916	1.89365	0.0197233	C1orf61	4.07236	1.80293	2.26943	0.00967691	1
ENST00000391854	GNG4	-1.40538	-2.66024	1.25486	0.0162269	GNG4	1.69	0.612485	1.07751	0.015435	1
ENST00000258387	PAX3	-2.43643	-3.79928	1.36285	0.000149023	PAX3	-0.153615	-1.23015	1.07653	0.00110349	1
ENST00000466490	SRPRB	-3.24023	-4.66674	1.42651	0.0193454	SRPRB	-1.77716	-2.8326	1.05545	0.0145769	1
ENST00000376888	MOG	-0.347649	-2.51542	2.16777	0.0106104	MOG	2.02389	0.277299	1.74659	0.000294808	1
ENST00000290349	CBR1	-3.22564	-4.33996	1.11432	0.0178683	CBR1	-2.49292	-3.49971	1.00679	0.00156541	1
ENST00000396158	MIA2	-1.75012	-2.77752	1.02739	0.0266417	MIA2	-0.253346	-1.38498	1.13163	0.0022868	1
ENST00000339852	NCCRP1	3.29416	0.432693	2.86146	0.0143437	NCCRP1	4.7789	1.29793	3.48097	0.001335	1
ENST00000435406	OS9	-3.27595	-5.18529	1.90933	0.0103263	OS9	-2.08535	-3.21338	1.12803	0.00663485	1
ENST00000262625	KIRREL2	5.66739	3.51813	2.14926	0.0161347	KIRREL2	7.27012	4.08457	3.18555	0.00018999	1
NM_001345923	THADA	-0.763531	-2.36487	1.60134	0.00847913	THADA	0.226697	-1.59652	1.82322	1.36598e-06	1
ENST00000616710	TNFRSF11A	-3.44301	-4.60454	1.16153	0.0304428	TNFRSF11A	0.979908	-0.586037	1.56594	0.0111575	1
ENST00000539736	C12orf43	2.59498	-0.977935	3.57292	0.0112151	C12orf43	4.27122	0.726478	3.54474	0.00087366	1
ENST00000285420	OTUD6B	-4.00384	-5.04374	1.0399	0.0483886	OTUD6B	-2.76152	-4.07347	1.31195	0.000121986	1
ENST00000238892	CRIPT	-4.72624	-6.06393	1.3377	0.0240369	CRIPT	-1.44806	-2.8479	1.39983	0.00534964	1
ENST00000644942	DYRK1A	-4.78085	-6.33105	1.5502	0.0308826	DYRK1A	-3.61223	-4.97743	1.36521	0.00486923	1
ENST00000369452	SHOC2	-3.15036	-4.3447	1.19434	0.00434914	SHOC2	-1.54535	-2.86261	1.31726	0.00066338	1
ENST00000616356	FCN1	1.98826	0.217446	1.77082	0.00244015	FCN1	3.23814	0.958181	2.27996	1.046e-05	1
ENST00000527954	EXOSC4	-4.0615	-5.74434	1.68284	0.00497706	EXOSC4	-0.502614	-2.64625	2.14364	0.00812851	1
NM_001305102	STK38	3.64136	2.50089	1.14047	0.0405336	STK38	4.66002	2.69948	1.96054	5.09844e-05	1
ENST00000318948	NRIP1	-1.5539	-2.73209	1.17819	0.0300456	NRIP1	0.508617	-0.723169	1.23179	6.82462e-05	1
ENST00000256996	DDB2	1.39801	0.199107	1.1989	0.0418857	DDB2	2.21936	0.664847	1.55452	0.000189148	1
ENST00000345517	ACTG2	2.26585	1.01318	1.25267	0.000486293	ACTG2	4.00401	2.50439	1.49962	0.000751476	1
uc010aev.3	MYCBP2	-2.84854	-4.6307	1.78216	0.0336096	MYCBP2	-1.41914	-2.60489	1.18575	0.000380394	1
ENST00000263071	SCARF1	-0.29762	-2.12444	1.82682	0.0393873	SCARF1	0.616417	-1.31937	1.93578	0.00459365	1
ENST00000435761	PSMD2	-4.21455	-6.91362	2.69907	0.000237605	PSMD2	-2.30791	-4.06827	1.76036	0.000155016	1
ENST00000395226	GPAT3	-4.30426	-5.84926	1.545	0.0321112	GPAT3	-2.63751	-4.14935	1.51184	0.00196108	1
ENST00000372629	TCEAL4	-4.35785	-5.50283	1.14498	0.0228441	TCEAL4	-3.39316	-4.43959	1.04643	0.00040712	1
ENST00000551035	OS9	-3.53048	-5.41725	1.88676	0.00309544	OS9	-2.28325	-3.35977	1.07652	0.0101988	1
ENST00000382480	CPZ	-1.43117	-2.4522	1.02103	0.00166338	CPZ	0.705808	-0.473625	1.17943	0.000579241	1
NM_001318951	SLC30A3	-4.02091	-5.13145	1.11054	0.00107516	SLC30A3	-1.74068	-2.751	1.01032	0.0039874	1
ENST00000500635	RBM14-RBM4	-1.48818	-2.61842	1.13024	0.0157557	RBM14-RBM4	0.581255	-0.467603	1.04886	0.00854189	1
ENST00000269601	TXNL4A	-1.64224	-2.93433	1.29209	0.0401822	TXNL4A	-0.881967	-2.25109	1.36913	0.000472892	1
ENST00000407684	GAREM2	-3.43668	-5.16784	1.73116	0.000423068	GAREM2	0.0967234	-1.34987	1.44659	1.48582e-05	1
ENST00000254528	EMILIN2	-1.61235	-2.86956	1.25721	0.0334988	EMILIN2	-0.978612	-2.23456	1.25594	0.00204843	1
ENST00000377071	KDM2B	-4.24925	-5.82007	1.57082	0.00539999	KDM2B	-3.06948	-4.22325	1.15377	0.00124054	1
ENST00000250076	ZNF232	-1.82534	-3.60195	1.77661	0.00287844	ZNF232	-1.35821	-3.30329	1.94508	0.000524443	1
NM_001284363	TLK2	-0.712153	-2.03116	1.319	0.0336807	TLK2	0.831744	-0.276107	1.10785	0.0106178	1
ENST00000627532	ZEB2	-4.77997	-6.75272	1.97274	0.0152548	ZEB2	-3.49144	-4.90247	1.41103	0.00657906	1
ENST00000309295	EHBP1L1	-0.198784	-1.65846	1.45968	0.0126195	EHBP1L1	0.552092	-1.0589	1.61099	0.011639	1
MICT00000363210	CATG00000106275.1	-3.73487	-7.09626	3.36139	1.82011e-05	CATG00000106275.1	-1.71905	-4.41956	2.70051	1.19586e-05	1
NM_006866	LILRA2	-0.744324	-3.03772	2.2934	0.00899612	LILRA2	0.998338	-1.26305	2.26139	0.000433397	1
ENST00000441980	MOBP	-4.14779	-5.85106	1.70327	0.000466025	MOBP	-1.66897	-3.1602	1.49123	0.00220031	1
ENST00000282003	RNF219	-3.12446	-4.6923	1.56784	0.0414066	RNF219	-2.15822	-3.94191	1.78369	0.000119657	1
NM_001290085	ZNF627	-1.23875	-3.06969	1.83094	0.00439642	ZNF627	0.335502	-1.54441	1.87991	0.000127313	1
ENST00000465070	ZEB2	-4.7734	-6.5565	1.78311	0.047099	ZEB2	-3.42374	-4.80798	1.38424	0.0479249	1
ENST00000377112	DOK3	0.0464051	-1.13845	1.18486	0.0054393	DOK3	3.32184	1.67515	1.64669	0.000343805	1
ENST00000610535	TNIP1	-0.771286	-2.53829	1.767	0.0122093	TNIP1	0.925142	-0.94636	1.8715	6.79049e-05	1
ENST00000525219	IL15RA	-0.775426	-2.9489	2.17347	0.024874	IL15RA	0.115662	-1.87807	1.99373	0.00881725	1
ENST00000613414	SALL2	2.53528	-0.0403623	2.57564	0.00229842	SALL2	4.6328	2.57702	2.05577	1.17427e-05	1
ENST00000375751	SYK	4.34954	1.54535	2.80419	0.00209117	SYK	6.01488	2.56016	3.45472	1.26214e-05	1
ENST00000461166	TIPARP	-0.184599	-1.61691	1.43231	0.00522024	TIPARP	1.51345	-0.104314	1.61777	2.52128e-05	1
ENST00000340192	ERCC1	3.26005	0.285559	2.97449	0.0213497	ERCC1	4.98574	1.66964	3.31609	0.000435536	1
NM_001324120	CYFIP1	-3.13843	-4.7763	1.63787	0.0209319	CYFIP1	-1.54097	-2.91581	1.37484	6.16561e-05	1
ENST00000251595	HBA2	0.149372	-3.63296	3.78233	0.00214975	HBA2	3.52742	-0.364811	3.89223	0.00026157	1
ENST00000289104	MRAS	-3.53888	-4.94868	1.4098	0.000485653	MRAS	-1.2515	-2.29816	1.04667	0.000200218	1
NM_001292001	SRF	-3.8031	-5.24649	1.44339	0.0209136	SRF	-2.85498	-3.89922	1.04424	0.00668271	1
ENST00000448301	CTSS	2.13997	-0.0664889	2.20646	0.00210702	CTSS	4.08096	1.66011	2.42086	5.01315e-08	1
ENST00000289382	CNOT11	-3.7436	-5.75756	2.01396	0.0151634	CNOT11	-1.79533	-2.81789	1.02255	7.79806e-05	1
ENST00000265394	CPVL	-4.36273	-7.21881	2.85608	5.02202e-05	CPVL	-1.78488	-3.84432	2.05944	0.000182557	1
ENST00000506786	ZNF135	3.75341	2.69239	1.06102	0.00058649	ZNF135	4.83806	2.79702	2.04104	8.38562e-06	1
ENST00000392901	SHTN1	-3.74372	-5.80818	2.06446	0.00454504	SHTN1	-1.7898	-3.98522	2.19541	0.000130631	1
ENST00000627217	TCF7L2	-2.44851	-4.05721	1.6087	0.00305109	TCF7L2	-0.587733	-2.20704	1.61931	0.00562502	1
ENST00000350667	CLEC12A	-2.58004	-4.43818	1.85813	0.0269709	CLEC12A	-0.36352	-1.93918	1.57566	0.0144711	1
ENST00000614058	EPHX1	-0.184374	-1.63542	1.45105	0.0308003	EPHX1	1.21086	-0.256811	1.46767	0.000447963	1
ENST00000588802	APOC1	-3.07764	-4.21345	1.1358	0.0411379	APOC1	-1.56697	-2.90729	1.34032	0.0162752	1
ENST00000242607	HVCN1	-4.66553	-6.4809	1.81537	0.00339871	HVCN1	-1.99905	-3.0049	1.00585	0.0108169	1
ENST00000620284	RDM1	-3.98211	-6.4193	2.43719	0.0008346	RDM1	-0.358346	-2.94921	2.59086	5.26274e-06	1
ENST00000555228	PTGR2	-2.69259	-5.96896	3.27637	0.000371648	PTGR2	-1.19123	-3.86332	2.67209	8.4597e-07	1
ENST00000323716	ARMC10	-1.75513	-3.42683	1.6717	0.0406528	ARMC10	0.0893672	-2.01864	2.10801	0.00214701	1
NM_001285404	THOC7	4.39807	2.78226	1.61582	0.0106631	THOC7	6.15829	4.46233	1.69597	0.000162269	1
uc002wfb.3	RP11-314N13.10	-4.19817	-6.48315	2.28498	0.0126287	RP11-314N13.10	-2.01411	-3.48642	1.47231	0.00178952	1
ENST00000527077	SLC44A3	-3.77033	-5.59349	1.82315	0.0454671	SLC44A3	-2.70852	-3.93584	1.22733	0.02922	1
ENST00000340800	ACSL4	-4.6025	-6.65435	2.05185	0.00706839	ACSL4	-2.255	-3.64239	1.38739	0.00188459	1
NM_001252122	PASK	3.69837	1.24379	2.45459	0.00585533	PASK	5.28515	2.26746	3.01769	4.85898e-05	1
ENST00000319006	TALDO1	2.90871	1.17797	1.73073	0.000436725	TALDO1	5.20711	2.67675	2.53035	2.75168e-08	1
ENST00000283629	UBP1	1.40587	0.015002	1.39087	0.04277	UBP1	2.34689	0.737949	1.60894	0.000282986	1
ENST00000252595	SLC27A1	-2.30596	-3.85119	1.54523	0.00410921	SLC27A1	0.34663	-1.5486	1.89523	0.00407977	1
ENCT00000319853	CATG00000068829.1	-1.86814	-3.17096	1.30283	0.0453181	CATG00000068829.1	-0.813156	-1.81735	1.00419	0.00140847	1
ENST00000375398	SVIL	-0.311887	-1.86146	1.54957	0.0422497	SVIL	0.847818	-0.753025	1.60084	0.00155831	1
ENST00000237853	ELL2	-3.9386	-5.26353	1.32493	0.0354502	ELL2	-2.56704	-3.57631	1.00927	0.0185324	1
ENST00000500945	ATG12	-3.33427	-4.36463	1.03036	0.00703359	ATG12	-0.366607	-1.53986	1.17326	0.00011372	1
ENST00000539966	STK24	-3.45067	-5.04339	1.59272	0.0331683	STK24	-1.99716	-3.06467	1.0675	0.00020869	1
ENST00000435765	PSMC2	-1.06598	-4.62476	3.55877	0.00293926	PSMC2	0.359564	-2.62711	2.98668	0.000583366	1
ENST00000372338	FIBCD1	-3.76343	-4.98945	1.22603	0.00571655	FIBCD1	1.04694	-0.366171	1.41311	0.00505471	1
ENST00000598635	TUBB4A	-4.63835	-6.33814	1.6998	0.0118934	TUBB4A	-3.01348	-4.325	1.31152	0.0190123	1
ENST00000620541	RIN3	1.27948	-1.79541	3.07489	0.00339515	RIN3	2.31008	-0.779395	3.08947	0.00285709	1
ENST00000357360	LAGE3	-1.42216	-2.61199	1.18983	0.0436422	LAGE3	1.01691	-0.198734	1.21564	0.0419859	1
ENST00000255198	ZBED3	-2.82869	-4.62381	1.79512	0.00939775	ZBED3	-0.601781	-1.73062	1.12884	3.86778e-05	1
ENST00000219596	MEFV	-1.90581	-3.17047	1.26465	0.0129391	MEFV	-1.04572	-2.34673	1.30101	0.00188489	1
ENST00000216133	CBX7	-0.814755	-2.37143	1.55668	0.0291543	CBX7	1.60153	0.150013	1.45152	0.00199699	1
ENST00000254584	ARFIP2	-2.83948	-4.46427	1.62479	0.00807013	ARFIP2	-2.23765	-3.84894	1.61129	0.000128008	1
ENST00000378024	AHNAK	-0.140012	-1.39089	1.25088	0.010678	AHNAK	1.3119	0.0379879	1.27391	0.000319407	1
ENST00000372237	TMEM53	-3.415	-5.06669	1.65169	0.00363892	TMEM53	-0.849323	-2.48934	1.64001	0.0346991	1
ENST00000302174	NUDT9	-5.25231	-7.43081	2.1785	2.59345e-05	NUDT9	-1.70312	-3.62914	1.92602	0.000876004	1
ENST00000322157	NPEPPS	0.441485	-0.988305	1.42979	0.0309122	NPEPPS	1.48669	-0.122561	1.60926	0.000262676	1
ENST00000281455	ACSL1	-2.87038	-4.82391	1.95353	0.0208866	ACSL1	-0.932267	-2.00661	1.07435	0.0257343	1
ENST00000324856	ARID1A	0.777279	-1.31804	2.09532	0.00900216	ARID1A	2.07802	-0.0340392	2.11206	9.39213e-06	1
ENST00000613315	UBAP2L	-3.64085	-4.88719	1.24634	0.014348	UBAP2L	-1.58707	-2.63288	1.04581	0.00125178	1
ENST00000355630	MKL1	1.47788	0.0510055	1.42687	0.00556051	MKL1	2.70287	0.729562	1.97331	3.13557e-06	1
ENST00000301873	LTBP3	0.0134004	-1.97767	1.99107	0.000446941	LTBP3	1.90585	-0.0598958	1.96575	4.12141e-06	1
ENST00000607983	DACT2	-2.57397	-3.70148	1.1275	0.000378514	DACT2	-1.01298	-2.21187	1.19889	0.000928558	1
ENST00000229794	MAPK14	-0.67224	-1.9787	1.30646	0.0355744	MAPK14	0.804891	-0.201009	1.0059	0.0147431	1
ENST00000324366	PRMT5	-0.433349	-1.90133	1.46798	0.0047317	PRMT5	0.972775	-0.68036	1.65314	3.6696e-05	1
NM_001345927	DDX60L	-1.34247	-2.56641	1.22393	0.01536	DDX60L	-0.321822	-1.57999	1.25817	0.00250186	1
ENST00000361818	MAP2K3	-3.62928	-4.91825	1.28896	0.0464093	MAP2K3	-2.48798	-3.73201	1.24403	0.0181239	1
ENST00000408028	SLC8A1	-3.86961	-5.6867	1.81709	0.0128394	SLC8A1	-2.69876	-4.50644	1.80768	0.000186307	1
ENST00000428599	CTNND1	-3.21299	-4.52283	1.30984	0.0273171	CTNND1	-0.895614	-2.24757	1.35196	1.28554e-05	1
ENST00000422090	NUP62	-4.76841	-6.0174	1.24899	0.000235829	NUP62	-3.02648	-4.04849	1.02201	0.0111197	1
ENST00000367840	DCAF6	-2.63749	-3.70241	1.06491	0.00184216	DCAF6	-1.41395	-2.63009	1.21613	7.62097e-06	1
ENST00000569529	FAM173A	-0.581537	-2.04519	1.46366	0.0381902	FAM173A	1.20867	-0.0797523	1.28842	0.00102238	1
ENST00000340595	SLC4A4	-2.83135	-4.25284	1.42148	0.00468912	SLC4A4	0.102739	-1.30696	1.4097	3.82762e-05	1
ENST00000389709	ZXDC	-3.353	-4.59082	1.23781	0.00630194	ZXDC	-2.09918	-3.13604	1.03686	0.000880161	1
ENST00000389589	SHOX2	-5.16982	-7.44014	2.27032	5.2195e-06	SHOX2	-2.33501	-3.87004	1.53504	0.00542257	1
ENST00000613571	AOC3	-2.6296	-3.92881	1.29921	0.0277461	AOC3	-0.991741	-2.2699	1.27816	0.00185199	1
ENST00000260599	KHK	-3.3162	-4.83781	1.52161	0.024832	KHK	-2.03748	-3.51136	1.47388	0.000532785	1
ENST00000356289	AMICA1	4.87224	3.13291	1.73933	0.00074627	AMICA1	5.59588	2.93916	2.65673	3.328e-06	1
ENST00000325658	PPM1A	-4.63252	-6.6372	2.00468	0.0101429	PPM1A	-3.10743	-4.44159	1.33416	0.00159606	1
ENST00000368426	ZBTB7B	-3.72938	-5.04386	1.31449	0.0146781	ZBTB7B	-1.19308	-2.99902	1.80594	0.00142367	1
ENST00000379803	SIN3B	-2.36784	-3.88599	1.51815	0.000489895	SIN3B	-0.334869	-1.62144	1.28657	0.000980902	1
ENST00000312216	MCTP1	-2.80546	-3.84229	1.03683	0.0324136	MCTP1	-1.45314	-2.72773	1.27459	2.31423e-05	1
ENST00000394646	RGS3	-3.50713	-4.55345	1.04633	8.84005e-05	RGS3	-2.38218	-3.81803	1.43585	0.00608242	1
ENST00000507845	UBE2D3	-1.65526	-2.66917	1.01391	0.0296773	UBE2D3	-0.0850476	-1.17098	1.08593	0.00435675	1
ENST00000381482	STK35	-0.639665	-2.32649	1.68683	0.00211965	STK35	1.22384	-0.575576	1.79942	1.12549e-05	1
ENST00000321358	YBX1	-4.08752	-5.32746	1.23994	0.00468955	YBX1	-2.35896	-3.51244	1.15348	0.0149286	1
ENST00000252936	TUBGCP2	-4.64252	-6.05955	1.41702	0.0165461	TUBGCP2	-1.20906	-2.31558	1.10653	4.96452e-05	1
ENST00000621115	ELN	-2.28337	-3.82034	1.53697	0.0468369	ELN	-0.0339134	-1.52718	1.49327	0.00872341	1
ENST00000261275	FAM189A1	-1.90963	-3.14319	1.23356	0.0146928	FAM189A1	0.0912092	-1.14773	1.23894	8.09017e-06	1
ENST00000265620	GNAS	-3.82863	-5.68996	1.86133	0.00194968	GNAS	-1.66367	-3.00403	1.34036	0.000489404	1
NM_001319198	S100A8	0.967886	-0.254164	1.22205	0.0486403	S100A8	3.07691	1.24663	1.83028	0.000330174	1
ENST00000587303	PTPRS	-3.92539	-5.87527	1.94987	0.000209629	PTPRS	-2.00562	-3.88061	1.87499	5.66102e-05	1
ENST00000455942	SLC22A18AS	-2.13909	-4.0287	1.88961	0.00423134	SLC22A18AS	1.71497	-0.554534	2.2695	0.00403281	1
ENST00000301633	BIRC5	-4.75074	-5.99846	1.24772	0.00522156	BIRC5	-1.26297	-2.3627	1.09973	0.0257177	1
ENST00000522003	PAX5	-3.45281	-5.30573	1.85292	0.0397659	PAX5	-2.57376	-3.75999	1.18623	0.0322349	1
ENST00000535121	GNAL	-3.5445	-5.3387	1.7942	0.0389243	GNAL	0.518813	-2.25745	2.77626	0.00308119	1
NM_001330420	LUC7L	-2.23155	-4.42646	2.1949	0.00794627	LUC7L	-1.23721	-3.35749	2.12028	0.000807807	1
ENST00000565677	STUB1	-3.7725	-5.74167	1.96917	0.00253318	STUB1	-1.59314	-2.93748	1.34434	0.000283969	1
ENST00000456829	VWA5A	3.70797	0.850217	2.85775	0.00119537	VWA5A	5.35235	2.07155	3.28081	4.37055e-06	1
ENST00000361113	ZNF627	-1.84448	-3.82956	1.98508	0.00180448	ZNF627	-0.112704	-2.12553	2.01283	3.46304e-05	1
ENST00000369168	FCGR1A	-1.40032	-3.08485	1.68453	0.026015	FCGR1A	-0.531398	-2.64192	2.11052	0.00191567	1
ENST00000243389	SLC36A1	-0.859079	-2.7884	1.92932	0.0400686	SLC36A1	0.650742	-0.761585	1.41233	0.0101777	1
ENST00000306336	C2orf68	4.8792	3.73601	1.14319	0.0353624	C2orf68	6.4398	4.1939	2.24589	2.52833e-05	1
ENST00000612612	NDUFC2-KCTD14	-1.60588	-3.14523	1.53934	0.0152699	NDUFC2-KCTD14	1.73609	0.202337	1.53376	0.0224556	1
ENST00000523200	TNIP1	-1.07773	-2.67371	1.59598	0.0205473	TNIP1	0.582722	-1.13617	1.71889	0.00027761	1
NM_001346743	CBX7	-2.30698	-3.62316	1.31618	0.0431581	CBX7	-0.287333	-1.48845	1.20111	0.00197184	1
ENST00000257981	KCNH3	-4.57556	-6.00051	1.42496	0.00697582	KCNH3	-0.326909	-1.92234	1.59544	0.000303636	1
ENST00000536410	DHRS7	-2.77532	-4.14044	1.36512	0.00400122	DHRS7	-0.0689172	-1.3682	1.29928	0.000550928	1
ENST00000305641	LCMT2	-3.48811	-4.86926	1.38116	8.42858e-05	LCMT2	-0.426353	-1.73828	1.31193	0.00101433	1
ENST00000504342	ACSL1	-3.21692	-5.57898	2.36206	0.017413	ACSL1	-1.40493	-2.7353	1.33037	0.0188983	1
ENST00000313667	ARHGEF2	-2.54358	-3.56284	1.01927	0.00261647	ARHGEF2	-0.226278	-1.61177	1.38549	0.000281339	1
ENST00000540021	MSH6	-4.91419	-6.5498	1.63561	0.0256792	MSH6	-3.6716	-5.02349	1.35189	0.00207422	1
MICT00000042171	CATG00000118111.1	2.97075	-0.633206	3.60396	0.000516115	CATG00000118111.1	4.6502	1.00914	3.64106	6.40615e-06	1
ENST00000301011	ZC3H18	0.358471	-0.776098	1.13457	0.0492519	ZC3H18	1.17552	-0.246237	1.42176	8.11288e-05	1
ENST00000266604	LLPH	-1.06756	-2.61858	1.55102	0.0339309	LLPH	-0.119472	-1.59619	1.47672	0.00788163	1
ENST00000367688	RABGAP1L	-4.44321	-6.56254	2.11933	0.0205628	RABGAP1L	-2.92691	-4.27546	1.34855	0.000339132	1
ENST00000529949	ABCB7	-5.00085	-6.53491	1.53406	0.0134626	ABCB7	-2.5492	-3.77748	1.22828	0.0104126	1
ENST00000558774	BMF	-0.274543	-1.58695	1.31241	0.000981138	BMF	2.80719	0.855172	1.95202	2.32848e-05	1
ENST00000612677	RAB44	-1.09494	-2.57473	1.47979	0.0348248	RAB44	-0.476186	-1.61928	1.1431	0.0199006	1
ENST00000395997	SALL4	4.29673	2.21008	2.08665	0.00771198	SALL4	6.62955	4.36761	2.26194	9.15472e-07	1
ENST00000377704	MGME1	-4.43934	-5.88312	1.44378	0.0149951	MGME1	-3.17408	-4.55688	1.3828	0.00102957	1
ENST00000246006	CD93	2.66065	1.26556	1.39509	0.0125046	CD93	4.0341	2.08718	1.94692	4.38015e-06	1
ENST00000358075	MAGT1	-2.36733	-4.04772	1.68039	0.00220325	MAGT1	0.0017716	-1.87836	1.88013	0.000295846	1
ENST00000539905	PDYN	-4.93103	-6.30707	1.37604	0.0280598	PDYN	-3.63689	-4.85215	1.21526	0.00704384	1
ENST00000394936	PSAP	0.832304	-0.433461	1.26576	0.00526405	PSAP	2.77934	1.55128	1.22806	5.14651e-05	1
ENST00000400237	RFPL2	-0.663137	-2.49095	1.82781	0.00669445	RFPL2	3.37375	1.24814	2.12562	0.00130471	1
ENST00000302017	ZNF467	-3.24891	-4.82664	1.57773	0.00131774	ZNF467	-2.01443	-3.04528	1.03085	0.00241709	1
ENST00000519374	ATP6V0E1	1.53026	-0.0891936	1.61945	0.0130215	ATP6V0E1	3.88023	1.88403	1.9962	0.00183765	1
ENST00000633691	DCTN1	-3.81462	-5.88552	2.0709	7.7708e-05	DCTN1	0.258885	-1.50828	1.76716	0.00513719	1
MICT00000047960	CATG00000116287.1	-4.33816	-6.24007	1.9019	0.00758182	CATG00000116287.1	-3.68772	-5.05977	1.37205	0.000297955	1
ENST00000336577	MMP25	0.160084	-1.79399	1.95407	0.00504308	MMP25	1.13005	-0.85648	1.98653	0.000818883	1
ENST00000440957	IFT122	-2.57465	-4.32887	1.75422	0.0115667	IFT122	-0.698341	-2.8928	2.19446	9.23376e-05	1
ENST00000607016	NUDT3	1.17034	-0.122721	1.29306	0.0485028	NUDT3	2.2879	0.833361	1.45454	0.000146285	1
ENST00000361689	MACF1	-4.53083	-6.42956	1.89873	0.0118912	MACF1	-2.649	-4.00587	1.35687	0.00458742	1
ENST00000553300	HNRNPC	-4.1595	-5.61103	1.45154	0.0119365	HNRNPC	-1.44755	-2.64863	1.20109	9.19174e-05	1
HBMT00000216098	CATG00000002338.1	-4.70796	-5.76928	1.06133	0.0282128	CATG00000002338.1	-2.92302	-3.94381	1.02078	0.00375255	1
ENST00000461735	SLC4A2	-1.80935	-3.06483	1.25548	0.00155935	SLC4A2	3.26074	1.54426	1.71648	7.61048e-05	1
ENST00000228865	CREBL2	-2.18922	-3.45257	1.26335	0.00211129	CREBL2	1.62591	0.014763	1.61115	0.000192595	1
ENST00000263285	LY9	0.352754	-0.693184	1.04594	0.0160765	LY9	3.32721	1.68688	1.64033	2.9944e-05	1
ENST00000262291	VMP1	-0.483871	-1.59121	1.10734	0.03468	VMP1	1.33444	0.295577	1.03886	0.000226577	1
ENST00000549035	POC1B	5.47978	3.48979	1.98999	0.0228374	POC1B	6.9817	3.91473	3.06697	0.000141465	1
ENST00000300933	TPM4	-2.68439	-3.95255	1.26815	0.000880872	TPM4	1.08553	-0.769889	1.85542	0.0115494	1
ENST00000646076	CTCF	-0.16298	-1.23723	1.07425	0.00918246	CTCF	1.17923	-0.232532	1.41177	0.000807029	1
ENST00000252445	ELOF1	-1.13481	-2.29757	1.16276	0.0222846	ELOF1	0.298832	-0.723569	1.0224	9.63257e-05	1
ENST00000560626	PEAK1	-3.29545	-4.60615	1.31071	0.0297021	PEAK1	-1.11781	-2.44738	1.32957	0.000104258	1
ENST00000418871	ZNF160	-3.59373	-6.43899	2.84526	0.00253233	ZNF160	-2.6851	-5.06748	2.38238	0.0095746	1
ENST00000357736	MAFG	-2.49396	-3.86067	1.36672	0.0365923	MAFG	0.938879	-0.768136	1.70701	0.00906707	1
ENST00000490107	SMYD3	-4.19799	-6.07078	1.87279	0.00602318	SMYD3	-0.362277	-2.24693	1.88465	1.68847e-05	1
ENST00000349015	ALDH3B2	-4.37285	-6.21884	1.84599	0.00302294	ALDH3B2	-0.753002	-2.43314	1.68014	8.84514e-06	1
ENST00000263665	CNTN3	-1.56017	-2.63273	1.07257	0.00096042	CNTN3	-0.277142	-1.80465	1.52751	6.29764e-05	1
NM_173544	FAM129C	-1.74483	-4.19679	2.45195	0.0242081	FAM129C	-0.721915	-2.63434	1.91243	0.00471575	1
NM_001353163	ZMYM2	-1.85251	-4.92508	3.07257	0.000138775	ZMYM2	2.21626	-0.53973	2.75599	1.76842e-06	1
ENST00000382108	SPATA13	-1.53861	-2.83657	1.29796	0.000554012	SPATA13	0.991499	-0.228274	1.21977	0.000158976	1
ENST00000245812	ALKBH7	0.112367	-1.24624	1.3586	0.0078905	ALKBH7	2.0443	0.534824	1.50947	0.00118344	1
ENST00000452929	KLC1	-4.16116	-6.0094	1.84823	0.0269562	KLC1	-3.26829	-4.44137	1.17308	0.00993656	1
ENST00000480456	JAM2	-0.517562	-3.55653	3.03897	0.0100758	JAM2	1.01761	-1.77018	2.78778	0.00118613	1
ENST00000400090	ATP5J	1.64643	-2.58204	4.22847	0.00312477	ATP5J	3.17361	-0.785571	3.95918	0.000327389	1
ENST00000644200	PAPLN	-3.32292	-5.42064	2.09773	0.00485392	PAPLN	-2.66801	-4.61509	1.94708	0.0002101	1
ENST00000295324	CDC42EP3	-0.180046	-1.51963	1.33958	0.00243558	CDC42EP3	1.47143	0.287507	1.18393	0.000201537	1
ENST00000437154	ADAM28	-0.33713	-1.74692	1.40979	0.0373006	ADAM28	0.764642	-0.542748	1.30739	0.00318702	1
ENST00000399820	WDR19	-2.54446	-4.51876	1.9743	0.00201357	WDR19	-0.196626	-1.66575	1.46913	0.000270587	1
ENST00000444946	SOD2	-1.42436	-3.50558	2.08122	0.0359938	SOD2	0.665287	-1.03866	1.70395	0.0169578	1
ENST00000611185	RNF145	0.0146345	-1.20657	1.22121	0.00732736	RNF145	2.3504	0.741632	1.60877	3.32639e-05	1
ENST00000498035	HM13	-3.82589	-5.64562	1.81972	0.0347375	HM13	-2.76984	-4.62899	1.85916	0.000324961	1
ENST00000637790	ASAH1	-4.07173	-6.24606	2.17434	0.0132871	ASAH1	-3.38289	-5.11737	1.73448	0.000717932	1
NM_001195388	FCRL5	-5.19587	-6.786	1.59013	0.0454902	FCRL5	-4.02294	-5.30344	1.2805	0.0149008	1
ENST00000439616	OGDH	-3.40293	-4.86899	1.46605	0.0178234	OGDH	-2.46243	-3.87283	1.4104	0.00116064	1
ENST00000529721	GDPD5	0.534384	-0.809196	1.34358	0.0225291	GDPD5	4.2127	2.18434	2.02837	5.2747e-05	1
ENST00000422156	PIP4K2C	-2.59837	-4.24412	1.64575	0.0139252	PIP4K2C	-0.897976	-2.07499	1.17701	0.00666979	1
ENST00000618250	RHNO1	-1.10788	-2.31462	1.20674	0.0393072	RHNO1	-0.554798	-1.99526	1.44046	9.1812e-05	1
ENST00000338145	UBE2D3	-3.63046	-5.06779	1.43733	0.00819906	UBE2D3	-1.62033	-2.88141	1.26108	9.14827e-05	1
ENST00000339562	NR4A2	-4.50822	-6.5651	2.05687	0.01178	NR4A2	-2.17097	-3.6417	1.47073	0.00838849	1
ENST00000451025	MAD2L1BP	-0.0222288	-1.77163	1.7494	0.000243797	MAD2L1BP	1.40326	-0.86275	2.26601	1.83006e-05	1
ENST00000528232	CTNND1	-2.76993	-3.89614	1.12621	0.0380601	CTNND1	-0.684986	-1.78807	1.10308	0.000439304	1
ENST00000343004	FAM122B	-4.26069	-5.62619	1.36551	0.0327808	FAM122B	-2.35784	-3.52825	1.17041	0.0215417	1
ENST00000335044	KIF9	-4.7772	-6.46002	1.68282	0.0384574	KIF9	-4.14322	-5.23814	1.09492	0.00413996	1
NM_001312691	TRIT1	-3.83426	-4.92463	1.09037	0.0360804	TRIT1	-1.50275	-2.63087	1.12813	0.000134067	1
ENST00000368905	SCNM1	-2.5974	-4.14826	1.55086	0.0305348	SCNM1	-1.65662	-3.04912	1.3925	0.000656152	1
ENST00000054950	RCN1	-2.76696	-6.14918	3.38222	0.000386225	RCN1	-2.21104	-5.03952	2.82847	4.19257e-06	1
ENST00000339875	MARCH1	-3.77813	-4.82382	1.04569	0.036165	MARCH1	-2.25994	-3.59833	1.33839	0.000924712	1
ENST00000529052	GYLTL1B	-3.41552	-5.62714	2.21161	5.7053e-05	GYLTL1B	-1.08817	-3.09789	2.00972	2.59591e-06	1
ENST00000629706	TCF7L2	-2.54243	-4.15721	1.61478	0.00164104	TCF7L2	-0.682054	-2.41523	1.73317	0.00775967	1
ENST00000421582	CCDC107	-0.331011	-2.5282	2.19718	0.0103469	CCDC107	3.65355	1.40971	2.24383	0.0097363	1
NM_001324459	MYLPF	-1.28282	-4.16222	2.87941	0.0243436	MYLPF	0.698005	-1.36641	2.06441	0.00972908	1
ENST00000392723	POGZ	-0.69223	-2.06347	1.37124	0.00842541	POGZ	-0.0874241	-1.43582	1.34839	0.000141119	1
ENST00000355868	WDR88	-4.18502	-5.35025	1.16523	0.00229771	WDR88	-1.88842	-2.94685	1.05843	0.00628661	1
ENST00000277458	ASB6	-3.0815	-4.39375	1.31225	0.0255046	ASB6	-1.54307	-2.61632	1.07325	0.000796496	1
ENST00000443950	HNRNPF	-4.91981	-5.97856	1.05875	0.0287325	HNRNPF	-2.924	-3.93105	1.00705	0.000544304	1
ENST00000356864	TNFRSF10C	-4.29012	-6.47519	2.18507	0.000459633	TNFRSF10C	-3.28861	-5.12282	1.83421	1.51188e-05	1
NM_001314039	DNAJA1	-1.17422	-2.57572	1.40149	0.0238934	DNAJA1	-0.149024	-1.51726	1.36824	0.00152715	1
ENST00000541206	RNF166	-4.07535	-5.15042	1.07507	0.0414962	RNF166	-1.0233	-2.04635	1.02306	4.4623e-05	1
ENST00000260010	TLR2	-3.64687	-5.75503	2.10815	0.0123886	TLR2	-2.6119	-4.26753	1.65563	0.000268611	1
ENST00000357337	MYCBP2	-1.98792	-3.67523	1.6873	0.00548797	MYCBP2	-0.470947	-1.90833	1.43738	0.00062475	1
ENST00000617928	CYFIP1	-3.15629	-4.73761	1.58131	0.0136374	CYFIP1	-1.4905	-3.23365	1.74315	6.93623e-05	1
ENST00000360465	ZNF528	1.96884	-1.15085	3.11969	0.00504151	ZNF528	3.4876	0.264696	3.22291	0.000505399	1
HBMT00000034416	CATG00000023963.1	-4.18194	-6.13936	1.95742	0.0149682	CATG00000023963.1	-2.53543	-3.96409	1.42866	0.00220911	1
ENST00000370028	ARHGAP4	-1.93408	-3.20536	1.27128	0.0283303	ARHGAP4	-0.872913	-2.06411	1.19119	0.00775263	1
ENST00000249750	ALDH1A2	-1.66272	-2.80547	1.14275	0.0240408	ALDH1A2	-0.148174	-1.16932	1.02114	0.0035859	1
ENST00000325602	P2RY13	-0.790114	-2.42939	1.63928	0.0203944	P2RY13	0.672807	-1.07189	1.7447	0.00646217	1
ENST00000313582	NFKBIB	-2.58685	-4.08286	1.496	0.0438351	NFKBIB	-1.04699	-2.12103	1.07404	0.00404044	1
ENST00000348729	SLC23A1	-3.53424	-4.74784	1.2136	0.0207904	SLC23A1	-1.89227	-3.02054	1.12827	0.00666459	1
ENST00000536810	TCF7L2	-2.53832	-4.56423	2.02591	0.00204958	TCF7L2	-0.674478	-2.70793	2.03345	0.0024414	1
ENST00000336686	LRRFIP2	-3.12461	-4.1855	1.06089	0.0184984	LRRFIP2	0.468379	-0.809036	1.27741	0.00100234	1
ENST00000397783	LUC7L	-2.19095	-4.43918	2.24823	0.0328971	LUC7L	-1.09686	-3.04623	1.94937	0.00144238	1
ENST00000415361	CTNND1	-3.61131	-5.0701	1.45879	0.024568	CTNND1	-1.37107	-2.58748	1.21641	0.000880366	1
ENST00000426700	C6orf52	1.20677	-2.37827	3.58504	0.00595226	C6orf52	2.96482	-0.451504	3.41632	0.000542485	1
ENST00000356010	MAPK8IP3	-3.27537	-4.5963	1.32094	0.0314449	MAPK8IP3	-1.98226	-3.05772	1.07546	0.0112746	1
ENST00000339007	LRRC25	-3.07016	-4.90728	1.83712	0.026069	LRRC25	-1.47289	-3.125	1.65211	0.0193522	1
ENST00000229634	NCOA7	1.57132	0.447355	1.12397	0.00309379	NCOA7	2.76426	0.964747	1.79951	7.04087e-05	1
ENST00000317269	DNAJC14	-0.631426	-1.75315	1.12172	0.00666892	DNAJC14	1.25214	-0.013668	1.26581	3.44005e-06	1
ENST00000540638	EPB41L3	-1.93931	-3.10878	1.16947	3.93819e-05	EPB41L3	1.17519	-0.213386	1.38858	0.000165503	1
ENST00000343218	DPYSL3	-5.38072	-6.60356	1.22284	0.0125883	DPYSL3	-2.74425	-4.12672	1.38247	0.00445405	1
ENST00000471229	ARMCX3	-4.15226	-6.71023	2.55797	6.16995e-06	ARMCX3	-1.93308	-3.69064	1.75756	0.00245405	1
ENST00000614496	MSH6	-4.42464	-6.41774	1.9931	0.00616844	MSH6	-2.95615	-4.9869	2.03075	0.000176491	1
ENST00000318596	SLC25A42	-4.67287	-6.42876	1.75589	0.00742682	SLC25A42	-2.00945	-3.12004	1.11059	0.00496888	1
ENST00000375773	KYNU	-3.61364	-5.426	1.81237	0.0204394	KYNU	-1.51845	-3.36874	1.85029	0.000313166	1
uc003vfy.3	DOCK4	-4.858	-6.60352	1.74552	0.0108543	DOCK4	-1.47746	-2.97167	1.49421	3.90325e-05	1
ENST00000340855	IDS	-3.04091	-4.09508	1.05416	0.019029	IDS	-0.7022	-1.77115	1.06895	6.01844e-05	1
ENST00000528499	APLP2	-2.1646	-3.65185	1.48725	0.00420993	APLP2	-0.697003	-1.73415	1.03715	0.000270119	1
ENST00000621062	GAS2L1	-3.75601	-5.15569	1.39969	0.0264415	GAS2L1	-0.0548025	-1.26313	1.20832	0.00182287	1
ENST00000376652	ENTPD6	-4.95353	-6.40543	1.4519	0.0272031	ENTPD6	-3.1305	-4.2288	1.0983	0.000176291	1
ENST00000450050	ASB6	-3.15521	-4.68244	1.52724	0.0156045	ASB6	-1.72572	-2.92482	1.1991	0.00117428	1
ENST00000377921	RSU1	-4.52492	-6.37681	1.8519	0.0109199	RSU1	-1.89197	-2.98826	1.09628	0.005217	1
ENST00000471785	PARP9	-2.9759	-4.47913	1.50323	0.00321892	PARP9	-1.72005	-2.78514	1.06508	0.0184392	1
ENST00000366773	ERMARD	1.19565	-0.445591	1.64124	0.0438539	ERMARD	1.80938	-0.186668	1.99605	0.0015973	1
ENST00000356000	RTN3	-5.27521	-6.55394	1.27873	0.0111336	RTN3	-2.13026	-3.13958	1.00933	0.000174567	1
ENST00000403231	KIF3A	-1.72844	-3.18366	1.45522	6.26838e-05	KIF3A	-0.511436	-2.51092	1.99948	0.000103044	1
ENST00000344442	LARP7	-3.32745	-4.89612	1.56867	0.000795358	LARP7	-0.286749	-1.86734	1.58059	0.000378199	1
NM_001317721	LRWD1	-4.95828	-6.30915	1.35086	0.00671055	LRWD1	-2.26323	-3.41209	1.14887	0.000346032	1
NM_001286196	C12orf43	2.30103	-1.09747	3.3985	0.0183072	C12orf43	4.01524	0.669725	3.34552	0.00227739	1
ENST00000544440	MYCBP2	-1.95269	-3.53663	1.58394	0.0102087	MYCBP2	-0.410697	-1.78228	1.37159	0.000973104	1
ENST00000418464	LAMB4	-4.77535	-6.24365	1.4683	0.00419356	LAMB4	-2.41969	-3.58747	1.16778	0.027605	1
ENST00000338252	CAST	-0.291518	-1.5071	1.21558	0.0142393	CAST	0.930717	-0.547688	1.47841	0.000492671	1
ENST00000297012	HIST1H2AA	-4.7738	-6.63712	1.86332	0.00676853	HIST1H2AA	-3.15911	-5.14777	1.98866	0.000717795	1
NM_007326	CYB5R3	-3.26503	-4.31657	1.05154	0.0205377	CYB5R3	-0.0805304	-1.25871	1.17818	0.0182515	1
ENST00000313005	BACE1	-2.94816	-4.42522	1.47706	0.045221	BACE1	-2.15397	-3.99342	1.83945	0.00134357	1
ENST00000614096	UBE3A	-0.926092	-2.82353	1.89744	0.0130683	UBE3A	0.170668	-1.82042	1.99109	7.78294e-05	1
NM_001305625	RP11-761B3.1	-1.05983	-2.46516	1.40532	0.00852327	RP11-761B3.1	1.31305	-0.160973	1.47403	0.000195835	1
ENST00000452673	CANX	-2.60704	-3.90259	1.29555	0.0102444	CANX	0.223958	-0.886112	1.11007	1.99727e-05	1
ENST00000381843	NUP155	-3.2915	-4.4	1.1085	0.0323106	NUP155	-1.44826	-2.47733	1.02907	0.000202134	1
ENST00000371472	NSMF	-2.61884	-4.15864	1.5398	0.00351206	NSMF	-1.83036	-3.05923	1.22887	0.00102859	1
NM_001199573	TRIM22	-2.02667	-3.5535	1.52683	0.00152212	TRIM22	-0.501407	-1.96015	1.45874	0.000288215	1
ENST00000641698	OR6B1	-3.10034	-4.96999	1.86965	0.00102627	OR6B1	-0.828834	-2.46584	1.63701	0.000237756	1
ENST00000533464	PHRF1	-3.66727	-4.72501	1.05774	0.0297076	PHRF1	-2.77022	-3.81064	1.04043	0.00175294	1
NM_001293072	RP5-1189D6.2	-4.53749	-5.76441	1.22692	0.0483938	RP5-1189D6.2	-3.03165	-4.64822	1.61657	0.00642688	1
ENST00000546027	SERPINB7	-4.6735	-6.43405	1.76056	0.001041	SERPINB7	-3.72731	-5.13167	1.40436	0.00328837	1
ENST00000272139	C1orf35	2.04538	0.993671	1.05171	0.0125243	C1orf35	3.20451	1.6625	1.54201	6.64243e-05	1
ENST00000405975	THADA	-0.958504	-2.59987	1.64136	0.01103	THADA	0.0319238	-1.87585	1.90777	4.31288e-06	1
ENST00000446231	SMG1	0.162846	-2.1855	2.34835	0.0158772	SMG1	1.11971	-1.21937	2.33908	0.000102724	1
ENST00000330125	EIF4ENIF1	-4.48004	-6.00686	1.52682	0.0095719	EIF4ENIF1	-2.99997	-4.03005	1.03007	0.000159318	1
ENST00000335753	SLK	-2.61053	-3.93929	1.32877	0.00109496	SLK	-1.23677	-3.04825	1.81148	0.000120104	1
ENST00000523293	REEP4	-3.04909	-4.90903	1.85994	0.000634347	REEP4	-1.18158	-2.33804	1.15646	0.00124833	1
ENST00000319928	MOB3C	-0.325784	-1.87503	1.54925	0.00853843	MOB3C	1.10472	-0.831278	1.93599	0.000550937	1
ENST00000403092	SLC8A1	-1.22017	-2.76225	1.54208	0.00798	SLC8A1	-0.127693	-1.37011	1.24242	0.000960463	1
ENST00000290158	KPNB1	-2.30731	-3.75071	1.4434	0.0158417	KPNB1	-1.05296	-2.17784	1.12487	0.021596	1
ENST00000316554	CCDC184	-0.459245	-1.65201	1.19276	0.00365991	CCDC184	2.13649	0.614969	1.52152	4.32423e-05	1
ENST00000354359	GNAS	-3.68852	-5.70885	2.02033	0.00164318	GNAS	-1.6897	-3.00613	1.31643	3.90894e-05	1
ENST00000176643	ALDH3A2	-3.87613	-5.68005	1.80393	0.0010594	ALDH3A2	-1.37319	-2.47171	1.09853	0.00449763	1
ENST00000373218	EIF4EBP2	-0.766801	-2.5386	1.7718	0.00742488	EIF4EBP2	0.666894	-0.87585	1.54274	8.87126e-05	1
NM_001322924	RCSD1	0.649499	-1.80871	2.45821	0.00661614	RCSD1	1.95869	-0.819057	2.77775	6.11115e-07	1
NM_006077	MICU1	-0.582388	-2.26666	1.68428	0.012749	MICU1	0.665098	-0.697021	1.36212	6.91788e-05	1
HBMT00001543751	CATG00000112865.1	-0.371088	-1.62288	1.2518	0.00880102	CATG00000112865.1	2.06009	0.359693	1.7004	0.000961243	1
ENST00000544681	C12orf57	-2.1386	-4.03508	1.89647	0.0165423	C12orf57	-0.0881446	-1.68242	1.59428	3.11803e-05	1
ENST00000395869	MYL3	4.53082	2.28591	2.24492	0.00115561	MYL3	6.2175	3.21988	2.99761	1.08868e-06	1
ENST00000342785	VCAN	-2.03726	-3.55824	1.52098	0.0170954	VCAN	-0.436328	-1.75492	1.31859	0.000357488	1
ENST00000369642	RHOC	-3.53497	-5.09995	1.56498	0.00350262	RHOC	-0.82961	-1.94386	1.11425	0.0028496	1
ENST00000250894	MAPK8IP3	-4.75693	-6.4772	1.72027	0.0327257	MAPK8IP3	-3.40226	-5.14148	1.73922	0.003218	1
ENST00000216124	ARSA	1.21252	0.187414	1.02511	0.0456958	ARSA	2.47653	1.26109	1.21544	0.000186787	1
ENST00000338370	AURKAIP1	-4.88668	-6.04976	1.16308	0.0334496	AURKAIP1	-1.78978	-3.24554	1.45576	0.00943671	1
ENST00000361055	UBA3	-3.36856	-5.73057	2.36201	1.59887e-05	UBA3	-0.615433	-3.43605	2.82062	9.00385e-05	1
ENST00000366481	TRIM58	-4.11057	-5.61101	1.50044	0.0402546	TRIM58	-2.28238	-3.55847	1.27609	0.00837526	1
ENST00000340738	PAPLN	-3.91083	-6.24913	2.3383	0.00718329	PAPLN	-3.06469	-4.9143	1.84961	0.000116017	1
ENST00000337288	STARD7	-0.108148	-1.78377	1.67562	0.00404839	STARD7	2.15657	0.406274	1.7503	2.02943e-05	1
ENST00000222482	CPA4	-4.38151	-5.9012	1.51969	0.0113749	CPA4	-1.79835	-3.09021	1.29186	0.000249789	1
ENST00000593587	HNRNPUL1	-3.82541	-5.09128	1.26587	0.0248088	HNRNPUL1	-2.66352	-4.10678	1.44326	0.000261856	1
ENST00000335325	ZNRF1	-3.55872	-4.87985	1.32112	0.000856456	ZNRF1	-1.95606	-4.01154	2.05549	5.03297e-05	1
ENST00000549701	DNM1L	-3.78346	-4.93735	1.15389	0.0283077	DNM1L	-1.96162	-3.09667	1.13505	0.00322541	1
ENCT00000146661	CATG00000024467.1	-1.62891	-2.89991	1.271	0.0489357	CATG00000024467.1	0.990196	-0.747966	1.73816	0.0411108	1
ENST00000548033	AK2	-3.51619	-5.28456	1.76837	0.00132211	AK2	-1.54963	-2.85747	1.30784	0.00361614	1
ENST00000324194	SLC25A36	2.90722	1.63032	1.2769	0.0403193	SLC25A36	3.6573	1.64014	2.01716	0.000116249	1
ENST00000450434	TRIM73	4.04214	0.615238	3.42691	0.00177183	TRIM73	5.69902	2.29983	3.39919	4.53449e-05	1
ENST00000645439	CCDC82	0.0782381	-3.07798	3.15621	0.000199094	CCDC82	2.20136	-0.529298	2.73066	4.4735e-06	1
ENST00000232766	KLHL18	1.84907	0.663784	1.18529	0.0111983	KLHL18	2.59216	0.906838	1.68532	8.85499e-05	1
ENST00000636584	HRH2	0.413528	-1.0655	1.47903	0.0118387	HRH2	1.53825	0.0758079	1.46244	0.000200359	1
ENST00000428746	RAI14	-3.48825	-5.39383	1.90558	0.00122626	RAI14	-1.92494	-4.13351	2.20857	0.00318827	1
ENST00000294702	GFI1	-2.51837	-3.84735	1.32898	0.00934903	GFI1	1.60022	0.0427016	1.55752	0.0342274	1
ENST00000433206	LASP1	-2.01377	-3.56601	1.55224	0.00248242	LASP1	0.283828	-0.819676	1.1035	0.00153677	1
ENST00000361568	PPT2	-2.83335	-5.61995	2.7866	0.000438596	PPT2	-1.27279	-3.64412	2.37133	6.7148e-05	1
ENST00000533050	FAM118B	-4.36677	-5.89945	1.53268	0.00849318	FAM118B	-1.76369	-2.85715	1.09346	0.00255185	1
ENST00000389054	DIAPH1	1.40817	0.247576	1.16059	0.0036898	DIAPH1	3.258	1.51067	1.74732	3.6133e-05	1
ENST00000440909	SERPINA1	-0.655923	-2.34227	1.68634	0.00321623	SERPINA1	0.947372	-0.674986	1.62236	0.000495562	1
ENST00000202017	PDRG1	-4.12514	-5.2317	1.10656	0.0368553	PDRG1	-3.43245	-4.49732	1.06487	0.00178255	1
ENST00000533400	CASP1	2.96487	1.79386	1.17101	0.0406508	CASP1	4.10779	2.3655	1.74229	0.000587501	1
ENST00000425574	CCPG1	-0.716743	-2.15586	1.43912	0.0293563	CCPG1	-0.325893	-2.10624	1.78034	0.000946305	1
NM_001160259	CNR1	-3.64974	-4.85571	1.20597	0.0207674	CNR1	-1.57432	-3.6509	2.07658	0.0137901	1
NM_001305040	ZNF33B	-2.92466	-4.14285	1.21818	0.0129199	ZNF33B	-1.39938	-2.67118	1.2718	0.000195117	1
ENST00000331666	EIF3C	-2.53008	-4.13233	1.60225	0.0460906	EIF3C	-0.16392	-1.43676	1.27284	0.000999654	1
ENST00000634613	MTUS1	-4.16358	-6.54707	2.38349	0.00304643	MTUS1	-2.32922	-4.39328	2.06407	0.000135599	1
ENST00000369577	ZNF292	-0.202573	-1.62226	1.41969	0.0203102	ZNF292	2.16563	0.469159	1.69647	0.000113436	1
ENST00000392334	CSNK1D	-4.10099	-5.13086	1.02987	0.013146	CSNK1D	-0.806326	-2.03694	1.23061	0.000219673	1
ENST00000592524	GJC1	-3.08832	-4.28821	1.19989	0.0004514	GJC1	-0.250415	-1.41384	1.16343	3.55512e-05	1
ENST00000642900	SRP72	2.25377	0.986988	1.26678	1.42207e-05	SRP72	3.395	1.4939	1.9011	5.69734e-05	1
ENST00000323523	TMEM45A	-4.4679	-5.46874	1.00083	0.000270102	TMEM45A	-1.86904	-2.97008	1.10104	0.0459511	1
ENST00000290219	IFNGR2	0.296715	-1.99882	2.29554	0.00255079	IFNGR2	0.92584	-1.67198	2.59782	0.000875009	1
ENST00000529487	CCDC180	-4.29313	-5.57577	1.28265	0.0298599	CCDC180	-1.9238	-3.22668	1.30288	0.00118358	1
ENST00000361658	ULK2	-0.573197	-3.21546	2.64226	5.64626e-06	ULK2	1.01857	-1.2859	2.30448	0.00130393	1
ENST00000617618	NLRP1	-1.24008	-2.39613	1.15604	0.0245428	NLRP1	0.466802	-0.731243	1.19805	0.00026144	1
ENST00000428394	HCLS1	-1.49044	-2.86063	1.3702	0.00905238	HCLS1	-0.210334	-1.29641	1.08608	0.000712759	1
ENST00000256257	RNF122	-0.722029	-2.15248	1.43045	0.0158594	RNF122	0.513482	-0.872151	1.38563	0.00792996	1
ENST00000470487	GOLIM4	-2.03879	-4.03608	1.99729	0.0352124	GOLIM4	-0.627177	-2.23801	1.61083	0.0133051	1
ENST00000368865	BUB3	-0.114783	-2.17345	2.05867	0.0106892	BUB3	1.46833	-0.342879	1.81121	0.00154405	1
ENST00000588868	STAT5A	-2.95961	-4.6378	1.67819	0.00344606	STAT5A	0.48677	-1.8164	2.30317	0.000446074	1
ENST00000627144	SMIM7	-4.33953	-5.65195	1.31243	0.0336895	SMIM7	-2.06747	-3.07091	1.00344	0.00013135	1
ENST00000428830	CHEK1	-0.674121	-2.34451	1.67039	0.0307115	CHEK1	1.27299	-0.166574	1.43957	0.00203098	1
ENST00000543196	GALNT6	-3.40618	-5.0787	1.67251	0.00409092	GALNT6	-3.05601	-4.44418	1.38817	0.000525997	1
ENST00000610761	MAPK8IP3	-4.34644	-5.92547	1.57903	0.0290088	MAPK8IP3	-3.37355	-4.57505	1.2015	0.00881548	1
ENST00000394854	PPP3CA	-4.19209	-5.59976	1.40767	0.0215822	PPP3CA	-2.90133	-3.9529	1.05157	0.00392809	1
ENST00000392203	LY9	-0.162862	-1.23275	1.06989	0.0167616	LY9	2.64045	1.15429	1.48616	6.52783e-05	1
ENST00000359653	ZRANB1	-4.4871	-6.77819	2.29109	0.00658807	ZRANB1	-3.42695	-5.22157	1.79462	9.93305e-05	1
ENST00000370950	SRSF11	-4.06586	-5.47983	1.41398	0.0161353	SRSF11	-1.73029	-3.09018	1.35989	0.000161514	1
ENST00000223073	RBM28	-1.19462	-3.51162	2.317	0.032224	RBM28	-0.631501	-2.83787	2.20637	0.00451562	1
ENST00000468582	LAMTOR4	-0.72118	-2.25535	1.53418	0.0275415	LAMTOR4	1.01715	-0.345151	1.3623	0.00123166	1
ENST00000261921	LOXL1	4.32699	1.81405	2.51295	0.010432	LOXL1	6.10908	3.18711	2.92197	7.51087e-05	1
ENST00000369748	CHI3L2	-3.7644	-4.82394	1.05954	0.0332034	CHI3L2	-1.1657	-2.19995	1.03425	0.000987539	1
ENST00000325719	OR52K2	-3.81716	-5.86802	2.05086	0.00999483	OR52K2	-2.1438	-3.37754	1.23374	0.0272218	1
ENST00000299432	MSS51	-1.4067	-3.2052	1.79851	0.000682822	MSS51	0.0691853	-2.16801	2.23719	0.00368758	1
ENST00000374650	CASP10	-2.60564	-4.07152	1.46587	0.0458464	CASP10	-1.40973	-2.49781	1.08808	0.0125842	1
ENST00000356674	HNRNPA2B1	-0.560989	-2.02893	1.46794	0.00515478	HNRNPA2B1	1.46053	0.152784	1.30774	0.000720216	1
ENST00000319500	KREMEN2	-3.96426	-5.66046	1.6962	0.0335879	KREMEN2	-3.23946	-4.77186	1.53241	0.00188751	1
ENST00000222120	RAB3D	1.48893	-0.00725934	1.49619	0.023524	RAB3D	3.23328	1.47469	1.75859	0.00219642	1
ENST00000395290	CELF1	0.468125	-1.49556	1.96369	0.0479908	CELF1	2.54564	0.697399	1.84824	0.00406108	1
NM_001322322	RALGPS1	-5.02814	-6.6345	1.60635	0.000274584	RALGPS1	0.223585	-1.16266	1.38624	0.000814871	1
ENST00000448616	FIBCD1	-5.03471	-6.46463	1.42992	0.00484878	FIBCD1	-2.85135	-4.03593	1.18458	0.013327	1
ENST00000368402	TPD52L1	-3.31465	-4.6671	1.35246	5.9823e-05	TPD52L1	-1.3544	-2.88427	1.52987	0.00260702	1
ENST00000395144	HYAL1	-3.15969	-4.56565	1.40596	0.0101031	HYAL1	-1.20413	-2.3535	1.14937	0.000473779	1
ENST00000532405	SLC24A4	-3.20061	-5.46848	2.26786	0.0255263	SLC24A4	-1.78522	-3.71445	1.92923	0.0112272	1
ENST00000229268	USP5	-3.066	-5.56088	2.49487	0.00107282	USP5	0.807725	-1.733	2.54072	3.83691e-05	1
ENST00000347642	RNF14	-3.61046	-4.89964	1.28918	0.0280251	RNF14	-1.27379	-2.65231	1.37852	0.0191978	1
ENST00000343619	ATP6V0A1	-0.847624	-2.07182	1.2242	0.018314	ATP6V0A1	-0.145504	-1.34382	1.19831	3.71262e-05	1
ENST00000352931	PTK7	-4.14597	-5.64565	1.49968	0.000355186	PTK7	-1.17017	-2.20522	1.03506	0.0100652	1
ENST00000371064	ZDHHC9	1.47543	0.356651	1.11878	0.00651678	ZDHHC9	3.97122	2.09505	1.87617	6.15742e-07	1
ENST00000601521	RPS5	-4.89596	-6.48412	1.58816	0.0179248	RPS5	-2.84573	-3.86482	1.01909	0.00762838	1
ENST00000271308	PSMA5	-2.37286	1.6257	-3.99857	2.77238e-06	PSMA5	0.0393129	3.27503	-3.23572	4.35965e-08	3
ENST00000262186	KCNH2	-2.1391	0.445026	-2.58413	5.34449e-05	KCNH2	-0.23952	2.00309	-2.24261	6.8636e-05	3
ENST00000614091	C19orf12	-6.16408	-3.7436	-2.42049	0.00366748	C19orf12	-4.66187	-2.12416	-2.53771	0.000966182	3
uc010ebd.1	B3GNT3	-3.10842	-0.298264	-2.81015	3.06203e-05	B3GNT3	-0.873454	1.51562	-2.38907	4.44476e-06	3
ENST00000510115	CACNA1G	-4.15673	-3.15038	-1.00635	0.00197125	CACNA1G	-1.71409	-0.56073	-1.15336	0.0258818	3
ENST00000414305	ENPP3	-3.26303	-1.93738	-1.32566	0.00522035	ENPP3	-1.37519	-0.0977964	-1.2774	7.62248e-05	3
ENST00000253251	UBE4B	-6.51209	-4.88024	-1.63185	0.00173093	UBE4B	-4.44199	-3.07946	-1.36254	2.55575e-05	3
ENST00000270233	BCAM	-1.63512	1.55036	-3.18548	1.69025e-06	BCAM	1.17122	3.20836	-2.03713	0.000499899	3
ENST00000380589	C20orf141	-0.372729	2.01587	-2.3886	1.6975e-05	C20orf141	1.81204	3.31258	-1.50054	1.05154e-05	3
ENST00000332900	TMEM105	-6.32584	-4.47905	-1.84678	0.0131843	TMEM105	-4.19296	-2.61271	-1.58024	0.0126267	3
ENST00000599223	IRF3	-5.74428	-3.87294	-1.87134	0.0143818	IRF3	-3.66929	-1.40837	-2.26092	0.00775511	3
ENST00000258091	CCT7	-0.354879	3.32525	-3.68013	8.79879e-07	CCT7	2.64073	5.30083	-2.66011	9.72394e-07	3
ENST00000620094	ZNF205	-3.92588	-1.43082	-2.49506	5.95679e-05	ZNF205	-0.0235497	1.76637	-1.78992	0.000154019	3
ENST00000457277	CFLAR	-1.55689	0.155559	-1.71245	0.0095366	CFLAR	0.97336	2.23991	-1.26655	0.00717662	3
ENST00000572600	CLUAP1	-1.19287	1.07489	-2.26777	0.00334327	CLUAP1	0.436998	1.9938	-1.5568	0.0368203	3
NM_080740	ZNF280A	-3.1663	-1.42727	-1.73903	0.000751557	ZNF280A	-0.069411	1.2624	-1.33181	0.0424454	3
ENST00000407025	PPP1R7	-2.34806	-0.327004	-2.02105	0.000207953	PPP1R7	-0.0566929	2.12363	-2.18033	6.59673e-05	3
ENST00000641600	OR8H1	2.85128	4.81189	-1.96061	0.0277867	OR8H1	4.73036	5.81731	-1.08695	0.0131375	3
ENST00000641874	OR5H1	-2.5659	2.3868	-4.9527	1.41375e-06	OR5H1	-0.325789	3.88515	-4.21094	9.87556e-07	3
ENST00000641374	OR9K2	-3.78135	-1.69027	-2.09109	1.08695e-05	OR9K2	0.719858	2.31835	-1.59849	0.0019606	3
ENST00000338591	KLHL17	-3.07446	-0.124513	-2.94995	0.00105419	KLHL17	-0.63839	1.61795	-2.25634	0.000417002	3
ENST00000333190	ZNF804B	-2.33195	-0.388429	-1.94352	0.00178511	ZNF804B	0.969194	2.10952	-1.14033	0.00548418	3
ENST00000413619	TMEM210	-4.28365	-3.24735	-1.0363	0.0159406	TMEM210	-1.90512	-0.889813	-1.0153	1.4767e-05	3
ENST00000357922	ASIC3	2.2388	4.62834	-2.38953	0.000217009	ASIC3	5.63364	7.32138	-1.68774	0.00127912	3
ENST00000442415	RAF1	-1.41593	1.31518	-2.73111	0.000164311	RAF1	1.62152	3.67605	-2.05453	0.000218881	3
ENST00000454930	KAT7	-2.86732	0.494358	-3.36168	0.00132266	KAT7	-0.00937512	3.27007	-3.27944	0.00422975	3
ENST00000392370	CALCRL	-5.3444	-2.6239	-2.7205	0.0183754	CALCRL	-4.00134	-0.802163	-3.19918	9.35927e-05	3
ENST00000301659	GSDMA	-1.36294	1.37126	-2.7342	5.87136e-05	GSDMA	2.21188	3.78843	-1.57655	2.81604e-05	3
FTMT26800005164	CATG00000032667.1	-2.22317	0.499133	-2.7223	0.000228096	CATG00000032667.1	1.92981	2.98251	-1.0527	0.0193635	3
ENST00000383693	LNP1	2.26294	4.25014	-1.9872	3.08006e-05	LNP1	4.94653	6.15085	-1.20432	0.000145416	3
ENST00000409150	NEMP2	-4.80502	-3.13094	-1.67408	0.000357545	NEMP2	-3.13429	-1.74427	-1.39002	0.0135858	3
ENST00000314250	TNS2	-0.895215	1.12741	-2.02262	0.00018931	TNS2	1.40043	2.82826	-1.42783	1.42491e-07	3
ENST00000355648	PHACTR3	-4.70478	-3.59622	-1.10856	0.0402513	PHACTR3	-3.02262	-1.67514	-1.34748	0.00514448	3
ENST00000379725	SPINK4	-2.29982	0.175921	-2.47575	7.16277e-06	SPINK4	-0.368741	1.72485	-2.09359	3.28315e-05	3
ENST00000616727	MUC13	-6.02983	-4.89754	-1.13229	0.013522	MUC13	-3.65666	-2.51923	-1.13743	1.74021e-05	3
ENST00000396751	ILK	-1.24931	0.997497	-2.24681	7.3251e-05	ILK	0.938496	2.61689	-1.6784	2.3416e-05	3
ENST00000270218	IL19	-3.55213	-1.90588	-1.64625	3.93646e-06	IL19	-2.20594	-0.932718	-1.27322	0.000585955	3
NM_001349295	VPS8	1.79929	4.18139	-2.38211	3.59117e-07	VPS8	4.55788	5.92063	-1.36274	3.78385e-05	3
ENST00000339313	SIGLEC10	-0.429808	2.52045	-2.95026	2.3201e-06	SIGLEC10	2.31358	4.39385	-2.08027	1.51522e-05	3
NM_001170937	FUS	-1.69003	-0.525306	-1.16472	0.0361412	FUS	-0.0646847	0.9924	-1.05708	3.41317e-07	3
ENST00000276826	ARHGAP39	-0.573201	3.64414	-4.21734	0.000167856	ARHGAP39	1.34076	4.9583	-3.61754	9.14323e-07	3
ENST00000257632	UPK3B	-3.48806	-1.82642	-1.66164	0.0020767	UPK3B	-1.86126	-0.589177	-1.27208	0.000906511	3
ENST00000298428	SEC61A2	3.24788	5.05938	-1.8115	0.000134882	SEC61A2	5.50136	6.65966	-1.1583	4.79883e-06	3
ENST00000301336	RILP	2.9151	4.89994	-1.98484	2.50651e-05	RILP	5.62461	6.89845	-1.27385	3.60558e-06	3
ENST00000315050	TNIP1	-1.47518	0.995555	-2.47073	2.33354e-05	TNIP1	1.765	3.27246	-1.50747	5.55466e-06	3
ENST00000366919	MAP3K4	-4.18908	-2.8874	-1.30168	0.000530099	MAP3K4	-2.46849	-1.24886	-1.21963	0.000131408	3
ENST00000474012	POC1A	-1.85436	-0.532245	-1.32211	0.00458557	POC1A	0.300145	1.53693	-1.23678	0.000351654	3
ENST00000399682	KRTAP5-4	0.892346	3.11933	-2.22698	0.000246501	KRTAP5-4	3.56504	5.14608	-1.58104	3.93924e-05	3
ENST00000424985	FAM71E2	-5.56943	-4.04367	-1.52575	0.0390617	FAM71E2	-3.98162	-2.85737	-1.12425	0.0350967	3
ENST00000586826	ETV4	0.424155	3.12601	-2.70185	2.17707e-05	ETV4	3.26261	4.73494	-1.47234	0.000891941	3
ENST00000391703	ZNF211	-3.50554	-2.41772	-1.08782	0.00450734	ZNF211	-0.937881	0.170327	-1.10821	0.00329043	3
ENST00000442744	UBA52	-1.31025	0.6655	-1.97575	0.00138108	UBA52	1.16734	2.74188	-1.57454	0.000963695	3
ENST00000373593	TMEM234	-5.32929	-4.28278	-1.04651	0.0109759	TMEM234	-1.93934	-0.703882	-1.23546	0.00548732	3
ENST00000375741	ARHGEF7	-2.19515	-0.818776	-1.37637	0.00612691	ARHGEF7	-0.638884	1.17672	-1.81561	9.17393e-06	3
NM_001197051	ZFP91-CNTF	-2.93406	0.953469	-3.88752	7.80515e-06	ZFP91-CNTF	0.270257	3.01436	-2.74411	8.16645e-06	3
ENST00000454393	IDNK	-3.77891	-2.43338	-1.34553	0.00623166	IDNK	-1.51443	-0.285221	-1.22921	0.00202813	3
ENST00000427067	ENPP2	-4.81904	-3.35692	-1.46212	0.00376309	ENPP2	-1.69154	-0.0408085	-1.65073	2.83087e-05	3
ENST00000539935	CACNB4	0.937469	3.57484	-2.63737	1.98921e-05	CACNB4	3.18059	4.98665	-1.80606	1.42406e-07	3
ENST00000366512	CNST	-2.56973	0.346169	-2.9159	1.53769e-05	CNST	0.12446	2.35254	-2.22807	2.23598e-06	3
NM_001320311	IMP4	-2.43692	-1.22841	-1.20851	0.00878055	IMP4	0.16239	1.19359	-1.0312	0.00414702	3
ENST00000397929	NETO1	-2.95497	-1.19454	-1.76044	0.000388599	NETO1	-0.051152	1.23952	-1.29067	0.00049953	3
ENCT00000160866	CATG00000027948.1	-1.80442	1.10203	-2.90645	2.07688e-05	CATG00000027948.1	0.464043	2.94305	-2.479	6.79784e-06	3
ENST00000360708	ZC3HC1	-0.561729	1.49015	-2.05188	9.46784e-05	ZC3HC1	2.10757	3.16094	-1.05337	0.000255381	3
ENST00000377867	ASB10	-4.34314	-3.29743	-1.04571	0.0156824	ASB10	-1.71961	-0.401871	-1.31774	0.000250722	3
ENST00000354420	RNH1	-4.03327	-2.22847	-1.8048	0.000317719	RNH1	-1.11786	0.69027	-1.80813	4.27823e-06	3
ENST00000268605	NOL3	-5.44355	-4.28517	-1.15838	0.000249812	NOL3	-3.56031	-2.31026	-1.25006	0.0259701	3
ENST00000371712	INPP5E	-5.91632	-4.24584	-1.67048	6.54472e-05	INPP5E	-4.32911	-2.52442	-1.80468	5.00786e-08	3
ENST00000330710	HHIPL1	-5.46967	-3.99731	-1.47236	0.00981228	HHIPL1	-2.95595	-1.67445	-1.2815	0.00157153	3
ENST00000374519	P2RY4	-1.06757	1.29567	-2.36324	2.99486e-05	P2RY4	1.22747	2.88449	-1.65702	5.79919e-07	3
ENST00000389048	ALK	-1.82356	0.168274	-1.99183	6.94297e-05	ALK	1.22976	2.31112	-1.08136	0.00218823	3
ENST00000377095	SLC25A39	0.895896	3.05163	-2.15573	5.25407e-05	SLC25A39	3.71501	4.90487	-1.18986	0.000555127	3
ENST00000218147	BCORL1	1.20598	3.5698	-2.36382	2.91204e-05	BCORL1	3.52961	5.17091	-1.6413	5.489e-06	3
ENST00000533150	SULT1A2	-0.76912	1.63385	-2.40297	0.000201528	SULT1A2	1.82585	3.51241	-1.68656	1.64924e-06	3
ENST00000504762	SPINK2	-5.43916	-4.17347	-1.26569	0.0497501	SPINK2	-3.28704	-1.75939	-1.52765	6.54407e-05	3
ENST00000533054	ROBO4	0.272528	2.26125	-1.98873	0.00123077	ROBO4	2.71142	3.88749	-1.17607	4.20108e-05	3
NM_001317745	ALAD	-2.50595	-0.913449	-1.59251	0.00149131	ALAD	-0.640529	0.853687	-1.49422	1.84526e-06	3
ENST00000508835	SLC41A3	-4.95688	-3.09732	-1.85957	0.00315982	SLC41A3	-3.18193	-1.21484	-1.96709	1.83799e-06	3
ENST00000461745	ROBO2	-3.01947	-1.28551	-1.73396	0.000317326	ROBO2	-0.531675	0.901645	-1.43332	0.000135521	3
ENST00000596217	NUP62	-3.15273	-1.51648	-1.63626	0.00073974	NUP62	-0.0707145	1.35205	-1.42276	4.39336e-07	3
ENST00000366927	LYPLAL1	-2.53342	-0.263981	-2.26944	0.00160973	LYPLAL1	-0.317262	2.23779	-2.55505	0.000120172	3
ENST00000618336	TNFSF8	-1.27497	0.75233	-2.0273	0.000147715	TNFSF8	1.28148	2.60819	-1.32671	0.00063948	3
ENST00000409222	FAM131B	-4.83646	-3.6572	-1.17926	0.000680555	FAM131B	-3.3151	-1.75085	-1.56425	0.000231751	3
ENST00000393197	IL1F10	2.45946	4.62862	-2.16917	1.0586e-05	IL1F10	5.229	6.44154	-1.21253	3.41514e-05	3
ENST00000262545	PCSK2	-1.99881	0.184048	-2.18286	0.000170245	PCSK2	0.910123	2.53882	-1.6287	0.000195506	3
ENST00000286494	ARHGEF25	-0.0249881	2.35121	-2.3762	3.09225e-05	ARHGEF25	2.44593	4.00185	-1.55592	1.0308e-05	3
ENST00000553892	RALGAPA1	-3.71063	-2.21619	-1.49444	0.030211	RALGAPA1	-2.07724	-0.327243	-1.75	0.000656346	3
ENST00000604834	HEATR9	-3.73537	-2.46566	-1.26971	0.00246982	HEATR9	-1.62298	-0.346916	-1.27606	6.67318e-07	3
ENST00000416849	TBXAS1	-3.05527	-1.98352	-1.07176	0.0276313	TBXAS1	-1.26789	-0.100988	-1.1669	6.61826e-06	3
ENST00000421033	ZNF415	-4.19013	-2.28281	-1.90732	0.00223652	ZNF415	-2.13669	0.411755	-2.54844	0.000280208	3
ENST00000310791	REP15	-3.99932	-2.98448	-1.01484	0.00739204	REP15	-2.48511	-1.12867	-1.35644	0.000239411	3
uc021ogc.1	UBE4B	-1.42544	0.504024	-1.92946	0.000440128	UBE4B	0.0523993	2.00337	-1.95097	3.65689e-06	3
ENCT00000171106	CATG00000030444.1	-4.11937	-2.07713	-2.04224	0.00235855	CATG00000030444.1	-2.56962	-0.405464	-2.16415	5.41734e-05	3
ENST00000398020	TMEM55B	-2.34713	-0.836844	-1.51029	0.000168064	TMEM55B	0.546473	1.58747	-1.041	0.000283804	3
ENST00000342665	SOX12	-2.12763	0.311958	-2.43959	0.000134471	SOX12	-0.867585	1.14918	-2.01677	6.32396e-08	3
ENST00000366839	SRP9	-3.38883	-2.17763	-1.21121	6.48768e-06	SRP9	-1.82892	-0.655558	-1.17336	0.0166008	3
ENCT00000478366	CATG00000113928.1	0.132648	3.29915	-3.1665	4.53008e-06	CATG00000113928.1	2.74526	4.94015	-2.19489	2.45086e-06	3
ENST00000367339	ULBP3	-4.45973	-3.03236	-1.42737	0.00449927	ULBP3	-2.42513	-0.905117	-1.52002	0.000151464	3
NM_001321904	RTN4	-4.33266	-3.14846	-1.18421	0.0144609	RTN4	-0.36792	0.774777	-1.1427	1.4122e-05	3
ENST00000302550	DESI2	-1.27649	0.352932	-1.62942	0.00215707	DESI2	1.25886	2.31803	-1.05917	6.43793e-05	3
ENST00000370263	CHRNA4	-5.67446	-4.18035	-1.49412	0.0125917	CHRNA4	-2.68106	-1.17786	-1.5032	0.00156392	3
ENST00000170150	BPIFB2	-4.78868	-3.47716	-1.31152	0.00118957	BPIFB2	-1.02589	0.233043	-1.25894	0.000845235	3
ENST00000344550	CEACAM3	-1.23045	0.85447	-2.08492	8.72261e-05	CEACAM3	1.12203	2.45457	-1.33255	6.25109e-05	3
ENST00000239587	TTLL2	-2.86228	-0.374729	-2.48755	0.000154072	TTLL2	-0.809033	1.55476	-2.36379	1.27292e-05	3
ENCT00000178863	CATG00000032578.1	-2.32346	-1.18314	-1.14032	0.00466064	CATG00000032578.1	0.584768	1.71528	-1.13051	0.00172249	3
ENST00000252252	KRT6B	-4.14661	-1.15191	-2.9947	0.000163855	KRT6B	-2.39717	0.513667	-2.91084	2.13203e-07	3
ENST00000378961	CHGB	-3.50856	-2.02543	-1.48313	0.00201138	CHGB	-1.3144	0.239229	-1.55363	9.54255e-05	3
ENST00000394070	STAMBP	2.10659	4.1262	-2.01961	3.83975e-05	STAMBP	5.02614	6.03979	-1.01366	6.75313e-05	3
ENST00000246646	KRT38	-3.48169	-1.33801	-2.14368	0.000977788	KRT38	-1.8677	0.480836	-2.34853	2.16673e-07	3
ENST00000372126	C10orf99	-0.884462	0.983672	-1.86813	0.000873402	C10orf99	1.28615	2.61676	-1.33061	2.92757e-06	3
ENST00000360105	NFIX	-1.66339	0.712693	-2.37608	1.7415e-06	NFIX	0.466989	2.20517	-1.73819	2.78167e-05	3
NM_001331031	ETNPPL	-4.10083	-2.93321	-1.16762	0.028926	ETNPPL	-2.17278	-1.09944	-1.07334	0.00124676	3
ENST00000560780	PATL2	-2.3002	1.76756	-4.06776	3.0112e-06	PATL2	-0.00760544	3.45986	-3.46746	4.35092e-08	3
ENST00000393637	FGFR4	-0.600534	2.27335	-2.87388	2.89627e-05	FGFR4	2.53766	4.31177	-1.77411	2.7896e-05	3
ENST00000575898	ZNF232	-1.47127	-0.044821	-1.42645	0.000174056	ZNF232	1.09548	2.14416	-1.04869	2.66168e-05	3
ENST00000542113	NKRF	-2.50572	0.134954	-2.64067	2.42865e-05	NKRF	0.158172	2.15842	-2.00025	9.84592e-07	3
ENST00000350549	PRSS37	3.23931	4.99835	-1.75903	0.000372258	PRSS37	5.82657	6.96553	-1.13895	7.67347e-06	3
ENST00000339738	DUSP15	-4.26625	-2.72491	-1.54135	0.000222527	DUSP15	-1.21304	0.0996581	-1.3127	0.000168713	3
ENST00000522476	NDRG1	-2.04524	0.523779	-2.56902	2.97436e-05	NDRG1	0.60677	2.42632	-1.81955	2.90986e-06	3
ENST00000345716	NISCH	1.40011	3.23574	-1.83563	0.000195283	NISCH	4.29985	5.38045	-1.08059	1.3295e-05	3
ENST00000474861	LAMTOR5	0.950951	2.71556	-1.76461	0.000323087	LAMTOR5	2.2915	3.85943	-1.56794	7.597e-07	3
ENST00000373709	SERINC2	-1.72975	0.156253	-1.88601	0.000989423	SERINC2	0.19783	1.72367	-1.52584	3.53049e-05	3
ENST00000375215	SMIM5	-2.19453	-0.623433	-1.5711	0.000277998	SMIM5	0.710249	1.73101	-1.02076	0.00473217	3
ENST00000537083	TRPV4	-3.65289	-1.1964	-2.45649	4.1197e-05	TRPV4	-1.10531	0.694717	-1.80003	0.000183947	3
ENST00000393808	ST3GAL5	-4.5806	-3.43956	-1.14103	0.002987	ST3GAL5	-1.89502	-0.794479	-1.10054	9.3974e-06	3
ENST00000376922	ARHGAP27	-3.5432	-1.91044	-1.63276	0.000436749	ARHGAP27	-0.906898	0.447421	-1.35432	5.48556e-05	3
ENST00000375597	MCF2L	-5.11947	-3.62446	-1.49501	0.00166311	MCF2L	-3.60502	-2.26796	-1.33706	0.000257838	3
ENST00000318008	LASP1	-1.07372	1.19952	-2.27324	2.00035e-05	LASP1	0.7021	2.57644	-1.87434	3.0383e-06	3
ENST00000543307	FXYD5	-2.34829	0.120051	-2.46834	1.17356e-05	FXYD5	1.03157	2.58982	-1.55825	0.00251671	3
ENST00000373299	STXBP1	-5.98411	-3.5704	-2.41371	0.000360045	STXBP1	-3.37301	0.0154803	-3.38849	9.55718e-05	3
ENST00000306072	ISG20	-2.3025	-1.11812	-1.18439	0.00630791	ISG20	-0.432699	0.600921	-1.03362	0.000804031	3
ENST00000583337	KLF14	-1.58779	0.541472	-2.12926	0.00106019	KLF14	0.398053	2.4763	-2.07825	4.0917e-07	3
ENST00000369485	RNGTT	-3.30989	-1.75562	-1.55427	0.00327405	RNGTT	-1.34169	-0.0971692	-1.24452	1.36977e-06	3
ENST00000322684	MSI2	-4.30657	-2.81911	-1.48746	0.00198502	MSI2	-1.60526	0.0174226	-1.62268	0.000789907	3
ENST00000402285	RPS27A	-3.45551	-2.13134	-1.32417	0.00735096	RPS27A	0.276323	1.29209	-1.01577	0.00753352	3
ENST00000396128	KLHL28	-3.48591	-1.81242	-1.67349	0.00290618	KLHL28	-1.51167	0.520058	-2.03173	5.78032e-06	3
ENST00000369799	AHCYL1	-4.83783	-3.15868	-1.67915	0.000159562	AHCYL1	-2.27884	-0.406409	-1.87243	0.000164313	3
ENST00000421063	PHYHD1	-3.58643	-1.9393	-1.64714	0.000472288	PHYHD1	-1.30847	0.370842	-1.67932	0.00147222	3
NM_001198533	OXR1	-2.76184	-1.1255	-1.63635	0.000530629	OXR1	0.0711952	1.27879	-1.2076	5.22085e-05	3
ENST00000454243	PHYHIP	-0.200753	1.98322	-2.18398	4.86435e-05	PHYHIP	1.89185	3.37462	-1.48278	4.2116e-07	3
uc011abj.2	SLC2A4RG	-1.17576	1.098	-2.27376	4.01623e-05	SLC2A4RG	1.92372	3.33281	-1.40909	3.45569e-06	3
ENST00000327939	ZAR1	3.56071	5.44039	-1.87967	1.72217e-06	ZAR1	6.19471	7.33933	-1.14463	5.81625e-07	3
ENST00000590625	IL11	-2.67833	-1.30651	-1.37182	0.00295117	IL11	0.0417935	1.34965	-1.30785	5.21689e-08	3
ENST00000200457	TRIP6	-1.5779	0.500297	-2.07819	4.96176e-05	TRIP6	0.350232	2.13551	-1.78528	9.23789e-07	3
ENST00000342066	SAMD11	0.566684	2.54557	-1.97889	0.000120692	SAMD11	3.00279	4.02787	-1.02509	4.79136e-05	3
ENST00000377050	UBD	-5.63668	-4.22182	-1.41485	0.00138042	UBD	-2.9155	-1.84313	-1.07237	0.00674907	3
ENST00000353225	IL37	-1.12806	0.517916	-1.64598	0.00039549	IL37	0.909196	2.06816	-1.15896	6.13325e-06	3
ENST00000371174	DNTT	-4.71596	-3.68268	-1.03329	0.0420472	DNTT	-2.37223	-1.36495	-1.00728	0.000162513	3
ENST00000643188	GSS	-1.17663	1.69579	-2.87242	2.84923e-06	GSS	2.01487	3.9017	-1.88682	1.69032e-05	3
ENST00000576060	TMEM95	-3.44583	-1.99594	-1.44989	0.00164468	TMEM95	-0.656812	0.667703	-1.32451	0.00204407	3
ENST00000457599	ARID1A	-0.897387	1.63877	-2.53616	0.000190405	ARID1A	1.06157	2.98822	-1.92665	3.72836e-06	3
ENST00000620120	CMB9-55F22.2	-1.5955	2.08356	-3.67906	7.07417e-07	CMB9-55F22.2	1.07735	3.8238	-2.74645	1.89319e-07	3
ENST00000457378	SUN1	-0.634953	1.24534	-1.88029	5.2525e-05	SUN1	1.41802	2.75389	-1.33587	2.42204e-05	3
ENST00000346299	MTMR2	-3.86564	-2.70507	-1.16057	0.0118663	MTMR2	-1.42651	-0.0928376	-1.33367	7.33587e-05	3
MICT00000272457	CATG00000074072.1	-6.11374	-3.49397	-2.61977	0.00199153	CATG00000074072.1	-4.54387	-2.2598	-2.28407	3.61294e-05	3
ENST00000537739	HDGF	-1.19349	1.26517	-2.45866	0.000100096	HDGF	1.62288	3.2067	-1.58382	0.00108816	3
ENST00000636954	EFHC1	-3.26392	0.166635	-3.43055	1.14321e-05	EFHC1	-0.403621	2.65696	-3.06058	9.43392e-06	3
ENST00000376970	MYH14	-2.66688	-0.577161	-2.08972	5.94448e-05	MYH14	-0.233577	1.55183	-1.78541	2.20481e-05	3
ENST00000268661	RPL3L	-1.79358	0.894228	-2.68781	4.824e-05	RPL3L	2.02171	3.34221	-1.3205	0.00437315	3
ENST00000354181	SLC12A6	1.38457	3.34846	-1.96388	0.000475696	SLC12A6	3.42432	4.62554	-1.20122	3.44396e-06	3
ENST00000380059	SLC4A11	-4.11069	0.0349412	-4.14563	2.44731e-05	SLC4A11	-0.992215	2.41884	-3.41105	2.35068e-05	3
ENST00000357627	OR14A16	-4.92917	-3.86079	-1.06838	0.021641	OR14A16	-3.2522	-1.46795	-1.78425	1.19963e-05	3
ENST00000375105	PLA2G2D	-0.0194485	3.30737	-3.32682	3.62379e-06	PLA2G2D	3.2687	5.18427	-1.91558	1.20546e-06	3
ENST00000597503	ZNF415	-3.96754	-1.35453	-2.61301	0.000183159	ZNF415	-1.89583	1.19816	-3.09398	8.70135e-05	3
ENST00000618590	NUDT2	-0.65888	2.31044	-2.96932	8.37171e-06	NUDT2	1.61404	3.73246	-2.11842	1.89618e-07	3
ENST00000528014	FXYD2	-0.253949	2.97492	-3.22887	9.0247e-06	FXYD2	2.16774	4.53151	-2.36377	5.55215e-06	3
ENST00000337672	MED19	-0.0651765	2.37522	-2.44039	1.06438e-05	MED19	3.59773	4.77192	-1.17419	0.000804479	3
ENST00000367897	PBX1	-3.20714	-1.83176	-1.37538	0.00181612	PBX1	-0.716674	0.769096	-1.48577	0.00068085	3
ENST00000290015	WNT9B	-1.56299	0.364123	-1.92712	7.57318e-05	WNT9B	1.22306	2.43624	-1.21318	0.000105661	3
ENST00000342743	TMEM215	-4.74074	-3.01689	-1.72385	0.00214376	TMEM215	-1.71279	0.0140488	-1.72684	0.00488314	3
ENST00000466380	NR1I2	-0.18937	2.47384	-2.66321	1.76631e-05	NR1I2	2.9426	4.55727	-1.61467	0.000317693	3
ENST00000255226	SLC14A2	-2.01629	0.86228	-2.87857	5.06472e-05	SLC14A2	0.211614	2.64838	-2.43676	1.85492e-07	3
ENST00000302539	ABCC8	-4.53647	-3.14865	-1.38782	0.0076348	ABCC8	-2.35483	-1.19254	-1.16228	7.65257e-05	3
ENST00000423850	CIDEC	-2.12533	0.755174	-2.88051	6.80891e-05	CIDEC	1.30572	3.1819	-1.87617	0.000167369	3
ENST00000328828	SH2D7	-1.45728	-0.156889	-1.30039	2.18126e-05	SH2D7	-0.178689	0.826593	-1.00528	0.00161778	3
ENST00000554864	DTNA	-1.55572	3.49144	-5.04715	2.01586e-06	DTNA	1.63206	5.54124	-3.90918	3.10727e-06	3
ENST00000621784	CRABP2	-3.63515	-2.34191	-1.29324	0.00567675	CRABP2	-1.28004	-0.00915573	-1.27088	0.000367987	3
ENST00000370508	GOT1	-3.39865	-1.48607	-1.91258	0.000123069	GOT1	-0.187663	1.23698	-1.42464	4.79361e-05	3
ENST00000344429	NOVA1	-4.78572	-1.63349	-3.15223	0.000414444	NOVA1	-2.14271	0.681709	-2.82442	0.000567861	3
ENST00000341119	SLC25A40	-3.09165	-2.06316	-1.02848	0.0156519	SLC25A40	-0.396981	0.621041	-1.01802	0.00260924	3
ENST00000391804	KLK11	1.89717	4.30042	-2.40325	2.42571e-05	KLK11	4.60525	6.4041	-1.79885	3.16105e-06	3
ENST00000525680	TP53I11	1.93851	4.42947	-2.49096	2.60044e-06	TP53I11	4.95545	6.80592	-1.85047	1.64799e-05	3
ENST00000269209	GAREM1	-4.87849	-3.62411	-1.25438	0.00193527	GAREM1	-3.1071	-1.63644	-1.47066	0.000191865	3
ENST00000374395	RCAN3	-0.621751	2.97008	-3.59183	1.66034e-07	RCAN3	2.40331	4.00222	-1.59891	1.21e-09	3
ENST00000569035	NEIL1	-2.65292	0.414218	-3.06714	2.25779e-05	NEIL1	-0.337091	2.35892	-2.69601	7.53914e-07	3
ENST00000415613	MAPT	-2.68797	-0.0409625	-2.647	1.67201e-05	MAPT	0.511833	2.26513	-1.75329	9.98359e-06	3
ENST00000269593	IGFBP4	3.26859	5.31728	-2.04868	5.38355e-05	IGFBP4	5.47006	6.97415	-1.50409	6.82855e-07	3
ENST00000286749	SLC28A1	-3.42566	-1.88168	-1.54398	0.000312606	SLC28A1	-0.63863	1.1242	-1.76283	2.07326e-06	3
ENST00000409894	POLR1B	-4.19836	-0.931237	-3.26713	0.000247889	POLR1B	-1.62147	1.29616	-2.91763	0.000107478	3
ENST00000620225	PCGF2	-0.83441	0.862332	-1.69674	0.00089743	PCGF2	1.1851	2.37212	-1.18702	9.76451e-05	3
ENST00000286955	FUT6	-3.15702	-1.25494	-1.90208	8.60228e-05	FUT6	-0.364781	0.895942	-1.26072	0.00201977	3
ENST00000254325	RFX1	-2.59642	-0.351255	-2.24516	1.04497e-05	RFX1	0.0971485	2.0443	-1.94715	6.23035e-05	3
ENST00000292609	PGLYRP2	-1.7103	1.4139	-3.1242	1.35358e-05	PGLYRP2	0.809156	3.16653	-2.35738	4.65644e-07	3
NM_001346400	PGAP2	-1.66065	0.490168	-2.15082	0.0043504	PGAP2	-0.305097	1.11524	-1.42033	0.000748126	3
ENST00000551809	GPR84	-1.92639	0.549413	-2.4758	0.000138647	GPR84	-0.0852469	1.9758	-2.06105	6.39626e-08	3
ENST00000369102	C1orf54	-1.0965	1.59072	-2.68722	8.8877e-06	C1orf54	0.957286	3.09109	-2.1338	2.96148e-06	3
ENST00000458240	MYL7	-1.98395	-0.0465504	-1.9374	2.54889e-05	MYL7	-0.0933592	1.48335	-1.57671	0.000113021	3
ENST00000451498	ZAP70	1.41063	3.13496	-1.72433	0.000941618	ZAP70	3.66141	4.69636	-1.03494	4.23072e-05	3
ENST00000395301	IZUMO4	-2.75684	-1.55348	-1.20336	0.00112601	IZUMO4	-1.13672	-0.0424497	-1.09427	0.00121868	3
ENST00000377091	MLLT10	-0.359072	2.11776	-2.47683	3.31595e-06	MLLT10	1.48573	3.05211	-1.56638	0.000937159	3
HBMT00000232437	CATG00000003943.1	1.50528	3.64597	-2.14069	0.00613711	CATG00000003943.1	4.0179	5.33621	-1.31831	0.00469178	3
ENST00000414043	CAMTA2	-4.67862	-0.347946	-4.33068	0.00140352	CAMTA2	-2.44284	1.51389	-3.95673	8.47931e-06	3
NM_001304959	CCDC92	-1.40092	1.77868	-3.17961	1.10947e-05	CCDC92	0.414007	3.48672	-3.07271	5.2113e-08	3
ENST00000528163	IL32	-3.14398	-1.18933	-1.95465	3.66859e-05	IL32	-1.0579	0.440923	-1.49882	1.64436e-05	3
ENST00000236918	TNNT2	0.944237	2.99684	-2.0526	0.000528258	TNNT2	2.94457	3.99994	-1.05538	0.00141233	3
ENST00000520337	CTHRC1	-6.16133	-4.26852	-1.89281	0.00810085	CTHRC1	-2.60898	-0.910279	-1.6987	0.0067352	3
ENST00000380433	UCN3	-0.582029	1.70404	-2.28607	9.83654e-05	UCN3	1.24148	2.88689	-1.64541	5.84776e-07	3
ENST00000614495	BCL2L12	-2.0578	-0.750204	-1.30759	0.00326975	BCL2L12	0.276472	1.50587	-1.2294	2.67449e-06	3
ENST00000533290	KBTBD4	-2.48213	-0.30721	-2.17492	0.000373194	KBTBD4	-0.74972	1.18375	-1.93347	2.56602e-06	3
ENST00000645482	TPM2	0.252014	1.614	-1.36199	0.036082	TPM2	1.2888	2.38487	-1.09607	0.00084605	3
ENST00000359926	PHACTR3	-1.96501	0.293123	-2.25814	0.00019828	PHACTR3	1.01791	2.25408	-1.23617	0.000244028	3
ENST00000293883	WDR24	-0.230916	1.78123	-2.01215	0.000334707	WDR24	1.34671	2.83279	-1.48607	5.47354e-06	3
ENST00000458258	PTBP3	2.56408	4.38256	-1.81847	0.000282938	PTBP3	4.90584	6.11256	-1.20671	1.23332e-05	3
ENST00000641771	OR2L2	-5.48124	-4.02413	-1.45712	0.000407572	OR2L2	-4.57332	-3.46316	-1.11016	0.00667686	3
ENST00000462730	HDAC6	1.31311	3.36023	-2.04712	0.000554476	HDAC6	4.15897	5.18984	-1.03087	0.00421526	3
ENST00000393765	B4GALT4	2.01852	4.22142	-2.2029	2.11125e-05	B4GALT4	5.16682	6.29827	-1.13145	1.21802e-06	3
ENST00000338257	MYO1F	-4.82051	-3.34942	-1.4711	4.80031e-05	MYO1F	-2.71108	-1.12714	-1.58394	0.00017665	3
ENST00000306315	ZNF608	0.0326016	1.96844	-1.93584	0.00122585	ZNF608	1.96964	3.15653	-1.18689	1.49127e-06	3
ENST00000531382	RPS6KA1	-1.3774	0.0209641	-1.39836	0.0013829	RPS6KA1	1.39035	2.50791	-1.11757	1.30774e-06	3
MICT00000051362	CATG00000116938.1	-4.44246	-0.841946	-3.60051	0.0035975	CATG00000116938.1	-0.459105	2.02162	-2.48072	0.0065442	3
NM_001324112	CYP7B1	-0.272687	3.40816	-3.68085	1.13561e-06	CYP7B1	2.55428	5.13536	-2.58108	6.89156e-09	3
ENST00000306503	SOCS5	-2.59787	-0.734788	-1.86309	0.000903054	SOCS5	0.253075	1.63899	-1.38592	0.0018795	3
ENST00000637797	SPACA6	-5.37305	-4.07913	-1.29392	0.00806964	SPACA6	-2.9811	-1.73987	-1.24124	0.000168098	3
ENST00000261741	RBM19	2.53341	4.51697	-1.98356	1.08374e-05	RBM19	5.55729	6.82906	-1.27177	5.16311e-05	3
ENST00000409556	KDM3A	-4.20897	-2.72397	-1.48501	0.000593498	KDM3A	-1.88173	-0.100623	-1.78111	8.62727e-06	3
ENST00000579973	KCTD1	-5.17714	-3.91334	-1.2638	0.0104567	KCTD1	-2.82478	-0.535823	-2.28896	0.000561086	3
ENST00000645788	SLC34A2	-2.23043	0.392932	-2.62337	0.000664139	SLC34A2	-1.02278	0.863315	-1.8861	0.00371259	3
ENST00000442286	SLC25A19	-6.60829	-4.70771	-1.90058	0.00506973	SLC25A19	-3.36181	-1.70745	-1.65436	9.32103e-06	3
NM_001178112	SCAMP5	-5.68291	-4.66881	-1.0141	0.0428427	SCAMP5	-3.31185	-2.21271	-1.09915	0.0029548	3
ENST00000329305	TPM2	-0.15819	1.97654	-2.13473	4.04301e-05	TPM2	1.93368	3.31214	-1.37846	0.00231719	3
ENST00000261623	CYBA	1.24233	2.75542	-1.51309	0.000800098	CYBA	4.2702	5.39885	-1.12864	0.00229003	3
ENST00000377028	DCT	-3.72268	0.309957	-4.03263	9.91875e-05	DCT	0.709917	2.81217	-2.10225	0.0068101	3
ENST00000527174	SLC25A45	-2.80816	-1.78073	-1.02743	0.0286556	SLC25A45	-1.0399	0.00229022	-1.04219	2.46283e-08	3
ENST00000616054	CCL18	-3.52403	-2.43748	-1.08656	0.00873318	CCL18	-1.47246	-0.00969669	-1.46277	1.57733e-06	3
ENST00000537465	PMFBP1	-1.29162	2.43908	-3.7307	7.51518e-06	PMFBP1	1.51002	4.12583	-2.61581	2.478e-06	3
ENST00000263025	MAPK3	1.93769	3.98628	-2.0486	3.27971e-05	MAPK3	4.76208	5.79312	-1.03105	9.86368e-07	3
ENST00000643089	NLGN4Y	1.79912	4.75647	-2.95734	1.37892e-05	NLGN4Y	4.69063	6.88321	-2.19259	2.68207e-05	3
ENST00000564228	TCF4	-6.38264	-4.40872	-1.97391	0.000210936	TCF4	-4.04219	-2.01509	-2.0271	5.98949e-05	3
ENST00000443053	CISH	-2.45135	-0.651417	-1.79994	0.000290427	CISH	0.7478	2.38091	-1.63311	1.27266e-05	3
ENST00000442218	SLC48A1	-0.287237	2.03671	-2.32395	6.4804e-05	SLC48A1	2.0917	3.42655	-1.33485	1.01955e-06	3
ENST00000379453	ADRA1D	-2.93748	-1.30896	-1.62852	0.00327086	ADRA1D	-0.0775269	1.40191	-1.47944	0.000137556	3
ENST00000621355	SMOX	-4.67102	-3.22663	-1.4444	0.00642403	SMOX	-1.65441	-0.133583	-1.52083	4.09431e-05	3
ENST00000368744	PRR9	-3.82504	-2.082	-1.74304	0.000301924	PRR9	-1.71075	-0.0122989	-1.69846	5.20813e-06	3
ENST00000535547	TBC1D21	-2.86863	0.441572	-3.3102	7.06039e-05	TBC1D21	-0.844068	2.6263	-3.47037	6.47175e-06	3
ENST00000575752	ZNF174	-1.74388	1.25424	-2.99812	9.96343e-07	ZNF174	0.231283	2.77395	-2.54267	3.01562e-07	3
ENST00000458408	CCDC159	-1.66417	2.71184	-4.37601	0.000101452	CCDC159	0.600199	4.26271	-3.66251	2.97569e-07	3
ENST00000621372	LSR	-0.0313141	2.59456	-2.62587	3.76906e-06	LSR	2.84585	4.45185	-1.606	1.08961e-06	3
ENST00000326925	NDUFAF3	-3.57821	-0.589863	-2.98834	0.0010665	NDUFAF3	-1.00085	1.86895	-2.8698	0.000154066	3
ENST00000218230	PCSK1N	1.07666	3.62346	-2.5468	1.37524e-05	PCSK1N	4.09603	5.57281	-1.47678	0.000605803	3
NM_001306213	THBS4	-0.116241	2.31472	-2.43096	0.00019624	THBS4	3.20781	4.55057	-1.34275	0.000831711	3
ENST00000503738	GPN1	-0.0335185	2.52297	-2.55649	1.87232e-06	GPN1	3.15533	4.27313	-1.1178	8.82698e-05	3
ENST00000613266	ZFAND6	-4.58226	-2.82584	-1.75642	0.00278344	ZFAND6	-1.85693	-0.793109	-1.06382	0.000249965	3
ENST00000396221	STIL	-3.45383	-2.04243	-1.4114	6.83806e-05	STIL	-0.813328	0.736488	-1.54982	0.000235188	3
ENST00000518498	TFF3	-5.42461	-4.31198	-1.11263	0.0311959	TFF3	-2.59461	-1.52127	-1.07334	0.000451391	3
ENST00000219207	PLLP	-4.04474	-2.27802	-1.76672	0.00150315	PLLP	-1.45628	0.323677	-1.77996	2.19921e-06	3
ENST00000161006	PRSS22	-3.28099	-1.26674	-2.01425	4.45865e-05	PRSS22	-0.175025	1.57578	-1.7508	6.99401e-07	3
ENST00000378482	TSPAN7	-4.17511	-1.23553	-2.93958	0.000236856	TSPAN7	-1.96202	1.28114	-3.24315	1.46084e-05	3
ENST00000564528	ZNF23	1.22053	4.42887	-3.20834	5.6727e-07	ZNF23	4.38028	6.62905	-2.24878	1.3976e-06	3
NM_001322845	EFL1	-1.28111	0.962864	-2.24397	0.000191454	EFL1	1.24471	2.74306	-1.49835	2.55845e-05	3
ENST00000550270	MYBPC1	-5.7456	-4.49749	-1.24811	0.00719068	MYBPC1	-3.51432	-2.46262	-1.0517	0.00272455	3
uc004dye.1	PDZD11	3.0596	5.26544	-2.20583	6.22869e-07	PDZD11	6.20369	7.51398	-1.31029	7.3479e-06	3
ENST00000271332	CELSR2	-0.96184	2.11419	-3.07603	1.96751e-05	CELSR2	1.48365	3.55365	-2.07	5.11842e-07	3
ENST00000303846	SP7	2.2282	4.3918	-2.1636	3.3317e-06	SP7	5.54777	6.61919	-1.07142	6.07125e-05	3
NM_001330220	DKK3	3.16863	4.73634	-1.56772	8.02041e-05	DKK3	5.54782	6.56952	-1.02169	0.00209705	3
ENST00000230538	LAMA4	-4.25996	-3.02428	-1.23568	0.030974	LAMA4	-2.2482	-1.20454	-1.04366	0.000789573	3
ENST00000310597	ZNHIT2	-1.30205	1.45591	-2.75796	2.59874e-05	ZNHIT2	1.96893	3.61379	-1.64485	2.55742e-06	3
ENST00000442241	NLE1	-2.19901	-0.55952	-1.63949	6.96784e-05	NLE1	1.19248	2.19484	-1.00235	0.00157241	3
ENST00000373064	SLC25A25	-3.16136	0.712569	-3.87393	4.37265e-07	SLC25A25	-0.922108	2.47004	-3.39215	2.83434e-07	3
ENST00000310974	DPY19L1	-1.70945	0.585334	-2.29478	0.000236339	DPY19L1	0.746226	2.57593	-1.82971	1.60554e-05	3
ENST00000446327	SRSF7	-6.07433	-3.94857	-2.12575	0.0002047	SRSF7	-2.77058	-0.57998	-2.1906	5.57037e-06	3
ENST00000453001	PPP2R2B	-3.33625	-0.64379	-2.69246	1.37466e-05	PPP2R2B	-0.424844	1.78696	-2.2118	6.5623e-05	3
ENST00000229758	FBXO5	-4.4776	-2.99896	-1.47863	0.000639417	FBXO5	-1.10887	0.447216	-1.55609	7.39909e-06	3
ENST00000421047	IGF2BP2	-1.06917	1.774	-2.84317	2.22499e-05	IGF2BP2	1.09424	3.2841	-2.18986	6.17717e-07	3
ENST00000548136	OR9A4	-4.56211	-2.06825	-2.49386	0.000152684	OR9A4	-1.96707	0.0155658	-1.98264	4.49658e-06	3
ENST00000299106	JAM3	-4.26036	-2.65926	-1.6011	0.0275676	JAM3	-2.71549	-1.08752	-1.62797	4.98677e-05	3
ENST00000517894	ADGRB1	-4.22821	-2.32876	-1.89945	4.53346e-05	ADGRB1	-2.02849	-0.697541	-1.33095	0.00921713	3
ENST00000264409	GPAT3	-2.5202	-1.15762	-1.36258	0.00871844	GPAT3	-0.604771	0.415354	-1.02013	1.98462e-05	3
HBMT00000250926	CATG00000005882.1	-2.13908	-0.313013	-1.82606	0.000200519	CATG00000005882.1	1.07273	2.24615	-1.17341	1.67135e-05	3
ENST00000495645	CHPF2	-1.89143	-0.479699	-1.41173	0.00165055	CHPF2	-0.0761327	1.43653	-1.51267	4.44339e-05	3
NM_001324065	MIA3	-3.11697	-1.95602	-1.16095	0.0239053	MIA3	-1.31231	0.0279349	-1.34025	1.99318e-05	3
ENST00000258424	COX5B	2.54559	4.85123	-2.30563	4.8442e-06	COX5B	5.38068	7.0331	-1.65242	7.42079e-06	3
ENST00000441599	SHBG	-1.39833	0.816612	-2.21494	0.000279769	SHBG	1.27175	2.86075	-1.589	1.01835e-05	3
ENST00000336156	KIAA0930	-3.06019	-1.59232	-1.46787	0.00400827	KIAA0930	-0.717115	1.03759	-1.75471	5.24879e-05	3
ENST00000379937	BRF1	-6.00623	-3.2974	-2.70883	0.00476283	BRF1	-2.29517	0.41074	-2.70591	0.000902347	3
ENST00000511355	NME1	0.0655756	3.07619	-3.01062	5.88177e-06	NME1	3.21635	4.828	-1.61165	9.79029e-06	3
ENST00000524300	STAU2	-5.27705	0.0771915	-5.35424	0.000192126	STAU2	-2.33597	2.0057	-4.34167	1.33858e-05	3
ENST00000331264	GLTPD2	-2.57408	-0.712266	-1.86182	5.58041e-05	GLTPD2	0.337562	1.77358	-1.43602	2.32399e-06	3
ENST00000341491	ATF3	-5.11794	-3.77492	-1.34302	9.72739e-05	ATF3	-2.97168	-1.65255	-1.31913	0.000191924	3
ENST00000541158	TSHR	-2.73176	-1.54398	-1.18778	0.000325707	TSHR	-0.397071	0.631204	-1.02828	0.000307241	3
ENST00000309340	MKNK2	-2.75085	-1.09318	-1.65766	0.000848345	MKNK2	0.569211	1.74666	-1.17744	0.00047278	3
ENST00000392023	SPTBN4	-1.60187	0.91114	-2.51301	0.000113183	SPTBN4	0.777859	2.62855	-1.85069	5.68826e-05	3
ENST00000514860	KLHL2	-0.919958	0.626546	-1.5465	0.00102736	KLHL2	0.869097	2.18493	-1.31583	0.00049984	3
ENST00000546318	IFIT1	-1.07306	2.30336	-3.37642	6.56131e-06	IFIT1	1.52234	3.94649	-2.42414	2.61671e-06	3
ENST00000567194	RP11-77K12.1	-2.66517	-1.61576	-1.04941	0.0152197	RP11-77K12.1	-0.054082	0.980704	-1.03479	0.000109996	3
NM_001253357	TIE1	0.932185	2.98537	-2.05319	0.000331454	TIE1	3.40365	4.5746	-1.17095	2.61527e-06	3
ENST00000590949	STAT5A	0.712455	2.72745	-2.015	8.77936e-05	STAT5A	2.97188	4.33333	-1.36145	2.53978e-06	3
ENST00000593851	C5orf58	-1.52522	0.0561871	-1.58141	0.0285128	C5orf58	0.669595	1.86031	-1.19071	9.89934e-05	3
ENST00000312210	FAM63A	-2.26228	-0.43316	-1.82912	0.000243019	FAM63A	-0.178488	1.16247	-1.34096	1.04724e-06	3
ENST00000399044	CDRT15L2	-6.20568	-4.04337	-2.16231	0.000743103	CDRT15L2	-3.03858	-0.681033	-2.35755	8.43341e-06	3
ENST00000448775	CLMP	-0.813072	2.18261	-2.99568	2.90823e-06	CLMP	1.08765	3.3757	-2.28805	1.41847e-07	3
NM_001304430	TGDS	-1.4473	0.714052	-2.16135	0.0017604	TGDS	1.51903	2.65604	-1.13701	0.0236872	3
ENST00000368914	SEMA6C	-3.45594	-2.07136	-1.38458	0.0396211	SEMA6C	-0.274929	1.07121	-1.34613	0.000779253	3
ENST00000373737	ETV7	-0.599798	1.58566	-2.18546	7.04162e-05	ETV7	2.61531	3.76228	-1.14697	7.03355e-05	3
ENST00000406385	PPIL2	-4.17189	-2.29644	-1.87545	0.00439691	PPIL2	-0.865829	1.3019	-2.16773	0.00198316	3
ENST00000611716	PCSK6	-5.95833	-4.82251	-1.13582	0.0353186	PCSK6	-3.60692	-2.5512	-1.05572	0.0221324	3
ENST00000261740	TRPV4	0.867756	3.91414	-3.04639	1.05355e-05	TRPV4	4.41072	6.35332	-1.9426	0.00104769	3
ENST00000465271	CNIH4	-4.47172	-3.15798	-1.31373	0.0322862	CNIH4	-2.76079	-1.42474	-1.33605	1.07872e-05	3
ENST00000368708	S100A2	-0.486819	1.53421	-2.02103	0.00133445	S100A2	1.37271	2.9132	-1.54049	3.45621e-06	3
ENST00000392583	OAS2	1.08997	4.39702	-3.30705	6.18377e-05	OAS2	4.43193	6.7443	-2.31237	7.92347e-06	3
ENST00000369076	ATG5	-2.43218	0.741146	-3.17332	0.0041639	ATG5	1.27837	3.47765	-2.19928	0.0314808	3
ENST00000230565	ENPP5	-2.99444	-1.04982	-1.94462	0.000984337	ENPP5	-0.935797	1.07594	-2.01174	4.57528e-05	3
ENST00000402788	RGS6	-5.88788	-4.73195	-1.15593	0.0331456	RGS6	-3.30407	-1.60836	-1.69571	0.000701693	3
NM_001321803	ZNF343	-3.22693	-1.56715	-1.65978	0.00193433	ZNF343	0.349522	1.47164	-1.12211	0.0368618	3
ENCT00000032186	CATG00000076567.1	-1.44301	0.279263	-1.72228	0.000121497	CATG00000076567.1	0.12567	1.44928	-1.32361	0.00414589	3
ENST00000260605	DYNC2LI1	-3.48741	1.37179	-4.8592	3.77458e-06	DYNC2LI1	-0.671442	3.39376	-4.0652	8.88234e-07	3
ENST00000367071	S100B	-5.76046	-4.47507	-1.28539	0.0177236	S100B	-3.45226	-2.04574	-1.40652	0.0092147	3
ENST00000303450	HOXC9	-3.05583	-0.776495	-2.27933	5.47595e-05	HOXC9	-0.173893	1.44724	-1.62114	1.63854e-06	3
HBMT00000734922	CATG00000040787.1	-1.16906	1.03835	-2.20741	6.04285e-05	CATG00000040787.1	1.65644	2.98664	-1.3302	0.000113567	3
MICT00000369375	CATG00000110136.1	2.83025	4.8102	-1.97996	0.00870154	CATG00000110136.1	4.68662	6.0559	-1.36929	0.000226055	3
ENST00000374855	ALDOB	-4.08025	-3.00727	-1.07299	0.014796	ALDOB	-2.05302	-0.967943	-1.08508	0.000153583	3
ENST00000164024	CELSR3	1.46959	4.11048	-2.64089	4.29744e-05	CELSR3	3.8611	5.75726	-1.89616	4.15996e-08	3
ENST00000338779	MTSS1L	-1.1963	2.29657	-3.49287	4.39508e-07	MTSS1L	1.36141	3.90211	-2.54071	2.19661e-07	3
ENST00000317459	TRPT1	1.80518	4.56068	-2.75549	7.69089e-06	TRPT1	2.74958	4.38997	-1.64039	0.0088528	3
ENST00000369512	NGF	-3.43646	1.01754	-4.454	0.000130411	NGF	-1.19485	2.576	-3.77086	3.37844e-06	3
HBMT00000387841	CATG00000016002.1	-0.0147569	3.71966	-3.73442	0.000377103	CATG00000016002.1	2.10784	5.28484	-3.177	3.66251e-06	3
ENST00000622045	SYNRG	-3.5475	-1.77806	-1.76944	0.000382672	SYNRG	-1.14485	0.932627	-2.07748	2.36146e-05	3
ENST00000359441	FGF17	-4.04783	-2.58186	-1.46597	0.0041096	FGF17	-2.47576	-0.925799	-1.54996	0.000316916	3
ENCT00000079041	CATG00000005815.1	-2.50578	-1.21095	-1.29482	0.00247518	CATG00000005815.1	1.3035	2.39136	-1.08787	0.000888858	3
ENST00000251268	MEGF8	-2.29841	2.19659	-4.495	0.000289441	MEGF8	-0.749761	3.62502	-4.37478	1.64739e-06	3
ENST00000340900	RNASE1	-4.03781	-2.7014	-1.3364	0.00129162	RNASE1	-1.75024	-0.272309	-1.47793	0.000923129	3
ENST00000377348	VPS28	-1.96211	-0.26141	-1.7007	0.00621028	VPS28	-0.187037	1.63415	-1.82118	1.86779e-06	3
ENST00000453447	SPIRE1	-3.72644	-1.02212	-2.70432	0.000427929	SPIRE1	-0.783819	1.52489	-2.30871	0.000893169	3
ENST00000620260	RAPGEFL1	2.38187	4.07356	-1.69169	0.000345431	RAPGEFL1	4.84301	5.91247	-1.06945	8.25487e-06	3
ENST00000216200	PVALB	-1.01888	1.29941	-2.31828	5.25885e-05	PVALB	1.36796	2.77769	-1.40973	0.00706583	3
ENST00000405237	CPT1B	-4.45026	-2.89977	-1.55049	0.000781998	CPT1B	-1.67311	-0.196037	-1.47707	0.000764933	3
ENST00000315970	OS9	1.57247	4.03332	-2.46085	9.29542e-06	OS9	3.68624	5.43697	-1.75073	5.39396e-07	3
ENST00000319374	ZDHHC22	-1.93459	0.616537	-2.55113	0.000101537	ZDHHC22	0.41743	2.42182	-2.00439	2.31023e-07	3
ENST00000392276	C19orf12	-4.69913	-3.5705	-1.12863	0.000839613	C19orf12	-2.78051	-1.40546	-1.37505	6.89224e-05	3
ENST00000315939	WNK1	-2.06924	1.2163	-3.28554	1.30057e-05	WNK1	0.379562	3.01865	-2.63909	5.6765e-07	3
ENST00000448120	TULP3	-5.05532	-3.87322	-1.1821	0.0197028	TULP3	-2.15571	-0.371261	-1.78445	1.84698e-06	3
ENST00000360617	KLK3	-0.89055	2.18691	-3.07746	1.18724e-05	KLK3	1.88288	3.7923	-1.90942	5.16903e-07	3
ENST00000279263	TM7SF2	-1.7344	0.450425	-2.18483	0.000375292	TM7SF2	1.15928	2.63461	-1.47533	0.000466672	3
ENST00000398073	CTDSP2	-5.74453	-4.62234	-1.12219	0.0073768	CTDSP2	-3.5206	-2.36396	-1.15664	0.00184097	3
NM_001354432	PRPF40A	0.768575	3.31387	-2.5453	1.34776e-05	PRPF40A	3.60645	5.33458	-1.72813	2.23998e-05	3
ENST00000618550	PRR36	0.25086	2.90297	-2.65211	1.07541e-05	PRR36	3.37934	4.91385	-1.53452	0.000131574	3
ENST00000375824	LY6G6D	-2.06984	1.84079	-3.91063	5.15249e-06	LY6G6D	-0.218841	3.39218	-3.61102	7.58202e-07	3
ENST00000605552	FXYD3	1.28275	3.98649	-2.70374	2.62949e-05	FXYD3	3.66664	5.65467	-1.98802	1.32833e-07	3
ENST00000409220	ARHGAP25	-6.15982	-3.62894	-2.53089	0.000344462	ARHGAP25	-4.43033	-1.28971	-3.14062	1.2997e-07	3
ENST00000642402	SLC4A11	-2.91723	-0.85059	-2.06664	0.000157527	SLC4A11	0.269278	1.63476	-1.36548	0.000400289	3
HBMT00001308759	CATG00000091671.1	-4.97891	-3.58033	-1.39858	0.00326168	CATG00000091671.1	-1.94925	-0.390877	-1.55837	0.00027369	3
ENST00000320345	INPP5K	-4.26264	-1.88293	-2.37971	0.00379126	INPP5K	-2.12558	0.673404	-2.79898	0.00039682	3
ENST00000273794	VWA5B2	-0.752714	2.13503	-2.88775	2.87592e-05	VWA5B2	1.63009	3.93637	-2.30628	2.51497e-08	3
uc010vox.1	C16orf85	-1.49765	0.3452	-1.84285	7.36414e-05	C16orf85	0.430043	1.88266	-1.45262	5.09792e-07	3
ENST00000392487	LENEP	-4.37504	-3.36955	-1.00549	0.0213687	LENEP	-3.08987	-1.86796	-1.22191	0.000105463	3
ENST00000398712	SHARPIN	-2.41762	-1.21265	-1.20497	0.0109475	SHARPIN	-0.176952	1.36314	-1.54009	8.4159e-07	3
ENST00000372045	CHRDL1	-0.153523	2.59169	-2.74521	4.38828e-06	CHRDL1	2.77236	4.29971	-1.52734	0.000121367	3
ENST00000312943	DOK3	-2.30303	-0.724349	-1.57868	0.00392378	DOK3	-0.18651	1.32934	-1.51585	0.00078992	3
ENST00000396315	LILRB1	-0.267447	2.87002	-3.13746	0.000391928	LILRB1	1.52652	4.33585	-2.80933	1.08862e-07	3
ENST00000346365	NUDT2	-0.965517	1.18801	-2.15353	3.8807e-05	NUDT2	1.10107	2.71041	-1.60934	1.7957e-06	3
ENST00000615626	MAGIX	-6.15037	-4.87347	-1.2769	0.00775631	MAGIX	-4.88894	-3.85839	-1.03056	0.0327095	3
ENST00000262895	GRIK5	-0.355916	3.19826	-3.55417	4.09991e-07	GRIK5	2.92532	4.84448	-1.91916	2.86941e-05	3
ENST00000524558	SERPINH1	-1.98117	0.199024	-2.18019	1.82276e-05	SERPINH1	0.868864	2.29187	-1.42301	1.02565e-06	3
HBMT00000765437	CATG00000042690.1	-0.757842	2.84848	-3.60633	5.48833e-07	CATG00000042690.1	2.36184	4.73655	-2.37471	1.39361e-06	3
ENST00000422046	CES1	-1.36169	0.71252	-2.07421	0.000319448	CES1	1.51353	2.80625	-1.29272	0.00212581	3
ENST00000530950	CARD18	-6.66539	-3.88792	-2.77747	1.38859e-05	CARD18	-4.68943	-2.29687	-2.39256	6.9051e-06	3
ENST00000313367	OSBPL3	-0.747619	2.54563	-3.29325	1.0214e-06	OSBPL3	1.86586	4.07626	-2.21039	3.5277e-05	3
ENST00000224862	FBXL15	-0.795282	2.57425	-3.36953	2.60147e-06	FBXL15	1.81251	4.17863	-2.36612	2.76894e-09	3
ENST00000373570	RPL35	-3.50555	-2.49843	-1.00712	0.00372956	RPL35	-0.365676	0.650695	-1.01637	0.00696025	3
ENST00000297508	MICALL2	-4.48764	-2.56776	-1.91988	0.000446465	MICALL2	-1.46266	0.218745	-1.68141	1.99424e-06	3
ENST00000225823	ASIC2	-5.90208	-4.09109	-1.81099	0.00178229	ASIC2	-4.30141	-2.8224	-1.47901	0.0277379	3
uc010bds.2	RP11-296A16.1	-2.95594	-1.5952	-1.36074	0.00188874	RP11-296A16.1	-0.13037	1.26099	-1.39136	2.11707e-05	3
ENST00000264917	PDE8B	3.23689	5.21749	-1.9806	2.67839e-05	PDE8B	6.25405	7.31797	-1.06392	3.77404e-05	3
ENST00000409001	SSFA2	-3.50869	-2.0998	-1.40889	0.00951683	SSFA2	-1.59567	-0.171119	-1.42455	3.27511e-05	3
NM_001358534	MOCS1	-4.78234	-3.68121	-1.10113	0.0312739	MOCS1	-2.71029	-1.30801	-1.40228	0.000591307	3
ENST00000307677	BCL2L1	-1.58315	0.775818	-2.35897	4.58907e-05	BCL2L1	0.889407	2.78629	-1.89688	1.23789e-05	3
ENST00000393034	FAIM	-2.46503	-0.791857	-1.67318	0.00176957	FAIM	0.347	1.71508	-1.36808	0.00163311	3
ENST00000379551	PRR16	-2.85656	-1.50891	-1.34765	4.72687e-05	PRR16	-1.16743	0.0713686	-1.2388	0.00173335	3
ENST00000562787	CENPT	-3.50642	-2.29344	-1.21298	0.00568266	CENPT	-0.762487	0.441744	-1.20423	0.00097976	3
ENST00000395042	RGS19	-3.07713	-1.17542	-1.9017	8.73253e-05	RGS19	-0.145576	0.992401	-1.13798	0.000423492	3
ENST00000401949	GRB10	-1.07234	1.16794	-2.24029	6.47157e-05	GRB10	2.00202	3.18	-1.17798	4.23091e-05	3
ENST00000434178	MGLL	1.34526	4.04488	-2.69962	3.12613e-06	MGLL	4.25203	5.93707	-1.68504	3.54922e-06	3
ENST00000370406	CXorf40B	-2.83547	-1.39812	-1.43735	0.0169879	CXorf40B	-1.10199	0.219535	-1.32153	2.16089e-06	3
ENST00000266643	MARCH9	-3.43846	-2.22081	-1.21765	0.0381663	MARCH9	-1.82975	0.0670078	-1.89676	0.0120221	3
ENST00000274054	NAF1	-3.423	-2.35648	-1.06652	0.0249413	NAF1	-1.57001	-0.470672	-1.09934	2.6975e-06	3
ENST00000371139	SH2D1A	-1.77733	0.722623	-2.49995	6.30114e-05	SH2D1A	0.579688	2.27925	-1.69956	7.6284e-07	3
ENST00000340879	IP6K2	-2.90159	-1.44841	-1.45318	0.0205263	IP6K2	-1.19414	0.816953	-2.0111	2.59395e-05	3
ENST00000590712	NOL4	-4.68924	-3.27361	-1.41562	0.00384747	NOL4	-1.70132	-0.364707	-1.33662	0.00753593	3
ENST00000552783	LIMA1	-2.68987	-1.54744	-1.14243	0.0104993	LIMA1	-0.181348	1.17985	-1.3612	0.00216309	3
ENST00000361170	IQGAP3	-3.81558	-2.29026	-1.52532	0.00273009	IQGAP3	-1.59697	-0.471081	-1.12589	0.000141152	3
uc003ypn.3	DERL1	-2.79528	0.470413	-3.2657	3.78059e-05	DERL1	-0.587887	2.33152	-2.91941	5.60399e-07	3
ENST00000290868	UROC1	1.57569	3.89008	-2.31439	3.33666e-08	UROC1	2.84407	4.21973	-1.37566	3.80445e-06	3
ENST00000409207	MCFD2	-0.434068	2.03396	-2.46803	2.26576e-05	MCFD2	3.371	4.65878	-1.28778	0.00306722	3
ENST00000420175	ASB10	-0.398473	2.58584	-2.98431	4.82357e-05	ASB10	1.95454	4.30193	-2.34739	1.54534e-07	3
ENST00000528494	ATG13	-2.16531	-0.359219	-1.8061	0.0032562	ATG13	-0.0993095	1.89032	-1.98963	2.66078e-05	3
ENST00000278795	SMOX	-6.10988	-4.48913	-1.62075	0.0047054	SMOX	-3.13079	-1.76734	-1.36345	0.000701454	3
ENST00000636362	ERAS	2.47321	4.42591	-1.95269	3.41157e-05	ERAS	5.18701	6.20113	-1.01411	9.65423e-07	3
NM_005166	APLP1	-2.80173	-0.973161	-1.82857	0.00438183	APLP1	0.167966	1.46328	-1.29531	0.00310635	3
ENST00000445866	SGCE	-0.014297	3.07383	-3.08812	2.13807e-08	SGCE	1.49527	3.69179	-2.19652	1.87914e-06	3
ENST00000358894	COL20A1	-1.63794	-0.391421	-1.24652	0.00534719	COL20A1	0.735467	1.84611	-1.11064	6.76279e-07	3
ENST00000567844	RNF166	-5.0473	-3.12519	-1.92211	0.000706368	RNF166	-1.86612	0.441582	-2.3077	1.424e-06	3
ENST00000642069	RP11-923I11.8	-2.27454	1.82598	-4.10052	3.11937e-06	RP11-923I11.8	0.135263	3.78737	-3.65211	2.02327e-07	3
ENST00000460380	LYRM9	-3.1297	-1.45853	-1.67116	0.00206072	LYRM9	-0.687107	0.789313	-1.47642	1.25193e-06	3
ENST00000396832	CSNK1E	-2.10107	-0.827741	-1.27333	0.00494605	CSNK1E	0.341855	1.40848	-1.06662	4.11669e-05	3
ENST00000456430	CAND2	-4.87809	-3.59998	-1.27811	0.00238131	CAND2	-3.15029	-1.58761	-1.56268	0.000161105	3
ENST00000313965	TEX44	-5.16163	-3.97478	-1.18685	0.0189126	TEX44	-2.02513	-0.673221	-1.35191	1.54088e-05	3
ENST00000311813	AQP1	-3.82501	-1.68932	-2.13569	0.000589419	AQP1	-2.35874	-0.259096	-2.09964	8.59086e-07	3
ENST00000489828	SRPK2	-0.179101	2.11113	-2.29023	0.000752595	SRPK2	2.86842	3.94227	-1.07385	0.00994382	3
ENST00000266546	CLSTN3	0.443447	3.02948	-2.58603	4.4882e-06	CLSTN3	3.35889	4.82366	-1.46476	8.10962e-05	3
ENST00000425225	SOHLH1	-4.21736	-2.33506	-1.88231	0.00147351	SOHLH1	-1.21696	0.0339163	-1.25088	0.00055767	3
ENST00000358435	TOMM7	-6.19521	-4.71061	-1.4846	0.00879958	TOMM7	-4.19869	-2.9451	-1.25359	0.00164963	3
ENST00000373451	CMTR1	-3.19747	-1.15246	-2.04502	0.00337716	CMTR1	-1.4947	0.916532	-2.41123	5.69307e-05	3
ENST00000402502	AP1B1	-3.03106	-1.55152	-1.47954	0.000674851	AP1B1	0.701206	2.12629	-1.42509	4.21477e-05	3
ENST00000520214	ZFAT	-2.60393	-0.313881	-2.29005	0.000200765	ZFAT	0.151729	2.02009	-1.86836	1.98823e-06	3
ENST00000430132	RAB34	-1.04542	1.35205	-2.39747	0.000205686	RAB34	2.23495	3.35574	-1.12078	0.00297853	3
ENST00000481785	COL8A2	-3.68487	-1.67696	-2.00791	0.00969945	COL8A2	-1.56879	-0.000567254	-1.56822	0.0191204	3
ENST00000406686	SLC22A23	-0.944794	1.76482	-2.70962	1.59019e-05	SLC22A23	1.72821	3.37286	-1.64466	2.10264e-06	3
ENST00000429094	NELL2	-3.79631	0.175342	-3.97165	0.000410267	NELL2	-0.387054	2.32906	-2.71611	2.66934e-05	3
ENST00000372584	HIVEP3	1.33602	4.21732	-2.8813	5.14834e-06	HIVEP3	4.57458	6.44887	-1.87428	1.82985e-05	3
ENST00000382422	BAZ1A	-3.05571	-1.49666	-1.55905	0.00196013	BAZ1A	-0.928206	0.429385	-1.35759	0.000216869	3
ENST00000215375	ATP5D	1.02307	3.85947	-2.83641	9.71075e-06	ATP5D	4.2265	5.95621	-1.72971	1.17962e-05	3
ENST00000397701	YBEY	-2.14993	0.588763	-2.73869	1.90736e-05	YBEY	0.844447	2.7881	-1.94365	3.18527e-05	3
ENCT00000213630	CATG00000040684.1	-0.14976	4.27491	-4.42467	2.16003e-06	CATG00000040684.1	3.30236	6.56168	-3.25932	1.94502e-05	3
ENST00000641817	OR51D1	-2.84654	-1.58279	-1.26375	1.38795e-05	OR51D1	-1.62075	-0.568773	-1.05197	0.00129754	3
ENST00000420581	LMOD3	-5.45315	-3.34168	-2.11148	0.00214839	LMOD3	-3.77595	-1.43488	-2.34107	9.01602e-05	3
ENST00000507152	APELA	-3.88418	-0.377734	-3.50645	5.06779e-05	APELA	-1.00534	1.99375	-2.99909	3.60381e-05	3
ENST00000288098	IL34	-5.67313	-4.07975	-1.59338	0.00181026	IL34	-4.5106	-3.22111	-1.28949	0.0207055	3
ENST00000333756	NUTM1	-4.14521	-2.99289	-1.15232	0.0281975	NUTM1	-2.90372	-1.59425	-1.30947	0.000374821	3
ENST00000469372	C2	-3.89712	-2.78272	-1.1144	0.0190342	C2	-1.09539	0.123908	-1.2193	0.00267269	3
ENST00000615496	ABCG4	-1.81128	-0.151219	-1.66007	0.000593248	ABCG4	0.214352	1.76005	-1.5457	1.14637e-06	3
ENST00000194130	SLC13A1	-2.69616	-0.982754	-1.7134	0.00251906	SLC13A1	0.445703	1.80086	-1.35516	4.04773e-05	3
ENST00000294066	MAP4K2	-5.18582	-3.88758	-1.29824	0.00113941	MAP4K2	-3.84329	-2.35478	-1.48852	0.000197628	3
ENST00000568223	METRN	-3.23359	-1.09692	-2.13667	0.000219921	METRN	-0.919782	0.91844	-1.83822	6.68841e-05	3
ENST00000319471	SORBS2	-1.73675	0.796477	-2.53322	6.50541e-05	SORBS2	1.09175	2.95183	-1.86008	2.80008e-06	3
ENST00000458722	TBXAS1	-2.82239	-1.76838	-1.05402	0.0308592	TBXAS1	-1.11544	0.248267	-1.36371	4.55709e-07	3
ENST00000330070	HOXB2	-2.78819	1.50681	-4.29499	8.10372e-05	HOXB2	-0.725697	3.18097	-3.90666	5.76631e-07	3
ENST00000382031	MAP1A	-4.14553	-1.48599	-2.65954	2.73612e-06	MAP1A	-0.322614	2.15337	-2.47598	0.000398407	3
ENST00000279281	VPS51	2.23008	4.617	-2.38691	9.7771e-05	VPS51	4.62304	6.28128	-1.65824	2.86407e-06	3
ENST00000260191	HTR3B	-4.72455	-3.24245	-1.48209	0.00483898	HTR3B	-1.7475	-0.0520955	-1.69541	0.0108213	3
ENST00000009105	CAMK1G	-2.64293	-1.64126	-1.00168	0.0446165	CAMK1G	-0.608043	0.620812	-1.22885	1.20423e-06	3
ENST00000530962	LAYN	-2.68391	-1.44394	-1.23997	0.00740928	LAYN	-0.0808405	1.13201	-1.21285	3.17108e-05	3
ENST00000276173	RIPPLY1	-0.442731	2.02987	-2.4726	0.000216103	RIPPLY1	2.43201	4.05413	-1.62211	1.10358e-06	3
ENST00000455015	CIDEC	-2.49069	0.272754	-2.76345	1.20016e-05	CIDEC	1.00891	2.71853	-1.70962	0.000185391	3
ENST00000257951	KRT84	0.87783	3.04063	-2.1628	0.00498461	KRT84	3.21092	4.50237	-1.29145	7.99608e-05	3
ENST00000321367	SEPT1	2.83696	4.61215	-1.7752	1.25718e-05	SEPT1	5.19278	6.21211	-1.01933	1.08022e-06	3
ENST00000266263	MTFP1	-2.22692	-0.14432	-2.0826	0.00110839	MTFP1	-0.077599	1.80383	-1.88143	1.24813e-05	3
ENST00000436233	SEC14L1	-1.5709	1.10863	-2.67952	0.000993301	SEC14L1	0.399178	2.53615	-2.13698	9.01602e-07	3
ENST00000367330	TMEM9	0.777622	3.32681	-2.54919	4.85163e-06	TMEM9	2.86096	4.44078	-1.57982	5.39077e-06	3
ENST00000589083	STX10	2.01742	4.22499	-2.20757	1.43364e-06	STX10	5.146	6.27474	-1.12874	7.81067e-05	3
ENST00000326194	PORCN	-1.65174	1.45866	-3.1104	1.3625e-05	PORCN	0.577809	3.13337	-2.55556	9.36798e-08	3
ENST00000368235	NAXE	-0.246088	1.66655	-1.91264	0.000334283	NAXE	2.28294	3.49802	-1.21507	0.000159401	3
ENST00000396854	TM9SF1	-4.16551	-3.09621	-1.06931	0.0172775	TM9SF1	-2.17193	-0.957308	-1.21462	2.7549e-06	3
ENST00000221922	CCDC9	-5.62249	-4.46038	-1.16211	0.00468147	CCDC9	-4.19545	-3.01458	-1.18087	1.25086e-05	3
ENST00000354161	SLC12A9	-1.28888	1.66368	-2.95256	0.00251733	SLC12A9	0.43721	2.92551	-2.4883	1.23107e-05	3
ENST00000354396	ARNT	-3.98965	-2.76173	-1.22792	0.0042805	ARNT	-1.90236	-0.611626	-1.29073	0.000213437	3
ENST00000423778	KY	-3.82541	-2.62665	-1.19876	0.0215677	KY	-2.39189	-1.24593	-1.14596	4.87403e-05	3
ENST00000398986	MS4A4E	-1.64674	0.371342	-2.01808	0.000484608	MS4A4E	1.02531	2.5462	-1.52089	0.000586809	3
ENST00000491002	CT45A6	-1.67135	0.970532	-2.64188	0.000418179	CT45A6	-0.181748	2.04511	-2.22686	2.25288e-07	3
uc010afb.1	RNF219	-5.53462	-4.27794	-1.25668	0.0382384	RNF219	-3.9668	-2.21695	-1.74985	1.41748e-05	3
NM_001005911	IP6K2	-2.85188	0.114173	-2.96606	0.000650589	IP6K2	-1.08059	2.1719	-3.25249	1.04415e-06	3
NM_001350727	WDR17	-1.73223	0.926661	-2.65889	0.00152686	WDR17	0.592038	3.32433	-2.73229	0.00299823	3
ENST00000375789	DDAH2	2.77814	4.94484	-2.1667	1.23911e-05	DDAH2	5.79938	7.14962	-1.35024	4.28619e-06	3
ENST00000366837	EPHX1	-5.50625	-4.27816	-1.22809	0.0219739	EPHX1	-1.98582	-0.0320987	-1.95373	0.00062586	3
ENST00000295924	TIPARP	-2.35582	-0.108917	-2.2469	2.44938e-05	TIPARP	0.321822	1.77776	-1.45594	2.05559e-05	3
MICT00000119455	CATG00000025525.1	-0.0771639	1.92022	-1.99739	7.91618e-05	CATG00000025525.1	1.86086	3.19245	-1.33158	1.64534e-05	3
ENST00000600767	KLK8	-2.52889	-0.420434	-2.10846	0.000498352	KLK8	-0.347467	1.67597	-2.02344	5.01828e-05	3
ENST00000506139	NSUN2	-2.59061	-0.957194	-1.63342	0.00732753	NSUN2	-0.487825	1.41435	-1.90217	1.17621e-05	3
ENST00000380302	SLC22A23	-1.04209	1.15384	-2.19593	5.98827e-05	SLC22A23	1.37311	2.73004	-1.35693	2.72987e-05	3
ENST00000423777	ATF5	-2.76886	-1.17979	-1.58907	0.00353481	ATF5	-0.364331	1.05518	-1.41951	5.10475e-06	3
ENST00000349457	ADGRG5	-0.227629	2.96442	-3.19205	5.65637e-07	ADGRG5	2.21557	4.37494	-2.15937	2.32891e-06	3
ENST00000302805	SPRY3	-4.61742	-2.80985	-1.80757	0.00974769	SPRY3	-2.71032	-1.09371	-1.61662	0.000608738	3
ENCT00000382539	CATG00000087695.1	-4.48986	-2.71541	-1.77445	0.00237438	CATG00000087695.1	-2.7588	-0.841851	-1.91695	1.14855e-06	3
ENST00000368173	KIRREL	-3.86483	-1.55601	-2.30883	0.00148046	KIRREL	-1.48766	1.06019	-2.54785	4.16697e-05	3
ENST00000403528	HCRTR1	-0.282085	1.8526	-2.13468	0.000461646	HCRTR1	1.70712	3.2904	-1.58328	3.43389e-07	3
ENST00000591088	SEPT9	0.940435	2.96854	-2.02811	2.5882e-05	SEPT9	3.39693	4.61533	-1.2184	5.72873e-06	3
ENST00000495799	PPP1R3F	-3.78959	-2.59711	-1.19247	0.0016498	PPP1R3F	-0.676458	0.361004	-1.03746	0.000892194	3
ENST00000622652	OIT3	-5.54517	-2.73523	-2.80994	1.95213e-05	OIT3	-3.23738	-0.593474	-2.6439	2.35317e-07	3
ENST00000312838	RNF166	-2.19125	-0.595919	-1.59533	0.000382742	RNF166	1.16114	2.37564	-1.2145	8.9217e-06	3
NM_001287585	NUP35	-1.85435	0.0368901	-1.89124	0.000325417	NUP35	-0.407512	1.13062	-1.53813	0.00656721	3
ENST00000299267	GABRB3	-2.85487	-1.71187	-1.143	0.0205305	GABRB3	-0.417653	0.769989	-1.18764	0.0129919	3
NM_001310135	TTC6	-0.42983	2.13168	-2.56151	0.000118943	TTC6	1.77532	3.7255	-1.95019	5.85788e-08	3
ENST00000361010	CALCA	-1.72655	-0.24613	-1.48042	0.000471424	CALCA	0.607855	1.63221	-1.02436	0.000116235	3
ENST00000357001	GUCA2A	-1.01622	1.20279	-2.21901	0.000473526	GUCA2A	0.93533	2.72951	-1.79418	8.03917e-08	3
MICT00000351466	CATG00000100867.1	-3.01259	-1.74451	-1.26808	0.00266531	CATG00000100867.1	-1.06088	0.123823	-1.1847	8.25935e-07	3
ENST00000544626	ANKRD35	-3.75113	-1.49818	-2.25295	9.03746e-05	ANKRD35	-0.905237	1.04525	-1.95048	3.97855e-05	3
ENST00000515640	C5orf38	-6.14501	-4.39077	-1.75424	0.0132424	C5orf38	-4.42075	-2.57461	-1.84614	0.00399975	3
ENST00000545954	ETV4	-3.58584	-1.82356	-1.76228	0.00444468	ETV4	-1.72349	-0.158767	-1.56472	0.000702947	3
ENST00000498707	ADAMTS9	-3.51164	-2.13555	-1.37608	0.000900145	ADAMTS9	0.501286	1.56107	-1.05979	0.000316796	3
ENST00000589222	BCAS3	-4.39026	-3.28063	-1.10964	0.0379916	BCAS3	-2.45727	-1.3699	-1.08738	0.0403189	3
ENST00000294973	HAAO	-3.13991	-1.96261	-1.1773	0.000217825	HAAO	-1.33297	-0.21515	-1.11782	0.000679573	3
ENST00000571838	CCER2	-0.878697	1.50909	-2.38779	8.53442e-05	CCER2	1.53186	3.04543	-1.51357	0.000319827	3
ENST00000358525	SLC6A20	-5.33126	-4.21569	-1.11557	0.0298542	SLC6A20	-3.01838	-1.95304	-1.06533	0.00208088	3
ENST00000417775	CRYZ	-6.95928	-4.48577	-2.47351	8.35645e-05	CRYZ	-5.24575	-3.29413	-1.95163	2.74112e-06	3
ENST00000381589	TNNT3	-1.64684	0.710922	-2.35776	4.56407e-05	TNNT3	0.945936	2.76107	-1.81513	7.16494e-06	3
NM_001304359	MUC5AC	-5.82815	-4.12954	-1.69861	0.00959648	MUC5AC	-2.89707	-0.947923	-1.94914	0.000101964	3
ENST00000318529	ZNF185	-4.02272	-2.797	-1.22572	0.000113642	ZNF185	-1.54012	-0.459941	-1.08018	0.0041973	3
ENST00000380871	NKX3-1	-4.24537	-1.31074	-2.93463	6.26125e-06	NKX3-1	-0.963129	1.19447	-2.1576	1.00542e-06	3
ENST00000304987	SIK2	-2.765	1.90804	-4.67303	0.000120209	SIK2	0.0363092	4.30042	-4.26411	0.000159039	3
ENST00000263512	SLC10A3	1.32315	3.4038	-2.08066	0.000165468	SLC10A3	3.64435	5.04616	-1.40181	1.24112e-06	3
ENST00000540134	PDYN	-2.33474	1.56667	-3.9014	8.62098e-05	PDYN	1.68925	4.02265	-2.3334	0.000814	3
ENST00000361790	LSR	-4.93574	-3.11983	-1.8159	0.00120314	LSR	-2.6372	-0.787196	-1.85001	6.11551e-05	3
ENST00000275605	PSPH	0.472433	3.51193	-3.0395	7.79944e-07	PSPH	2.81724	4.88558	-2.06835	1.80163e-08	3
ENST00000201943	CACNB4	-3.20072	-0.911004	-2.28972	0.000168243	CACNB4	-1.05265	1.19696	-2.24961	4.96653e-07	3
ENST00000563544	ARMC5	-1.80157	3.13881	-4.94038	0.000104491	ARMC5	1.59529	5.03668	-3.4414	8.89935e-06	3
ENST00000485713	SLC4A2	2.12141	4.27643	-2.15502	3.9398e-06	SLC4A2	5.309	6.55214	-1.24314	9.47745e-05	3
ENST00000368648	EBF3	-0.271789	2.24937	-2.52116	0.000138749	EBF3	2.13803	4.0059	-1.86787	3.19451e-05	3
HBMT00000770827	CATG00000043658.1	-3.16102	-0.645022	-2.51599	2.8367e-05	CATG00000043658.1	0.113198	2.38025	-2.26705	1.4589e-05	3
NM_032148	SLC41A2	-3.18247	-1.55248	-1.62999	0.00136988	SLC41A2	-0.0656792	1.04777	-1.11345	0.000154086	3
NM_001174066	FGFR1	-4.67917	-3.20181	-1.47736	0.00234488	FGFR1	-2.56176	-0.987893	-1.57386	0.000866805	3
ENST00000396859	GAPDH	0.289098	3.01704	-2.72794	2.55162e-05	GAPDH	3.39373	5.11485	-1.72112	2.71973e-05	3
ENST00000372343	IPO13	-3.09113	-1.57804	-1.51308	0.000223201	IPO13	-0.681016	0.906298	-1.58731	0.000169415	3
ENST00000561043	TRIM69	-1.57547	0.494757	-2.07023	0.00128137	TRIM69	1.46942	2.65699	-1.18757	1.71799e-05	3
ENST00000426052	SKIL	-1.39825	0.667618	-2.06586	0.0014336	SKIL	0.637324	2.4733	-1.83598	4.10673e-07	3
ENST00000335613	VWCE	-3.78352	-2.6189	-1.16462	0.00628941	VWCE	-1.80318	-0.446494	-1.35669	9.69816e-06	3
ENST00000581208	VEZF1	1.50773	3.39145	-1.88371	0.00360002	VEZF1	4.75473	5.79604	-1.04131	0.0217501	3
ENST00000369173	AL358813.2	-2.03399	-0.548482	-1.48551	0.00198575	AL358813.2	-0.576527	0.813648	-1.39017	5.56946e-06	3
uc010aeq.3	KLF12	-1.682	0.402985	-2.08498	0.000129392	KLF12	0.299994	2.08488	-1.78489	3.80052e-06	3
ENST00000428381	BACE1	-2.18079	-0.938545	-1.24224	0.00880332	BACE1	0.763884	2.17574	-1.41185	1.11149e-07	3
NM_001323936	DIS3L	-2.44055	-0.907931	-1.53262	0.0124193	DIS3L	-0.149933	1.32597	-1.47591	0.00127596	3
MICT00000368626	CATG00000107335.1	-4.2521	-2.49303	-1.75907	0.00266878	CATG00000107335.1	-1.08037	0.590594	-1.67096	0.00030431	3
ENST00000620347	SLC1A7	-4.36671	-3.26997	-1.09675	0.00796222	SLC1A7	-1.77063	-0.636843	-1.13379	0.00198885	3
ENST00000321322	DSCAML1	-4.74295	-3.66187	-1.08109	0.000408927	DSCAML1	-2.27425	-1.00686	-1.26739	0.00206089	3
ENST00000218981	DHRS12	0.55733	2.81779	-2.26046	0.00291547	DHRS12	3.4965	5.24173	-1.74523	0.0114367	3
NM_001317188	BRINP3	-3.88627	-2.51376	-1.37251	0.0174209	BRINP3	-1.97133	-0.0102556	-1.96108	1.71491e-06	3
ENST00000262293	PRR11	1.07369	3.64134	-2.56765	0.000347671	PRR11	4.5515	5.88135	-1.32985	0.00939362	3
ENST00000520407	NRG1	-0.355338	3.42214	-3.77748	1.18282e-07	NRG1	2.12784	4.98535	-2.85751	3.20438e-10	3
ENST00000341697	SEMA6C	-2.95447	-1.88927	-1.06521	0.00659877	SEMA6C	-1.24868	-0.204483	-1.0442	0.000328802	3
ENST00000380843	IDH3B	-0.0757399	2.23424	-2.30998	0.0129287	IDH3B	1.245	3.6884	-2.4434	9.08112e-05	3
ENST00000455086	ASNS	-1.51594	1.49766	-3.0136	2.55006e-05	ASNS	2.44724	4.27998	-1.83274	0.000119937	3
ENST00000375344	MFSD14B	-1.85228	-0.78591	-1.06637	0.0010152	MFSD14B	0.590264	1.60504	-1.01478	0.00126608	3
ENST00000355085	C5AR1	-5.16268	-4.02557	-1.13711	0.00595425	C5AR1	-2.07201	-1.03354	-1.03846	0.00036904	3
ENST00000377697	IGFL4	-4.03153	-2.38308	-1.64845	0.000309645	IGFL4	-1.27932	0.592379	-1.8717	2.01965e-06	3
ENST00000393061	ADAMTSL2	-2.82112	-0.357183	-2.46394	0.000158948	ADAMTSL2	0.168603	1.97124	-1.80263	6.53314e-05	3
NM_001354103	FAM192A	-3.34407	-0.60228	-2.74179	0.00217308	FAM192A	-1.44007	1.54878	-2.98885	6.15784e-06	3
ENST00000367318	TNNT2	0.718014	2.81787	-2.09986	0.000717171	TNNT2	2.76832	3.80773	-1.03941	0.00184941	3
NM_001278630	C9orf43	-3.57089	0.353119	-3.92401	0.00264037	C9orf43	-1.5997	1.96065	-3.56035	0.000256007	3
HBMT00001404603	CATG00000101346.1	2.39835	4.14497	-1.74662	2.2472e-05	CATG00000101346.1	4.45399	5.49516	-1.04117	0.000215447	3
ENST00000526926	ZNF623	-4.5959	-2.66344	-1.93246	5.03785e-05	ZNF623	-1.06145	0.345077	-1.40652	0.000730966	3
NM_001330625	ZBTB49	-5.64571	-3.41344	-2.23227	0.00158594	ZBTB49	-2.12433	-0.363867	-1.76047	0.00026185	3
ENST00000297494	NOS3	-3.10608	-1.98629	-1.11979	0.0112186	NOS3	-0.807888	0.277926	-1.08581	0.000267661	3
ENST00000378073	MEGF8	-2.6461	0.457072	-3.10317	6.98351e-05	MEGF8	-0.168986	2.50448	-2.67347	9.18457e-07	3
ENCT00000210876	CATG00000040187.1	-0.37473	2.50182	-2.87655	6.52613e-05	CATG00000040187.1	2.57151	4.38518	-1.81367	3.04522e-05	3
ENST00000538105	SDR39U1	-3.30048	-1.64392	-1.65656	0.00138569	SDR39U1	-0.459971	1.08988	-1.54986	0.000202401	3
ENST00000525139	ANO3	-6.1409	-4.61671	-1.52419	0.0134323	ANO3	-4.61842	-3.122	-1.49642	0.000151002	3
ENST00000542778	NELFA	-5.06226	-3.81531	-1.24695	0.0020779	NELFA	-2.34211	-1.11915	-1.22295	0.000409385	3
ENST00000392476	SEC14L1	-0.072849	2.10682	-2.17967	0.000509107	SEC14L1	1.85607	3.35751	-1.50144	2.25846e-07	3
ENST00000566860	ORC6	-4.06006	-1.05643	-3.00363	9.80423e-06	ORC6	0.126091	2.141	-2.01491	9.3315e-07	3
uc010fdx.3	VAX2	0.76749	3.78647	-3.01898	2.87917e-06	VAX2	3.18147	5.68952	-2.50805	7.69007e-07	3
ENCT00000200904	CATG00000038300.1	2.75381	4.74663	-1.99281	7.11968e-05	CATG00000038300.1	5.66893	6.88179	-1.21286	0.000142666	3
ENST00000409469	CUL1	-2.12229	-0.112518	-2.00977	7.62131e-05	CUL1	1.61773	2.67624	-1.05851	8.38198e-05	3
uc001wpa.3	RIPK3	2.57554	4.6842	-2.10865	1.22443e-06	RIPK3	5.40936	6.54764	-1.13829	3.88271e-07	3
ENST00000393079	SLC35G2	-5.0931	-3.60717	-1.48593	9.90806e-05	SLC35G2	-2.19903	-0.84607	-1.35296	1.73703e-06	3
ENCT00000073696	CATG00000004535.1	-6.15492	-4.89799	-1.25693	0.0139883	CATG00000004535.1	-4.01982	-2.54543	-1.4744	0.000554022	3
ENST00000509635	ENOPH1	-3.5377	-2.37109	-1.16661	0.00478666	ENOPH1	-0.573785	0.554987	-1.12877	0.00054	3
ENST00000596755	TRAPPC2B	-0.70563	2.45553	-3.16116	6.88106e-07	TRAPPC2B	1.53713	3.9815	-2.44437	4.14702e-08	3
ENST00000594786	SLC27A5	-0.823565	1.16075	-1.98431	0.000550312	SLC27A5	1.67409	3.17483	-1.50075	3.18691e-05	3
ENST00000526683	PUF60	-1.81928	1.33396	-3.15324	3.54717e-05	PUF60	1.55438	3.32829	-1.77391	5.89825e-05	3
ENST00000443491	DMTN	-1.61325	0.379768	-1.99302	0.000719084	DMTN	1.12884	2.36261	-1.23377	0.00357679	3
ENST00000215637	MADCAM1	-1.27423	0.762087	-2.03632	0.000289022	MADCAM1	0.896802	2.01453	-1.11772	0.00314394	3
ENST00000405930	ZDHHC8	-5.3573	-4.00135	-1.35595	0.000882676	ZDHHC8	-2.86052	-1.13293	-1.7276	6.8919e-05	3
ENST00000544426	ZNF140	-2.85611	0.489803	-3.34592	6.54945e-05	ZNF140	-1.17605	1.92898	-3.10502	2.56369e-08	3
ENST00000592581	ZNF233	-0.39122	3.00346	-3.39468	1.00642e-05	ZNF233	1.5098	4.12371	-2.61391	2.78353e-09	3
ENST00000347982	NSD1	1.95338	4.45822	-2.50484	4.61587e-07	NSD1	4.36476	5.85788	-1.49312	5.5734e-07	3
ENST00000287590	B3GNT7	-4.12211	-1.81347	-2.30864	0.000291346	B3GNT7	-1.38076	0.860368	-2.24112	4.13236e-06	3
ENST00000622429	ARID3B	1.35766	3.31621	-1.95854	0.00068885	ARID3B	3.85213	4.93323	-1.08109	1.32052e-06	3
ENST00000645829	ABCB7	-2.60277	-0.623172	-1.9796	0.000754852	ABCB7	-0.470435	1.5327	-2.00313	2.12936e-06	3
ENST00000536224	GCH1	-1.92643	1.13217	-3.0586	0.00127109	GCH1	1.76442	3.84616	-2.08174	0.0122767	3
ENST00000335017	H1FNT	-1.99974	0.633777	-2.63352	4.79762e-05	H1FNT	0.599914	2.52362	-1.9237	0.00115744	3
ENST00000601861	FAM129C	-4.22633	-2.91276	-1.31358	0.00805542	FAM129C	-1.81905	-0.551281	-1.26777	3.27487e-05	3
ENST00000613727	HNF1B	-4.65188	-3.14138	-1.51051	0.000221473	HNF1B	-2.38984	-0.902274	-1.48757	0.000145884	3
ENST00000344100	CACNA1C	3.35087	5.33705	-1.98618	0.000100177	CACNA1C	6.3001	7.4958	-1.19569	8.37508e-05	3
ENST00000361672	MSL3	-0.305375	1.79196	-2.09733	5.37672e-06	MSL3	0.80866	2.31476	-1.5061	0.000146629	3
ENST00000360963	CACNA2D2	-0.936181	1.23156	-2.16774	9.90747e-05	CACNA2D2	1.58829	2.85594	-1.26765	0.000259016	3
ENST00000348579	ZDHHC1	-1.42404	0.217612	-1.64165	9.52045e-05	ZDHHC1	0.755954	2.01758	-1.26163	1.28983e-05	3
ENST00000411594	BRD8	-2.51051	-1.05834	-1.45217	0.000748814	BRD8	-1.17799	0.482002	-1.65999	2.76396e-05	3
ENST00000544265	KRT85	0.955747	3.28541	-2.32966	3.52303e-05	KRT85	3.61609	5.06402	-1.44793	4.69608e-05	3
ENST00000244293	PSG9	-2.52196	-0.730925	-1.79104	0.00215066	PSG9	-0.740098	0.935961	-1.67606	3.09996e-06	3
ENST00000438480	MSANTD1	-4.53586	-2.86669	-1.66917	3.48894e-05	MSANTD1	-1.78374	-0.389258	-1.39449	9.53766e-06	3
ENST00000634278	CTD-2331H12.8	-4.29476	-2.87384	-1.42092	0.00136346	CTD-2331H12.8	-2.00095	-0.434166	-1.56678	2.31387e-05	3
MICT00000316020	CATG00000087022.1	-0.285853	2.49581	-2.78166	2.80732e-05	CATG00000087022.1	1.48466	3.75496	-2.2703	9.08695e-08	3
ENST00000542674	MAGEA8	-5.28734	-4.17165	-1.1157	0.0271933	MAGEA8	-2.46151	-0.805044	-1.65646	0.00732827	3
ENST00000239144	HOXB8	-1.18578	1.93352	-3.1193	2.533e-06	HOXB8	1.55661	3.45515	-1.89855	2.00497e-06	3
ENST00000417098	SATB2	0.254331	3.79209	-3.53776	0.000182499	SATB2	2.88546	5.72818	-2.84272	1.4605e-05	3
ENST00000247194	L3HYPDH	-2.83967	-0.684835	-2.15484	1.05046e-05	L3HYPDH	1.404	2.62531	-1.2213	3.29974e-05	3
ENST00000275767	TMEM140	-2.00953	-0.608321	-1.40121	0.00548673	TMEM140	0.193498	1.75786	-1.56436	0.000341808	3
ENST00000558133	MEX3B	2.90505	4.86737	-1.96231	7.27684e-06	MEX3B	5.62583	6.96554	-1.33971	1.43482e-06	3
ENST00000379026	ETV2	-1.89464	0.116335	-2.01097	0.00192777	ETV2	1.38195	2.49195	-1.11	0.016987	3
FTMT27800000069	CATG00000054043.1	-4.91535	-3.54344	-1.37191	0.00909775	CATG00000054043.1	-3.80013	-2.28666	-1.51347	5.55368e-07	3
ENST00000359983	ATP2A3	-4.44804	-3.29573	-1.15231	0.0138881	ATP2A3	-2.82796	-1.21892	-1.60904	5.02677e-06	3
NM_001348720	ZNF439	-1.61539	0.44746	-2.06285	0.000187799	ZNF439	0.385898	2.14004	-1.75414	3.01768e-07	3
ENST00000244303	HIF3A	-2.29818	1.91542	-4.2136	0.000719575	HIF3A	-0.577183	3.47364	-4.05082	1.10151e-06	3
ENST00000526995	TRAF6	-0.67277	1.87045	-2.54322	3.65714e-05	TRAF6	0.327973	2.14344	-1.81547	0.000356659	3
ENST00000454345	DGKZ	-4.88475	-3.27141	-1.61334	0.000358524	DGKZ	-1.99884	-0.62028	-1.37856	0.000101367	3
ENST00000274547	GABRB2	2.03358	4.79081	-2.75723	2.16455e-07	GABRB2	5.26369	7.01755	-1.75387	1.09079e-06	3
ENST00000350669	LDHB	-1.9707	-0.214619	-1.75608	0.00218038	LDHB	0.284717	1.73077	-1.44606	1.20909e-05	3
ENST00000524325	TSNARE1	-0.431316	1.78043	-2.21174	1.10353e-05	TSNARE1	1.53892	3.09304	-1.55412	5.55186e-05	3
ENST00000539106	KXD1	-1.24939	1.60316	-2.85255	1.82204e-06	KXD1	2.06609	3.70779	-1.6417	1.53638e-08	3
uc001kpy.2	SLC25A28	-0.145732	2.37314	-2.51887	0.000120751	SLC25A28	2.02315	3.8769	-1.85375	4.57957e-06	3
NM_005577	LPA	-3.26391	-1.61338	-1.65053	0.00189343	LPA	-0.758451	1.02194	-1.78039	1.24747e-06	3
ENST00000410062	UBE2E3	-2.63653	-1.31632	-1.32022	0.000807264	UBE2E3	0.138561	1.27599	-1.13743	0.000165284	3
ENST00000393041	BIN1	1.34644	3.99484	-2.6484	6.08988e-06	BIN1	3.6167	5.35812	-1.74141	1.20069e-06	3
ENST00000355693	CHCHD8	0.206928	3.7972	-3.59027	0.000604021	CHCHD8	2.10171	5.11047	-3.00876	1.55332e-06	3
ENST00000400359	SGSM1	-1.4024	-0.0871965	-1.3152	0.00213015	SGSM1	0.372759	1.60963	-1.23687	0.00075293	3
ENST00000397122	TEAD4	-2.36595	-0.708131	-1.65782	0.000933832	TEAD4	-0.0108666	1.58646	-1.59732	1.28405e-05	3
ENST00000361831	YY1AP1	-0.0700436	2.06054	-2.13059	3.86854e-05	YY1AP1	1.53698	2.81096	-1.27398	0.0253641	3
ENST00000353442	LMBR1	-1.90462	1.27329	-3.17791	4.0428e-05	LMBR1	0.469561	3.26588	-2.79632	2.96998e-08	3
ENST00000623247	RP4-593C16.2	-2.17114	0.104098	-2.27524	0.000826798	RP4-593C16.2	-0.32874	1.7521	-2.08084	1.81875e-07	3
ENST00000637650	IL10RB	2.62948	4.83474	-2.20526	0.000579434	IL10RB	5.18641	6.64303	-1.45661	8.43782e-07	3
ENST00000356151	PXK	-2.39869	-0.983592	-1.4151	0.00306234	PXK	-0.223408	1.11595	-1.33936	2.82252e-06	3
ENST00000303532	OR10G3	2.03298	3.80736	-1.77438	0.0012835	OR10G3	5.02813	6.10436	-1.07624	0.00887591	3
ENST00000288439	SLC38A10	-0.83135	1.21641	-2.04776	0.000332698	SLC38A10	1.59326	3.01411	-1.42085	2.17926e-05	3
ENST00000368198	SH2D2A	-2.95468	-1.59724	-1.35744	0.00409412	SH2D2A	-0.764648	0.423916	-1.18856	0.000143858	3
ENST00000400520	PLA2G2A	0.0460463	1.88823	-1.84219	0.000192101	PLA2G2A	2.24359	3.27817	-1.03458	0.000229452	3
ENST00000312912	KDM3A	-4.04357	-2.52529	-1.51827	0.0010073	KDM3A	-1.59583	0.0451036	-1.64094	0.000156221	3
ENST00000396210	MGST1	-2.77288	-0.665024	-2.10785	1.473e-06	MGST1	-0.851511	0.815925	-1.66744	2.7859e-05	3
ENST00000370296	PAX2	-4.4604	-2.90945	-1.55095	0.00125404	PAX2	-2.15932	-1.13703	-1.02229	0.00685847	3
ENST00000429492	OSBPL10	-3.77125	-2.44046	-1.33079	0.0177183	OSBPL10	-1.89665	-0.45075	-1.4459	7.34928e-07	3
ENST00000394056	KLC4	0.632386	3.80578	-3.17339	4.47949e-07	KLC4	3.02313	5.29263	-2.2695	2.731e-07	3
NM_001271811	MED21	-0.817211	1.44147	-2.25869	3.44504e-05	MED21	0.822416	2.52067	-1.69825	0.00188682	3
ENST00000321897	VARS2	-3.4293	-0.101063	-3.32823	6.54108e-06	VARS2	-1.53354	1.93124	-3.46478	2.92677e-07	3
ENST00000539827	HOMER3	-2.34734	-0.921378	-1.42596	0.00390318	HOMER3	0.601474	1.61167	-1.0102	0.0166238	3
FTMT28800000527	CATG00000057263.1	-0.260037	2.38825	-2.64829	2.31668e-05	CATG00000057263.1	2.48097	3.98969	-1.50872	7.21761e-06	3
ENST00000440596	HTR3E	-2.87212	-0.668138	-2.20398	0.000145166	HTR3E	-0.383421	1.5101	-1.89352	2.49276e-05	3
ENST00000476854	ACY1	-2.23541	0.904791	-3.1402	5.41897e-05	ACY1	-0.455034	2.5399	-2.99493	5.7538e-08	3
ENST00000394872	COL4A6	-1.73151	0.076358	-1.80787	0.000163241	COL4A6	1.8472	2.87787	-1.03067	1.36575e-05	3
ENCT00000229463	CATG00000044560.1	1.3923	3.81357	-2.42127	7.20745e-06	CATG00000044560.1	3.79872	5.13434	-1.33561	9.37038e-06	3
ENST00000375169	WNK3	-2.35262	0.416043	-2.76866	0.000102981	WNK3	0.656945	2.467	-1.81006	8.46228e-06	3
ENST00000262138	CACNG4	-0.818069	1.69798	-2.51605	1.95353e-05	CACNG4	1.64979	3.24216	-1.59237	0.0015115	3
ENST00000290472	PLA2G4D	-2.93714	0.746993	-3.68413	7.33563e-06	PLA2G4D	-0.812303	2.72867	-3.54097	8.35636e-07	3
ENST00000308197	COQ10A	-2.0672	1.79445	-3.86165	4.34775e-06	COQ10A	1.15561	3.96242	-2.80681	4.83071e-06	3
ENST00000453268	ISLR2	-3.44251	-1.59574	-1.84677	0.0029607	ISLR2	-1.14376	0.553394	-1.69716	0.000302599	3
ENST00000455057	IL17RC	-1.82516	0.0488109	-1.87397	0.000594427	IL17RC	0.921856	2.00852	-1.08667	1.12548e-05	3
ENST00000411805	RIPPLY1	-2.92627	-1.48303	-1.44324	0.00382565	RIPPLY1	-0.724613	0.778925	-1.50354	9.73048e-06	3
ENST00000495038	TTC26	-1.60885	-0.0248922	-1.58395	7.15449e-05	TTC26	0.459408	1.62352	-1.16411	3.31756e-05	3
ENST00000568546	TBL3	-0.446565	1.9976	-2.44416	6.28809e-05	TBL3	2.29621	3.67931	-1.3831	1.93263e-05	3
ENST00000449662	ICAM2	-4.51793	-3.49641	-1.02152	0.0423751	ICAM2	-2.62702	-1.02778	-1.59924	2.22414e-06	3
ENST00000401419	MPST	-2.08609	1.41435	-3.50044	0.000230343	MPST	0.352966	3.174	-2.82103	1.13206e-07	3
ENST00000323146	SLC35A4	-0.447758	2.09324	-2.541	1.07649e-05	SLC35A4	2.10149	3.7426	-1.64111	3.14914e-07	3
ENST00000593756	FGF21	-1.50245	1.44846	-2.95091	1.10037e-05	FGF21	0.201345	3.13648	-2.93513	2.40498e-06	3
ENST00000323345	RPL7A	-0.558024	2.37516	-2.93318	8.30874e-06	RPL7A	2.17004	3.95902	-1.78897	2.87008e-05	3
ENST00000413851	IFNL3	-1.712	0.921272	-2.63328	2.00168e-05	IFNL3	0.691885	2.71799	-2.02611	1.04816e-06	3
ENST00000397962	ZMYND11	-3.51519	-1.80438	-1.71081	0.000801155	ZMYND11	-1.21243	0.645022	-1.85745	2.23433e-06	3
ENST00000376065	TPP2	-0.825105	1.09848	-1.92358	8.19778e-05	TPP2	1.60675	2.65012	-1.04337	0.00109861	3
ENST00000618547	PELI3	-0.705273	2.56588	-3.27116	3.76062e-07	PELI3	1.86932	4.08886	-2.21954	1.04859e-09	3
ENST00000238508	SERPINB10	-4.73172	-0.0294117	-4.70231	1.32058e-05	SERPINB10	-2.669	2.16386	-4.83285	1.10966e-07	3
NM_001350451	RBFOX3	2.46285	4.0594	-1.59655	0.000228239	RBFOX3	4.84519	5.90683	-1.06164	0.00019084	3
ENST00000336314	LARP1	-3.19207	-0.991222	-2.20085	0.000446497	LARP1	-1.16827	1.21503	-2.38331	1.29368e-05	3
MICT00000215091	CATG00000054460.1	-5.01148	-3.78583	-1.22566	0.00187424	CATG00000054460.1	-2.88483	-1.46304	-1.42179	0.000156404	3
NM_001303613	PAGE3	-2.68708	-0.75219	-1.93489	0.000876567	PAGE3	-0.545795	0.965202	-1.511	3.13897e-07	3
ENST00000413699	RPL15	-3.73403	-1.29145	-2.44258	0.00115842	RPL15	-1.69803	1.03009	-2.72812	4.47578e-06	3
ENST00000528743	KRTAP5-9	-4.5233	-2.96602	-1.55728	0.00955726	KRTAP5-9	-3.0405	-1.35241	-1.68809	2.37157e-06	3
ENST00000372706	ZFP69	-1.1881	1.53208	-2.72018	4.83514e-05	ZFP69	0.602222	2.88647	-2.28425	3.76176e-07	3
ENST00000522678	GPBAR1	1.36881	3.58691	-2.2181	4.84575e-05	GPBAR1	4.29409	5.65045	-1.35635	0.000521892	3
ENST00000393888	CNP	-3.60764	-1.51385	-2.09379	0.00415072	CNP	-0.0894564	1.63524	-1.7247	0.00402638	3
ENST00000324464	ADCK4	-4.80869	-3.78016	-1.02854	0.00400626	ADCK4	-2.76968	-0.699121	-2.07056	1.76556e-06	3
ENST00000447275	PDE4C	-2.241	0.525744	-2.76675	3.32005e-05	PDE4C	0.975741	2.75309	-1.77735	5.71934e-06	3
ENST00000441493	MICAL3	-4.51188	-2.00427	-2.50761	0.000639381	MICAL3	-2.91019	-0.634182	-2.27601	0.000130963	3
NM_001143939	ZNF534	-2.82644	-1.07285	-1.75358	0.00132253	ZNF534	-0.0575182	1.11386	-1.17138	0.000234303	3
ENST00000262958	GNA15	0.297343	2.97292	-2.67558	5.83831e-05	GNA15	2.40128	4.49185	-2.09057	1.41473e-06	3
ENST00000550683	ACVRL1	-0.631866	0.806865	-1.43873	5.01899e-05	ACVRL1	1.36343	2.80272	-1.43928	0.00064291	3
ENST00000504937	TP53	-0.219841	2.34618	-2.56602	1.77718e-05	TP53	2.9769	4.29841	-1.32151	0.000186432	3
ENST00000330333	BACE2	-3.38996	-0.152148	-3.23781	6.70057e-06	BACE2	-0.829541	1.56527	-2.39481	0.00028766	3
FTMT22500049714	CATG00000096985.1	-4.36548	-2.69307	-1.67241	0.000694926	CATG00000096985.1	-2.10768	-0.0318217	-2.07586	2.1442e-06	3
ENST00000420283	TSPYL4	-1.00974	0.941908	-1.95164	0.0288763	TSPYL4	0.198837	2.67583	-2.47699	0.000108027	3
ENST00000407595	CCDC85A	-6.16363	-4.90441	-1.25921	0.0219768	CCDC85A	-4.0625	-1.98965	-2.07285	4.01597e-05	3
ENST00000339766	CLEC2A	-4.98989	-2.14229	-2.8476	2.212e-05	CLEC2A	-3.32805	-0.169237	-3.15881	4.21964e-07	3
ENST00000536226	CRNKL1	-4.12797	-2.50554	-1.62243	0.0120235	CRNKL1	-1.02922	0.604009	-1.63323	0.00107443	3
NM_001353084	TRIM37	-3.16699	-2.07827	-1.08872	0.0195107	TRIM37	-1.25937	-0.221014	-1.03835	8.90938e-06	3
ENST00000457052	BHMG1	2.23686	4.69603	-2.45917	3.56229e-07	BHMG1	4.44582	6.22733	-1.78151	1.46088e-07	3
ENST00000624234	EIF3L	-4.84072	-1.41101	-3.42971	0.00223845	EIF3L	-3.60853	-0.630456	-2.97807	0.00562852	3
ENST00000377474	KCTD12	-0.400135	1.1675	-1.56764	0.000893374	KCTD12	1.79576	2.96539	-1.16964	5.38888e-06	3
ENST00000367944	FCRLB	-2.84618	-0.572608	-2.27357	4.48632e-05	FCRLB	-0.253892	1.85111	-2.105	5.75435e-06	3
ENST00000446148	ZNF300	-2.43454	-1.26936	-1.16518	0.00136354	ZNF300	-1.22649	-0.106778	-1.11971	6.14498e-07	3
ENST00000393676	FOLR1	-3.80513	-2.44979	-1.35534	0.00523433	FOLR1	-1.85517	-0.291556	-1.56361	5.41452e-06	3
ENCT00000403363	CATG00000093295.1	2.95004	4.67577	-1.72573	0.000109326	CATG00000093295.1	5.3809	6.61184	-1.23094	4.29131e-06	3
ENST00000407492	IL6	0.0241476	2.7963	-2.77215	4.86568e-06	IL6	2.60625	4.41784	-1.8116	4.45175e-06	3
ENST00000358768	PARD3B	-5.60789	-3.43452	-2.17337	0.020567	PARD3B	-3.18155	-1.35236	-1.82919	0.0452354	3
ENST00000464139	TUBGCP3	1.14077	4.0726	-2.93183	2.4833e-06	TUBGCP3	4.17865	6.2066	-2.02796	4.09086e-05	3
ENST00000616056	APOL4	-5.58905	-4.25508	-1.33397	0.0155547	APOL4	-3.57323	-2.35186	-1.22137	0.00043803	3
NM_198948	NUDT1	-5.16354	-3.93857	-1.22497	0.00880244	NUDT1	-2.89487	-1.36273	-1.53214	0.00320741	3
ENST00000295727	FEV	-6.03809	-3.77015	-2.26794	0.045007	FEV	-3.46261	-0.884813	-2.5778	0.000474272	3
ENST00000263326	IL37	-0.294314	1.93445	-2.22877	8.03554e-05	IL37	1.7366	3.37865	-1.64205	3.47595e-07	3
ENST00000496902	EVX1	-1.71149	0.132015	-1.84351	0.0001489	EVX1	0.855604	1.98717	-1.13157	0.0020972	3
NM_001350492	MTHFD1L	-2.86158	2.15911	-5.02069	8.83599e-07	MTHFD1L	0.531549	4.1929	-3.66135	4.5435e-07	3
ENST00000274787	HIGD2A	1.54487	3.86444	-2.31957	2.25904e-05	HIGD2A	3.66335	5.16174	-1.49838	1.34395e-08	3
ENST00000199940	MAP2	-3.69516	-2.63513	-1.06003	0.000814707	MAP2	-1.74309	-0.712223	-1.03087	0.00261401	3
ENST00000542576	CA1	-5.00613	-3.38066	-1.62547	0.0149511	CA1	-3.75547	-1.38967	-2.36579	0.000183834	3
ENST00000377263	CTNNBIP1	-3.15357	-0.490901	-2.66267	0.000778907	CTNNBIP1	-0.85896	0.923735	-1.78269	0.00208713	3
ENST00000315658	ELMOD3	-4.26463	-2.86576	-1.39887	0.00488212	ELMOD3	-1.70565	-0.437255	-1.26839	5.90927e-05	3
ENST00000296504	SAP30	0.427322	2.51252	-2.0852	0.00168283	SAP30	2.96741	4.54241	-1.575	0.000420928	3
ENST00000432072	FN1	-5.21953	-3.92917	-1.29036	0.000103991	FN1	-2.25447	-0.900864	-1.35361	0.000237094	3
ENST00000395111	NFIC	-3.79036	-2.78364	-1.00672	0.000644168	NFIC	-1.94219	-0.850631	-1.09156	0.00082764	3
NM_001353682	PEAR1	-3.56508	-1.9593	-1.60578	0.00187242	PEAR1	-0.577201	1.02991	-1.60712	1.77742e-06	3
ENST00000372842	CERCAM	-5.51046	-4.27935	-1.23111	0.00697047	CERCAM	-3.73224	-1.85099	-1.88126	9.61231e-07	3
ENST00000604729	ZSWIM8	-5.82279	-4.50677	-1.31602	0.0108219	ZSWIM8	-2.55097	-0.983282	-1.56769	1.60338e-08	3
ENST00000422745	ASNS	-2.14646	0.850315	-2.99677	1.62129e-05	ASNS	1.81295	3.76504	-1.95209	5.20654e-05	3
ENST00000326866	ZFP42	-0.27956	3.39356	-3.67312	3.6111e-05	ZFP42	0.639786	3.29072	-2.65094	0.00243311	3
ENST00000418703	TRPV4	-1.86044	-0.211718	-1.64872	0.000376816	TRPV4	0.692781	1.97894	-1.28616	0.000947319	3
ENST00000266395	PDE6H	-3.09963	-1.7061	-1.39353	0.00114189	PDE6H	-1.19637	0.214835	-1.4112	8.15708e-06	3
ENST00000395770	LNPEP	-1.2438	0.355501	-1.5993	0.00440648	LNPEP	0.58882	1.94413	-1.35531	5.25336e-07	3
ENST00000311234	INTS6	2.71688	4.45892	-1.74204	0.000142213	INTS6	5.18645	6.41024	-1.22378	7.04748e-06	3
ENST00000546588	VPS29	-2.76736	-0.176902	-2.59046	3.22676e-06	VPS29	-0.490375	1.65074	-2.14111	3.61366e-08	3
ENST00000553811	RP11-404P21.8	-5.95355	-4.84544	-1.1081	0.00759099	RP11-404P21.8	-4.26912	-2.89729	-1.37183	0.000296956	3
ENST00000556614	HOPX	-4.70633	-2.91928	-1.78705	0.000411647	HOPX	-3.01556	-1.35118	-1.66438	1.39347e-06	3
ENST00000340666	SYN1	-4.10821	-3.01967	-1.08854	0.0325865	SYN1	-2.1076	-0.719136	-1.38847	0.000328247	3
ENST00000219091	ZNF205	-4.19658	-1.37267	-2.82391	1.21676e-05	ZNF205	-1.2314	1.02033	-2.25173	0.000339824	3
ENST00000335999	NCKAP5L	-1.5319	-0.108466	-1.42343	0.000128024	NCKAP5L	1.39854	2.64738	-1.24884	0.000833344	3
ENST00000259008	BRIP1	-2.14237	1.51408	-3.65645	4.06499e-06	BRIP1	1.59032	3.728	-2.13769	5.72646e-06	3
ENST00000372042	CHRDL1	-2.2968	0.0360043	-2.3328	0.00022176	CHRDL1	1.2021	2.47354	-1.27144	0.0154738	3
ENST00000397088	GPER1	-2.50468	-0.264576	-2.2401	0.000254138	GPER1	0.404953	1.79742	-1.39247	2.78364e-05	3
ENST00000219782	MAZ	-0.0350337	2.54851	-2.58354	5.37071e-05	MAZ	1.79283	3.67493	-1.8821	6.20567e-07	3
ENST00000556005	EFCAB11	-3.62917	-2.01263	-1.61654	0.00122202	EFCAB11	-1.26334	0.434692	-1.69803	0.000163753	3
ENST00000245912	TNFSF14	0.148438	3.5537	-3.40526	5.20498e-06	TNFSF14	2.55372	4.99505	-2.44133	1.34821e-07	3
ENST00000639913	KCNMA1	-5.52753	-3.77556	-1.75197	0.00169266	KCNMA1	-1.37557	0.149107	-1.52468	0.00134213	3
ENST00000644474	RAPGEF2	2.92636	4.52131	-1.59495	0.000118898	RAPGEF2	4.96567	6.23631	-1.27064	5.91477e-07	3
ENST00000336557	CIDEB	0.270554	2.50226	-2.23171	4.65633e-07	CIDEB	1.79226	3.30358	-1.51132	1.60105e-05	3
ENST00000393324	ME3	-2.24991	0.654574	-2.90448	0.000249908	ME3	0.226724	2.93353	-2.7068	4.1685e-06	3
uc011efa.2	MTRF1L	-3.00662	-0.0862702	-2.92035	0.00711573	MTRF1L	-2.22372	1.85713	-4.08084	1.1388e-05	3
ENST00000199320	DIMT1	-2.21153	-0.171691	-2.03984	0.000232045	DIMT1	-0.425019	1.25367	-1.67869	2.34872e-06	3
ENST00000333850	TPH2	-3.81999	-1.75673	-2.06326	0.0019873	TPH2	-2.20307	0.395365	-2.59844	4.06402e-06	3
ENST00000641732	OR1A1	-1.75305	0.26247	-2.01552	0.000153165	OR1A1	1.28014	2.45358	-1.17344	0.000254376	3
NM_001324009	CTNNA1	-2.81034	-1.1494	-1.66093	0.00436754	CTNNA1	-1.29487	0.0360864	-1.33095	2.60107e-06	3
ENST00000535572	WNK1	1.65276	3.73351	-2.08075	0.000533724	WNK1	4.03178	5.32215	-1.29037	4.98583e-07	3
ENST00000263119	CABIN1	-2.6253	-1.23721	-1.38809	0.00376349	CABIN1	-0.994569	0.638848	-1.63342	2.13877e-06	3
ENST00000304636	COL3A1	-4.78942	-3.58201	-1.20741	0.0040181	COL3A1	-2.6071	-1.34539	-1.2617	2.22447e-05	3
ENST00000613459	HMGXB3	-0.200916	1.87788	-2.07879	0.000502575	HMGXB3	2.75161	3.93175	-1.18014	0.000665065	3
ENST00000409400	BIN1	-2.85595	0.000282742	-2.85623	3.03087e-06	BIN1	-0.598136	1.89281	-2.49094	5.03856e-06	3
ENST00000302040	OR5A2	-4.51926	-2.81612	-1.70314	0.000111378	OR5A2	-1.14407	0.199616	-1.34369	0.00124506	3
ENST00000395822	ZBP1	-1.37122	0.736262	-2.10749	7.62494e-05	ZBP1	1.27313	2.46767	-1.19454	0.000115774	3
ENST00000307641	NKIRAS2	-4.08298	-1.78504	-2.29794	0.00271208	NKIRAS2	-1.31565	0.838986	-2.15464	0.00059233	3
FTMT28100003988	CATG00000057034.1	-5.72001	-3.14161	-2.5784	0.000118468	CATG00000057034.1	-1.8872	0.435437	-2.32264	0.000613753	3
ENST00000359209	KIRREL	-1.24764	1.50161	-2.74925	3.42464e-05	KIRREL	1.1949	3.19576	-2.00086	1.69497e-05	3
ENST00000391929	IL24	-4.20114	-2.9093	-1.29184	0.000934241	IL24	-0.849366	0.198083	-1.04745	0.000332291	3
ENST00000328928	THEMIS2	-0.433814	1.38325	-1.81706	0.000486687	THEMIS2	2.02438	3.26825	-1.24388	0.000736172	3
ENST00000344721	NR3C2	1.52442	4.12015	-2.59573	2.22292e-07	NR3C2	4.15843	5.94221	-1.78378	9.70848e-06	3
ENST00000425441	CCDC12	1.77076	4.52731	-2.75655	0.000741476	CCDC12	3.83296	5.9566	-2.12364	3.35447e-07	3
ENST00000295989	CAND2	-3.87471	-0.816274	-3.05844	3.8334e-05	CAND2	-1.6038	1.25893	-2.86273	2.29e-06	3
uc001bnx.2	SYTL1	-2.99777	-1.46651	-1.53126	0.00316599	SYTL1	0.328667	1.53737	-1.20871	0.000140307	3
ENST00000368401	SLC50A1	-0.27965	2.13166	-2.41131	1.59968e-06	SLC50A1	3.55497	4.62813	-1.07316	7.24121e-05	3
ENST00000371542	LRRC26	-2.04398	-0.559674	-1.48431	0.0029906	LRRC26	-0.126409	1.24649	-1.3729	1.88802e-05	3
ENST00000335847	CRISP1	-5.76749	-1.67134	-4.09615	0.00370693	CRISP1	-4.34077	0.475191	-4.81596	4.5443e-06	3
ENST00000358869	FAM114A1	1.88277	4.26046	-2.37769	7.46285e-06	FAM114A1	4.7264	6.04108	-1.31467	4.94842e-06	3
ENST00000294168	TAF6L	-1.87172	-0.463018	-1.4087	0.00207025	TAF6L	-0.255595	1.01048	-1.26608	5.69493e-05	3
ENST00000268655	ZNF174	-1.50243	0.43612	-1.93855	0.000164769	ZNF174	0.293234	1.95811	-1.66488	1.45147e-07	3
ENST00000361648	ATP11C	2.00895	3.67615	-1.6672	9.98794e-06	ATP11C	4.05325	5.21254	-1.1593	0.00025642	3
ENST00000383832	CPNE9	-2.83125	-1.72968	-1.10157	0.0260857	CPNE9	-0.814998	0.566087	-1.38108	2.80523e-05	3
ENST00000592287	TNPO2	-2.55735	-0.562015	-1.99534	9.31254e-05	TNPO2	-0.584677	1.29791	-1.88258	2.43633e-06	3
ENST00000636508	RP11-727F15.14	-2.51511	0.0206708	-2.53578	1.02413e-05	RP11-727F15.14	1.04583	2.70199	-1.65616	1.20452e-05	3
ENST00000617875	RECQL4	-2.69956	-1.15883	-1.54073	0.00233125	RECQL4	-0.786122	0.745747	-1.53187	2.95579e-05	3
ENST00000259870	C6orf15	0.56222	2.50138	-1.93917	7.29083e-05	C6orf15	2.68202	3.81857	-1.13655	8.89069e-06	3
ENST00000402530	ANO7	-2.19456	-0.0749619	-2.11959	9.14267e-05	ANO7	1.50075	2.90491	-1.40416	1.01408e-06	3
ENST00000553106	PAH	-2.82885	-1.52956	-1.29928	0.00401038	PAH	-0.885629	0.51297	-1.3986	2.06711e-05	3
ENST00000558589	SLC12A6	1.2997	3.08681	-1.7871	0.000381243	SLC12A6	3.30408	4.3552	-1.05112	2.4543e-06	3
ENST00000545712	MMAB	-0.667046	1.95921	-2.62625	1.17505e-05	MMAB	2.45178	3.80501	-1.35323	0.000401179	3
NM_001289953	ZNF761	-4.25897	-0.749918	-3.50905	0.0118839	ZNF761	-2.06235	0.819354	-2.8817	0.0224921	3
ENCT00000068596	CATG00000002734.1	-0.594672	1.35781	-1.95248	0.000286649	CATG00000002734.1	1.71779	3.25469	-1.53689	1.85643e-05	3
ENST00000355897	GPR160	-3.59733	-2.31545	-1.28189	0.00474135	GPR160	-0.573989	0.540408	-1.1144	1.81834e-05	3
ENST00000296098	TRIM54	-5.74331	-3.6712	-2.07211	5.0494e-05	TRIM54	-3.86462	-1.58524	-2.27938	0.000683686	3
ENST00000396425	SEPT3	-2.71066	-1.13763	-1.57302	0.00767334	SEPT3	0.288183	1.56057	-1.27239	0.000887473	3
ENST00000310544	PHOSPHO1	-4.32066	-2.47469	-1.84597	0.00763508	PHOSPHO1	-2.50208	-0.278003	-2.22408	0.000772361	3
ENST00000376072	NCR3	-3.60733	-2.59804	-1.0093	0.0300091	NCR3	-0.56513	0.646144	-1.21127	5.04925e-05	3
ENST00000373985	PRKG1	1.52858	3.68308	-2.1545	0.000163839	PRKG1	4.0842	5.24395	-1.15975	6.4364e-05	3
ENST00000399523	UFD1L	1.24149	3.02486	-1.78337	0.00162679	UFD1L	3.6357	4.83585	-1.20015	0.000191961	3
ENST00000642080	OR10J1	-0.0543985	2.8376	-2.89199	2.77278e-05	OR10J1	2.93484	4.79236	-1.85752	2.41671e-05	3
ENST00000307885	ADCY6	-2.54572	-0.993193	-1.55252	0.00923541	ADCY6	-1.16873	0.149071	-1.3178	1.99107e-05	3
ENST00000399355	ITSN1	-4.39083	-2.33275	-2.05808	0.00153912	ITSN1	-1.98349	0.578602	-2.56209	3.08974e-06	3
ENST00000598274	AC136297.1	2.54304	4.29746	-1.75442	0.00156509	AC136297.1	5.94744	7.16456	-1.21712	0.0495307	3
ENST00000406974	DOLPP1	1.68551	4.22581	-2.5403	0.000763875	DOLPP1	4.70703	6.66966	-1.96262	4.42077e-05	3
ENST00000373025	PGC	-2.17732	-0.971752	-1.20557	0.00764197	PGC	-0.137845	0.873421	-1.01127	2.08843e-05	3
ENST00000335425	RIC3	-2.5638	-0.263062	-2.30074	4.01867e-05	RIC3	0.0333596	1.62126	-1.5879	3.03957e-05	3
ENCT00000341809	CATG00000074926.1	-4.60625	-3.02573	-1.58053	0.00343965	CATG00000074926.1	-0.891753	0.382143	-1.2739	0.0288157	3
ENST00000337514	IGF1	-3.9413	-2.88622	-1.05508	0.0201413	IGF1	-1.97372	-0.766825	-1.20689	0.000465485	3
ENST00000381990	GPNMB	-3.89573	-1.43034	-2.46538	1.25139e-05	GPNMB	-1.58859	0.73071	-2.3193	0.000113147	3
MICT00000044796	CATG00000115745.1	2.76992	4.94855	-2.17863	3.04289e-05	CATG00000115745.1	6.39025	7.45745	-1.0672	0.00240836	3
ENST00000411739	NEDD1	-0.0248784	3.61116	-3.63604	6.26366e-06	NEDD1	3.25595	5.69922	-2.44327	8.7481e-07	3
ENST00000393829	ATP6V0A1	-3.70924	-0.932112	-2.77713	0.000159811	ATP6V0A1	-1.53567	1.42377	-2.95944	2.35016e-06	3
ENST00000413580	PHOSPHO1	-4.74415	-2.90357	-1.84059	0.0135342	PHOSPHO1	-2.73455	-0.629358	-2.10519	0.00249815	3
ENST00000409030	ARHGAP25	-6.02773	-3.88175	-2.14598	0.000450786	ARHGAP25	-4.30762	-1.66434	-2.64327	3.19359e-07	3
ENST00000566304	HEXA	-3.01824	0.295112	-3.31336	0.000123739	HEXA	1.03729	3.46482	-2.42752	0.000951325	3
ENST00000539896	PTAFR	1.5546	3.74916	-2.19456	6.32544e-06	PTAFR	4.56619	5.6264	-1.06021	4.69414e-06	3
ENST00000242994	NEUROD4	-5.01349	-3.72018	-1.2933	0.0289266	NEUROD4	-3.14173	-1.84525	-1.29648	3.56362e-07	3
ENST00000378628	PRRG1	-4.43697	-3.259	-1.17798	0.00149094	PRRG1	-2.18169	-0.820395	-1.36129	0.000241501	3
ENST00000271835	CRNN	-1.93339	-0.468281	-1.46511	0.00134265	CRNN	0.361608	1.44566	-1.08405	0.000273615	3
ENST00000529992	SNX7	-5.9755	-4.12492	-1.85058	0.00231622	SNX7	-3.77818	-2.12785	-1.65033	1.37629e-05	3
ENST00000542051	HABP2	-0.574073	2.32491	-2.89898	1.48149e-05	HABP2	1.70454	3.76581	-2.06128	4.17485e-07	3
ENST00000532741	EEF1D	-3.67124	-2.4035	-1.26774	0.00350687	EEF1D	-0.537695	0.496637	-1.03433	0.0314017	3
ENST00000246104	SCRT2	-1.91881	0.256689	-2.17549	0.000567214	SCRT2	-0.297716	1.53835	-1.83606	1.0541e-05	3
ENST00000510819	KAT7	-2.51351	0.769566	-3.28307	0.000494228	KAT7	0.524837	3.57567	-3.05083	0.00192842	3
ENST00000324695	TRPM8	-6.58915	-4.6973	-1.89185	0.00141078	TRPM8	-3.34341	-1.6691	-1.67431	3.17456e-05	3
ENST00000329563	TSPO	-5.32172	-3.93074	-1.39098	0.000801824	TSPO	-1.50783	-0.0495201	-1.45831	0.000730509	3
ENST00000338446	FAIM	-3.26756	-1.52259	-1.74497	0.00611636	FAIM	-1.81896	-0.571832	-1.24713	0.029486	3
ENST00000344995	LAT2	-3.79457	-1.87127	-1.9233	0.00242445	LAT2	-1.69188	0.138301	-1.83018	1.46279e-05	3
ENST00000478300	SYNPR	1.02292	3.21046	-2.18754	3.20735e-05	SYNPR	3.87831	5.12655	-1.24824	3.19466e-05	3
ENST00000361742	ISLR2	-0.57212	1.86125	-2.43337	1.67073e-05	ISLR2	2.88774	3.97234	-1.08461	0.000889875	3
ENST00000557258	FOXN3	-4.11616	-2.56774	-1.54841	0.00134541	FOXN3	-1.49295	0.194296	-1.68725	9.6679e-06	3
ENST00000339024	MAP3K7CL	-3.69429	-0.269533	-3.42475	3.90793e-05	MAP3K7CL	-1.27483	2.05677	-3.33159	2.01038e-05	3
ENST00000308344	CLDN15	-3.53487	-2.40796	-1.12691	0.00398165	CLDN15	-1.63255	-0.180922	-1.45162	0.00148085	3
ENST00000240488	MND1	-5.29229	-4.21905	-1.07324	0.0487296	MND1	-4.05974	-2.84032	-1.21942	0.00176908	3
ENST00000372263	PLAC9	-2.69351	-1.47855	-1.21496	0.000610826	PLAC9	-1.1168	0.269038	-1.38584	1.01144e-05	3
ENST00000450736	SLC16A5	-3.05153	-1.99987	-1.05166	0.0262282	SLC16A5	-0.833939	0.558262	-1.3922	4.36449e-07	3
ENST00000371975	RAD54L	-1.54859	0.129363	-1.67795	0.00559865	RAD54L	0.15483	1.34112	-1.18629	0.000292386	3
ENST00000215956	SNU13	-3.41946	-1.79149	-1.62798	0.0200115	SNU13	-2.14997	-0.146123	-2.00385	1.26383e-05	3
NM_001324130	ANKS3	-3.33099	-1.3236	-2.00739	0.000583722	ANKS3	-0.882204	1.23463	-2.11684	8.4865e-06	3
ENST00000608999	PPP1R12B	-2.46034	0.0756518	-2.53599	0.00283926	PPP1R12B	-0.898282	2.07805	-2.97633	3.09749e-06	3
ENST00000315456	DTNA	0.072138	4.26637	-4.19423	0.000333199	DTNA	2.61453	5.9432	-3.32867	1.8205e-05	3
ENST00000415002	CD59	-2.06726	-0.267567	-1.7997	0.00409538	CD59	-0.111072	0.995464	-1.10654	3.73989e-05	3
ENST00000555188	SHE	-3.26505	-1.37734	-1.88771	0.00429444	SHE	-1.53672	0.526344	-2.06307	9.30836e-05	3
ENST00000373684	OR1L6	0.989999	4.20453	-3.21454	3.74629e-07	OR1L6	4.1391	6.4327	-2.2936	1.11032e-05	3
ENST00000540636	GBGT1	0.879086	3.51399	-2.6349	1.9957e-05	GBGT1	3.52149	5.07776	-1.55627	9.49477e-06	3
ENST00000346562	NPAS3	-0.262538	2.31687	-2.57941	2.16641e-05	NPAS3	2.04567	3.57915	-1.53348	5.33151e-06	3
ENST00000404909	RTN4	-2.83358	0.778196	-3.61178	9.73545e-06	RTN4	-0.130411	2.90711	-3.03752	8.16236e-07	3
ENST00000229179	NUP107	-1.01038	2.90308	-3.91346	0.000208733	NUP107	0.814159	4.19666	-3.3825	3.38763e-07	3
ENST00000296677	F2RL1	-1.13847	1.56548	-2.70395	5.71042e-06	F2RL1	1.5114	3.38801	-1.87661	4.32818e-07	3
ENST00000368623	SLC39A1	-0.0131284	1.6583	-1.67143	0.00177419	SLC39A1	2.04825	3.08646	-1.03821	9.79011e-06	3
ENST00000341584	SERPINA6	-3.94619	-2.8354	-1.11079	0.0176547	SERPINA6	-1.86787	-0.761222	-1.10665	9.46364e-05	3
ENST00000428209	PRDM5	-4.29449	-2.80209	-1.49241	8.51598e-05	PRDM5	-2.96699	-1.91119	-1.05581	0.0123709	3
ENST00000370695	SLC9A6	-5.2628	-3.15957	-2.10323	0.000215913	SLC9A6	-1.432	0.755521	-2.18752	0.00942098	3
ENST00000242480	EGR2	-1.12843	1.45651	-2.58494	5.80697e-06	EGR2	2.43275	3.43942	-1.00667	0.000262344	3
ENST00000367565	TEDDM1	-2.59396	-0.459345	-2.13462	8.80133e-05	TEDDM1	-0.13633	1.70645	-1.84278	7.85657e-06	3
ENST00000577542	MIF4GD	-1.99044	-0.450609	-1.53983	0.00756951	MIF4GD	0.119213	1.55829	-1.43908	0.00126417	3
ENST00000476665	IQCE	-3.43115	-1.97587	-1.45527	0.00953938	IQCE	-1.34354	-0.0669269	-1.27661	1.833e-05	3
ENST00000296387	CLDN19	-3.78814	-2.11056	-1.67758	0.00226694	CLDN19	-1.37263	-0.00261404	-1.37002	0.000449029	3
ENST00000313375	MLXIPL	-4.29619	-3.0442	-1.252	0.0337448	MLXIPL	-2.57482	-1.33246	-1.24236	0.000472082	3
NM_001320633	BIN1	-4.16962	-1.88151	-2.28812	5.50183e-05	BIN1	-1.96491	0.142104	-2.10701	7.9876e-06	3
ENST00000368445	SHC1	-1.26237	1.32052	-2.58289	0.000191605	SHC1	0.285951	2.73025	-2.4443	4.66534e-05	3
ENST00000541682	HES7	0.387281	2.51536	-2.12808	0.000386732	HES7	2.91582	4.158	-1.24217	8.54132e-05	3
NM_001321703	NCOA2	0.0424741	2.57461	-2.53213	1.77663e-05	NCOA2	2.94735	4.50144	-1.55408	3.08406e-05	3
ENST00000452918	SUGP2	0.623319	2.92053	-2.29722	0.000769768	SUGP2	2.38861	4.01295	-1.62434	6.57615e-06	3
uc002grs.2	SREBF1	2.61964	4.73411	-2.11447	6.84565e-07	SREBF1	4.69968	5.84745	-1.14776	1.01655e-07	3
ENST00000378539	PLXNA4	-4.17431	-2.75635	-1.41796	0.012524	PLXNA4	-0.756663	0.695107	-1.45177	0.00138728	3
ENST00000371224	ALDH18A1	-4.98701	-3.61665	-1.37036	0.00473332	ALDH18A1	-2.51045	-1.29871	-1.21173	0.00582646	3
ENST00000251993	KIAA0930	-6.07024	-4.72014	-1.3501	0.00856236	KIAA0930	-3.8659	-2.38023	-1.48567	0.00138574	3
ENST00000578229	C1QTNF1	0.0174531	2.09539	-2.07794	5.42e-05	C1QTNF1	2.30823	3.74778	-1.43955	1.01414e-06	3
ENST00000444347	PARP16	-5.99394	-4.98645	-1.00748	0.00266009	PARP16	-3.72547	-2.20832	-1.51715	4.1422e-05	3
ENST00000264992	ASTE1	0.713843	3.58135	-2.86751	1.28833e-06	ASTE1	3.45493	5.45415	-1.99923	3.91515e-06	3
ENST00000543303	MTHFSD	-4.21191	-0.959302	-3.25261	0.000120772	MTHFSD	-1.74896	1.52408	-3.27304	2.02438e-06	3
ENST00000343246	KRTAP4-5	-2.51525	0.399656	-2.91491	0.000351799	KRTAP4-5	-0.445084	1.9463	-2.39139	1.52274e-07	3
ENST00000270530	EVI5L	2.49603	4.71669	-2.22065	2.71455e-05	EVI5L	3.9285	5.64792	-1.71942	2.58355e-09	3
ENST00000317509	TLE3	-1.06707	1.18065	-2.24772	0.00152399	TLE3	2.212	3.37481	-1.16281	0.0176006	3
ENST00000511685	TENM3	-4.53112	-2.83719	-1.69393	0.000899214	TENM3	-0.474829	0.936357	-1.41119	0.000284418	3
ENST00000642384	BCL11A	-1.13586	0.591434	-1.72729	0.000795175	BCL11A	1.24745	2.4027	-1.15525	1.73113e-06	3
ENST00000345264	RSU1	-2.32872	-0.815235	-1.51349	0.00275154	RSU1	0.861821	1.87699	-1.01517	0.0110659	3
ENST00000467148	HELZ2	-0.624412	1.55971	-2.18412	6.41302e-05	HELZ2	1.53278	3.15589	-1.6231	1.00423e-05	3
ENCT00000202062	CATG00000038597.1	-1.8275	-0.356685	-1.47081	0.00359071	CATG00000038597.1	0.00566629	1.22625	-1.22059	2.53503e-05	3
MICT00000157249	CATG00000034912.1	-3.26585	-1.22092	-2.04494	6.0387e-05	CATG00000034912.1	0.194713	1.88817	-1.69345	1.88678e-05	3
ENST00000621751	SLC6A6	-3.25321	-2.21701	-1.03619	0.0182696	SLC6A6	-1.5982	-0.5068	-1.0914	3.37514e-08	3
ENST00000382584	TTC14	1.67999	3.94	-2.26001	2.68686e-05	TTC14	4.47237	5.97519	-1.50281	0.00042818	3
ENST00000407817	TCN2	-3.43173	-1.1892	-2.24253	0.000856785	TCN2	-0.452124	1.41022	-1.86234	0.000211542	3
ENST00000379155	NUDT2	-0.149375	2.46026	-2.60963	7.20396e-06	NUDT2	2.04887	3.87709	-1.82822	9.14925e-07	3
ENST00000379246	ACSL6	-2.38071	1.02353	-3.40424	1.34188e-05	ACSL6	-0.391929	2.92807	-3.32	1.95429e-07	3
ENST00000551171	RDH12	-2.93506	-1.73878	-1.19629	0.000168302	RDH12	-1.38617	-0.247676	-1.1385	0.0066759	3
ENST00000415738	PRDM8	1.9845	4.72745	-2.74295	2.82822e-06	PRDM8	4.20072	6.26387	-2.06315	4.90057e-07	3
ENST00000599640	BX842679.1	-0.623466	0.978	-1.60147	0.00098439	BX842679.1	1.0152	2.17984	-1.16463	3.346e-05	3
ENST00000617556	CYFIP1	-4.26055	-2.91476	-1.34579	0.0204821	CYFIP1	-2.21793	-0.319334	-1.8986	0.00109026	3
ENST00000618048	KCNMA1	-1.27238	2.28954	-3.56192	5.24234e-07	KCNMA1	1.04334	3.89527	-2.85192	2.77436e-06	3
ENST00000419488	MAGI2	-0.888637	2.54796	-3.43659	1.31904e-06	MAGI2	1.1353	3.8046	-2.6693	1.10718e-08	3
ENST00000380173	ALOX15B	-0.964695	1.62364	-2.58833	5.00678e-05	ALOX15B	1.33473	3.01744	-1.68271	1.20696e-05	3
ENST00000398706	ZSWIM8	-4.93482	-3.77342	-1.1614	0.00154591	ZSWIM8	-1.62738	-0.157832	-1.46955	1.11394e-06	3
ENST00000366996	LPGAT1	-0.915606	1.97014	-2.88575	0.000291545	LPGAT1	1.2856	3.44669	-2.16109	0.00148839	3
ENST00000357970	BIN1	0.743971	3.98212	-3.23815	0.000307059	BIN1	3.10432	5.60624	-2.50192	0.00139631	3
ENST00000533244	CCS	-3.44903	-0.818424	-2.63061	3.23913e-05	CCS	-0.550594	1.28017	-1.83076	2.21641e-06	3
ENST00000290871	TEPP	-2.0009	-0.733079	-1.26782	0.00672708	TEPP	0.389165	1.53779	-1.14863	0.000547811	3
ENST00000264938	SLC9A3	-1.67803	1.84522	-3.52325	6.0447e-06	SLC9A3	1.1209	3.68817	-2.56727	3.36514e-05	3
ENST00000532559	RHOD	-3.8895	-2.43347	-1.45603	0.00026148	RHOD	-1.61977	-0.263263	-1.35651	0.000225293	3
ENST00000527884	E2F8	-0.335948	2.41954	-2.75549	0.0269396	E2F8	1.7445	3.29951	-1.55501	0.0176514	3
ENST00000394013	RNF41	2.2384	4.17337	-1.93497	0.000389451	RNF41	4.1947	5.49144	-1.29675	6.66579e-07	3
ENST00000362065	FAN1	-1.79918	0.086854	-1.88603	0.000788873	FAN1	-0.373436	1.66224	-2.03568	0.000170879	3
ENST00000340394	ATXN2L	-0.255862	1.72801	-1.98387	0.000166709	ATXN2L	1.79667	3.0843	-1.28763	3.35637e-05	3
ENST00000397488	BAIAP3	-2.57047	-0.784313	-1.78616	0.000136629	BAIAP3	0.028832	1.43809	-1.40926	3.32967e-05	3
NM_001204897	TM4SF19	-1.89781	-0.482352	-1.41546	0.00171763	TM4SF19	-0.271951	1.2009	-1.47285	3.85817e-07	3
uc001cio.3	EBNA1BP2	-5.28664	1.03549	-6.32213	0.000589227	EBNA1BP2	-3.48115	2.73548	-6.21663	8.07386e-06	3
ENST00000326639	LARP1B	-4.74236	-1.86033	-2.88203	0.00058531	LARP1B	-1.14405	1.1546	-2.29865	0.0013745	3
ENST00000252951	HBZ	-5.15191	-3.9661	-1.18582	0.0153159	HBZ	-2.42919	-1.05786	-1.37133	2.78574e-05	3
ENST00000607784	GRHPR	1.11167	3.53137	-2.4197	5.63517e-06	GRHPR	4.17028	5.41048	-1.2402	0.000125449	3
ENST00000332435	ZNRD1	-2.47937	0.836949	-3.31632	0.000227887	ZNRD1	-0.323717	2.81064	-3.13436	1.65148e-05	3
ENST00000288111	DHRS1	-3.63946	-2.57841	-1.06106	0.00736043	DHRS1	-1.16017	0.0684272	-1.2286	0.00015291	3
ENST00000493429	AOC1	-1.7033	-0.209553	-1.49374	0.00551048	AOC1	0.110899	1.6845	-1.5736	1.98595e-05	3
ENST00000377842	ACOT7	1.24505	3.68976	-2.44472	4.36316e-05	ACOT7	4.0652	5.92866	-1.86346	6.73455e-06	3
ENST00000382080	SGCZ	-5.17009	-3.60097	-1.56912	0.0183194	SGCZ	-3.91976	-2.32144	-1.59832	0.00131615	3
ENST00000539363	ITGA10	-2.31017	-0.749467	-1.5607	0.00379328	ITGA10	-0.270384	1.42365	-1.69404	1.81289e-05	3
ENST00000227618	ANAPC15	-6.30019	-4.75869	-1.5415	0.0363408	ANAPC15	-2.57088	-1.38581	-1.18507	0.000578284	3
ENST00000602871	ATP5G2	1.2459	3.7593	-2.5134	7.97814e-06	ATP5G2	4.38255	5.83704	-1.45448	8.01319e-07	3
ENST00000540180	CCDC77	-0.918207	1.32354	-2.24174	0.000345151	CCDC77	2.58536	3.58856	-1.0032	0.0409959	3
FTMT22200008031	CATG00000089512.1	-5.24652	-3.23681	-2.00971	0.0436785	CATG00000089512.1	-3.42502	-1.37412	-2.05091	0.00179454	3
ENST00000607266	CUTA	-1.34308	0.366282	-1.70936	0.00102385	CUTA	1.81525	2.84462	-1.02937	4.74019e-06	3
ENST00000232014	BCL6	-0.823963	1.68554	-2.5095	2.24148e-05	BCL6	0.731612	2.83602	-2.10441	2.6581e-08	3
ENST00000600757	DMPK	1.31708	3.82382	-2.50675	0.000931049	DMPK	3.77389	5.27334	-1.49945	5.28674e-05	3
NM_001352595	NCAM2	-0.794161	2.61409	-3.40825	2.53487e-05	NCAM2	1.72008	4.22909	-2.50901	5.31388e-08	3
ENST00000370113	EXTL2	-5.49364	-4.30624	-1.1874	0.0396767	EXTL2	-2.52363	-1.01776	-1.50587	0.00214573	3
NM_001300964	CDK19	-0.696754	1.7073	-2.40405	6.69638e-06	CDK19	1.90063	3.68719	-1.78656	7.3608e-07	3
ENST00000300176	AGFG2	-0.384868	1.4828	-1.86767	0.000481377	AGFG2	1.23134	2.60299	-1.37165	6.10068e-06	3
NM_001318119	SEC31A	0.429464	2.81843	-2.38896	0.00510249	SEC31A	1.69409	3.91416	-2.22007	3.36688e-06	3
ENST00000262629	TYROBP	1.62923	3.52676	-1.89753	0.000362982	TYROBP	4.00118	5.04085	-1.03968	2.32232e-05	3
ENST00000611678	PSD	2.06163	4.77367	-2.71204	2.37501e-05	PSD	4.42998	6.50069	-2.07071	7.65778e-08	3
ENST00000311626	HOXB3	-4.25074	-2.70325	-1.54748	0.00179748	HOXB3	-1.69931	0.0141956	-1.7135	0.000318293	3
ENST00000393190	NME2	-4.74381	-3.06304	-1.68077	0.000740672	NME2	-2.00159	0.292324	-2.29392	6.80833e-06	3
ENST00000297873	WBSCR27	-1.70378	0.422449	-2.12623	0.000107771	WBSCR27	1.3932	2.58047	-1.18727	5.05554e-05	3
ENST00000396169	CCK	-2.05855	1.58942	-3.64797	3.37031e-07	CCK	0.277359	3.28596	-3.0086	3.0291e-07	3
ENST00000370641	GNG5	-0.00444396	3.14037	-3.14481	1.25397e-05	GNG5	2.41577	4.62685	-2.21108	1.76374e-08	3
ENST00000408011	KCTD1	-1.88322	0.257263	-2.14049	0.0019381	KCTD1	-0.265909	1.08097	-1.34687	0.0051151	3
ENST00000396813	DHRS1	1.5206	3.73942	-2.21882	2.67966e-05	DHRS1	4.66389	5.8651	-1.20121	0.000433692	3
ENST00000392825	GALNT13	-3.80018	-2.73439	-1.06579	0.0163911	GALNT13	-1.23615	-0.0468221	-1.18933	0.00112003	3
ENST00000304046	ORMDL3	-3.95462	-1.46487	-2.48975	1.96016e-06	ORMDL3	-1.54704	1.00807	-2.55511	4.79472e-06	3
ENST00000409346	FAM131B	-3.54074	-1.40116	-2.13958	9.33284e-05	FAM131B	-0.599989	1.20995	-1.80994	0.00020944	3
ENST00000353689	CCNB1IP1	0.180006	2.348	-2.168	0.00042824	CCNB1IP1	2.1931	3.6144	-1.4213	1.06011e-06	3
ENST00000447325	NCBP2	-2.7895	-1.40883	-1.38067	0.0102119	NCBP2	-0.46628	0.833153	-1.29943	0.000479957	3
ENST00000404910	RAMP1	-3.07463	-1.56696	-1.50767	0.00279145	RAMP1	-0.306803	0.845317	-1.15212	0.0226995	3
NM_001130112	RFC5	-5.40772	-3.33281	-2.07491	1.33665e-05	RFC5	-3.36284	-1.65048	-1.71236	0.00384365	3
ENST00000285848	OXA1L	-2.48935	-1.24824	-1.24111	0.00845292	OXA1L	-0.633836	0.404785	-1.03862	0.0211772	3
ENST00000496613	DENND2A	-4.34767	-2.44216	-1.90551	2.53381e-05	DENND2A	-1.7223	0.118275	-1.84057	1.94515e-06	3
NM_001352186	ANKS1B	-6.27233	-4.561	-1.71133	0.000272673	ANKS1B	-3.57514	-2.09286	-1.48228	0.000413425	3
ENST00000254323	ZSWIM4	-3.60232	-0.467111	-3.13521	6.26547e-06	ZSWIM4	-0.843564	1.67649	-2.52006	1.55149e-05	3
ENST00000375415	ARHGEF10L	-3.80175	-2.30001	-1.50173	0.00335401	ARHGEF10L	0.31324	1.34463	-1.03139	0.00897643	3
ENST00000604534	TMEM56-RWDD3	-0.678003	2.83288	-3.51088	1.34318e-06	TMEM56-RWDD3	1.64952	4.4636	-2.81408	3.84963e-07	3
ENST00000262795	SHANK3	-4.14583	-2.74698	-1.39885	0.00179032	SHANK3	-2.68994	-0.92956	-1.76038	2.08077e-05	3
NM_001102657	ZNF836	-2.51687	-0.509435	-2.00743	8.46663e-05	ZNF836	-0.0491091	1.68681	-1.73592	1.76679e-05	3
ENST00000396429	OSBPL3	-2.60222	1.5936	-4.19582	1.10392e-06	OSBPL3	-0.112474	3.36325	-3.47572	2.16988e-09	3
ENST00000379780	CETP	-5.72241	-4.08793	-1.63448	0.000195937	CETP	-4.66189	-3.01707	-1.64482	0.000383545	3
ENST00000340849	RHCE	-3.8582	-2.73889	-1.11931	0.0238566	RHCE	-2.20927	-1.07936	-1.12991	0.000520553	3
ENST00000253407	C1QL1	-0.82109	1.55438	-2.37547	5.48909e-05	C1QL1	2.3181	3.41908	-1.10098	9.65722e-05	3
ENST00000372844	HPCAL4	-4.21036	-3.10992	-1.10043	0.0143204	HPCAL4	-1.8938	-0.55469	-1.33911	0.000579035	3
NM_001285524	OPRM1	-3.29727	-2.1021	-1.19516	0.00218279	OPRM1	-0.935295	0.390745	-1.32604	2.19375e-05	3
ENST00000611091	MIS12	2.93146	5.10936	-2.1779	0.00022752	MIS12	5.12581	6.78039	-1.65458	1.18652e-07	3
ENST00000298545	AK8	-5.08565	-3.59129	-1.49436	0.00674877	AK8	-2.83246	-1.34811	-1.48435	0.000156128	3
ENST00000205143	DLL3	-0.827845	2.20047	-3.02831	0.000105086	DLL3	1.59567	3.64692	-2.05125	3.51153e-07	3
ENST00000342873	WFDC2	-2.38939	-0.402956	-1.98643	0.00237997	WFDC2	-0.170626	1.72939	-1.90002	4.80314e-05	3
ENST00000550948	SELPLG	-3.52896	-2.42418	-1.10477	0.00738012	SELPLG	-1.6478	-0.488299	-1.1595	2.68876e-05	3
ENST00000562197	TPBGL	-3.36072	-2.12999	-1.23073	0.0112448	TPBGL	-0.622055	0.473937	-1.09599	1.48334e-05	3
NM_001318251	XKR3	-1.46852	1.49969	-2.96821	0.000426194	XKR3	1.86995	3.44682	-1.57687	0.00561912	3
ENST00000389378	TNIP1	-1.71112	1.07059	-2.78171	6.03373e-05	TNIP1	0.678223	2.97162	-2.2934	1.24253e-05	3
ENST00000639438	PAX4	-1.23676	0.671741	-1.9085	0.00026101	PAX4	1.22444	2.5473	-1.32285	0.000402576	3
ENST00000520347	ZNF706	-1.56748	0.909991	-2.47748	3.73481e-05	ZNF706	2.39851	3.51909	-1.12059	0.00252334	3
ENST00000428670	ATP2B1	-0.480876	2.0949	-2.57578	0.000319405	ATP2B1	1.47785	3.25689	-1.77903	5.95714e-08	3
ENST00000528718	DGAT1	-1.78953	3.23024	-5.01978	1.5628e-06	DGAT1	1.96622	5.52924	-3.56302	6.04426e-05	3
ENST00000578963	ISYNA1	-4.00485	-2.92034	-1.08451	0.00647717	ISYNA1	-1.51296	-0.343367	-1.16959	0.000431185	3
ENST00000420739	MOBP	-1.6196	0.480693	-2.10029	0.000204073	MOBP	0.377124	2.12007	-1.74294	8.64896e-06	3
ENST00000272879	CASP10	-2.25411	-0.932681	-1.32143	0.0189383	CASP10	-0.746909	0.479593	-1.2265	3.94505e-06	3
ENST00000408891	OR3A2	-6.07811	-4.53057	-1.54754	0.00442708	OR3A2	-4.28821	-2.06696	-2.22125	1.00188e-05	3
MICT00000316709	CATG00000090976.1	-3.6113	-1.51806	-2.09324	0.00201663	CATG00000090976.1	-1.67112	0.526204	-2.19733	2.69915e-06	3
ENST00000398956	DYRK1A	-4.49783	-2.96189	-1.53594	0.00296641	DYRK1A	-2.81571	-1.497	-1.31871	1.73654e-05	3
NM_001294347	COL8A2	-5.03774	-3.89629	-1.14145	0.0132981	COL8A2	-3.13621	-2.06979	-1.06642	0.0269311	3
ENST00000534750	NLRP6	-1.13937	0.672706	-1.81208	0.000165376	NLRP6	0.985855	2.29703	-1.31118	1.22038e-06	3
NM_001321485	RPS19	-5.98687	-3.21098	-2.77588	1.10206e-06	RPS19	-4.54918	-1.19842	-3.35076	7.56508e-08	3
ENST00000277309	OR1K1	-3.79978	-2.28414	-1.51564	0.01644	OR1K1	-1.45153	-0.151454	-1.30008	3.4692e-05	3
ENST00000320743	LRIG3	-0.119917	1.96764	-2.08756	0.000502798	LRIG3	2.13316	3.88753	-1.75436	3.8941e-06	3
ENST00000394900	TKFC	1.93832	4.14716	-2.20884	4.15504e-06	TKFC	4.46023	5.70987	-1.24964	5.91475e-07	3
ENST00000233078	DAZAP1	-3.88272	-2.52563	-1.35709	0.00069395	DAZAP1	-1.52167	-0.402079	-1.11959	0.00852526	3
ENST00000430889	HOXC4	-2.11212	0.853664	-2.96579	0.000151098	HOXC4	-0.714092	2.07793	-2.79202	2.95234e-08	3
ENST00000266646	INHBE	-3.70713	-2.03165	-1.67548	3.79199e-06	INHBE	0.696613	1.83275	-1.13614	0.00419145	3
ENST00000407877	LPAR2	-5.3136	-4.07888	-1.23472	0.00749424	LPAR2	-2.35775	-1.14452	-1.21323	0.00635293	3
ENST00000403581	PRR5	-4.34191	-3.32804	-1.01387	0.0375042	PRR5	-0.628564	0.435719	-1.06428	0.00079199	3
ENST00000248342	EIF3K	-2.78387	-1.24107	-1.5428	0.00114896	EIF3K	-0.575676	0.776937	-1.35261	9.81818e-06	3
ENST00000394861	SOCS5	-3.45563	-2.42618	-1.02944	0.012143	SOCS5	-1.1654	-0.12954	-1.03586	0.000496597	3
ENST00000255631	HSPBP1	1.77513	4.03842	-2.2633	0.000312774	HSPBP1	3.68515	5.10315	-1.418	1.1197e-05	3
NM_001284247	SIPA1L1	2.92532	5.06327	-2.13794	1.25641e-05	SIPA1L1	5.7801	7.16723	-1.38714	9.35085e-06	3
ENST00000392446	CANT1	-0.341593	2.5863	-2.9279	1.81603e-06	CANT1	2.54099	4.2051	-1.66411	2.24178e-06	3
ENST00000372518	NEURL2	-6.02311	-4.06246	-1.96064	0.000115724	NEURL2	-3.32325	-1.7765	-1.54675	0.000135744	3
ENST00000264221	PAICS	-1.61424	-0.566783	-1.04745	0.0263668	PAICS	0.252945	1.25761	-1.00467	2.52763e-05	3
ENST00000393306	OSGIN1	-3.97885	-2.95719	-1.02165	0.0259183	OSGIN1	-2.1545	-0.933615	-1.22088	1.22511e-06	3
ENST00000377414	SLC2A5	-5.58377	-4.2384	-1.34537	0.00370498	SLC2A5	-3.83447	-2.68209	-1.15238	0.00415898	3
ENST00000355496	PLEKHA4	-0.143511	2.33375	-2.47726	2.75371e-05	PLEKHA4	2.16871	3.91637	-1.74765	3.1297e-08	3
ENST00000341049	CAV1	-5.19245	-2.53363	-2.65882	0.0010132	CAV1	-2.97288	-0.222686	-2.75019	3.13676e-05	3
ENST00000472056	COL6A3	-4.7462	-2.7877	-1.9585	0.00012728	COL6A3	0.385799	1.5789	-1.1931	0.02282	3
ENST00000372502	ZNF691	-3.96355	-2.07051	-1.89304	0.000519139	ZNF691	-0.738991	0.822734	-1.56172	0.000294165	3
ENST00000370049	AVPR2	-2.70547	-1.64648	-1.05899	0.0204594	AVPR2	-1.06655	0.0518715	-1.11842	0.00208729	3
ENST00000367981	NR1I3	0.251222	2.61215	-2.36092	7.63377e-05	NR1I3	2.41254	4.11066	-1.69812	5.87433e-07	3
ENST00000617428	CTD-2207O23.3	-4.81867	-3.69182	-1.12686	0.00943098	CTD-2207O23.3	-1.89293	-0.327284	-1.56564	0.00292036	3
ENST00000331203	FBLN7	-5.45383	-3.85073	-1.60309	0.0283858	FBLN7	-4.21679	-3.09818	-1.11861	0.0248219	3
ENST00000448843	ALOXE3	-4.2191	-1.31178	-2.90731	0.00055729	ALOXE3	-2.32185	0.861843	-3.1837	1.95156e-05	3
ENST00000251287	HCN2	0.0863626	2.35187	-2.26551	1.83447e-05	HCN2	2.7243	3.83276	-1.10847	0.00463243	3
ENST00000367963	MOXD1	-3.28986	-1.02141	-2.26845	0.000276835	MOXD1	-0.980785	1.0481	-2.02888	9.32624e-10	3
ENST00000525123	AGBL2	-5.75442	-4.53286	-1.22156	0.00440518	AGBL2	-4.14754	-2.8113	-1.33624	0.0285956	3
ENST00000559717	MAN2A2	2.16719	4.72307	-2.55587	3.41769e-06	MAN2A2	5.21141	6.84885	-1.63745	2.52656e-05	3
NM_001347840	FAM13C	-5.90437	-4.69793	-1.20645	0.0369599	FAM13C	-3.77878	-2.62855	-1.15023	0.00600307	3
ENST00000279392	HIRIP3	-3.84272	-1.94478	-1.89793	0.000463396	HIRIP3	-1.88068	-0.100586	-1.7801	2.91367e-08	3
ENST00000580261	RPL17	1.23232	4.53925	-3.30693	0.000581704	RPL17	4.06315	6.41453	-2.35139	1.76677e-05	3
ENST00000452681	PHKG1	-4.00612	-2.76798	-1.23815	0.0134352	PHKG1	-0.631507	0.403232	-1.03474	0.0161864	3
ENST00000432826	TARM1	-2.34902	0.800953	-3.14997	2.64916e-05	TARM1	0.406217	2.85774	-2.45153	5.61949e-08	3
ENST00000178638	CA12	1.20993	3.89395	-2.68403	7.33222e-07	CA12	4.01977	5.81146	-1.79168	0.000136902	3
ENST00000300209	METTL21B	-2.31053	0.208862	-2.51939	0.000960693	METTL21B	-0.758988	1.47582	-2.2348	1.46984e-07	3
ENST00000646449	RPS26	-0.666642	1.37086	-2.0375	0.00908323	RPS26	2.11173	3.24794	-1.13621	0.000130782	3
ENST00000392329	INPP1	-0.198292	2.12228	-2.32058	3.31464e-05	INPP1	1.5464	3.59277	-2.04636	8.27337e-07	3
NM_001305004	PLP1	-4.74765	-3.52904	-1.21861	0.000108033	PLP1	-3.64273	-2.47289	-1.16984	0.00388045	3
HBMT00000746090	CATG00000041439.1	1.715	3.98662	-2.27162	0.000502281	CATG00000041439.1	3.86247	5.38997	-1.5275	9.85741e-07	3
HBMT00000385004	CATG00000015306.1	0.542719	2.82176	-2.27904	0.00083653	CATG00000015306.1	2.03511	3.49385	-1.45874	3.97858e-05	3
ENST00000351937	TRIM41	-1.80656	-0.217656	-1.5889	0.000146144	TRIM41	0.206132	1.51596	-1.30983	2.80046e-05	3
ENST00000456989	RAPGEFL1	-2.45647	-0.370419	-2.08605	9.43377e-05	RAPGEFL1	0.540197	2.32754	-1.78734	1.29099e-05	3
ENST00000395824	ZNF287	0.73345	3.30042	-2.56697	6.6148e-07	ZNF287	3.53708	5.04266	-1.50558	1.26524e-05	3
ENST00000393265	SLC24A4	1.10043	3.13474	-2.03431	0.000327407	SLC24A4	3.50226	4.65814	-1.15588	1.25329e-06	3
ENST00000344824	TPM4	0.896719	3.78781	-2.89109	3.30827e-06	TPM4	3.36724	5.4431	-2.07587	1.70041e-07	3
ENST00000322217	MYPOP	2.94025	4.98448	-2.04424	1.8531e-05	MYPOP	5.45327	6.63934	-1.18607	4.10965e-06	3
ENST00000343381	ZNF669	1.02834	3.26451	-2.23617	4.12556e-06	ZNF669	3.22704	4.65803	-1.43099	4.92807e-07	3
ENST00000292363	RNF126	-2.94186	-0.0869928	-2.85487	1.01352e-06	RNF126	-0.145023	1.92575	-2.07077	4.25006e-06	3
ENST00000326799	YME1L1	2.36922	4.52444	-2.15522	1.95623e-05	YME1L1	5.11316	6.43379	-1.32063	8.85383e-06	3
ENST00000274276	OSMR	-4.59215	-3.4457	-1.14645	0.00720146	OSMR	-2.00735	-0.623142	-1.38421	0.00144135	3
ENST00000474759	CACNA2D3	-3.17499	-1.28475	-1.89024	0.000149114	CACNA2D3	-0.297763	0.971389	-1.26915	1.65598e-05	3
ENST00000447619	OST4	-0.954819	2.2787	-3.23352	1.98551e-06	OST4	1.90842	3.95294	-2.04452	1.01185e-07	3
ENST00000575780	INCA1	-0.990275	1.90428	-2.89456	0.000190291	INCA1	1.21079	3.48199	-2.2712	0.000246681	3
ENST00000451782	TLE3	-0.803981	1.52213	-2.32612	0.000419828	TLE3	2.52466	3.54824	-1.02358	0.0133289	3
ENST00000421133	CD33	-3.94441	-2.36865	-1.57576	0.00416735	CD33	-1.76758	0.113973	-1.88156	0.00015059	3
NM_001330004	DAW1	-4.04711	-2.73554	-1.31157	0.000584648	DAW1	-2.25339	-0.935859	-1.31753	6.29155e-05	3
ENST00000549555	DAZAP2	1.38909	3.51789	-2.1288	0.000203715	DAZAP2	4.12958	5.52426	-1.39468	0.0035576	3
ENST00000541110	TRERF1	-3.63074	-1.85209	-1.77865	0.000212786	TRERF1	-1.52928	0.588295	-2.11758	9.85576e-06	3
ENST00000367674	TNR	2.8442	4.78772	-1.94352	0.00295279	TNR	4.84502	6.23261	-1.38758	0.00214114	3
ENST00000342443	TSHR	0.166223	2.36587	-2.19965	0.000124387	TSHR	1.99334	3.40281	-1.40947	1.04086e-06	3
ENST00000314852	IMP3	-4.52677	-3.38867	-1.1381	0.000731107	IMP3	-1.82503	-0.611741	-1.21329	0.000143622	3
ENST00000340829	CDK13	-1.22154	0.38872	-1.61026	0.000100148	CDK13	0.930933	1.94072	-1.00978	0.000500139	3
ENST00000265295	SPDL1	-0.126729	2.1683	-2.29503	5.50565e-05	SPDL1	2.17062	3.65852	-1.48791	3.19473e-06	3
ENST00000612778	MUC1	-4.04671	-2.08228	-1.96443	0.000246935	MUC1	-2.56835	0.0537826	-2.62214	2.34096e-06	3
ENST00000373588	NR5A1	-2.72754	-1.11187	-1.61568	0.0081355	NR5A1	-0.329969	1.2122	-1.54217	1.43847e-06	3
ENST00000231484	PCDH12	-4.34422	-3.1868	-1.15743	0.00611134	PCDH12	-1.99305	-0.667534	-1.32551	0.000184568	3
NM_001323584	SUPV3L1	-5.98862	-2.90347	-3.08515	0.0101429	SUPV3L1	-3.38949	-1.64001	-1.74948	0.00909713	3
ENST00000332374	MT1H	-2.13417	-0.0557701	-2.0784	0.000218647	MT1H	0.163405	1.97079	-1.80738	4.72537e-08	3
ENST00000369304	ITGA10	-4.87329	-3.61162	-1.26167	0.00307699	ITGA10	-2.34855	-1.02754	-1.32102	0.000142253	3
ENST00000642936	TSC2	-0.224297	1.76813	-1.99243	8.97075e-05	TSC2	1.86611	3.17268	-1.30657	5.86977e-07	3
NM_001329102	KLRG1	-1.74811	0.693182	-2.44129	0.000148248	KLRG1	1.32858	2.88748	-1.5589	3.53398e-05	3
ENST00000302262	GAA	-2.14864	0.589952	-2.73859	2.56798e-07	GAA	0.917866	2.72326	-1.80539	2.12854e-06	3
FTMT20300075886	CATG00000008640.1	-3.95078	-2.84527	-1.10551	0.0253352	CATG00000008640.1	-1.63469	-0.433802	-1.20089	0.0010305	3
ENST00000330838	ANKRD17	-2.65086	-1.2067	-1.44416	0.000847974	ANKRD17	-0.0439485	1.16379	-1.20774	2.83095e-05	3
ENST00000393679	FOLR1	-6.06123	-4.61829	-1.44294	0.0353002	FOLR1	-3.70606	-2.56662	-1.13945	7.48833e-05	3
ENST00000525131	PDZD3	-4.06457	-1.64726	-2.41731	8.21336e-05	PDZD3	-2.11456	-0.380322	-1.73424	0.000509044	3
ENST00000267935	COMMD4	-1.25205	1.27625	-2.5283	5.0618e-05	COMMD4	1.44235	3.20081	-1.75846	7.2022e-06	3
ENST00000359205	YY1AP1	-1.07601	0.929406	-2.00541	4.01771e-05	YY1AP1	0.411195	1.73479	-1.3236	7.16595e-06	3
ENST00000394310	CACNB1	0.601832	3.19798	-2.59615	0.000155887	CACNB1	3.51625	5.21857	-1.70232	9.26245e-07	3
ENST00000599180	FFAR2	-4.94889	0.718062	-5.66695	5.01302e-05	FFAR2	-2.8902	2.5315	-5.4217	6.45394e-07	3
ENST00000370544	LMO4	-4.3399	-1.84283	-2.49707	8.26161e-05	LMO4	-2.08201	0.48736	-2.56937	5.10913e-07	3
ENST00000503064	NME2	0.741365	2.80199	-2.06062	1.54797e-05	NME2	3.48385	4.60886	-1.12501	7.0646e-06	3
ENST00000296271	RHO	-1.09333	1.85395	-2.94728	8.46939e-05	RHO	0.585348	3.21242	-2.62707	5.76071e-08	3
ENST00000422730	PRAC2	-0.932083	2.09245	-3.02454	2.26213e-05	PRAC2	2.46013	3.82861	-1.36848	0.00322054	3
ENST00000600404	ZSCAN18	-4.0483	-2.21755	-1.83075	0.000475753	ZSCAN18	-1.06925	0.120872	-1.19013	0.00611755	3
ENST00000402844	SLC25A17	-2.92579	-1.62668	-1.29911	0.0107368	SLC25A17	-1.04727	0.0930488	-1.14032	2.67425e-05	3
ENST00000450733	PLEKHG4	0.608324	2.69058	-2.08225	1.87877e-05	PLEKHG4	2.74093	4.14895	-1.40802	3.544e-06	3
NM_001354537	ZNF484	-2.94389	-1.46299	-1.48089	0.0031027	ZNF484	0.0965762	1.32616	-1.22958	0.000180861	3
ENST00000383694	FILIP1L	-3.2555	-1.84775	-1.40775	0.00178312	FILIP1L	-0.650879	0.674389	-1.32527	1.78627e-05	3
ENST00000374847	TMEM246	-3.1177	-0.945048	-2.17265	5.22236e-05	TMEM246	0.227783	2.30215	-2.07437	0.000663698	3
ENST00000539041	SMPDL3A	-3.55723	-1.88356	-1.67367	0.00213882	SMPDL3A	-1.3796	0.622835	-2.00243	4.14616e-07	3
ENST00000446848	SNX10	0.425702	2.34754	-1.92184	1.86886e-05	SNX10	1.9074	3.24585	-1.33845	1.38056e-06	3
ENST00000641124	OR2AG2	-4.19439	-2.86894	-1.32545	0.000365407	OR2AG2	-1.92857	-0.49856	-1.43001	0.000132952	3
MICT00000361700	CATG00000108894.1	-1.46939	0.979901	-2.44929	0.000882745	CATG00000108894.1	0.22771	2.29535	-2.06764	4.36456e-07	3
ENST00000608034	LINC00493	-6.14514	-4.23916	-1.90598	0.0266381	LINC00493	-4.83436	-3.26244	-1.57193	0.00127502	3
ENST00000301057	TP53I13	-3.76568	-2.358	-1.40768	0.00188041	TP53I13	-1.11837	0.818162	-1.93653	1.40365e-05	3
ENST00000394450	PRELID2	-0.837631	1.10691	-1.94454	0.000878891	PRELID2	0.994243	2.32115	-1.32691	9.16608e-08	3
ENST00000620693	PACSIN1	-2.6234	-1.35521	-1.26819	0.00601487	PACSIN1	-0.698451	0.65313	-1.35158	1.16899e-05	3
ENST00000440339	ZNF678	1.51229	3.7085	-2.1962	0.0217621	ZNF678	4.20569	5.36157	-1.15588	0.00175574	3
ENST00000290122	CELA3A	-0.0884837	2.32468	-2.41316	0.000816093	CELA3A	1.92892	3.78462	-1.8557	6.52302e-07	3
ENST00000372457	MED8	0.663921	3.18126	-2.51734	6.89843e-06	MED8	3.23556	4.88223	-1.64667	2.20326e-06	3
ENST00000409029	LYPD6B	-6.47079	-4.57204	-1.89874	0.00159364	LYPD6B	-2.10197	-0.454139	-1.64783	0.000181985	3
ENST00000246117	NCLN	-0.674102	2.62051	-3.29461	1.19094e-06	NCLN	1.65585	4.19557	-2.53972	1.0386e-08	3
ENST00000379277	TMEM230	-4.69498	-2.74464	-1.95034	0.019511	TMEM230	-2.14168	-0.0106209	-2.13106	0.00108109	3
ENST00000375688	VWA7	-6.13632	-4.71879	-1.41753	0.00551305	VWA7	-3.69915	-2.26027	-1.43889	0.00101774	3
ENST00000531159	NAT10	-0.614799	1.61404	-2.22883	4.33571e-05	NAT10	1.95921	3.10708	-1.14788	0.000242335	3
NM_001349725	DNAJB5	-2.93903	-1.6367	-1.30233	0.0103889	DNAJB5	-0.642552	0.918102	-1.56065	3.27623e-06	3
NM_004029	IRF7	-1.81345	0.210741	-2.02419	0.000475508	IRF7	0.999806	2.32292	-1.32311	0.000304825	3
ENST00000339750	RIMS2	-2.06711	-0.776802	-1.29031	0.00298897	RIMS2	0.660287	1.81162	-1.15133	8.28667e-05	3
ENST00000518448	FAM83A	1.72277	4.05356	-2.33079	4.27405e-05	FAM83A	4.20745	5.77064	-1.5632	3.05634e-06	3
ENST00000358707	CAMK2B	-3.39038	-2.3693	-1.02107	0.00569516	CAMK2B	-1.5487	-0.231287	-1.31742	6.01985e-05	3
ENST00000336985	PRR5	0.698717	2.87036	-2.17165	0.00184912	PRR5	2.9363	4.38525	-1.44895	0.00309829	3
ENST00000395809	RASGEF1A	-1.33487	-0.0570096	-1.27786	0.00917451	RASGEF1A	0.636685	1.70248	-1.0658	3.68175e-06	3
ENST00000368868	SELENBP1	-3.07129	-0.330979	-2.74031	1.45598e-05	SELENBP1	-0.872306	1.8829	-2.75521	4.84696e-07	3
ENST00000432695	OGDHL	-6.06089	-4.751	-1.30989	0.0166492	OGDHL	-3.84793	-2.38176	-1.46617	0.000615541	3
ENST00000444837	MT1G	-0.469985	1.55421	-2.0242	0.000297129	MT1G	2.33108	3.5106	-1.17952	2.55832e-05	3
ENCT00000255199	CATG00000052107.1	-1.16871	1.73189	-2.9006	0.00487518	CATG00000052107.1	0.26398	2.60144	-2.33746	0.000126224	3
ENST00000548055	RASAL1	-6.13655	-3.50847	-2.62809	0.00106717	RASAL1	-1.45694	0.866703	-2.32365	1.11595e-06	3
ENST00000246533	CAPNS1	-5.79945	-3.68851	-2.11094	0.0294977	CAPNS1	-4.63945	-2.70736	-1.9321	0.0254356	3
ENST00000248076	F2RL3	-1.97038	-0.0731532	-1.89722	0.000150544	F2RL3	0.737174	2.20081	-1.46363	2.02917e-05	3
ENST00000357578	ALDH5A1	2.00824	4.10665	-2.09842	1.22352e-05	ALDH5A1	5.10647	6.37292	-1.26645	6.43014e-05	3
ENST00000439262	PRKAG3	0.819241	2.73823	-1.91898	3.91398e-05	PRKAG3	2.85897	3.86434	-1.00537	0.00057244	3
ENST00000352105	ACAN	-3.66012	-2.0444	-1.61572	0.00504574	ACAN	-1.283	0.682894	-1.96589	1.8685e-05	3
ENST00000372040	GBGT1	-1.401	0.319512	-1.72051	0.00834868	GBGT1	0.531282	1.58828	-1.057	4.41039e-05	3
ENST00000349570	CDHR5	-2.05666	0.617322	-2.67398	6.43272e-05	CDHR5	1.02689	2.64489	-1.618	0.000335015	3
ENST00000540131	NUMBL	0.915683	3.34386	-2.42817	1.07416e-06	NUMBL	3.55967	5.27153	-1.71186	2.63883e-05	3
ENST00000535268	OSBP2	0.833901	3.34409	-2.51019	1.34088e-05	OSBP2	3.52519	5.25232	-1.72713	4.93546e-05	3
ENST00000328278	LRRC14B	-5.08428	-3.63969	-1.44459	0.00256794	LRRC14B	-3.14441	-1.63342	-1.511	0.000992312	3
ENST00000646561	CSNK2A1	-5.5557	-4.00563	-1.55006	0.000849348	CSNK2A1	-3.94259	-2.42207	-1.52052	0.000147885	3
ENST00000358070	DCX	-5.01928	-1.12805	-3.89123	7.64232e-05	DCX	-3.18228	1.15075	-4.33302	2.88267e-07	3
ENST00000392460	TP63	-0.582558	1.47868	-2.06124	3.71406e-05	TP63	1.91446	3.08025	-1.16579	0.000429644	3
ENST00000454748	SLC6A16	-0.39739	1.84951	-2.2469	0.000177241	SLC6A16	1.80846	3.50808	-1.69962	7.6549e-05	3
ENST00000380989	PITRM1	-2.41773	-1.04948	-1.36825	0.00999878	PITRM1	-0.350815	0.722994	-1.07381	1.27674e-05	3
ENST00000644813	CDC14A	2.0351	4.59582	-2.56071	0.000107428	CDC14A	5.43565	6.83149	-1.39584	0.000340415	3
ENST00000536889	BEX2	-2.39214	-0.574377	-1.81777	0.000128863	BEX2	-0.19973	1.41166	-1.61139	2.79142e-10	3
ENST00000539925	LTBR	-0.186596	2.61836	-2.80496	6.8358e-06	LTBR	2.22227	4.20786	-1.98559	5.41395e-07	3
ENST00000435572	NFE2	-1.07317	1.88937	-2.96254	3.27846e-05	NFE2	1.27689	3.51988	-2.243	4.74522e-07	3
ENST00000265896	SQLE	-2.68036	-1.20955	-1.47082	0.0022077	SQLE	-0.107705	1.22432	-1.33202	0.00110174	3
ENST00000308940	OR10H5	-5.02345	-1.82385	-3.1996	7.22085e-05	OR10H5	-2.49077	0.757501	-3.24827	4.07867e-06	3
ENST00000533410	RNH1	-5.10868	-3.95996	-1.14872	0.0187637	RNH1	-2.21255	-0.742465	-1.47008	5.39897e-05	3
ENST00000313949	GNAS	3.09744	4.9448	-1.84737	1.65178e-06	GNAS	6.07594	7.19253	-1.11659	2.64356e-05	3
NM_001324103	EBF1	-3.17007	-1.05924	-2.11082	0.000331297	EBF1	-1.47	0.815795	-2.28579	3.9952e-06	3
ENST00000523338	TNIP1	-1.6987	0.00589045	-1.7046	0.000645921	TNIP1	1.25404	2.32345	-1.06941	1.3686e-05	3
ENST00000400169	CXADR	-0.036531	3.65129	-3.68782	3.20287e-07	CXADR	2.79836	5.50397	-2.70561	5.1161e-08	3
ENST00000265371	NRP1	-2.14453	1.61024	-3.75478	0.00878254	NRP1	-0.446497	2.81211	-3.25861	0.000577851	3
ENST00000398665	DOT1L	-1.00128	0.868936	-1.87021	0.00161635	DOT1L	0.622818	2.01476	-1.39194	8.80432e-05	3
NM_001323352	ST3GAL6	-3.61932	-0.609655	-3.00967	1.57481e-05	ST3GAL6	-0.449861	1.79194	-2.24181	1.95913e-06	3
ENST00000397789	NF2	-4.38759	-3.15559	-1.232	0.0104742	NF2	-2.14533	0.263935	-2.40927	3.2067e-06	3
ENST00000379141	LRIG3	1.2605	3.22425	-1.96375	0.00149099	LRIG3	3.44666	4.70004	-1.25337	7.42369e-06	3
ENST00000621218	PLP1	-4.60415	-3.39964	-1.20451	0.000292805	PLP1	-3.7162	-2.28508	-1.43112	3.17438e-05	3
ENST00000455480	ACAD10	-0.991927	0.764642	-1.75657	4.86233e-06	ACAD10	0.779598	1.99473	-1.21513	0.00347731	3
ENST00000262888	KCNN4	-0.827475	1.12178	-1.94925	0.000357315	KCNN4	2.17229	3.23306	-1.06078	9.37853e-05	3
ENST00000281471	AMN1	-3.96213	-1.62135	-2.34078	0.00754839	AMN1	-0.4135	1.38519	-1.79869	0.00400886	3
ENST00000616524	PHOSPHO2	-1.40509	1.2161	-2.6212	6.77171e-05	PHOSPHO2	1.30452	3.02851	-1.724	0.00279801	3
ENCT00000482353	CATG00000114608.1	-3.90419	-2.02071	-1.88348	0.000643224	CATG00000114608.1	-1.32197	0.157861	-1.47983	0.000191249	3
ENST00000426197	C1orf226	-2.96464	-1.88295	-1.08169	0.000433821	C1orf226	-1.02516	0.0715072	-1.09667	0.0013516	3
ENST00000445369	CLDN9	-2.04415	0.354693	-2.39884	9.19357e-05	CLDN9	0.574056	2.50317	-1.92911	3.13228e-06	3
ENST00000369109	APH1A	-0.650146	1.80167	-2.45182	0.000132918	APH1A	2.60314	3.84145	-1.23831	0.000140082	3
ENST00000546530	RASAL1	-4.49163	-2.37464	-2.11699	0.0018573	RASAL1	-3.03127	-0.503376	-2.5279	1.0677e-06	3
ENST00000336783	ATXN2L	1.44464	3.65391	-2.20926	0.000524067	ATXN2L	3.73237	5.01585	-1.28348	2.13431e-05	3
ENST00000351718	NRCAM	-3.26732	-2.04023	-1.22709	0.0105537	NRCAM	-0.383846	0.928342	-1.31219	0.00404761	3
ENST00000479303	GSTK1	-2.98498	-1.28523	-1.69975	0.00494374	GSTK1	-0.671544	1.02391	-1.69545	1.16185e-06	3
ENST00000251195	CLSPN	-0.331629	2.15949	-2.49112	0.000119226	CLSPN	2.59951	3.66562	-1.06611	0.027221	3
ENST00000642119	OR13G1	-0.880605	1.39836	-2.27896	0.000958925	OR13G1	1.23133	2.73247	-1.50115	1.22607e-06	3
ENST00000533293	LTB4R2	-1.82607	0.414824	-2.24089	0.000176506	LTB4R2	0.898824	2.61063	-1.7118	4.41367e-06	3
ENST00000409929	IL1R1	-5.94557	-3.94042	-2.00516	0.00722912	IL1R1	-4.08858	-1.97953	-2.10905	0.00155974	3
ENST00000310027	C1orf61	-4.47184	-1.83791	-2.63392	0.000748482	C1orf61	-1.38676	1.74339	-3.13014	0.00210147	3
ENST00000488469	C2orf74	-3.2103	-2.12596	-1.08434	0.0128848	C2orf74	-1.59432	-0.234311	-1.36001	7.70948e-06	3
ENST00000233379	FAHD2A	-3.32991	2.81591	-6.14581	3.72967e-05	FAHD2A	-1.24101	4.26796	-5.50897	4.52402e-08	3
ENST00000523437	RGS22	-4.06271	-2.76514	-1.29757	0.0106758	RGS22	-2.0769	-0.604665	-1.47223	1.29519e-05	3
ENST00000476977	GTF2IRD1	-4.68114	-0.462737	-4.21841	1.13406e-06	GTF2IRD1	-2.10691	1.76598	-3.87289	1.13802e-07	3
ENST00000397614	RNH1	-3.67157	-1.13965	-2.53193	0.026746	RNH1	-2.63668	-0.503526	-2.13315	0.0418391	3
ENST00000222584	SP4	1.80714	4.25825	-2.45111	1.06709e-05	SP4	5.2611	6.57914	-1.31804	0.000198389	3
ENST00000624995	SLC27A3	-2.98218	-1.27174	-1.71043	0.00155583	SLC27A3	-0.154335	1.18623	-1.34057	0.000163691	3
ENCT00000401115	CATG00000092679.1	1.38278	3.41119	-2.02841	0.00024363	CATG00000092679.1	4.16604	5.32799	-1.16195	2.1957e-05	3
ENST00000467889	CALML4	-2.61915	-0.561083	-2.05807	0.00501331	CALML4	1.0197	2.43899	-1.41928	0.0178192	3
ENST00000503673	RAI14	-1.62432	0.486345	-2.11067	0.000165667	RAI14	0.477476	2.11316	-1.63569	1.87982e-06	3
ENST00000340360	XRRA1	-1.88906	0.365772	-2.25484	6.93903e-05	XRRA1	0.16552	1.99856	-1.83304	3.63577e-07	3
ENST00000391620	KRTAP10-3	-4.87723	-3.53451	-1.34272	0.034466	KRTAP10-3	-2.34008	-1.28778	-1.0523	0.000263137	3
ENST00000434600	LAMP2	-2.65579	-0.850902	-1.80488	0.000113091	LAMP2	0.708301	1.88939	-1.18109	0.0017166	3
ENST00000332127	ZC3H11A	-2.05505	-0.357347	-1.6977	0.00163243	ZC3H11A	0.802546	2.23336	-1.43081	7.76578e-08	3
ENST00000461105	KCNIP2	-2.55344	-1.04167	-1.51177	0.00088177	KCNIP2	0.644974	1.7236	-1.07862	7.56557e-06	3
ENST00000457054	PDCD6IP	-2.66108	-0.921418	-1.73966	0.0131556	PDCD6IP	-0.391246	1.37682	-1.76806	0.000772256	3
ENST00000359492	APOA1	-0.451154	1.60828	-2.05944	9.57254e-05	APOA1	2.65171	4.00771	-1.356	0.00413932	3
ENST00000449090	PPP1R21	-3.21616	-1.32051	-1.89566	0.013318	PPP1R21	-1.81643	-0.00448769	-1.81194	0.00163704	3
ENST00000541398	ECT2L	-5.83872	-4.20266	-1.63606	0.00421098	ECT2L	-3.78454	-2.11302	-1.67153	0.000173679	3
ENST00000412663	SPOCK2	-1.83718	-0.571031	-1.26615	0.00882705	SPOCK2	-0.0250771	0.997259	-1.02234	1.04663e-05	3
ENST00000367222	OPTC	-1.66926	1.35647	-3.02573	8.96965e-05	OPTC	0.432992	3.04803	-2.61504	4.84893e-07	3
ENST00000369768	NPBWR2	-3.35651	-2.10615	-1.25036	0.0252471	NPBWR2	-1.68086	-0.479667	-1.2012	0.000209413	3
NM_182524	ZNF595	-2.68467	-0.773911	-1.91076	0.00489233	ZNF595	0.106538	2.37881	-2.27227	0.000148943	3
ENST00000414099	SCN5A	-5.60193	-4.33998	-1.26195	0.0212914	SCN5A	-3.22058	-1.44884	-1.77174	0.00015439	3
NM_001164723	PTAFR	-4.06368	-1.97362	-2.09005	0.000232046	PTAFR	-1.83433	0.114001	-1.94833	7.82714e-07	3
ENST00000455502	GNGT1	-4.795	-3.49136	-1.30364	0.0157276	GNGT1	-2.83296	-1.40042	-1.43254	8.00652e-07	3
MICT00000164793	CATG00000038121.1	-4.51542	-2.89472	-1.6207	0.000942902	CATG00000038121.1	-2.50996	-1.07307	-1.43689	0.000161877	3
ENST00000391985	CFHR3	-0.692126	1.689	-2.38112	0.000431127	CFHR3	1.65766	3.3202	-1.66254	2.19873e-06	3
ENST00000370353	PRRG3	0.389952	3.21251	-2.82256	2.5134e-05	PRRG3	3.36571	5.01888	-1.65317	6.74548e-06	3
ENST00000379504	TOM1L2	-3.861	-2.59759	-1.26341	0.00353303	TOM1L2	-1.87286	-0.603461	-1.2694	0.000864168	3
ENST00000637180	POLR1D	-4.71336	-3.04053	-1.67283	0.0426411	POLR1D	-3.29744	-0.726417	-2.57102	0.00248515	3
ENST00000442396	ZNF839	-1.93554	0.174515	-2.11006	0.000557068	ZNF839	1.07031	2.48556	-1.41525	0.000291996	3
ENST00000430041	ARHGAP9	-3.29635	-0.564754	-2.73159	0.000327901	ARHGAP9	-1.61085	1.41847	-3.02932	1.17551e-06	3
ENST00000391923	C4BPB	-5.50219	-2.953	-2.54919	0.00966477	C4BPB	-3.86623	-0.556358	-3.30987	0.000423876	3
ENST00000537247	GAS2L3	-3.60279	-1.89256	-1.71023	0.000313543	GAS2L3	-1.95044	-0.335667	-1.61477	0.0164355	3
ENST00000381575	SHOX	-0.828747	1.8824	-2.71115	5.63125e-06	SHOX	0.890052	3.03165	-2.1416	3.12527e-06	3
ENST00000611077	BCAM	1.71753	3.90833	-2.1908	0.000123958	BCAM	4.24044	5.72782	-1.48738	1.27875e-05	3
ENST00000463374	MBNL1	-1.30081	0.0757433	-1.37655	0.0133242	MBNL1	0.781095	1.91855	-1.13746	0.000603217	3
ENST00000472493	DUSP13	0.56115	3.54798	-2.98683	6.58151e-06	DUSP13	3.14778	5.36858	-2.2208	2.47302e-06	3
ENST00000222008	RABAC1	-3.73119	-2.40989	-1.32131	0.00236865	RABAC1	-0.297253	0.810794	-1.10805	0.000513732	3
MICT00000157214	CATG00000034911.1	-1.19914	1.17601	-2.37514	4.17183e-05	CATG00000034911.1	1.92863	3.15997	-1.23134	2.5978e-07	3
ENST00000394468	HEPACAM2	-5.49165	-4.43696	-1.05469	0.020412	HEPACAM2	-3.78212	-2.24672	-1.5354	5.21515e-05	3
ENST00000375533	BAMBI	-3.08342	-1.51533	-1.56809	0.00041418	BAMBI	-0.496984	0.749908	-1.24689	0.00291678	3
NM_018002	OXR1	-3.04452	-1.27122	-1.7733	4.53642e-05	OXR1	-0.204561	1.3761	-1.58066	4.19106e-05	3
ENST00000597017	KDELR1	-6.26365	-4.74657	-1.51708	0.0119769	KDELR1	-4.09359	-2.89677	-1.19683	0.00127841	3
ENST00000413518	ERVK3-1	1.09955	3.2319	-2.13235	0.000409229	ERVK3-1	2.6441	4.4993	-1.8552	1.90361e-07	3
ENST00000356766	PIWIL2	-5.46291	-4.04977	-1.41314	0.000203837	PIWIL2	-4.43946	-3.38076	-1.05871	0.00410424	3
ENST00000368830	MRPL9	-2.62672	-1.17159	-1.45513	0.00192119	MRPL9	0.179704	1.24414	-1.06444	0.000670885	3
ENST00000554578	STAC3	-0.749515	3.72022	-4.46974	9.12635e-05	STAC3	1.6734	5.34547	-3.67207	1.8128e-06	3
ENST00000330208	ST3GAL3	-0.566411	1.35674	-1.92315	0.000213802	ST3GAL3	1.92351	3.06131	-1.1378	3.12599e-05	3
ENST00000431011	LCE6A	-2.81112	-1.04098	-1.77013	0.000206545	LCE6A	-0.448105	1.05583	-1.50394	4.04924e-05	3
ENST00000389385	RPH3A	-3.80955	-1.36481	-2.44474	2.72791e-05	RPH3A	-0.798756	1.11575	-1.91451	2.86738e-05	3
MICT00000053341	CATG00000001377.1	-1.11258	1.10884	-2.22142	0.000293108	CATG00000001377.1	1.57651	2.96664	-1.39013	0.000108786	3
ENST00000333651	HMG20B	-0.881544	1.28024	-2.16178	0.000537779	HMG20B	1.10972	2.95836	-1.84864	9.87083e-07	3
ENST00000429360	MPST	1.61318	3.47971	-1.86653	0.000127821	MPST	4.06443	5.09911	-1.03468	8.40603e-05	3
NM_001282748	TLE4	-1.0669	0.413082	-1.47998	0.02704	TLE4	1.1246	2.1609	-1.03631	0.000231921	3
ENST00000252211	ZKSCAN3	1.44039	4.38603	-2.94564	6.00229e-06	ZKSCAN3	4.63825	6.56957	-1.93131	3.44135e-05	3
ENST00000311856	SLC22A13	-3.61075	-2.09432	-1.51642	0.000115238	SLC22A13	-0.640782	0.537045	-1.17783	0.00195901	3
ENCT00000096266	CATG00000010465.1	1.93398	4.69299	-2.759	5.69345e-06	CATG00000010465.1	4.03883	6.12967	-2.09084	1.24891e-09	3
ENST00000560079	ZNF592	-3.90532	-2.15723	-1.74809	0.00717575	ZNF592	-2.43768	-0.00483302	-2.43284	0.000492761	3
ENST00000488574	PEG10	-3.2435	-1.75386	-1.48964	0.00899312	PEG10	-1.48043	0.188148	-1.66858	2.2563e-05	3
ENST00000637658	RP4-816N1.8	0.425434	2.14733	-1.7219	0.000182864	RP4-816N1.8	2.7485	3.81094	-1.06244	0.00118433	3
ENST00000294428	RAVER2	-1.14951	1.04327	-2.19277	0.000190578	RAVER2	1.08186	2.74535	-1.66349	5.22516e-05	3
ENST00000589918	FUT3	-3.16097	-1.52375	-1.63722	0.000931387	FUT3	-0.591954	0.854322	-1.44628	0.00093163	3
ENST00000400269	C20orf96	-5.66639	-4.57652	-1.08987	0.0465738	C20orf96	-3.95728	-2.71493	-1.24236	0.00135211	3
ENST00000405348	CAV1	-4.10936	-2.99103	-1.11833	0.0170393	CAV1	-0.627832	0.689401	-1.31723	4.94381e-05	3
ENST00000409644	WDR81	-0.916904	0.708405	-1.62531	0.000611394	WDR81	1.14395	2.27106	-1.12711	8.64085e-05	3
MICT00000167078	CATG00000038378.1	-5.33835	-4.17027	-1.16808	0.0276746	CATG00000038378.1	-4.04267	-2.16101	-1.88166	0.000270499	3
ENST00000256062	TMTC1	-4.53249	-3.20129	-1.3312	0.00588451	TMTC1	-1.65758	-0.629778	-1.0278	0.00237521	3
ENST00000313835	GPR89A	-2.90515	-1.5447	-1.36045	0.00477809	GPR89A	-1.36556	0.235467	-1.60102	3.72336e-08	3
ENST00000359783	AMZ2	-1.82911	1.01222	-2.84133	0.00011538	AMZ2	0.558105	2.67057	-2.11246	2.76442e-06	3
ENST00000579649	RPL36	-4.3452	-2.93971	-1.4055	0.00022142	RPL36	-1.22894	-0.0192258	-1.20972	3.04223e-05	3
ENST00000378617	PIGO	-0.752613	2.80243	-3.55504	5.20313e-07	PIGO	1.62343	4.39018	-2.76675	5.66699e-09	3
HBMT00000345314	CATG00000013851.1	-0.887207	1.75078	-2.63798	9.51626e-06	CATG00000013851.1	1.25818	3.22436	-1.96619	1.22625e-07	3
ENST00000370172	POLL	-3.1415	-2.07704	-1.06446	0.0158663	POLL	-1.07297	0.304633	-1.3776	6.06022e-06	3
ENST00000392150	ZNF569	-2.27585	-0.636189	-1.63966	0.00238556	ZNF569	-0.298413	1.21306	-1.51147	2.8015e-05	3
ENST00000398119	INTS6	-2.99916	-0.350117	-2.64905	0.000536158	INTS6	0.0155685	1.92332	-1.90775	6.50871e-05	3
ENST00000311575	FGFBP3	3.36633	5.06314	-1.69681	1.0879e-05	FGFBP3	5.72068	6.73093	-1.01024	1.16451e-05	3
ENST00000585479	PLIN3	-5.19255	-3.74714	-1.44541	0.000961558	PLIN3	-2.30863	-0.731496	-1.57713	5.38563e-05	3
ENST00000352451	MYL1	-3.98651	-2.72344	-1.26307	0.0021766	MYL1	-1.8043	-0.53724	-1.26706	0.000418782	3
ENST00000388957	OTOA	-5.2544	-1.92334	-3.33106	0.00124346	OTOA	-2.75315	1.34032	-4.09347	2.20634e-05	3
ENST00000458483	PLA2G4B	-5.05795	-3.95323	-1.10473	0.0259571	PLA2G4B	-2.37748	-1.2059	-1.17158	0.00554726	3
ENST00000306932	FIP1L1	-3.62241	-2.22799	-1.39442	0.00909752	FIP1L1	-1.87399	-0.762828	-1.11116	1.22038e-05	3
ENST00000393775	IGSF11	-1.80818	-0.500985	-1.3072	0.00693107	IGSF11	1.11448	2.23393	-1.11945	6.36202e-05	3
ENCT00000043893	CATG00000107104.1	-5.17324	-3.47193	-1.70131	0.000811116	CATG00000107104.1	-3.14387	-1.05268	-2.09119	6.41615e-05	3
ENST00000407583	GPN1	0.16477	2.86233	-2.69756	2.47747e-07	GPN1	3.34091	4.51512	-1.17422	0.000274414	3
ENST00000595994	MUC8	-5.50127	-4.32493	-1.17633	0.0313857	MUC8	-3.17315	-1.35297	-1.82018	1.99485e-06	3
ENST00000539354	ZNF84	-4.5851	-3.39924	-1.18586	0.0064014	ZNF84	-1.59442	-0.447141	-1.14727	0.00033893	3
ENST00000351659	BIN1	1.68293	4.20182	-2.51889	6.31011e-05	BIN1	3.99542	5.76757	-1.77215	4.24095e-06	3
ENST00000254963	HSPA12B	0.846809	3.21334	-2.36654	0.000133585	HSPA12B	2.9021	4.34027	-1.43818	2.72076e-05	3
ENST00000413299	SBK2	-4.81374	-0.946661	-3.86708	0.0013315	SBK2	-0.951383	1.97191	-2.92329	0.0019663	3
ENST00000354728	UGT1A9	-3.06096	-1.54723	-1.51374	0.0118306	UGT1A9	-0.546273	0.907068	-1.45334	0.00085688	3
ENST00000398356	SLC2A11	-5.68911	-3.86916	-1.81995	0.0010562	SLC2A11	-2.92944	-1.18739	-1.74205	0.000158594	3
ENST00000447601	FAM3A	1.18144	3.14784	-1.96641	0.000244896	FAM3A	3.43731	4.47339	-1.03607	5.20389e-06	3
ENST00000186436	TMEM131	-4.27678	-2.7954	-1.48138	0.0179382	TMEM131	-3.01012	-1.38051	-1.62961	0.000195007	3
ENST00000319027	ATAT1	-2.17661	-0.783533	-1.39308	0.000369399	ATAT1	0.551021	1.63202	-1.081	0.000290366	3
NM_001166550	IDS	-2.04743	-0.648037	-1.3994	0.000816433	IDS	-0.105556	1.19193	-1.29749	1.1145e-06	3
ENST00000380298	SLC22A23	-1.752	-0.0405995	-1.7114	0.0044696	SLC22A23	0.651556	1.7841	-1.13254	0.000114743	3
ENST00000307301	MRPL39	-5.10614	-4.0054	-1.10074	0.00152878	MRPL39	-2.95094	-1.95078	-1.00015	0.00223793	3
ENST00000359086	SFTA2	-2.75742	-1.07018	-1.68723	0.00515443	SFTA2	-1.15863	0.63866	-1.79729	1.44159e-07	3
ENST00000366779	ADCK3	0.00416887	2.45634	-2.45217	8.12003e-06	ADCK3	2.00231	3.52517	-1.52286	0.00159001	3
NM_001328609	CD2	0.121357	1.88555	-1.76419	0.00104521	CD2	2.09244	3.15317	-1.06073	1.35089e-06	3
ENST00000366871	T	-3.98081	-2.84026	-1.14055	0.00121187	T	-1.32386	-0.18594	-1.13792	0.000155785	3
ENST00000569923	NDRG4	-2.02943	-0.31703	-1.7124	0.000389732	NDRG4	1.01633	2.18814	-1.17181	3.4409e-05	3
ENST00000217381	SNTA1	-0.675607	1.9122	-2.58781	4.25162e-05	SNTA1	2.21623	3.87269	-1.65646	5.75327e-05	3
ENST00000618329	CYFIP2	-4.26173	-2.90921	-1.35253	0.0210325	CYFIP2	-2.18239	-0.477262	-1.70513	0.000424524	3
ENST00000610726	CSDE1	-3.40333	-1.33571	-2.06762	0.0005723	CSDE1	-0.506826	1.39055	-1.89737	4.43733e-05	3
ENST00000333010	JAKMIP2	1.39704	4.11826	-2.72121	4.42801e-06	JAKMIP2	4.28893	5.94017	-1.65124	4.20703e-06	3
ENCT00000129527	CATG00000020049.1	-2.94508	-1.4525	-1.49258	0.00434177	CATG00000020049.1	-0.905019	0.556348	-1.46137	5.39032e-06	3
ENST00000341415	IGFL3	-0.545007	2.20449	-2.7495	7.24408e-05	IGFL3	1.26913	3.66289	-2.39375	5.36443e-08	3
ENST00000262648	ANOS1	-2.81704	-1.2171	-1.59994	2.83359e-05	ANOS1	-0.302809	0.889689	-1.1925	2.50332e-05	3
ENST00000426572	ZKSCAN1	-0.999959	1.37438	-2.37434	5.75898e-05	ZKSCAN1	0.501829	2.1811	-1.67927	0.0144324	3
ENST00000611198	TSC22D1	-1.1303	1.0903	-2.2206	0.000140044	TSC22D1	2.00209	3.38574	-1.38365	0.00014689	3
ENST00000540946	TOM1L2	-3.70842	-1.19012	-2.5183	0.00169363	TOM1L2	-2.15046	1.05833	-3.20878	5.47392e-06	3
ENST00000568454	TSC2	-3.37307	-0.499825	-2.87325	0.000630371	TSC2	0.320786	2.79952	-2.47874	0.00130235	3
ENST00000539867	TBC1D30	-3.54729	-2.32037	-1.22692	0.000450392	TBC1D30	-2.02816	-0.530558	-1.4976	0.000757065	3
HBMT00001163110	CATG00000080007.1	-5.75154	-4.73254	-1.01901	0.0126373	CATG00000080007.1	-3.31402	-2.17673	-1.13729	0.00986618	3
ENST00000254900	BRD8	-6.83349	-1.76605	-5.06745	3.1648e-05	BRD8	-3.8348	0.499369	-4.33417	6.97241e-06	3
ENST00000620473	REC8	-2.18805	-0.243343	-1.9447	0.00283061	REC8	0.404486	1.9779	-1.57341	0.000393371	3
ENST00000612813	IFI27	-4.09971	-2.50331	-1.5964	0.000418337	IFI27	-1.16336	0.38539	-1.54875	0.000530748	3
ENST00000555278	ESR2	-4.79588	-3.49313	-1.30275	0.0127837	ESR2	-3.05866	-1.79306	-1.2656	4.58777e-05	3
MICT00000061899	CATG00000005926.1	0.843404	3.25716	-2.41376	0.000272207	CATG00000005926.1	2.68545	4.55013	-1.86468	7.11027e-07	3
ENST00000263370	ITPKC	-3.9578	-2.91953	-1.03826	0.00913769	ITPKC	-1.70963	-0.566176	-1.14345	0.000613476	3
ENST00000356147	PTPRA	-1.45379	1.0402	-2.49399	9.17985e-05	PTPRA	0.528328	2.64246	-2.11413	5.91838e-08	3
ENST00000374278	SLC30A2	-3.70109	-2.63512	-1.06596	0.0207783	SLC30A2	-1.57171	-0.55138	-1.02033	0.000421788	3
ENST00000238156	CCDC92	-5.36435	-3.996	-1.36835	0.00775051	CCDC92	-3.85878	-2.38871	-1.47006	1.15e-05	3
ENST00000350026	ARID1B	-4.93568	-3.80381	-1.13187	0.0167535	ARID1B	-3.28757	-1.37392	-1.91365	0.000171227	3
ENST00000412352	C12orf72	0.290223	2.89942	-2.6092	5.29566e-05	C12orf72	2.34093	4.27994	-1.93901	9.94824e-08	3
ENST00000373960	DES	-3.64568	-2.30869	-1.33699	0.0100443	DES	-1.48126	0.172545	-1.6538	0.000198622	3
ENST00000228468	ASIC1	-4.53894	-3.14448	-1.39446	0.000286078	ASIC1	-2.14737	-0.60681	-1.54056	0.000139796	3
NM_001145771	ADGRG1	-3.92387	-2.51399	-1.40988	0.000491096	ADGRG1	-1.8062	-0.769742	-1.03645	0.00793692	3
ENST00000298852	PSMC3	-2.10758	0.490497	-2.59807	2.7294e-05	PSMC3	1.49724	2.71847	-1.22123	0.00492104	3
ENST00000381157	GYG2	-1.20312	0.960205	-2.16333	0.0109443	GYG2	0.961318	2.4275	-1.46618	0.0177314	3
ENST00000397238	AGAP3	-2.30161	-0.603117	-1.69849	0.0018154	AGAP3	-0.0406785	1.45867	-1.49935	4.15857e-06	3
ENST00000359238	SNX11	2.12258	4.54548	-2.42291	0.000158724	SNX11	4.35262	6.08725	-1.73463	4.46535e-07	3
ENST00000533455	CTSB	-0.544812	1.35651	-1.90133	1.85166e-05	CTSB	1.41612	2.47502	-1.0589	0.0192864	3
ENST00000377890	SLC3A2	-1.18919	0.448493	-1.63768	4.95938e-05	SLC3A2	0.455665	1.66638	-1.21072	0.000138309	3
uc011mtx.2	ATP1B4	-3.54612	-2.09142	-1.4547	0.00129986	ATP1B4	-1.808	-0.125581	-1.68241	9.67046e-05	3
ENST00000433736	ITGAV	-5.61168	-4.55885	-1.05284	0.0259774	ITGAV	-3.47032	-2.24173	-1.22859	1.71258e-05	3
ENST00000316803	CABP1	-4.91712	-3.70024	-1.21688	0.0143527	CABP1	-2.72853	-0.848194	-1.88033	2.74088e-05	3
ENST00000393878	REG3A	-2.06854	-0.62612	-1.44242	0.00819883	REG3A	-0.0747025	1.0784	-1.15311	0.000647292	3
ENST00000591437	SEC14L1	-3.38801	-2.1686	-1.21942	0.000438857	SEC14L1	-1.58203	-0.473872	-1.10815	0.0438906	3
ENST00000428963	CENPN	-3.3107	-1.3108	-1.9999	0.00640374	CENPN	0.213925	1.58165	-1.36772	0.01783	3
NM_001329114	BRE	-1.78706	0.284773	-2.07183	0.000254243	BRE	1.7453	3.43235	-1.68705	0.00617299	3
ENST00000366613	COA6	-3.33912	-2.03011	-1.30901	0.013024	COA6	-1.73292	-0.158385	-1.57454	4.63765e-05	3
ENST00000318203	ZSCAN4	-3.24383	-1.83302	-1.41081	0.00328166	ZSCAN4	-1.35752	0.126059	-1.48358	0.00044612	3
ENST00000573648	SLC13A5	-2.27596	0.0495615	-2.32552	8.12028e-05	SLC13A5	1.50933	2.85848	-1.34915	3.91613e-05	3
ENST00000532059	GATA4	-5.34885	-3.69318	-1.65567	0.0010755	GATA4	-2.89264	-1.17281	-1.71983	6.92733e-06	3
ENST00000568377	TMEM231	-0.0517179	1.91524	-1.96696	2.16885e-06	TMEM231	1.87149	3.18984	-1.31835	1.05491e-05	3
ENST00000395389	SPN	1.18471	3.51068	-2.32597	3.53527e-05	SPN	4.05574	5.53405	-1.47831	6.24716e-05	3
ENST00000403558	SERPING1	-1.27819	1.88922	-3.1674	5.51659e-07	SERPING1	1.34651	3.68046	-2.33395	2.10439e-07	3
ENST00000585844	CCDC130	-2.05626	0.364956	-2.42122	0.000254295	CCDC130	0.892156	2.54254	-1.65038	0.000210449	3
ENST00000290863	ACE	0.799032	2.76015	-1.96112	1.17996e-05	ACE	3.21115	4.22535	-1.0142	1.05751e-05	3
ENST00000379265	TNFRSF18	-4.29257	-2.54586	-1.74672	1.58795e-06	TNFRSF18	-2.27404	-0.610997	-1.66304	3.78037e-05	3
ENST00000397574	IRF7	-0.657876	2.6894	-3.34728	0.000389983	IRF7	2.02442	4.21052	-2.1861	2.61721e-06	3
ENST00000615164	HIST1H4E	-3.36489	-2.2281	-1.13679	0.0148619	HIST1H4E	-1.65396	0.503821	-2.15778	0.000301299	3
ENST00000507510	CACNA1G	-4.05208	-2.95875	-1.09333	0.00338314	CACNA1G	-1.58919	-0.338455	-1.25073	0.0176985	3
ENST00000371558	UBE2A	-5.09403	-2.03373	-3.0603	4.93579e-06	UBE2A	-2.72704	0.330105	-3.05715	6.42327e-08	3
ENST00000266037	DOCK3	-0.627694	2.38002	-3.00772	3.59417e-06	DOCK3	1.28561	3.61921	-2.3336	5.15595e-08	3
NM_001346246	RALGAPA1	-2.42657	0.650501	-3.07707	1.97017e-05	RALGAPA1	1.3075	3.02663	-1.71912	0.00327412	3
ENST00000435050	CLDN4	-0.1522	2.50672	-2.65892	0.000115032	CLDN4	2.72871	4.27661	-1.5479	0.000322816	3
ENST00000520358	TSPAN18	-1.09344	1.72978	-2.82322	6.22753e-05	TSPAN18	1.59983	3.47026	-1.87043	0.000371339	3
ENST00000605587	C17orf50	-2.80557	-1.33727	-1.4683	0.000564167	C17orf50	0.0110843	1.39749	-1.3864	0.000141899	3
ENST00000616395	TRAPPC3	-4.748	-3.4434	-1.3046	0.0372108	TRAPPC3	-3.88919	-2.31042	-1.57876	2.23495e-06	3
ENST00000295704	RNF25	-1.33503	0.640686	-1.97572	4.46405e-05	RNF25	0.748406	2.14175	-1.39334	1.69196e-05	3
ENST00000542695	TCF7L2	0.454146	2.46388	-2.00974	0.000187828	TCF7L2	3.29867	4.43864	-1.13998	0.0137016	3
ENST00000446189	AKIRIN1	-0.947647	0.0958459	-1.04349	0.0214888	AKIRIN1	1.19188	2.20098	-1.0091	0.000262636	3
ENST00000326306	CCR8	-0.225128	1.70201	-1.92714	0.00265712	CCR8	2.16077	3.51947	-1.3587	1.12235e-05	3
MICT00000232590	CATG00000057494.1	-2.70899	-1.61895	-1.09004	0.00659964	CATG00000057494.1	-0.886565	0.238344	-1.12491	2.86764e-05	3
ENST00000579565	MSL1	-1.05826	1.15966	-2.21793	9.32712e-06	MSL1	1.33606	2.83543	-1.49937	4.13618e-06	3
ENST00000300481	TRPM2	-3.1389	-1.99661	-1.14228	0.0125472	TRPM2	-1.6761	-0.447808	-1.22829	0.000154122	3
ENST00000312553	PODN	-4.35059	-2.88686	-1.46373	0.00321736	PODN	-1.22718	0.195143	-1.42233	9.94908e-07	3
ENST00000289292	SHROOM4	3.00962	5.19161	-2.182	1.02625e-05	SHROOM4	5.6644	7.05261	-1.38821	1.68949e-06	3
ENST00000381470	DMTN	-5.57436	-4.22037	-1.354	0.00082782	DMTN	-3.18546	-1.71916	-1.4663	0.000295214	3
ENST00000311208	KRT17	-0.539719	1.96934	-2.50906	0.000166686	KRT17	1.40826	3.34786	-1.9396	1.95685e-08	3
ENST00000598904	RINL	1.22659	4.14258	-2.91599	3.07357e-08	RINL	4.19303	6.08404	-1.89101	4.57615e-08	3
MICT00000146787	CATG00000033583.1	2.80574	4.88343	-2.0777	0.000108187	CATG00000033583.1	5.13766	6.48375	-1.34609	1.27088e-05	3
ENST00000407075	GRAP2	-1.06352	2.2491	-3.31262	9.34208e-07	GRAP2	0.89541	3.56811	-2.6727	3.95416e-09	3
ENST00000306117	KCNS1	-1.54727	1.53937	-3.08664	1.91205e-05	KCNS1	0.879636	3.25468	-2.37505	4.05139e-06	3
ENST00000251472	MAST1	-2.88911	-1.73034	-1.15877	0.0107342	MAST1	-0.637227	0.579187	-1.21641	1.45455e-07	3
ENCT00000260683	CATG00000053041.1	-0.290134	1.55288	-1.84301	0.000286545	CATG00000053041.1	1.37857	2.64309	-1.26452	2.18938e-06	3
ENST00000318749	OR2B11	-5.26067	-3.84713	-1.41354	0.0146106	OR2B11	-3.57758	-2.16795	-1.40962	2.6354e-05	3
ENST00000251645	KRT31	-5.38117	-4.23961	-1.14155	0.00999001	KRT31	-2.36589	-1.02376	-1.34213	0.00744036	3
ENST00000310942	CBX2	-2.82404	-1.13157	-1.69247	0.000227213	CBX2	-0.0647406	1.27741	-1.34215	1.54256e-05	3
NM_001323951	MBD1	-3.10696	-1.93019	-1.17677	0.0160914	MBD1	-1.80814	-0.675856	-1.13228	0.000154248	3
ENST00000453000	CABP1	-2.48213	1.27921	-3.76134	2.59813e-06	CABP1	0.451007	3.36796	-2.91696	1.83903e-07	3
ENST00000449296	ADAP1	-0.959275	2.65748	-3.61676	3.72396e-06	ADAP1	1.78552	4.45283	-2.66731	3.51695e-07	3
ENST00000520958	TCF7	-6.93142	-4.6946	-2.23683	2.74493e-06	TCF7	-4.05312	-2.4703	-1.58282	0.000446218	3
ENST00000341464	ZKSCAN3	2.48675	4.66585	-2.1791	0.000508194	ZKSCAN3	5.72539	6.83692	-1.11153	0.000180358	3
ENST00000615779	TTN	-1.34297	0.800003	-2.14297	0.000273908	TTN	0.849811	2.57976	-1.72995	3.92023e-06	3
ENST00000265074	NPR3	-5.89059	-4.85793	-1.03266	0.0047652	NPR3	-3.91343	-2.73583	-1.17761	0.00472793	3
ENST00000292574	CCDC105	0.143338	2.93393	-2.79059	3.92783e-06	CCDC105	2.38508	4.30417	-1.91909	4.05721e-07	3
ENST00000550697	MYL6	-5.57806	-3.67083	-1.90723	1.39588e-06	MYL6	-3.18597	-1.16379	-2.02218	0.000520303	3
ENST00000329474	LRRC16A	-2.5983	-1.29054	-1.30776	0.0155721	LRRC16A	-1.13947	0.0714015	-1.21088	0.000965037	3
ENST00000261172	EPYC	-1.49217	1.07248	-2.56465	0.000317271	EPYC	0.97417	2.87262	-1.89845	2.10008e-05	3
ENST00000242719	RNF11	-0.807763	1.45936	-2.26712	0.000110803	RNF11	1.64407	2.98479	-1.34072	1.99546e-05	3
ENST00000546960	ANKS1B	-4.43344	-2.85251	-1.58093	0.000490349	ANKS1B	-1.80441	-0.17559	-1.62882	4.69368e-05	3
NM_002614	PDZK1	-0.759639	0.726886	-1.48653	0.000176451	PDZK1	0.980327	2.14853	-1.16821	0.00023358	3
ENST00000524142	ATOX1	-1.77968	-0.452515	-1.32717	0.00485487	ATOX1	0.278019	1.33665	-1.05863	0.000780723	3
ENST00000402866	DRP2	-2.79354	-1.06184	-1.73169	0.00168013	DRP2	-0.637044	0.958153	-1.5952	8.74855e-06	3
ENST00000614239	LHX1	-2.98053	-1.44226	-1.53826	0.000311293	LHX1	-0.151126	1.0546	-1.20572	0.000696536	3
ENST00000397911	KRTAP10-9	-1.07241	1.79668	-2.86909	5.10849e-05	KRTAP10-9	0.757398	3.19322	-2.43582	1.06559e-08	3
ENST00000366942	USH2A	-2.62442	0.331027	-2.95545	5.22843e-06	USH2A	1.03049	3.17036	-2.13987	0.00103134	3
ENST00000330500	OR2T10	-4.81619	-3.50859	-1.3076	0.00562011	OR2T10	-2.55721	-1.3546	-1.20261	0.000742484	3
ENST00000359650	PGLYRP4	-1.96333	0.656255	-2.61959	0.000208418	PGLYRP4	1.43832	3.43032	-1.992	0.000361118	3
ENST00000323830	CPN2	-0.27365	1.69673	-1.97038	3.21804e-05	CPN2	2.16289	3.47844	-1.31556	1.45093e-06	3
ENST00000323469	DIRAS1	-3.48372	-1.39617	-2.08755	0.00066525	DIRAS1	-0.289314	1.35177	-1.64108	0.000151955	3
ENST00000340587	LHX6	0.957332	3.37057	-2.41324	3.87956e-05	LHX6	3.99554	5.25652	-1.26097	0.00129482	3
ENST00000486715	GFM1	-3.30352	-1.68144	-1.62208	0.000762217	GFM1	-1.15867	0.441312	-1.59998	6.7114e-05	3
ENST00000399363	GSG1L2	-3.28401	-2.19411	-1.0899	0.00630353	GSG1L2	-0.664101	0.596195	-1.2603	2.03412e-06	3
NM_001304360	CFAP74	-3.22804	-1.14693	-2.08111	8.68537e-05	CFAP74	-1.06805	0.972816	-2.04087	2.83026e-06	3
ENST00000354232	ETFB	-3.82668	-2.7205	-1.10618	0.0114504	ETFB	-1.14343	0.459844	-1.60327	8.70805e-07	3
ENST00000493964	CFAP74	-1.75261	-0.193271	-1.55934	0.00159217	CFAP74	1.30056	2.50904	-1.20849	0.000148549	3
ENST00000525451	CFL1	-0.839474	2.07579	-2.91527	2.05516e-05	CFL1	1.1646	3.56869	-2.40409	3.4198e-08	3
ENST00000423893	GH2	-6.85881	-4.48738	-2.37143	3.37288e-05	GH2	-2.79545	-1.12306	-1.67239	2.75502e-05	3
ENST00000367342	C1orf106	-1.40875	0.579586	-1.98834	5.23549e-05	C1orf106	0.638952	2.23503	-1.59608	1.17179e-05	3
ENST00000435120	MLF2	-0.538352	1.44461	-1.98296	0.000113759	MLF2	1.41614	2.69159	-1.27545	5.28296e-07	3
ENST00000401975	GAL3ST1	1.09961	3.1312	-2.0316	9.74027e-06	GAL3ST1	2.62985	3.75912	-1.12928	0.0195253	3
ENST00000544000	HNRNPF	-3.50125	-2.22438	-1.27686	0.00712675	HNRNPF	-1.71382	-0.278046	-1.43577	4.23998e-06	3
ENST00000530161	INSC	-5.99246	-4.91661	-1.07586	0.00619316	INSC	-3.82328	-2.781	-1.04228	0.000773086	3
ENST00000336431	GGT7	0.534585	3.13634	-2.60175	0.000209926	GGT7	2.66746	4.46717	-1.79971	2.25058e-05	3
ENST00000302345	CANT1	-2.1146	-0.636144	-1.47846	0.000573172	CANT1	0.599642	1.60527	-1.00563	1.82977e-05	3
ENST00000440857	DALRD3	-5.1734	-3.22563	-1.94777	0.00145242	DALRD3	-2.90897	-0.967115	-1.94185	0.000414342	3
ENST00000487848	GATA2	-4.3948	-3.32228	-1.07253	0.00525083	GATA2	-2.72584	-1.49484	-1.231	0.00045158	3
ENST00000511733	THBS4	-0.438118	1.94814	-2.38626	9.28376e-05	THBS4	2.98868	4.10014	-1.11146	0.00219471	3
ENST00000441634	RNF181	-2.53076	-1.48246	-1.0483	0.0160824	RNF181	-0.013232	1.09854	-1.11178	3.06249e-06	3
ENST00000646133	CH507-396I9.3	-5.61428	-4.51835	-1.09593	0.0393159	CH507-396I9.3	-2.53718	-0.675392	-1.86179	0.000685103	3
ENST00000428789	MGAT5B	-0.389016	1.25872	-1.64774	0.000647434	MGAT5B	1.72479	2.82647	-1.10168	9.25333e-06	3
ENST00000245479	SOX9	-2.06372	2.55204	-4.61576	1.7599e-06	SOX9	0.0290959	4.12311	-4.09402	2.39061e-09	3
ENST00000264431	RAPGEF2	-3.34247	-0.0393874	-3.30308	4.18293e-05	RAPGEF2	-1.48093	1.9318	-3.41273	1.44522e-06	3
ENST00000370900	IGSF1	-2.88794	-0.814177	-2.07376	0.000546254	IGSF1	-0.955052	1.00631	-1.96136	7.92451e-06	3
NM_001329758	FAM136A	0.301874	3.52211	-3.22023	6.66127e-06	FAM136A	1.32615	3.45163	-2.12548	0.00165424	3
ENST00000344373	ADGRE3	-5.44021	-4.22262	-1.21758	0.00377413	ADGRE3	-3.99032	-2.8033	-1.18703	0.000227396	3
ENST00000511676	NR1I3	-1.9677	-0.677828	-1.28988	0.000595874	NR1I3	0.182502	1.37813	-1.19562	1.65589e-05	3
ENST00000442687	MEIKIN	-5.27542	-3.897	-1.37842	0.000695989	MEIKIN	-2.3509	-0.938225	-1.41268	0.000396645	3
ENST00000358138	C8orf86	-3.94002	-2.57715	-1.36286	0.00115761	C8orf86	-2.32321	-1.3115	-1.01171	0.00356773	3
ENST00000263863	GNLY	3.31451	4.92446	-1.60995	0.0084843	GNLY	4.90637	5.90736	-1.00099	0.00513659	3
ENST00000540914	RIPOR2	-1.36042	1.08623	-2.44665	2.63299e-05	RIPOR2	1.1567	2.74913	-1.59242	6.68493e-07	3
ENST00000380034	TRIM5	-5.0026	-2.51556	-2.48704	0.000413659	TRIM5	-0.671029	1.27178	-1.94281	2.71088e-05	3
ENST00000548493	PMEL	1.56792	3.77135	-2.20342	5.21053e-05	PMEL	4.44673	5.80392	-1.35719	5.94683e-06	3
NM_206820	MYBPC1	-0.759941	2.27808	-3.03802	2.05371e-05	MYBPC1	2.38267	4.41023	-2.02756	6.27371e-05	3
ENST00000395673	EXT2	-2.42598	-1.10528	-1.3207	0.00554638	EXT2	-0.42767	0.641158	-1.06883	0.000192154	3
uc002eah.2	HSD3B7	-0.903628	2.55194	-3.45557	8.96324e-07	HSD3B7	1.61961	4.25789	-2.63828	6.06636e-07	3
ENST00000537356	ZCCHC18	-1.81752	0.290724	-2.10824	0.000207258	ZCCHC18	0.989118	2.59471	-1.60559	0.000330101	3
ENST00000610432	MAGT1	-3.25491	-1.31332	-1.94159	0.000278783	MAGT1	-1.29937	0.83773	-2.1371	7.07969e-05	3
ENST00000209540	OR1I1	-2.77266	-0.645542	-2.12711	0.000731517	OR1I1	-0.1514	1.65432	-1.80572	0.000132707	3
ENST00000294258	ZFPL1	-0.706598	0.771459	-1.47806	0.00167638	ZFPL1	1.47872	2.68791	-1.20918	9.00386e-06	3
ENST00000494857	SLC7A2	-5.87846	-3.28236	-2.59609	0.00346871	SLC7A2	-4.24295	-1.75772	-2.48524	0.000736905	3
ENST00000375108	PLA2G5	-3.01521	-0.674456	-2.34075	6.35314e-05	PLA2G5	-0.926382	1.4104	-2.33678	1.43927e-05	3
ENST00000392052	LGALS14	-2.77926	-1.32789	-1.45137	0.00332093	LGALS14	0.612791	1.96263	-1.34984	8.32874e-05	3
ENST00000601672	IGFL4	-3.71027	-2.65328	-1.05699	0.049672	IGFL4	-1.55637	-0.412065	-1.1443	0.00581764	3
ENST00000603870	HEATR9	2.10739	4.43395	-2.32656	9.8739e-06	HEATR9	4.54422	6.04807	-1.50386	8.77042e-06	3
NM_001328674	SV2A	-3.38543	-1.61542	-1.77001	9.4098e-05	SV2A	-0.560587	0.984985	-1.54557	1.01144e-05	3
ENST00000354287	FBXO2	0.205391	2.21835	-2.01296	5.27512e-05	FBXO2	1.84177	3.42956	-1.58779	6.18224e-05	3
ENST00000272371	OTOF	-1.89137	1.38275	-3.27411	1.43356e-07	OTOF	0.70787	2.93969	-2.23182	5.43156e-08	3
ENCT00000133492	CATG00000021028.1	-1.50094	1.12242	-2.62336	1.88631e-05	CATG00000021028.1	1.07759	2.94021	-1.86262	1.10626e-05	3
ENST00000375495	ZNF484	-1.5534	1.36431	-2.91771	0.000511942	ZNF484	2.08896	3.49845	-1.40949	0.0379766	3
ENST00000520466	LY6E	-1.14138	0.993015	-2.1344	0.000103329	LY6E	1.92691	3.04116	-1.11426	7.53396e-05	3
ENST00000289707	SLAMF8	-2.79374	-0.328243	-2.46549	0.000789657	SLAMF8	-0.671601	1.68521	-2.35681	1.52565e-05	3
ENST00000456173	NEDD4L	-1.38495	2.57492	-3.95986	3.32136e-07	NEDD4L	1.14354	4.22132	-3.07778	2.10606e-08	3
ENST00000524413	THNSL1	-2.23692	0.0605378	-2.29745	4.28142e-05	THNSL1	0.0768895	1.87403	-1.79714	1.05756e-05	3
NM_015209	KAZN	-3.99682	-0.215341	-3.78148	5.97914e-06	KAZN	-1.20258	1.90636	-3.10894	4.7255e-07	3
ENST00000254816	TRIM47	-2.88929	-1.64068	-1.24862	0.00177294	TRIM47	-0.680769	0.691242	-1.37201	0.000348209	3
ENST00000447092	HYAL2	-0.0282191	2.87948	-2.9077	3.16897e-05	HYAL2	2.63038	4.659	-2.02862	2.54708e-06	3
ENST00000559517	ALDH1A2	-4.92969	-3.53563	-1.39406	0.00907766	ALDH1A2	-2.38073	-1.36269	-1.01803	0.0110951	3
ENST00000394601	PTBP1	-3.95746	-2.94572	-1.01174	0.0093614	PTBP1	-0.970008	0.474621	-1.44463	0.000219818	3
ENST00000311160	TNS3	-3.39983	-0.359887	-3.03994	0.000407744	TNS3	-1.23232	1.91589	-3.14821	6.01651e-07	3
ENST00000335524	PRR30	-3.72707	-2.29516	-1.4319	9.78183e-05	PRR30	-1.78431	-0.321444	-1.46287	5.04919e-05	3
ENST00000280357	IL18	-0.634273	3.59988	-4.23415	0.000247965	IL18	1.70451	5.22182	-3.51731	4.89028e-06	3
ENST00000565650	CMC2	-2.78316	-1.36958	-1.41357	0.0075053	CMC2	0.163654	1.24091	-1.07726	0.00151997	3
ENST00000297313	RGS20	-0.950889	0.897011	-1.8479	0.000225805	RGS20	2.15077	3.20348	-1.05271	0.000302226	3
ENST00000338745	SATB1	0.311653	3.20926	-2.89761	0.00235944	SATB1	4.10943	5.92077	-1.81134	0.0236472	3
ENST00000460943	LAT2	-0.158286	2.55885	-2.71714	3.8041e-06	LAT2	2.89731	4.40428	-1.50697	1.16768e-06	3
ENST00000327451	SLC25A18	-2.43649	0.540172	-2.97666	7.21958e-06	SLC25A18	0.207439	2.35546	-2.14802	4.63612e-06	3
NM_001330406	SFXN5	-2.53175	-0.912387	-1.61936	2.92099e-07	SFXN5	-0.69873	0.736524	-1.43525	4.58182e-05	3
ENST00000325888	FLNC	-6.30077	-4.78402	-1.51675	0.000579124	FLNC	-3.89315	-2.1046	-1.78855	0.000473579	3
ENST00000396144	ARHGAP12	-0.706507	1.56442	-2.27092	2.04241e-05	ARHGAP12	2.15127	3.30903	-1.15777	0.000461136	3
ENST00000553430	C14orf2	-4.77601	-2.69668	-2.07933	0.0326284	C14orf2	-3.72926	-1.73527	-1.99399	0.00167435	3
ENST00000252440	ECSIT	-1.86675	-0.329122	-1.53763	0.000443336	ECSIT	0.715774	1.72945	-1.01368	0.00504176	3
ENST00000540675	SERPINB7	-3.80492	-2.08748	-1.71744	0.000601447	SERPINB7	-0.784448	0.583505	-1.36795	0.000531441	3
ENST00000378913	DCTN3	-5.07941	-2.91438	-2.16503	0.0209211	DCTN3	-4.19331	-2.43775	-1.75555	0.00210712	3
ENST00000381356	LYRM5	1.57599	3.87309	-2.2971	8.61096e-06	LYRM5	4.16436	5.59565	-1.43129	1.81577e-05	3
ENST00000357703	GHR	-6.03662	-3.48394	-2.55268	0.000876154	GHR	-1.1903	0.608073	-1.79837	0.017595	3
ENST00000585807	HSD17B1	1.87394	3.74449	-1.87055	3.61404e-06	HSD17B1	3.18735	4.56506	-1.37771	3.08629e-05	3
ENST00000540656	PIANP	0.945688	3.76367	-2.81798	5.98415e-06	PIANP	4.32185	5.98511	-1.66326	0.000181287	3
ENST00000373382	VPS26A	-6.32597	-4.50742	-1.81855	0.00400015	VPS26A	-3.76667	-2.53533	-1.23134	0.00599707	3
ENST00000398788	CDH23	0.934483	2.79303	-1.85855	0.00114793	CDH23	2.66041	3.81318	-1.15276	5.45572e-06	3
uc021wtx.1	SGO1	-1.84049	1.33333	-3.17382	0.00213071	SGO1	2.17206	4.10554	-1.93347	0.0222255	3
NM_001320605	ICAM3	0.540177	2.74616	-2.20598	0.00018167	ICAM3	3.5303	4.59635	-1.06605	0.000136306	3
ENST00000262584	RPL8	-3.96781	-1.5745	-2.39331	8.22435e-05	RPL8	-1.08874	1.17133	-2.26007	8.35367e-06	3
ENST00000374116	HMGA1	-2.73858	-1.23861	-1.49997	0.000431475	HMGA1	-0.163564	1.6378	-1.80136	0.000247121	3
ENST00000610928	ZNF761	-4.42564	-2.17954	-2.24611	0.0157321	ZNF761	-2.57987	-0.251181	-2.32869	0.00852861	3
ENST00000321535	FBXO39	-3.77131	-2.54198	-1.22933	0.00711014	FBXO39	-1.17453	0.403919	-1.57845	3.19467e-05	3
ENST00000454682	NACA	-1.5073	1.45889	-2.96619	1.01678e-05	NACA	1.37534	3.62945	-2.25412	8.36901e-06	3
ENST00000338448	PALM	-4.49228	-1.01171	-3.48057	0.0001392	PALM	-1.88054	1.40215	-3.2827	2.80931e-05	3
ENST00000477224	CAMKV	0.0610304	2.18899	-2.12796	2.21534e-05	CAMKV	2.22574	3.36273	-1.13699	0.000373061	3
FTMT24400002846	CATG00000002513.1	-2.34148	0.0569025	-2.39838	0.000169248	CATG00000002513.1	-0.386614	2.09074	-2.47735	5.96161e-06	3
ENST00000486996	DUSP15	1.5742	3.95141	-2.37722	7.48574e-05	DUSP15	4.03869	5.58827	-1.54958	2.71789e-09	3
[truncated: 484 more rows]

## Sheet: Test_vs_Control(hyper-up)
	Methylation					Expression
Transcript_ID	GeneSymbol	Test(mean)	Control(mean)	Foldchange	Pvalue(unpaired t-test)	GeneSymbol	Test(mean)	Control(mean)	Foldchange	Pvalue(unpaired t-test)
ENST00000239940	PFN2	5.32922	2.98149	2.34773	0.00914333	PFN2	6.96423	3.74399	3.22024	7.40686e-05
ENST00000317502	MTG1	-3.83489	-5.91884	2.08395	0.00702771	MTG1	-0.598347	-1.93487	1.33652	0.00121036
ENST00000556492	NAA30	-4.19683	-6.23763	2.0408	0.0190939	NAA30	-2.41072	-3.44695	1.03623	0.0169805
ENST00000403230	DDX17	-2.35749	-3.38044	1.02295	0.0166536	DDX17	0.0797251	-1.20547	1.2852	0.000458214
ENST00000295899	THOC7	0.28843	-2.81328	3.10171	0.00142539	THOC7	1.86559	-0.288573	2.15416	0.00106077
ENST00000389202	ITGAD	-2.20714	-4.11791	1.91077	0.0152858	ITGAD	-1.05876	-2.30355	1.24479	0.0144938
ENST00000218348	USP11	-1.6519	-4.65868	3.00678	0.00628151	USP11	0.242239	-1.99979	2.24203	0.000290525
ENST00000409451	GIGYF2	-3.79068	-4.97221	1.18153	0.0350114	GIGYF2	-2.78438	-3.99866	1.21428	0.000561539
ENST00000323492	CASP8	-4.21513	-5.77583	1.5607	0.0297844	CASP8	-3.16641	-4.26433	1.09791	0.0259473
ENST00000318312	BBS1	-3.17147	-4.7868	1.61533	0.0329112	BBS1	-2.37115	-4.1241	1.75295	6.37193e-05
ENST00000222145	RASIP1	-1.5301	-2.59471	1.06461	0.00268853	RASIP1	1.41862	0.0169519	1.40167	4.24788e-05
NM_001350299	EPB41L2	-3.34309	-4.97417	1.63108	0.000796341	EPB41L2	-1.69603	-3.58109	1.88506	9.89042e-05
NM_001330259	ACOT9	-1.00235	-2.5693	1.56695	0.0434523	ACOT9	-0.287672	-1.74421	1.45654	0.00197511
uc010zsg.2	RALGAPA2	-4.5307	-5.91178	1.38108	0.0319606	RALGAPA2	-3.4611	-4.63401	1.17291	0.0081556
ENST00000338101	NOS1	5.84221	3.28089	2.56132	0.0163753	NOS1	7.3549	3.76692	3.58798	0.000307741
ENST00000272298	CALM2	-1.39837	-3.13209	1.73372	6.63103e-06	CALM2	1.30747	-0.455349	1.76282	2.1425e-06
ENST00000409438	DCTN1	-3.34509	-5.21151	1.86642	0.00607117	DCTN1	0.781423	-0.918912	1.70034	0.000723035
ENST00000503859	RPS6KA2	-2.78238	-4.14738	1.365	0.000101226	RPS6KA2	-0.29741	-1.34748	1.05007	0.000921639
ENST00000360299	RAB5B	-2.58847	-4.62381	2.03535	0.0196464	RAB5B	-0.597022	-3.03512	2.4381	5.20828e-05
NM_001349968	PACSIN2	-4.49466	-5.94663	1.45197	0.0228708	PACSIN2	-2.4937	-3.96349	1.4698	7.23583e-05
ENST00000209728	CDC6	-4.70647	-6.87743	2.17095	0.00748183	CDC6	-3.76196	-5.37218	1.61023	0.0021573
ENST00000446120	SLC44A3	-3.35179	-5.64961	2.29782	0.01275	SLC44A3	-2.21835	-3.83229	1.61394	0.00904975
ENST00000442267	TBC1D9	-4.30394	-5.78268	1.47874	0.045556	TBC1D9	-3.33657	-4.39697	1.0604	0.00322046
ENST00000269162	GNAL	-1.78909	-3.70578	1.91669	0.0337908	GNAL	2.29289	-0.0627086	2.35559	0.00509496
ENST00000272233	RHOB	0.102003	-2.16443	2.26643	0.0246874	RHOB	1.48778	-0.594706	2.08248	0.000919077
ENST00000306562	ZNF672	0.514367	-0.588273	1.10264	0.00315875	ZNF672	1.57204	0.119483	1.45255	0.000192133
ENST00000548523	C19orf67	-4.12352	-5.41713	1.29362	0.000690167	C19orf67	-2.25044	-4.20373	1.95329	0.00135257
ENST00000226004	DUSP3	0.114939	-1.12971	1.24465	0.0142999	DUSP3	1.23184	0.0073153	1.22452	0.00256006
ENST00000367837	HBS1L	-0.790729	-2.25612	1.46539	0.0299573	HBS1L	0.801094	-0.986439	1.78753	0.000254621
ENST00000269298	SAT2	-3.72888	-5.106	1.37712	0.0144037	SAT2	-2.31301	-3.40909	1.09608	0.00582619
ENST00000394890	P4HA1	-3.85133	-5.26538	1.41406	0.027781	P4HA1	-2.00942	-3.16531	1.1559	2.64082e-05
ENST00000620366	KIAA1191	-1.25787	-2.69036	1.43249	0.000664958	KIAA1191	0.782055	-0.688572	1.47063	0.000412062
ENST00000320248	KBTBD11	0.191529	-1.36669	1.55822	0.0285707	KBTBD11	1.01275	-0.566702	1.57945	0.00122371
ENST00000543802	ZNF124	-4.78528	-6.16286	1.37758	0.0458978	ZNF124	-3.69699	-4.90887	1.21188	0.0073398
ENST00000545418	BANF2	-0.353934	-3.59973	3.2458	0.00368177	BANF2	1.45853	-1.61315	3.07169	7.78955e-05
NM_001319293	PPIE	-3.33077	-4.57759	1.24682	0.0403257	PPIE	-2.09665	-3.10978	1.01313	0.00126959
NM_031304	DOHH	-1.66975	-3.5102	1.84045	6.85502e-06	DOHH	0.209342	-1.59541	1.80475	2.25589e-06
ENST00000396700	STXBP6	-4.49365	-5.94704	1.45339	0.00987453	STXBP6	-3.12526	-4.35258	1.22732	0.00264581
MICT00000051369	CATG00000001245.1	-3.03488	-4.33248	1.2976	0.00154056	CATG00000001245.1	-0.38914	-1.60066	1.21152	0.000896297
ENST00000411432	METTL21A	-5.00322	-6.09515	1.09193	0.0450741	METTL21A	-2.18994	-3.21756	1.02762	0.00663646
ENST00000570791	DNAH2	0.424496	-0.81486	1.23936	0.000851669	DNAH2	2.96959	1.41736	1.55223	1.1422e-06
ENST00000596536	FCHO1	-3.59113	-4.68371	1.09257	0.0298309	FCHO1	-0.69172	-1.75926	1.06754	0.00187274
ENST00000536218	LIG1	-4.12036	-5.29029	1.16993	0.0279306	LIG1	-2.88018	-4.14329	1.26312	0.000709954
ENST00000418904	VOPP1	-4.20245	-5.39705	1.1946	0.0369856	VOPP1	-1.94998	-2.97089	1.02091	0.00251317
ENST00000391834	AKT1S1	-0.546016	-1.65218	1.10616	0.0342813	AKT1S1	0.530422	-0.75967	1.29009	5.30817e-05
ENST00000372642	ENDOG	0.609296	-0.530077	1.13937	0.00112497	ENDOG	3.71561	2.13202	1.58359	0.000104338
NM_001353484	SPATA6L	-2.92386	-4.21937	1.29551	0.000799233	SPATA6L	-0.755183	-2.06582	1.31064	0.0010147
ENST00000368533	TPM3	3.81728	2.58568	1.23161	0.00922339	TPM3	5.16533	2.97619	2.18914	2.35487e-08
ENST00000318445	SLCO3A1	-3.35437	-5.02614	1.67177	0.0461247	SLCO3A1	-1.9318	-3.46048	1.52869	0.00111643
ENST00000319136	APOL1	-3.46013	-4.99142	1.53129	0.0321458	APOL1	-2.60155	-3.92093	1.31938	0.0119194
ENST00000311604	LSP1	-3.32871	-4.33896	1.01025	0.0476875	LSP1	-1.65987	-2.78768	1.12782	0.0184399
ENST00000424310	RNF145	0.0592711	-1.15248	1.21175	0.00867267	RNF145	2.38375	0.805956	1.57779	8.01222e-05
ENST00000354895	VKORC1	-0.673233	-1.91733	1.2441	0.0445612	VKORC1	1.294	0.123344	1.17066	0.000392644
ENST00000592576	EFTUD2	4.35854	2.60605	1.7525	0.0183488	EFTUD2	6.14503	3.68293	2.4621	3.76501e-05
ENST00000258148	MDM2	-3.15989	-4.7881	1.62821	0.0455352	MDM2	-1.87736	-3.01845	1.14109	0.00132351
ENST00000372858	PABPC4	-1.49294	-3.51766	2.02472	0.00638267	PABPC4	0.00982871	-1.93722	1.94705	0.000251091
ENST00000534313	SIPA1	2.95645	1.68893	1.26753	0.00770033	SIPA1	3.95415	2.07224	1.88191	2.29267e-05
ENST00000351111	MRPL10	-1.56785	-2.71754	1.14969	0.0132162	MRPL10	0.357835	-1.05446	1.41229	0.000209685
ENST00000279550	YBX3	3.08316	1.35606	1.7271	0.00217845	YBX3	4.26847	1.71443	2.55404	8.49735e-07
ENST00000380524	SERPINB6	1.29428	-0.0564199	1.3507	0.014312	SERPINB6	4.9154	2.70294	2.21246	6.23547e-06
ENST00000333007	TNFAIP2	-1.37507	-2.97717	1.6021	0.0499176	TNFAIP2	-0.380127	-1.41671	1.03659	0.0344711
ENST00000545314	AK4	-3.30076	-5.3388	2.03804	0.0231829	AK4	-1.27178	-2.96287	1.69109	0.00195407
ENST00000253381	DEFB118	-0.934999	-4.11906	3.18406	0.00606305	DEFB118	0.766307	-2.30173	3.06804	0.000491636
ENST00000265641	CPT1A	-3.87362	-5.55977	1.68616	0.00419006	CPT1A	-1.13958	-2.72805	1.58847	0.000240416
ENST00000431232	TMEM8A	0.32552	-0.774362	1.09988	0.0359479	TMEM8A	1.68411	0.292903	1.39121	9.31675e-05
NM_001318906	GLUD1	-2.20617	-3.62608	1.41991	0.0179369	GLUD1	2.26807	-0.0106069	2.27868	0.00897035
ENST00000366612	COA6	-3.85047	-5.18279	1.33232	0.0405678	COA6	-2.76433	-3.92577	1.16144	0.00414158
ENST00000354667	HNRNPA2B1	-0.457145	-2.24241	1.78526	0.00256835	HNRNPA2B1	0.932762	-0.361037	1.2938	0.00103291
ENST00000400382	GGT1	-4.16514	-6.31254	2.1474	0.00194022	GGT1	-0.71118	-2.67637	1.96519	0.00080737
ENST00000477853	EMC1	-0.173958	-1.18985	1.01589	0.00846281	EMC1	4.17544	2.43339	1.74205	8.46395e-05
NM_001291429	BAX	-3.36922	-4.62535	1.25613	0.0145307	BAX	-0.195294	-1.58488	1.38959	4.05001e-05
ENST00000283141	SYCP2L	-3.95151	-5.97179	2.02028	0.0273546	SYCP2L	-3.44149	-5.03672	1.59523	0.00439116
ENST00000344229	RNF13	-3.21843	-4.24229	1.02387	0.0129909	RNF13	-0.768546	-2.44547	1.67693	0.0104096
ENST00000318080	CRAT	3.91522	0.45721	3.45801	0.00506277	CRAT	5.61524	1.82751	3.78773	0.000219843
ENST00000393795	PSMC3IP	-1.81415	-3.42724	1.61309	0.0358425	PSMC3IP	-1.14059	-2.5207	1.38011	0.00476925
ENST00000325421	ZNF579	-2.8566	-3.90536	1.04876	0.00431863	ZNF579	0.229542	-0.915533	1.14507	0.00842019
NM_001173539	BANP	0.52358	-0.802407	1.32599	0.0375866	BANP	3.00757	1.5877	1.41987	1.01814e-05
NM_001329126	DNAJC13	-2.9834	-5.12543	2.14203	0.000588952	DNAJC13	-2.04118	-4.2551	2.21392	8.1378e-06
ENST00000377803	HIST1H4C	4.94484	2.85889	2.08595	0.0023343	HIST1H4C	6.92689	4.67863	2.24826	4.21437e-05
ENST00000447182	SDCBP	-1.22392	-2.27314	1.04923	0.00896881	SDCBP	1.53117	0.530937	1.00023	0.000137036
ENST00000595645	TMIGD2	-2.46368	-3.79872	1.33504	0.0409418	TMIGD2	1.46126	-0.507568	1.96883	0.00655486
ENST00000424901	AKT2	-1.32581	-2.58782	1.26201	0.0192295	AKT2	-0.482867	-1.71803	1.23516	0.00045458
ENST00000397154	NGDN	-3.53808	-5.54661	2.00853	0.00653091	NGDN	-2.46198	-4.39438	1.9324	9.84699e-06
ENST00000397248	IL15RA	-0.748208	-3.14975	2.40154	0.0159976	IL15RA	0.11495	-2.09852	2.21347	0.00471854
ENST00000253461	C16orf95	-2.45905	-3.86934	1.41029	0.00394908	C16orf95	1.53347	-0.0995656	1.63304	0.0228077
ENST00000350061	CACNA1D	-4.01344	-6.54212	2.52868	0.000394661	CACNA1D	-1.75416	-3.55646	1.80231	7.32091e-05
ENST00000503216	PRELID1	-3.29899	-4.87778	1.57879	0.0102047	PRELID1	-0.544355	-1.76155	1.21719	0.00252306
ENST00000205557	ABCC6	-2.53532	-4.17278	1.63745	0.0132569	ABCC6	-1.86588	-3.0181	1.15222	0.00279916
NM_001330743	CEPT1	-1.17558	-2.38425	1.20867	0.005744	CEPT1	0.536264	-0.557514	1.09378	0.00391822
ENST00000262464	FBN2	-3.20656	-4.83338	1.62682	0.0214649	FBN2	-1.97438	-3.46424	1.48986	0.00467943
ENST00000619857	TRIM15	-2.42687	-3.6337	1.20683	0.00690144	TRIM15	1.40995	-0.36248	1.77243	0.0151245
ENST00000613503	SPPL2B	-2.18262	-3.55912	1.3765	0.0186526	SPPL2B	-1.56894	-2.67957	1.11063	0.00116428
ENST00000400566	SAMSN1	-2.34088	-3.97249	1.63161	0.0496553	SAMSN1	-0.867312	-2.32878	1.46147	0.00466516
NM_001127195	CNBP	3.76213	2.26059	1.50154	0.00380942	CNBP	4.77715	2.36718	2.40997	1.05591e-07
ENST00000402441	SLC8A1	-1.77071	-3.40781	1.63711	0.00236381	SLC8A1	-0.676909	-1.90258	1.22567	0.00010217
ENST00000461822	ARMC8	-4.34906	-5.68123	1.33217	0.0133543	ARMC8	-3.06724	-4.52522	1.45798	6.6664e-05
ENST00000399451	ANKRD28	-1.06563	-2.62869	1.56306	0.000800432	ANKRD28	0.509542	-1.53791	2.04745	0.00301862
ENST00000635782	AGBL1	3.17214	0.905169	2.26697	0.0402212	AGBL1	5.0031	2.32289	2.68021	0.00111292
ENST00000307632	OR52K1	-2.54956	-3.87069	1.32113	0.00114664	OR52K1	0.0396383	-1.43538	1.47502	0.0106959
ENST00000397491	CHL1	-3.16403	-4.44277	1.27873	8.59534e-05	CHL1	-1.63165	-3.19041	1.55875	0.000342088
ENST00000595564	PAF1	-3.12132	-4.44286	1.32154	5.1723e-05	PAF1	-1.8411	-2.86181	1.02071	0.000591341
ENST00000487694	ROBO2	-4.3769	-5.45929	1.0824	7.01926e-05	ROBO2	-2.8521	-3.95592	1.10381	0.0072155
ENST00000402010	MARK2	-2.7488	-3.87766	1.12886	0.0121064	MARK2	-1.31778	-2.61021	1.29243	0.000129814
ENST00000381733	ASAH1	-2.05245	-3.54932	1.49687	0.000347065	ASAH1	3.56952	1.78047	1.78906	2.10092e-05
ENST00000317907	TTC27	-4.60203	-6.08699	1.48496	0.0142612	TTC27	-1.0304	-2.59442	1.56402	0.00235207
ENST00000271234	FNBP1L	-3.07413	-4.63458	1.56045	0.0271693	FNBP1L	-1.64353	-3.01513	1.3716	0.00925984
uc002kyz.4	GALNT1	-3.54011	-4.79706	1.25695	0.0123843	GALNT1	-1.61117	-2.8052	1.19403	1.17448e-06
ENST00000322753	MINOS1	0.655875	-0.895061	1.55094	0.0392421	MINOS1	3.02945	1.04962	1.97983	0.00548092
ENST00000315423	TNIP2	-2.09188	-3.47254	1.38066	0.00415564	TNIP2	-0.938143	-2.17458	1.23643	0.00481471
NM_001351580	ODF2	-4.75658	-6.01235	1.25577	0.0333204	ODF2	-3.53618	-4.81663	1.28045	0.00252274
ENST00000587760	NFIX	-3.95638	-5.72723	1.77085	0.00242721	NFIX	-1.86973	-3.29905	1.42933	3.73531e-05
ENST00000454147	SLC6A11	-1.55561	-3.5673	2.0117	0.041417	SLC6A11	0.73418	-0.903144	1.63732	0.00411684
ENST00000403410	TMEM45A	-1.8389	-3.40718	1.56827	0.00251977	TMEM45A	2.57458	0.836576	1.73801	0.000948294
HBMT00000230052	CATG00000003457.1	3.77118	1.00329	2.76788	0.0168885	CATG00000003457.1	5.4755	2.29775	3.17775	0.000848288
ENST00000246012	CST8	-4.42239	-6.12553	1.70314	0.00805474	CST8	-3.02957	-4.36963	1.34006	0.00286884
ENST00000446108	RBM17	-1.89791	-3.12568	1.22777	0.0117863	RBM17	-0.913959	-2.07524	1.16129	0.000799267
ENST00000370994	SERBP1	-0.945872	-2.63918	1.69331	0.0486046	SERBP1	0.198477	-1.87143	2.0699	0.0036342
ENST00000368732	S100A8	0.442637	-1.26099	1.70363	0.00588425	S100A8	2.67949	0.561373	2.11812	4.60702e-05
ENST00000395956	YWHAZ	-3.24618	-5.06752	1.82135	0.00119725	YWHAZ	-1.43391	-2.93575	1.50184	1.83118e-05
ENST00000264389	COPS4	-1.65285	-2.88104	1.2282	0.0309347	COPS4	0.317271	-0.909116	1.22639	0.0158092
ENST00000377801	PLCXD3	-0.412684	-3.37465	2.96197	1.55172e-05	PLCXD3	1.07099	-2.14118	3.21217	0.000469126
ENST00000374300	MTFR1L	-0.676914	-2.26247	1.58555	4.32119e-05	MTFR1L	0.847102	-0.997375	1.84448	5.39265e-05
ENST00000358935	MARCH5	-4.17897	-6.02454	1.84557	0.011017	MARCH5	-1.89797	-3.18803	1.29006	0.00492416
ENST00000338631	ACIN1	-1.79276	-2.95593	1.16317	0.0060746	ACIN1	-0.256985	-1.4989	1.24192	0.000418721
ENST00000391767	CACNG7	-4.4889	-5.82993	1.34103	0.0455921	CACNG7	-1.8004	-2.80438	1.00398	0.0029329
ENST00000237612	ABCG2	1.69752	-0.743022	2.44054	0.00809956	ABCG2	4.58288	1.84738	2.7355	6.33212e-05
ENST00000005340	DVL2	-0.347362	-2.23283	1.88546	0.00224505	DVL2	1.10628	-0.759836	1.86611	8.74611e-07
ENST00000465259	HLTF	-4.04397	-5.50974	1.46578	0.0480723	HLTF	-3.11236	-4.38573	1.27337	0.000327528
ENST00000392079	NFKBIB	-2.63334	-4.38701	1.75367	0.0198609	NFKBIB	-1.00369	-2.05784	1.05414	0.00108623
ENST00000376694	TRIM15	-4.56169	-5.83246	1.27076	0.0165553	TRIM15	-0.86808	-3.11233	2.24425	0.0053654
ENST00000398733	UBE2D2	-1.63046	-4.16596	2.53549	0.0181945	UBE2D2	0.0628866	-2.15872	2.22161	0.0216919
ENST00000372818	TRIT1	-3.55527	-4.67705	1.12178	0.0309225	TRIT1	-0.96215	-2.00591	1.04376	0.000683054
ENST00000440926	SLC18A1	-2.2529	-3.51292	1.26002	0.000289005	SLC18A1	0.634045	-1.19875	1.8328	0.00294416
ENST00000349511	UBA3	-1.92091	-4.91116	2.99025	5.58996e-06	UBA3	0.73005	-2.80162	3.53167	1.8332e-05
ENST00000448903	AP2A2	-0.665332	-2.06144	1.39611	0.027788	AP2A2	0.372474	-1.34263	1.71511	0.00136087
NM_001318026	PPP4R2	-2.32229	-3.82904	1.50675	0.0161432	PPP4R2	0.142122	-1.1219	1.26402	0.000422828
ENST00000263246	PACSIN2	-3.62067	-4.92102	1.30035	0.0083993	PACSIN2	-2.04957	-3.19442	1.14485	0.00606296
ENST00000452463	CREB3L2	-4.20631	-6.18425	1.97794	0.0293284	CREB3L2	-2.06903	-4.54431	2.47528	0.00073568
NM_001350607	SRSF11	-4.54048	-6.19053	1.65005	0.0142568	SRSF11	-2.12084	-3.34923	1.2284	5.96335e-06
ENST00000343796	NR3C1	-2.5751	-3.8569	1.2818	0.026462	NR3C1	-1.4847	-2.87688	1.39218	0.00205094
ENST00000357089	UBXN11	-4.39741	-6.53222	2.13481	0.00837543	UBXN11	-3.1754	-4.90321	1.72781	0.000505352
ENST00000252854	OLFM1	-2.61252	-5.19376	2.58125	0.00926942	OLFM1	-1.91794	-3.93997	2.02204	0.00596951
ENST00000409338	RPL36A-HNRNPH2	-3.74774	-5.14238	1.39464	0.0037186	RPL36A-HNRNPH2	-2.49704	-3.51432	1.01728	0.00312322
ENST00000372987	CCND3	4.80597	3.234	1.57197	0.0155327	CCND3	6.45732	3.81697	2.64035	1.22398e-05
ENST00000394805	MATR3	-2.26819	-3.30048	1.03229	0.00541303	MATR3	0.63435	-0.505281	1.13963	6.64221e-05
ENST00000524370	MOK	-0.293431	-1.67124	1.37781	0.0212431	MOK	0.785897	-0.644911	1.43081	0.000347432
ENST00000540479	CALML4	-3.25895	-4.30741	1.04846	0.0235439	CALML4	-0.0028382	-1.1853	1.18246	0.00133114
uc021sbb.2	RP11-986E7.7	-1.81108	-3.44412	1.63304	0.000453994	RP11-986E7.7	1.22431	-0.400813	1.62513	5.53367e-06
ENST00000379977	IL15RA	-0.850701	-3.18602	2.33532	0.0143178	IL15RA	0.0129491	-2.23594	2.24889	0.00186146
ENST00000518336	ZNF706	-3.19655	-4.80151	1.60497	0.0308714	ZNF706	-1.29885	-2.32596	1.02711	0.00350789
ENST00000510663	SRP72	1.87632	0.634316	1.242	1.04808e-05	SRP72	2.99171	1.24116	1.75055	1.41712e-05
ENST00000533654	ANP32E	-2.81383	-4.32911	1.51528	0.00108575	ANP32E	-1.10783	-2.88554	1.77771	0.00034347
ENST00000359564	DSE	-3.58498	-4.85801	1.27303	0.011879	DSE	-1.92082	-2.92802	1.0072	0.0066511
ENST00000395881	RTFDC1	-3.72626	-5.19977	1.47352	0.0124228	RTFDC1	-0.823805	-2.46714	1.64333	0.00093459
ENST00000504921	MEF2C	-1.06126	-3.63242	2.57115	0.00850891	MEF2C	0.475707	-1.83007	2.30578	0.00825585
ENST00000371544	ZCCHC11	-4.94762	-6.62916	1.68154	0.0104647	ZCCHC11	-3.42304	-4.65076	1.22772	0.0103712
NM_001355514	RP11-166B2.1	0.222335	-2.5057	2.72804	0.00185029	RP11-166B2.1	2.05141	-0.430858	2.48227	2.18538e-05
ENST00000507379	APC	-4.74122	-5.8945	1.15328	0.00952202	APC	-2.93419	-4.40679	1.4726	6.94859e-05
ENST00000403562	PRKAR1B	-1.93766	-3.17282	1.23516	0.000460287	PRKAR1B	-0.0703352	-1.40235	1.33201	0.00139409
ENST00000491511	NXPE3	-1.67582	-3.13393	1.45811	0.0447433	NXPE3	-0.671684	-2.34638	1.67469	0.000281291
NM_001354899	APC	-5.10772	-6.32788	1.22015	0.0262763	APC	-3.39939	-4.4109	1.01151	0.000458034
ENST00000292823	PCYT1A	-2.20009	-5.17581	2.97572	0.000476802	PCYT1A	-0.337622	-2.13369	1.79607	0.00137318
ENST00000424384	FYTTD1	-4.82324	-6.67058	1.84734	0.00276879	FYTTD1	-2.72444	-4.346	1.62156	0.00027
ENST00000302386	GABARAP	0.503805	-0.862238	1.36604	0.000308815	GABARAP	3.57014	1.52249	2.04765	5.03529e-10
ENST00000216185	TXN2	-0.0651794	-1.34908	1.2839	0.000730279	TXN2	1.49599	0.231082	1.2649	0.000142721
ENST00000336174	STRADA	-1.62905	-3.20665	1.57761	0.0432705	STRADA	-0.89828	-2.62775	1.72947	0.00116237
ENST00000367005	RCOR3	-4.43597	-5.92491	1.48894	0.0320772	RCOR3	-2.45194	-3.56415	1.11221	0.0306481
uc009xhu.3	PFKP	3.87887	-0.128377	4.00724	0.000403279	PFKP	5.54957	1.36236	4.18721	2.99545e-06
ENST00000497194	IL18BP	-4.09813	-5.8284	1.73027	0.012435	IL18BP	-2.89925	-4.49616	1.59691	0.00368153
ENST00000439151	NSD1	-3.58792	-5.43743	1.84951	0.00250614	NSD1	-1.86062	-2.9151	1.05447	0.000312774
ENST00000647504	DYRK1A	-1.53022	-2.66444	1.13422	0.0390639	DYRK1A	0.861141	-0.593448	1.45459	0.0448215
ENST00000292114	TMEM199	-2.35197	-3.55911	1.20714	0.0215903	TMEM199	-0.148292	-1.3678	1.2195	0.00192187
ENST00000416445	CALCOCO2	-1.10978	-2.34856	1.23878	0.0102845	CALCOCO2	0.00566642	-1.24934	1.25501	0.000213825
ENST00000357096	ACSL6	-4.89825	-7.04424	2.14599	0.00034464	ACSL6	-3.83804	-5.14576	1.30772	0.0159062
ENST00000453386	TRA2B	-4.83561	-6.72842	1.89281	0.043143	TRA2B	-3.35063	-4.77052	1.41989	0.0189684
ENST00000347900	KIRREL2	4.80785	1.3244	3.48345	0.00120973	KIRREL2	6.55456	2.25646	4.2981	1.81629e-05
ENST00000578348	GGA3	-4.31943	-6.02945	1.71003	0.0174842	GGA3	-3.14107	-4.83796	1.69689	4.69685e-05
ENST00000332431	TCEAL7	-0.106769	-1.25037	1.1436	0.00274058	TCEAL7	2.84279	1.24936	1.59343	4.48986e-05
ENST00000335574	HM13	-3.84363	-6.29232	2.44869	6.727e-05	HM13	-1.59383	-3.1144	1.52056	0.00112586
HBMT00001236177	CATG00000084841.1	5.59696	4.5751	1.02186	0.0367891	CATG00000084841.1	7.35002	5.70076	1.64926	1.25634e-05
ENST00000426142	CTNND1	-4.21016	-6.0516	1.84144	0.00474413	CTNND1	-2.3357	-3.4912	1.15551	0.00103903
ENST00000372876	TBCC	2.01312	0.710642	1.30248	0.0275509	TBCC	3.19069	1.12042	2.07026	6.15444e-06
ENST00000527990	DNHD1	-3.75104	-4.98588	1.23484	0.0490827	DNHD1	-0.351684	-1.48675	1.13506	0.00371572
ENST00000360578	TPPP	1.28053	-2.13939	3.41992	0.0227228	TPPP	2.96417	-0.281879	3.24605	0.00189131
ENST00000335393	FAM129C	-1.82887	-4.35848	2.5296	0.0113666	FAM129C	-0.845175	-2.75	1.90483	0.00445813
ENST00000418622	RIC1	0.221701	-1.70949	1.93119	0.0129751	RIC1	1.55354	-0.0663973	1.61994	2.85833e-05
ENST00000286835	SCAF4	1.05825	-0.368586	1.42684	0.0181462	SCAF4	2.11932	0.280473	1.83885	0.000104389
ENST00000417037	MYD88	-4.1749	-5.35889	1.18399	0.0222543	MYD88	-0.825518	-2.27451	1.449	0.0119319
ENST00000458307	AMT	-3.43036	-4.8398	1.40943	0.0215693	AMT	-2.76816	-4.19436	1.42621	0.00184573
ENST00000580900	MTAP	-2.06012	-4.3873	2.32718	0.000689075	MTAP	-0.573872	-3.34185	2.76797	5.23051e-05
NM_001243773	GNG2	-1.8113	-3.4061	1.5948	0.00317213	GNG2	-0.238587	-2.27201	2.03342	0.00729896
NM_002850	PTPRS	-4.29238	-5.79006	1.49769	0.00409064	PTPRS	-2.3952	-4.14897	1.75377	0.000421118
ENST00000421832	CTU1	-2.87159	-4.47909	1.60751	0.00298065	CTU1	-1.88178	-3.68998	1.8082	0.000115887
ENST00000342649	TCAIM	-3.73529	-5.29236	1.55707	9.3323e-05	TCAIM	-0.947143	-2.1909	1.24376	0.009234
ENST00000382874	ZMYM2	-3.47429	-5.56073	2.08644	0.00322001	ZMYM2	-1.61387	-3.08008	1.4662	0.00103296
ENST00000370399	TGFBR3	2.00043	0.604796	1.39563	0.0374656	TGFBR3	5.4718	3.05206	2.41973	0.0013062
ENST00000353170	KLHDC4	-3.48837	-4.6162	1.12783	0.011176	KLHDC4	-0.942318	-2.00445	1.06213	0.00776087
ENST00000366910	MARC1	-3.16999	-5.62628	2.45629	0.00945151	MARC1	-1.92323	-4.46017	2.53694	0.00181143
ENST00000496384	BRAF	3.51952	-0.111914	3.63143	0.00474442	BRAF	5.20367	1.1402	4.06347	0.000119319
ENST00000344629	OGG1	-3.83999	-5.46564	1.62566	0.0377777	OGG1	-2.29383	-3.69625	1.40243	0.00923811
NM_001018075	NR3C1	-2.47576	-3.67737	1.20161	0.0152058	NR3C1	-1.41981	-2.8338	1.41399	0.000863673
ENST00000451491	TSSC4	0.54513	-1.04665	1.59178	0.00432166	TSSC4	3.10623	1.22757	1.87866	1.17888e-05
ENST00000400809	CCNL2	-3.97819	-5.69025	1.71206	0.0277516	CCNL2	-2.33325	-3.48943	1.15618	0.00410778
ENST00000373921	THEMIS2	-2.59568	-4.89817	2.3025	0.00814942	THEMIS2	-1.14327	-3.50727	2.364	0.00185366
ENST00000403662	CSF2RB	-4.41871	-6.01912	1.60042	0.00266953	CSF2RB	-2.54555	-3.97942	1.43387	0.00107316
uc001fcv.3	INTS3	-3.93844	-5.36817	1.42972	0.0032001	INTS3	-1.52463	-3.14278	1.61815	0.00186156
ENST00000508775	RNASET2	4.29474	2.27303	2.02171	0.00129102	RNASET2	5.3079	2.58213	2.72577	2.50568e-06
ENST00000377805	BANF2	-0.169118	-3.20945	3.04033	0.0180595	BANF2	1.65621	-0.95452	2.61073	0.00213416
ENST00000381000	DNM1L	-3.55095	-4.71619	1.16523	0.0199912	DNM1L	-1.60223	-2.68594	1.0837	0.00314984
ENST00000368243	C1orf61	0.434485	-1.45916	1.89365	0.0197233	C1orf61	4.07236	1.80293	2.26943	0.00967691
ENST00000391854	GNG4	-1.40538	-2.66024	1.25486	0.0162269	GNG4	1.69	0.612485	1.07751	0.015435
ENST00000258387	PAX3	-2.43643	-3.79928	1.36285	0.000149023	PAX3	-0.153615	-1.23015	1.07653	0.00110349
ENST00000466490	SRPRB	-3.24023	-4.66674	1.42651	0.0193454	SRPRB	-1.77716	-2.8326	1.05545	0.0145769
ENST00000376888	MOG	-0.347649	-2.51542	2.16777	0.0106104	MOG	2.02389	0.277299	1.74659	0.000294808
ENST00000290349	CBR1	-3.22564	-4.33996	1.11432	0.0178683	CBR1	-2.49292	-3.49971	1.00679	0.00156541
ENST00000396158	MIA2	-1.75012	-2.77752	1.02739	0.0266417	MIA2	-0.253346	-1.38498	1.13163	0.0022868
ENST00000339852	NCCRP1	3.29416	0.432693	2.86146	0.0143437	NCCRP1	4.7789	1.29793	3.48097	0.001335
ENST00000435406	OS9	-3.27595	-5.18529	1.90933	0.0103263	OS9	-2.08535	-3.21338	1.12803	0.00663485
ENST00000262625	KIRREL2	5.66739	3.51813	2.14926	0.0161347	KIRREL2	7.27012	4.08457	3.18555	0.00018999
NM_001345923	THADA	-0.763531	-2.36487	1.60134	0.00847913	THADA	0.226697	-1.59652	1.82322	1.36598e-06
ENST00000616710	TNFRSF11A	-3.44301	-4.60454	1.16153	0.0304428	TNFRSF11A	0.979908	-0.586037	1.56594	0.0111575
ENST00000539736	C12orf43	2.59498	-0.977935	3.57292	0.0112151	C12orf43	4.27122	0.726478	3.54474	0.00087366
ENST00000285420	OTUD6B	-4.00384	-5.04374	1.0399	0.0483886	OTUD6B	-2.76152	-4.07347	1.31195	0.000121986
ENST00000238892	CRIPT	-4.72624	-6.06393	1.3377	0.0240369	CRIPT	-1.44806	-2.8479	1.39983	0.00534964
ENST00000644942	DYRK1A	-4.78085	-6.33105	1.5502	0.0308826	DYRK1A	-3.61223	-4.97743	1.36521	0.00486923
ENST00000369452	SHOC2	-3.15036	-4.3447	1.19434	0.00434914	SHOC2	-1.54535	-2.86261	1.31726	0.00066338
ENST00000616356	FCN1	1.98826	0.217446	1.77082	0.00244015	FCN1	3.23814	0.958181	2.27996	1.046e-05
ENST00000527954	EXOSC4	-4.0615	-5.74434	1.68284	0.00497706	EXOSC4	-0.502614	-2.64625	2.14364	0.00812851
NM_001305102	STK38	3.64136	2.50089	1.14047	0.0405336	STK38	4.66002	2.69948	1.96054	5.09844e-05
ENST00000318948	NRIP1	-1.5539	-2.73209	1.17819	0.0300456	NRIP1	0.508617	-0.723169	1.23179	6.82462e-05
ENST00000256996	DDB2	1.39801	0.199107	1.1989	0.0418857	DDB2	2.21936	0.664847	1.55452	0.000189148
ENST00000345517	ACTG2	2.26585	1.01318	1.25267	0.000486293	ACTG2	4.00401	2.50439	1.49962	0.000751476
uc010aev.3	MYCBP2	-2.84854	-4.6307	1.78216	0.0336096	MYCBP2	-1.41914	-2.60489	1.18575	0.000380394
ENST00000263071	SCARF1	-0.29762	-2.12444	1.82682	0.0393873	SCARF1	0.616417	-1.31937	1.93578	0.00459365
ENST00000435761	PSMD2	-4.21455	-6.91362	2.69907	0.000237605	PSMD2	-2.30791	-4.06827	1.76036	0.000155016
ENST00000395226	GPAT3	-4.30426	-5.84926	1.545	0.0321112	GPAT3	-2.63751	-4.14935	1.51184	0.00196108
ENST00000372629	TCEAL4	-4.35785	-5.50283	1.14498	0.0228441	TCEAL4	-3.39316	-4.43959	1.04643	0.00040712
ENST00000551035	OS9	-3.53048	-5.41725	1.88676	0.00309544	OS9	-2.28325	-3.35977	1.07652	0.0101988
ENST00000382480	CPZ	-1.43117	-2.4522	1.02103	0.00166338	CPZ	0.705808	-0.473625	1.17943	0.000579241
NM_001318951	SLC30A3	-4.02091	-5.13145	1.11054	0.00107516	SLC30A3	-1.74068	-2.751	1.01032	0.0039874
ENST00000500635	RBM14-RBM4	-1.48818	-2.61842	1.13024	0.0157557	RBM14-RBM4	0.581255	-0.467603	1.04886	0.00854189
ENST00000269601	TXNL4A	-1.64224	-2.93433	1.29209	0.0401822	TXNL4A	-0.881967	-2.25109	1.36913	0.000472892
ENST00000407684	GAREM2	-3.43668	-5.16784	1.73116	0.000423068	GAREM2	0.0967234	-1.34987	1.44659	1.48582e-05
ENST00000254528	EMILIN2	-1.61235	-2.86956	1.25721	0.0334988	EMILIN2	-0.978612	-2.23456	1.25594	0.00204843
ENST00000377071	KDM2B	-4.24925	-5.82007	1.57082	0.00539999	KDM2B	-3.06948	-4.22325	1.15377	0.00124054
ENST00000250076	ZNF232	-1.82534	-3.60195	1.77661	0.00287844	ZNF232	-1.35821	-3.30329	1.94508	0.000524443
NM_001284363	TLK2	-0.712153	-2.03116	1.319	0.0336807	TLK2	0.831744	-0.276107	1.10785	0.0106178
ENST00000627532	ZEB2	-4.77997	-6.75272	1.97274	0.0152548	ZEB2	-3.49144	-4.90247	1.41103	0.00657906
ENST00000309295	EHBP1L1	-0.198784	-1.65846	1.45968	0.0126195	EHBP1L1	0.552092	-1.0589	1.61099	0.011639
MICT00000363210	CATG00000106275.1	-3.73487	-7.09626	3.36139	1.82011e-05	CATG00000106275.1	-1.71905	-4.41956	2.70051	1.19586e-05
NM_006866	LILRA2	-0.744324	-3.03772	2.2934	0.00899612	LILRA2	0.998338	-1.26305	2.26139	0.000433397
ENST00000441980	MOBP	-4.14779	-5.85106	1.70327	0.000466025	MOBP	-1.66897	-3.1602	1.49123	0.00220031
ENST00000282003	RNF219	-3.12446	-4.6923	1.56784	0.0414066	RNF219	-2.15822	-3.94191	1.78369	0.000119657
NM_001290085	ZNF627	-1.23875	-3.06969	1.83094	0.00439642	ZNF627	0.335502	-1.54441	1.87991	0.000127313
ENST00000465070	ZEB2	-4.7734	-6.5565	1.78311	0.047099	ZEB2	-3.42374	-4.80798	1.38424	0.0479249
ENST00000377112	DOK3	0.0464051	-1.13845	1.18486	0.0054393	DOK3	3.32184	1.67515	1.64669	0.000343805
ENST00000610535	TNIP1	-0.771286	-2.53829	1.767	0.0122093	TNIP1	0.925142	-0.94636	1.8715	6.79049e-05
ENST00000525219	IL15RA	-0.775426	-2.9489	2.17347	0.024874	IL15RA	0.115662	-1.87807	1.99373	0.00881725
ENST00000613414	SALL2	2.53528	-0.0403623	2.57564	0.00229842	SALL2	4.6328	2.57702	2.05577	1.17427e-05
ENST00000375751	SYK	4.34954	1.54535	2.80419	0.00209117	SYK	6.01488	2.56016	3.45472	1.26214e-05
ENST00000461166	TIPARP	-0.184599	-1.61691	1.43231	0.00522024	TIPARP	1.51345	-0.104314	1.61777	2.52128e-05
ENST00000340192	ERCC1	3.26005	0.285559	2.97449	0.0213497	ERCC1	4.98574	1.66964	3.31609	0.000435536
NM_001324120	CYFIP1	-3.13843	-4.7763	1.63787	0.0209319	CYFIP1	-1.54097	-2.91581	1.37484	6.16561e-05
ENST00000251595	HBA2	0.149372	-3.63296	3.78233	0.00214975	HBA2	3.52742	-0.364811	3.89223	0.00026157
ENST00000289104	MRAS	-3.53888	-4.94868	1.4098	0.000485653	MRAS	-1.2515	-2.29816	1.04667	0.000200218
NM_001292001	SRF	-3.8031	-5.24649	1.44339	0.0209136	SRF	-2.85498	-3.89922	1.04424	0.00668271
ENST00000448301	CTSS	2.13997	-0.0664889	2.20646	0.00210702	CTSS	4.08096	1.66011	2.42086	5.01315e-08
ENST00000289382	CNOT11	-3.7436	-5.75756	2.01396	0.0151634	CNOT11	-1.79533	-2.81789	1.02255	7.79806e-05
ENST00000265394	CPVL	-4.36273	-7.21881	2.85608	5.02202e-05	CPVL	-1.78488	-3.84432	2.05944	0.000182557
ENST00000506786	ZNF135	3.75341	2.69239	1.06102	0.00058649	ZNF135	4.83806	2.79702	2.04104	8.38562e-06
ENST00000392901	SHTN1	-3.74372	-5.80818	2.06446	0.00454504	SHTN1	-1.7898	-3.98522	2.19541	0.000130631
ENST00000627217	TCF7L2	-2.44851	-4.05721	1.6087	0.00305109	TCF7L2	-0.587733	-2.20704	1.61931	0.00562502
ENST00000350667	CLEC12A	-2.58004	-4.43818	1.85813	0.0269709	CLEC12A	-0.36352	-1.93918	1.57566	0.0144711
ENST00000614058	EPHX1	-0.184374	-1.63542	1.45105	0.0308003	EPHX1	1.21086	-0.256811	1.46767	0.000447963
ENST00000588802	APOC1	-3.07764	-4.21345	1.1358	0.0411379	APOC1	-1.56697	-2.90729	1.34032	0.0162752
ENST00000242607	HVCN1	-4.66553	-6.4809	1.81537	0.00339871	HVCN1	-1.99905	-3.0049	1.00585	0.0108169
ENST00000620284	RDM1	-3.98211	-6.4193	2.43719	0.0008346	RDM1	-0.358346	-2.94921	2.59086	5.26274e-06
ENST00000555228	PTGR2	-2.69259	-5.96896	3.27637	0.000371648	PTGR2	-1.19123	-3.86332	2.67209	8.4597e-07
ENST00000323716	ARMC10	-1.75513	-3.42683	1.6717	0.0406528	ARMC10	0.0893672	-2.01864	2.10801	0.00214701
NM_001285404	THOC7	4.39807	2.78226	1.61582	0.0106631	THOC7	6.15829	4.46233	1.69597	0.000162269
uc002wfb.3	RP11-314N13.10	-4.19817	-6.48315	2.28498	0.0126287	RP11-314N13.10	-2.01411	-3.48642	1.47231	0.00178952
ENST00000527077	SLC44A3	-3.77033	-5.59349	1.82315	0.0454671	SLC44A3	-2.70852	-3.93584	1.22733	0.02922
ENST00000340800	ACSL4	-4.6025	-6.65435	2.05185	0.00706839	ACSL4	-2.255	-3.64239	1.38739	0.00188459
NM_001252122	PASK	3.69837	1.24379	2.45459	0.00585533	PASK	5.28515	2.26746	3.01769	4.85898e-05
ENST00000319006	TALDO1	2.90871	1.17797	1.73073	0.000436725	TALDO1	5.20711	2.67675	2.53035	2.75168e-08
ENST00000283629	UBP1	1.40587	0.015002	1.39087	0.04277	UBP1	2.34689	0.737949	1.60894	0.000282986
ENST00000252595	SLC27A1	-2.30596	-3.85119	1.54523	0.00410921	SLC27A1	0.34663	-1.5486	1.89523	0.00407977
ENCT00000319853	CATG00000068829.1	-1.86814	-3.17096	1.30283	0.0453181	CATG00000068829.1	-0.813156	-1.81735	1.00419	0.00140847
ENST00000375398	SVIL	-0.311887	-1.86146	1.54957	0.0422497	SVIL	0.847818	-0.753025	1.60084	0.00155831
ENST00000237853	ELL2	-3.9386	-5.26353	1.32493	0.0354502	ELL2	-2.56704	-3.57631	1.00927	0.0185324
ENST00000500945	ATG12	-3.33427	-4.36463	1.03036	0.00703359	ATG12	-0.366607	-1.53986	1.17326	0.00011372
ENST00000539966	STK24	-3.45067	-5.04339	1.59272	0.0331683	STK24	-1.99716	-3.06467	1.0675	0.00020869
ENST00000435765	PSMC2	-1.06598	-4.62476	3.55877	0.00293926	PSMC2	0.359564	-2.62711	2.98668	0.000583366
ENST00000372338	FIBCD1	-3.76343	-4.98945	1.22603	0.00571655	FIBCD1	1.04694	-0.366171	1.41311	0.00505471
ENST00000598635	TUBB4A	-4.63835	-6.33814	1.6998	0.0118934	TUBB4A	-3.01348	-4.325	1.31152	0.0190123
ENST00000620541	RIN3	1.27948	-1.79541	3.07489	0.00339515	RIN3	2.31008	-0.779395	3.08947	0.00285709
ENST00000357360	LAGE3	-1.42216	-2.61199	1.18983	0.0436422	LAGE3	1.01691	-0.198734	1.21564	0.0419859
ENST00000255198	ZBED3	-2.82869	-4.62381	1.79512	0.00939775	ZBED3	-0.601781	-1.73062	1.12884	3.86778e-05
ENST00000219596	MEFV	-1.90581	-3.17047	1.26465	0.0129391	MEFV	-1.04572	-2.34673	1.30101	0.00188489
ENST00000216133	CBX7	-0.814755	-2.37143	1.55668	0.0291543	CBX7	1.60153	0.150013	1.45152	0.00199699
ENST00000254584	ARFIP2	-2.83948	-4.46427	1.62479	0.00807013	ARFIP2	-2.23765	-3.84894	1.61129	0.000128008
ENST00000378024	AHNAK	-0.140012	-1.39089	1.25088	0.010678	AHNAK	1.3119	0.0379879	1.27391	0.000319407
ENST00000372237	TMEM53	-3.415	-5.06669	1.65169	0.00363892	TMEM53	-0.849323	-2.48934	1.64001	0.0346991
ENST00000302174	NUDT9	-5.25231	-7.43081	2.1785	2.59345e-05	NUDT9	-1.70312	-3.62914	1.92602	0.000876004
ENST00000322157	NPEPPS	0.441485	-0.988305	1.42979	0.0309122	NPEPPS	1.48669	-0.122561	1.60926	0.000262676
ENST00000281455	ACSL1	-2.87038	-4.82391	1.95353	0.0208866	ACSL1	-0.932267	-2.00661	1.07435	0.0257343
ENST00000324856	ARID1A	0.777279	-1.31804	2.09532	0.00900216	ARID1A	2.07802	-0.0340392	2.11206	9.39213e-06
ENST00000613315	UBAP2L	-3.64085	-4.88719	1.24634	0.014348	UBAP2L	-1.58707	-2.63288	1.04581	0.00125178
ENST00000355630	MKL1	1.47788	0.0510055	1.42687	0.00556051	MKL1	2.70287	0.729562	1.97331	3.13557e-06
ENST00000301873	LTBP3	0.0134004	-1.97767	1.99107	0.000446941	LTBP3	1.90585	-0.0598958	1.96575	4.12141e-06
ENST00000607983	DACT2	-2.57397	-3.70148	1.1275	0.000378514	DACT2	-1.01298	-2.21187	1.19889	0.000928558
ENST00000229794	MAPK14	-0.67224	-1.9787	1.30646	0.0355744	MAPK14	0.804891	-0.201009	1.0059	0.0147431
ENST00000324366	PRMT5	-0.433349	-1.90133	1.46798	0.0047317	PRMT5	0.972775	-0.68036	1.65314	3.6696e-05
NM_001345927	DDX60L	-1.34247	-2.56641	1.22393	0.01536	DDX60L	-0.321822	-1.57999	1.25817	0.00250186
ENST00000361818	MAP2K3	-3.62928	-4.91825	1.28896	0.0464093	MAP2K3	-2.48798	-3.73201	1.24403	0.0181239
ENST00000408028	SLC8A1	-3.86961	-5.6867	1.81709	0.0128394	SLC8A1	-2.69876	-4.50644	1.80768	0.000186307
ENST00000428599	CTNND1	-3.21299	-4.52283	1.30984	0.0273171	CTNND1	-0.895614	-2.24757	1.35196	1.28554e-05
ENST00000422090	NUP62	-4.76841	-6.0174	1.24899	0.000235829	NUP62	-3.02648	-4.04849	1.02201	0.0111197
ENST00000367840	DCAF6	-2.63749	-3.70241	1.06491	0.00184216	DCAF6	-1.41395	-2.63009	1.21613	7.62097e-06
ENST00000569529	FAM173A	-0.581537	-2.04519	1.46366	0.0381902	FAM173A	1.20867	-0.0797523	1.28842	0.00102238
ENST00000340595	SLC4A4	-2.83135	-4.25284	1.42148	0.00468912	SLC4A4	0.102739	-1.30696	1.4097	3.82762e-05
ENST00000389709	ZXDC	-3.353	-4.59082	1.23781	0.00630194	ZXDC	-2.09918	-3.13604	1.03686	0.000880161
ENST00000389589	SHOX2	-5.16982	-7.44014	2.27032	5.2195e-06	SHOX2	-2.33501	-3.87004	1.53504	0.00542257
ENST00000613571	AOC3	-2.6296	-3.92881	1.29921	0.0277461	AOC3	-0.991741	-2.2699	1.27816	0.00185199
ENST00000260599	KHK	-3.3162	-4.83781	1.52161	0.024832	KHK	-2.03748	-3.51136	1.47388	0.000532785
ENST00000356289	AMICA1	4.87224	3.13291	1.73933	0.00074627	AMICA1	5.59588	2.93916	2.65673	3.328e-06
ENST00000325658	PPM1A	-4.63252	-6.6372	2.00468	0.0101429	PPM1A	-3.10743	-4.44159	1.33416	0.00159606
ENST00000368426	ZBTB7B	-3.72938	-5.04386	1.31449	0.0146781	ZBTB7B	-1.19308	-2.99902	1.80594	0.00142367
ENST00000379803	SIN3B	-2.36784	-3.88599	1.51815	0.000489895	SIN3B	-0.334869	-1.62144	1.28657	0.000980902
ENST00000312216	MCTP1	-2.80546	-3.84229	1.03683	0.0324136	MCTP1	-1.45314	-2.72773	1.27459	2.31423e-05
ENST00000394646	RGS3	-3.50713	-4.55345	1.04633	8.84005e-05	RGS3	-2.38218	-3.81803	1.43585	0.00608242
ENST00000507845	UBE2D3	-1.65526	-2.66917	1.01391	0.0296773	UBE2D3	-0.0850476	-1.17098	1.08593	0.00435675
ENST00000381482	STK35	-0.639665	-2.32649	1.68683	0.00211965	STK35	1.22384	-0.575576	1.79942	1.12549e-05
ENST00000321358	YBX1	-4.08752	-5.32746	1.23994	0.00468955	YBX1	-2.35896	-3.51244	1.15348	0.0149286
ENST00000252936	TUBGCP2	-4.64252	-6.05955	1.41702	0.0165461	TUBGCP2	-1.20906	-2.31558	1.10653	4.96452e-05
ENST00000621115	ELN	-2.28337	-3.82034	1.53697	0.0468369	ELN	-0.0339134	-1.52718	1.49327	0.00872341
ENST00000261275	FAM189A1	-1.90963	-3.14319	1.23356	0.0146928	FAM189A1	0.0912092	-1.14773	1.23894	8.09017e-06
ENST00000265620	GNAS	-3.82863	-5.68996	1.86133	0.00194968	GNAS	-1.66367	-3.00403	1.34036	0.000489404
NM_001319198	S100A8	0.967886	-0.254164	1.22205	0.0486403	S100A8	3.07691	1.24663	1.83028	0.000330174
ENST00000587303	PTPRS	-3.92539	-5.87527	1.94987	0.000209629	PTPRS	-2.00562	-3.88061	1.87499	5.66102e-05
ENST00000455942	SLC22A18AS	-2.13909	-4.0287	1.88961	0.00423134	SLC22A18AS	1.71497	-0.554534	2.2695	0.00403281
ENST00000301633	BIRC5	-4.75074	-5.99846	1.24772	0.00522156	BIRC5	-1.26297	-2.3627	1.09973	0.0257177
ENST00000522003	PAX5	-3.45281	-5.30573	1.85292	0.0397659	PAX5	-2.57376	-3.75999	1.18623	0.0322349
ENST00000535121	GNAL	-3.5445	-5.3387	1.7942	0.0389243	GNAL	0.518813	-2.25745	2.77626	0.00308119
NM_001330420	LUC7L	-2.23155	-4.42646	2.1949	0.00794627	LUC7L	-1.23721	-3.35749	2.12028	0.000807807
ENST00000565677	STUB1	-3.7725	-5.74167	1.96917	0.00253318	STUB1	-1.59314	-2.93748	1.34434	0.000283969
ENST00000456829	VWA5A	3.70797	0.850217	2.85775	0.00119537	VWA5A	5.35235	2.07155	3.28081	4.37055e-06
ENST00000361113	ZNF627	-1.84448	-3.82956	1.98508	0.00180448	ZNF627	-0.112704	-2.12553	2.01283	3.46304e-05
ENST00000369168	FCGR1A	-1.40032	-3.08485	1.68453	0.026015	FCGR1A	-0.531398	-2.64192	2.11052	0.00191567
ENST00000243389	SLC36A1	-0.859079	-2.7884	1.92932	0.0400686	SLC36A1	0.650742	-0.761585	1.41233	0.0101777
ENST00000306336	C2orf68	4.8792	3.73601	1.14319	0.0353624	C2orf68	6.4398	4.1939	2.24589	2.52833e-05
ENST00000612612	NDUFC2-KCTD14	-1.60588	-3.14523	1.53934	0.0152699	NDUFC2-KCTD14	1.73609	0.202337	1.53376	0.0224556
ENST00000523200	TNIP1	-1.07773	-2.67371	1.59598	0.0205473	TNIP1	0.582722	-1.13617	1.71889	0.00027761
NM_001346743	CBX7	-2.30698	-3.62316	1.31618	0.0431581	CBX7	-0.287333	-1.48845	1.20111	0.00197184
ENST00000257981	KCNH3	-4.57556	-6.00051	1.42496	0.00697582	KCNH3	-0.326909	-1.92234	1.59544	0.000303636
ENST00000536410	DHRS7	-2.77532	-4.14044	1.36512	0.00400122	DHRS7	-0.0689172	-1.3682	1.29928	0.000550928
ENST00000305641	LCMT2	-3.48811	-4.86926	1.38116	8.42858e-05	LCMT2	-0.426353	-1.73828	1.31193	0.00101433
ENST00000504342	ACSL1	-3.21692	-5.57898	2.36206	0.017413	ACSL1	-1.40493	-2.7353	1.33037	0.0188983
ENST00000313667	ARHGEF2	-2.54358	-3.56284	1.01927	0.00261647	ARHGEF2	-0.226278	-1.61177	1.38549	0.000281339
ENST00000540021	MSH6	-4.91419	-6.5498	1.63561	0.0256792	MSH6	-3.6716	-5.02349	1.35189	0.00207422
MICT00000042171	CATG00000118111.1	2.97075	-0.633206	3.60396	0.000516115	CATG00000118111.1	4.6502	1.00914	3.64106	6.40615e-06
ENST00000301011	ZC3H18	0.358471	-0.776098	1.13457	0.0492519	ZC3H18	1.17552	-0.246237	1.42176	8.11288e-05
ENST00000266604	LLPH	-1.06756	-2.61858	1.55102	0.0339309	LLPH	-0.119472	-1.59619	1.47672	0.00788163
ENST00000367688	RABGAP1L	-4.44321	-6.56254	2.11933	0.0205628	RABGAP1L	-2.92691	-4.27546	1.34855	0.000339132
ENST00000529949	ABCB7	-5.00085	-6.53491	1.53406	0.0134626	ABCB7	-2.5492	-3.77748	1.22828	0.0104126
ENST00000558774	BMF	-0.274543	-1.58695	1.31241	0.000981138	BMF	2.80719	0.855172	1.95202	2.32848e-05
ENST00000612677	RAB44	-1.09494	-2.57473	1.47979	0.0348248	RAB44	-0.476186	-1.61928	1.1431	0.0199006
ENST00000395997	SALL4	4.29673	2.21008	2.08665	0.00771198	SALL4	6.62955	4.36761	2.26194	9.15472e-07
ENST00000377704	MGME1	-4.43934	-5.88312	1.44378	0.0149951	MGME1	-3.17408	-4.55688	1.3828	0.00102957
ENST00000246006	CD93	2.66065	1.26556	1.39509	0.0125046	CD93	4.0341	2.08718	1.94692	4.38015e-06
ENST00000358075	MAGT1	-2.36733	-4.04772	1.68039	0.00220325	MAGT1	0.0017716	-1.87836	1.88013	0.000295846
ENST00000539905	PDYN	-4.93103	-6.30707	1.37604	0.0280598	PDYN	-3.63689	-4.85215	1.21526	0.00704384
ENST00000394936	PSAP	0.832304	-0.433461	1.26576	0.00526405	PSAP	2.77934	1.55128	1.22806	5.14651e-05
ENST00000400237	RFPL2	-0.663137	-2.49095	1.82781	0.00669445	RFPL2	3.37375	1.24814	2.12562	0.00130471
ENST00000302017	ZNF467	-3.24891	-4.82664	1.57773	0.00131774	ZNF467	-2.01443	-3.04528	1.03085	0.00241709
ENST00000519374	ATP6V0E1	1.53026	-0.0891936	1.61945	0.0130215	ATP6V0E1	3.88023	1.88403	1.9962	0.00183765
ENST00000633691	DCTN1	-3.81462	-5.88552	2.0709	7.7708e-05	DCTN1	0.258885	-1.50828	1.76716	0.00513719
MICT00000047960	CATG00000116287.1	-4.33816	-6.24007	1.9019	0.00758182	CATG00000116287.1	-3.68772	-5.05977	1.37205	0.000297955
ENST00000336577	MMP25	0.160084	-1.79399	1.95407	0.00504308	MMP25	1.13005	-0.85648	1.98653	0.000818883
ENST00000440957	IFT122	-2.57465	-4.32887	1.75422	0.0115667	IFT122	-0.698341	-2.8928	2.19446	9.23376e-05
ENST00000607016	NUDT3	1.17034	-0.122721	1.29306	0.0485028	NUDT3	2.2879	0.833361	1.45454	0.000146285
ENST00000361689	MACF1	-4.53083	-6.42956	1.89873	0.0118912	MACF1	-2.649	-4.00587	1.35687	0.00458742
ENST00000553300	HNRNPC	-4.1595	-5.61103	1.45154	0.0119365	HNRNPC	-1.44755	-2.64863	1.20109	9.19174e-05
HBMT00000216098	CATG00000002338.1	-4.70796	-5.76928	1.06133	0.0282128	CATG00000002338.1	-2.92302	-3.94381	1.02078	0.00375255
ENST00000461735	SLC4A2	-1.80935	-3.06483	1.25548	0.00155935	SLC4A2	3.26074	1.54426	1.71648	7.61048e-05
ENST00000228865	CREBL2	-2.18922	-3.45257	1.26335	0.00211129	CREBL2	1.62591	0.014763	1.61115	0.000192595
ENST00000263285	LY9	0.352754	-0.693184	1.04594	0.0160765	LY9	3.32721	1.68688	1.64033	2.9944e-05
ENST00000262291	VMP1	-0.483871	-1.59121	1.10734	0.03468	VMP1	1.33444	0.295577	1.03886	0.000226577
ENST00000549035	POC1B	5.47978	3.48979	1.98999	0.0228374	POC1B	6.9817	3.91473	3.06697	0.000141465
ENST00000300933	TPM4	-2.68439	-3.95255	1.26815	0.000880872	TPM4	1.08553	-0.769889	1.85542	0.0115494
ENST00000646076	CTCF	-0.16298	-1.23723	1.07425	0.00918246	CTCF	1.17923	-0.232532	1.41177	0.000807029
ENST00000252445	ELOF1	-1.13481	-2.29757	1.16276	0.0222846	ELOF1	0.298832	-0.723569	1.0224	9.63257e-05
ENST00000560626	PEAK1	-3.29545	-4.60615	1.31071	0.0297021	PEAK1	-1.11781	-2.44738	1.32957	0.000104258
ENST00000418871	ZNF160	-3.59373	-6.43899	2.84526	0.00253233	ZNF160	-2.6851	-5.06748	2.38238	0.0095746
ENST00000357736	MAFG	-2.49396	-3.86067	1.36672	0.0365923	MAFG	0.938879	-0.768136	1.70701	0.00906707
ENST00000490107	SMYD3	-4.19799	-6.07078	1.87279	0.00602318	SMYD3	-0.362277	-2.24693	1.88465	1.68847e-05
ENST00000349015	ALDH3B2	-4.37285	-6.21884	1.84599	0.00302294	ALDH3B2	-0.753002	-2.43314	1.68014	8.84514e-06
ENST00000263665	CNTN3	-1.56017	-2.63273	1.07257	0.00096042	CNTN3	-0.277142	-1.80465	1.52751	6.29764e-05
NM_173544	FAM129C	-1.74483	-4.19679	2.45195	0.0242081	FAM129C	-0.721915	-2.63434	1.91243	0.00471575
NM_001353163	ZMYM2	-1.85251	-4.92508	3.07257	0.000138775	ZMYM2	2.21626	-0.53973	2.75599	1.76842e-06
ENST00000382108	SPATA13	-1.53861	-2.83657	1.29796	0.000554012	SPATA13	0.991499	-0.228274	1.21977	0.000158976
ENST00000245812	ALKBH7	0.112367	-1.24624	1.3586	0.0078905	ALKBH7	2.0443	0.534824	1.50947	0.00118344
ENST00000452929	KLC1	-4.16116	-6.0094	1.84823	0.0269562	KLC1	-3.26829	-4.44137	1.17308	0.00993656
ENST00000480456	JAM2	-0.517562	-3.55653	3.03897	0.0100758	JAM2	1.01761	-1.77018	2.78778	0.00118613
ENST00000400090	ATP5J	1.64643	-2.58204	4.22847	0.00312477	ATP5J	3.17361	-0.785571	3.95918	0.000327389
ENST00000644200	PAPLN	-3.32292	-5.42064	2.09773	0.00485392	PAPLN	-2.66801	-4.61509	1.94708	0.0002101
ENST00000295324	CDC42EP3	-0.180046	-1.51963	1.33958	0.00243558	CDC42EP3	1.47143	0.287507	1.18393	0.000201537
ENST00000437154	ADAM28	-0.33713	-1.74692	1.40979	0.0373006	ADAM28	0.764642	-0.542748	1.30739	0.00318702
ENST00000399820	WDR19	-2.54446	-4.51876	1.9743	0.00201357	WDR19	-0.196626	-1.66575	1.46913	0.000270587
ENST00000444946	SOD2	-1.42436	-3.50558	2.08122	0.0359938	SOD2	0.665287	-1.03866	1.70395	0.0169578
ENST00000611185	RNF145	0.0146345	-1.20657	1.22121	0.00732736	RNF145	2.3504	0.741632	1.60877	3.32639e-05
ENST00000498035	HM13	-3.82589	-5.64562	1.81972	0.0347375	HM13	-2.76984	-4.62899	1.85916	0.000324961
ENST00000637790	ASAH1	-4.07173	-6.24606	2.17434	0.0132871	ASAH1	-3.38289	-5.11737	1.73448	0.000717932
NM_001195388	FCRL5	-5.19587	-6.786	1.59013	0.0454902	FCRL5	-4.02294	-5.30344	1.2805	0.0149008
ENST00000439616	OGDH	-3.40293	-4.86899	1.46605	0.0178234	OGDH	-2.46243	-3.87283	1.4104	0.00116064
ENST00000529721	GDPD5	0.534384	-0.809196	1.34358	0.0225291	GDPD5	4.2127	2.18434	2.02837	5.2747e-05
ENST00000422156	PIP4K2C	-2.59837	-4.24412	1.64575	0.0139252	PIP4K2C	-0.897976	-2.07499	1.17701	0.00666979
ENST00000618250	RHNO1	-1.10788	-2.31462	1.20674	0.0393072	RHNO1	-0.554798	-1.99526	1.44046	9.1812e-05
ENST00000338145	UBE2D3	-3.63046	-5.06779	1.43733	0.00819906	UBE2D3	-1.62033	-2.88141	1.26108	9.14827e-05
ENST00000339562	NR4A2	-4.50822	-6.5651	2.05687	0.01178	NR4A2	-2.17097	-3.6417	1.47073	0.00838849
ENST00000451025	MAD2L1BP	-0.0222288	-1.77163	1.7494	0.000243797	MAD2L1BP	1.40326	-0.86275	2.26601	1.83006e-05
ENST00000528232	CTNND1	-2.76993	-3.89614	1.12621	0.0380601	CTNND1	-0.684986	-1.78807	1.10308	0.000439304
ENST00000343004	FAM122B	-4.26069	-5.62619	1.36551	0.0327808	FAM122B	-2.35784	-3.52825	1.17041	0.0215417
ENST00000335044	KIF9	-4.7772	-6.46002	1.68282	0.0384574	KIF9	-4.14322	-5.23814	1.09492	0.00413996
NM_001312691	TRIT1	-3.83426	-4.92463	1.09037	0.0360804	TRIT1	-1.50275	-2.63087	1.12813	0.000134067
ENST00000368905	SCNM1	-2.5974	-4.14826	1.55086	0.0305348	SCNM1	-1.65662	-3.04912	1.3925	0.000656152
ENST00000054950	RCN1	-2.76696	-6.14918	3.38222	0.000386225	RCN1	-2.21104	-5.03952	2.82847	4.19257e-06
ENST00000339875	MARCH1	-3.77813	-4.82382	1.04569	0.036165	MARCH1	-2.25994	-3.59833	1.33839	0.000924712
ENST00000529052	GYLTL1B	-3.41552	-5.62714	2.21161	5.7053e-05	GYLTL1B	-1.08817	-3.09789	2.00972	2.59591e-06
ENST00000629706	TCF7L2	-2.54243	-4.15721	1.61478	0.00164104	TCF7L2	-0.682054	-2.41523	1.73317	0.00775967
ENST00000421582	CCDC107	-0.331011	-2.5282	2.19718	0.0103469	CCDC107	3.65355	1.40971	2.24383	0.0097363
NM_001324459	MYLPF	-1.28282	-4.16222	2.87941	0.0243436	MYLPF	0.698005	-1.36641	2.06441	0.00972908
ENST00000392723	POGZ	-0.69223	-2.06347	1.37124	0.00842541	POGZ	-0.0874241	-1.43582	1.34839	0.000141119
ENST00000355868	WDR88	-4.18502	-5.35025	1.16523	0.00229771	WDR88	-1.88842	-2.94685	1.05843	0.00628661
ENST00000277458	ASB6	-3.0815	-4.39375	1.31225	0.0255046	ASB6	-1.54307	-2.61632	1.07325	0.000796496
ENST00000443950	HNRNPF	-4.91981	-5.97856	1.05875	0.0287325	HNRNPF	-2.924	-3.93105	1.00705	0.000544304
ENST00000356864	TNFRSF10C	-4.29012	-6.47519	2.18507	0.000459633	TNFRSF10C	-3.28861	-5.12282	1.83421	1.51188e-05
NM_001314039	DNAJA1	-1.17422	-2.57572	1.40149	0.0238934	DNAJA1	-0.149024	-1.51726	1.36824	0.00152715
ENST00000541206	RNF166	-4.07535	-5.15042	1.07507	0.0414962	RNF166	-1.0233	-2.04635	1.02306	4.4623e-05
ENST00000260010	TLR2	-3.64687	-5.75503	2.10815	0.0123886	TLR2	-2.6119	-4.26753	1.65563	0.000268611
ENST00000357337	MYCBP2	-1.98792	-3.67523	1.6873	0.00548797	MYCBP2	-0.470947	-1.90833	1.43738	0.00062475
ENST00000617928	CYFIP1	-3.15629	-4.73761	1.58131	0.0136374	CYFIP1	-1.4905	-3.23365	1.74315	6.93623e-05
ENST00000360465	ZNF528	1.96884	-1.15085	3.11969	0.00504151	ZNF528	3.4876	0.264696	3.22291	0.000505399
HBMT00000034416	CATG00000023963.1	-4.18194	-6.13936	1.95742	0.0149682	CATG00000023963.1	-2.53543	-3.96409	1.42866	0.00220911
ENST00000370028	ARHGAP4	-1.93408	-3.20536	1.27128	0.0283303	ARHGAP4	-0.872913	-2.06411	1.19119	0.00775263
ENST00000249750	ALDH1A2	-1.66272	-2.80547	1.14275	0.0240408	ALDH1A2	-0.148174	-1.16932	1.02114	0.0035859
ENST00000325602	P2RY13	-0.790114	-2.42939	1.63928	0.0203944	P2RY13	0.672807	-1.07189	1.7447	0.00646217
ENST00000313582	NFKBIB	-2.58685	-4.08286	1.496	0.0438351	NFKBIB	-1.04699	-2.12103	1.07404	0.00404044
ENST00000348729	SLC23A1	-3.53424	-4.74784	1.2136	0.0207904	SLC23A1	-1.89227	-3.02054	1.12827	0.00666459
ENST00000536810	TCF7L2	-2.53832	-4.56423	2.02591	0.00204958	TCF7L2	-0.674478	-2.70793	2.03345	0.0024414
ENST00000336686	LRRFIP2	-3.12461	-4.1855	1.06089	0.0184984	LRRFIP2	0.468379	-0.809036	1.27741	0.00100234
ENST00000397783	LUC7L	-2.19095	-4.43918	2.24823	0.0328971	LUC7L	-1.09686	-3.04623	1.94937	0.00144238
ENST00000415361	CTNND1	-3.61131	-5.0701	1.45879	0.024568	CTNND1	-1.37107	-2.58748	1.21641	0.000880366
ENST00000426700	C6orf52	1.20677	-2.37827	3.58504	0.00595226	C6orf52	2.96482	-0.451504	3.41632	0.000542485
ENST00000356010	MAPK8IP3	-3.27537	-4.5963	1.32094	0.0314449	MAPK8IP3	-1.98226	-3.05772	1.07546	0.0112746
ENST00000339007	LRRC25	-3.07016	-4.90728	1.83712	0.026069	LRRC25	-1.47289	-3.125	1.65211	0.0193522
ENST00000229634	NCOA7	1.57132	0.447355	1.12397	0.00309379	NCOA7	2.76426	0.964747	1.79951	7.04087e-05
ENST00000317269	DNAJC14	-0.631426	-1.75315	1.12172	0.00666892	DNAJC14	1.25214	-0.013668	1.26581	3.44005e-06
ENST00000540638	EPB41L3	-1.93931	-3.10878	1.16947	3.93819e-05	EPB41L3	1.17519	-0.213386	1.38858	0.000165503
ENST00000343218	DPYSL3	-5.38072	-6.60356	1.22284	0.0125883	DPYSL3	-2.74425	-4.12672	1.38247	0.00445405
ENST00000471229	ARMCX3	-4.15226	-6.71023	2.55797	6.16995e-06	ARMCX3	-1.93308	-3.69064	1.75756	0.00245405
ENST00000614496	MSH6	-4.42464	-6.41774	1.9931	0.00616844	MSH6	-2.95615	-4.9869	2.03075	0.000176491
ENST00000318596	SLC25A42	-4.67287	-6.42876	1.75589	0.00742682	SLC25A42	-2.00945	-3.12004	1.11059	0.00496888
ENST00000375773	KYNU	-3.61364	-5.426	1.81237	0.0204394	KYNU	-1.51845	-3.36874	1.85029	0.000313166
uc003vfy.3	DOCK4	-4.858	-6.60352	1.74552	0.0108543	DOCK4	-1.47746	-2.97167	1.49421	3.90325e-05
ENST00000340855	IDS	-3.04091	-4.09508	1.05416	0.019029	IDS	-0.7022	-1.77115	1.06895	6.01844e-05
ENST00000528499	APLP2	-2.1646	-3.65185	1.48725	0.00420993	APLP2	-0.697003	-1.73415	1.03715	0.000270119
ENST00000621062	GAS2L1	-3.75601	-5.15569	1.39969	0.0264415	GAS2L1	-0.0548025	-1.26313	1.20832	0.00182287
ENST00000376652	ENTPD6	-4.95353	-6.40543	1.4519	0.0272031	ENTPD6	-3.1305	-4.2288	1.0983	0.000176291
ENST00000450050	ASB6	-3.15521	-4.68244	1.52724	0.0156045	ASB6	-1.72572	-2.92482	1.1991	0.00117428
ENST00000377921	RSU1	-4.52492	-6.37681	1.8519	0.0109199	RSU1	-1.89197	-2.98826	1.09628	0.005217
ENST00000471785	PARP9	-2.9759	-4.47913	1.50323	0.00321892	PARP9	-1.72005	-2.78514	1.06508	0.0184392
ENST00000366773	ERMARD	1.19565	-0.445591	1.64124	0.0438539	ERMARD	1.80938	-0.186668	1.99605	0.0015973
ENST00000356000	RTN3	-5.27521	-6.55394	1.27873	0.0111336	RTN3	-2.13026	-3.13958	1.00933	0.000174567
ENST00000403231	KIF3A	-1.72844	-3.18366	1.45522	6.26838e-05	KIF3A	-0.511436	-2.51092	1.99948	0.000103044
ENST00000344442	LARP7	-3.32745	-4.89612	1.56867	0.000795358	LARP7	-0.286749	-1.86734	1.58059	0.000378199
NM_001317721	LRWD1	-4.95828	-6.30915	1.35086	0.00671055	LRWD1	-2.26323	-3.41209	1.14887	0.000346032
NM_001286196	C12orf43	2.30103	-1.09747	3.3985	0.0183072	C12orf43	4.01524	0.669725	3.34552	0.00227739
ENST00000544440	MYCBP2	-1.95269	-3.53663	1.58394	0.0102087	MYCBP2	-0.410697	-1.78228	1.37159	0.000973104
ENST00000418464	LAMB4	-4.77535	-6.24365	1.4683	0.00419356	LAMB4	-2.41969	-3.58747	1.16778	0.027605
ENST00000338252	CAST	-0.291518	-1.5071	1.21558	0.0142393	CAST	0.930717	-0.547688	1.47841	0.000492671
ENST00000297012	HIST1H2AA	-4.7738	-6.63712	1.86332	0.00676853	HIST1H2AA	-3.15911	-5.14777	1.98866	0.000717795
NM_007326	CYB5R3	-3.26503	-4.31657	1.05154	0.0205377	CYB5R3	-0.0805304	-1.25871	1.17818	0.0182515
ENST00000313005	BACE1	-2.94816	-4.42522	1.47706	0.045221	BACE1	-2.15397	-3.99342	1.83945	0.00134357
ENST00000614096	UBE3A	-0.926092	-2.82353	1.89744	0.0130683	UBE3A	0.170668	-1.82042	1.99109	7.78294e-05
NM_001305625	RP11-761B3.1	-1.05983	-2.46516	1.40532	0.00852327	RP11-761B3.1	1.31305	-0.160973	1.47403	0.000195835
ENST00000452673	CANX	-2.60704	-3.90259	1.29555	0.0102444	CANX	0.223958	-0.886112	1.11007	1.99727e-05
ENST00000381843	NUP155	-3.2915	-4.4	1.1085	0.0323106	NUP155	-1.44826	-2.47733	1.02907	0.000202134
ENST00000371472	NSMF	-2.61884	-4.15864	1.5398	0.00351206	NSMF	-1.83036	-3.05923	1.22887	0.00102859
NM_001199573	TRIM22	-2.02667	-3.5535	1.52683	0.00152212	TRIM22	-0.501407	-1.96015	1.45874	0.000288215
ENST00000641698	OR6B1	-3.10034	-4.96999	1.86965	0.00102627	OR6B1	-0.828834	-2.46584	1.63701	0.000237756
ENST00000533464	PHRF1	-3.66727	-4.72501	1.05774	0.0297076	PHRF1	-2.77022	-3.81064	1.04043	0.00175294
NM_001293072	RP5-1189D6.2	-4.53749	-5.76441	1.22692	0.0483938	RP5-1189D6.2	-3.03165	-4.64822	1.61657	0.00642688
ENST00000546027	SERPINB7	-4.6735	-6.43405	1.76056	0.001041	SERPINB7	-3.72731	-5.13167	1.40436	0.00328837
ENST00000272139	C1orf35	2.04538	0.993671	1.05171	0.0125243	C1orf35	3.20451	1.6625	1.54201	6.64243e-05
ENST00000405975	THADA	-0.958504	-2.59987	1.64136	0.01103	THADA	0.0319238	-1.87585	1.90777	4.31288e-06
ENST00000446231	SMG1	0.162846	-2.1855	2.34835	0.0158772	SMG1	1.11971	-1.21937	2.33908	0.000102724
ENST00000330125	EIF4ENIF1	-4.48004	-6.00686	1.52682	0.0095719	EIF4ENIF1	-2.99997	-4.03005	1.03007	0.000159318
ENST00000335753	SLK	-2.61053	-3.93929	1.32877	0.00109496	SLK	-1.23677	-3.04825	1.81148	0.000120104
ENST00000523293	REEP4	-3.04909	-4.90903	1.85994	0.000634347	REEP4	-1.18158	-2.33804	1.15646	0.00124833
ENST00000319928	MOB3C	-0.325784	-1.87503	1.54925	0.00853843	MOB3C	1.10472	-0.831278	1.93599	0.000550937
ENST00000403092	SLC8A1	-1.22017	-2.76225	1.54208	0.00798	SLC8A1	-0.127693	-1.37011	1.24242	0.000960463
ENST00000290158	KPNB1	-2.30731	-3.75071	1.4434	0.0158417	KPNB1	-1.05296	-2.17784	1.12487	0.021596
ENST00000316554	CCDC184	-0.459245	-1.65201	1.19276	0.00365991	CCDC184	2.13649	0.614969	1.52152	4.32423e-05
ENST00000354359	GNAS	-3.68852	-5.70885	2.02033	0.00164318	GNAS	-1.6897	-3.00613	1.31643	3.90894e-05
ENST00000176643	ALDH3A2	-3.87613	-5.68005	1.80393	0.0010594	ALDH3A2	-1.37319	-2.47171	1.09853	0.00449763
ENST00000373218	EIF4EBP2	-0.766801	-2.5386	1.7718	0.00742488	EIF4EBP2	0.666894	-0.87585	1.54274	8.87126e-05
NM_001322924	RCSD1	0.649499	-1.80871	2.45821	0.00661614	RCSD1	1.95869	-0.819057	2.77775	6.11115e-07
NM_006077	MICU1	-0.582388	-2.26666	1.68428	0.012749	MICU1	0.665098	-0.697021	1.36212	6.91788e-05
HBMT00001543751	CATG00000112865.1	-0.371088	-1.62288	1.2518	0.00880102	CATG00000112865.1	2.06009	0.359693	1.7004	0.000961243
ENST00000544681	C12orf57	-2.1386	-4.03508	1.89647	0.0165423	C12orf57	-0.0881446	-1.68242	1.59428	3.11803e-05
ENST00000395869	MYL3	4.53082	2.28591	2.24492	0.00115561	MYL3	6.2175	3.21988	2.99761	1.08868e-06
ENST00000342785	VCAN	-2.03726	-3.55824	1.52098	0.0170954	VCAN	-0.436328	-1.75492	1.31859	0.000357488
ENST00000369642	RHOC	-3.53497	-5.09995	1.56498	0.00350262	RHOC	-0.82961	-1.94386	1.11425	0.0028496
ENST00000250894	MAPK8IP3	-4.75693	-6.4772	1.72027	0.0327257	MAPK8IP3	-3.40226	-5.14148	1.73922	0.003218
ENST00000216124	ARSA	1.21252	0.187414	1.02511	0.0456958	ARSA	2.47653	1.26109	1.21544	0.000186787
ENST00000338370	AURKAIP1	-4.88668	-6.04976	1.16308	0.0334496	AURKAIP1	-1.78978	-3.24554	1.45576	0.00943671
ENST00000361055	UBA3	-3.36856	-5.73057	2.36201	1.59887e-05	UBA3	-0.615433	-3.43605	2.82062	9.00385e-05
ENST00000366481	TRIM58	-4.11057	-5.61101	1.50044	0.0402546	TRIM58	-2.28238	-3.55847	1.27609	0.00837526
ENST00000340738	PAPLN	-3.91083	-6.24913	2.3383	0.00718329	PAPLN	-3.06469	-4.9143	1.84961	0.000116017
ENST00000337288	STARD7	-0.108148	-1.78377	1.67562	0.00404839	STARD7	2.15657	0.406274	1.7503	2.02943e-05
ENST00000222482	CPA4	-4.38151	-5.9012	1.51969	0.0113749	CPA4	-1.79835	-3.09021	1.29186	0.000249789
ENST00000593587	HNRNPUL1	-3.82541	-5.09128	1.26587	0.0248088	HNRNPUL1	-2.66352	-4.10678	1.44326	0.000261856
ENST00000335325	ZNRF1	-3.55872	-4.87985	1.32112	0.000856456	ZNRF1	-1.95606	-4.01154	2.05549	5.03297e-05
ENST00000549701	DNM1L	-3.78346	-4.93735	1.15389	0.0283077	DNM1L	-1.96162	-3.09667	1.13505	0.00322541
ENCT00000146661	CATG00000024467.1	-1.62891	-2.89991	1.271	0.0489357	CATG00000024467.1	0.990196	-0.747966	1.73816	0.0411108
ENST00000548033	AK2	-3.51619	-5.28456	1.76837	0.00132211	AK2	-1.54963	-2.85747	1.30784	0.00361614
ENST00000324194	SLC25A36	2.90722	1.63032	1.2769	0.0403193	SLC25A36	3.6573	1.64014	2.01716	0.000116249
ENST00000450434	TRIM73	4.04214	0.615238	3.42691	0.00177183	TRIM73	5.69902	2.29983	3.39919	4.53449e-05
ENST00000645439	CCDC82	0.0782381	-3.07798	3.15621	0.000199094	CCDC82	2.20136	-0.529298	2.73066	4.4735e-06
ENST00000232766	KLHL18	1.84907	0.663784	1.18529	0.0111983	KLHL18	2.59216	0.906838	1.68532	8.85499e-05
ENST00000636584	HRH2	0.413528	-1.0655	1.47903	0.0118387	HRH2	1.53825	0.0758079	1.46244	0.000200359
ENST00000428746	RAI14	-3.48825	-5.39383	1.90558	0.00122626	RAI14	-1.92494	-4.13351	2.20857	0.00318827
ENST00000294702	GFI1	-2.51837	-3.84735	1.32898	0.00934903	GFI1	1.60022	0.0427016	1.55752	0.0342274
ENST00000433206	LASP1	-2.01377	-3.56601	1.55224	0.00248242	LASP1	0.283828	-0.819676	1.1035	0.00153677
ENST00000361568	PPT2	-2.83335	-5.61995	2.7866	0.000438596	PPT2	-1.27279	-3.64412	2.37133	6.7148e-05
ENST00000533050	FAM118B	-4.36677	-5.89945	1.53268	0.00849318	FAM118B	-1.76369	-2.85715	1.09346	0.00255185
ENST00000389054	DIAPH1	1.40817	0.247576	1.16059	0.0036898	DIAPH1	3.258	1.51067	1.74732	3.6133e-05
ENST00000440909	SERPINA1	-0.655923	-2.34227	1.68634	0.00321623	SERPINA1	0.947372	-0.674986	1.62236	0.000495562
ENST00000202017	PDRG1	-4.12514	-5.2317	1.10656	0.0368553	PDRG1	-3.43245	-4.49732	1.06487	0.00178255
ENST00000533400	CASP1	2.96487	1.79386	1.17101	0.0406508	CASP1	4.10779	2.3655	1.74229	0.000587501
ENST00000425574	CCPG1	-0.716743	-2.15586	1.43912	0.0293563	CCPG1	-0.325893	-2.10624	1.78034	0.000946305
NM_001160259	CNR1	-3.64974	-4.85571	1.20597	0.0207674	CNR1	-1.57432	-3.6509	2.07658	0.0137901
NM_001305040	ZNF33B	-2.92466	-4.14285	1.21818	0.0129199	ZNF33B	-1.39938	-2.67118	1.2718	0.000195117
ENST00000331666	EIF3C	-2.53008	-4.13233	1.60225	0.0460906	EIF3C	-0.16392	-1.43676	1.27284	0.000999654
ENST00000634613	MTUS1	-4.16358	-6.54707	2.38349	0.00304643	MTUS1	-2.32922	-4.39328	2.06407	0.000135599
ENST00000369577	ZNF292	-0.202573	-1.62226	1.41969	0.0203102	ZNF292	2.16563	0.469159	1.69647	0.000113436
ENST00000392334	CSNK1D	-4.10099	-5.13086	1.02987	0.013146	CSNK1D	-0.806326	-2.03694	1.23061	0.000219673
ENST00000592524	GJC1	-3.08832	-4.28821	1.19989	0.0004514	GJC1	-0.250415	-1.41384	1.16343	3.55512e-05
ENST00000642900	SRP72	2.25377	0.986988	1.26678	1.42207e-05	SRP72	3.395	1.4939	1.9011	5.69734e-05
ENST00000323523	TMEM45A	-4.4679	-5.46874	1.00083	0.000270102	TMEM45A	-1.86904	-2.97008	1.10104	0.0459511
ENST00000290219	IFNGR2	0.296715	-1.99882	2.29554	0.00255079	IFNGR2	0.92584	-1.67198	2.59782	0.000875009
ENST00000529487	CCDC180	-4.29313	-5.57577	1.28265	0.0298599	CCDC180	-1.9238	-3.22668	1.30288	0.00118358
ENST00000361658	ULK2	-0.573197	-3.21546	2.64226	5.64626e-06	ULK2	1.01857	-1.2859	2.30448	0.00130393
ENST00000617618	NLRP1	-1.24008	-2.39613	1.15604	0.0245428	NLRP1	0.466802	-0.731243	1.19805	0.00026144
ENST00000428394	HCLS1	-1.49044	-2.86063	1.3702	0.00905238	HCLS1	-0.210334	-1.29641	1.08608	0.000712759
ENST00000256257	RNF122	-0.722029	-2.15248	1.43045	0.0158594	RNF122	0.513482	-0.872151	1.38563	0.00792996
ENST00000470487	GOLIM4	-2.03879	-4.03608	1.99729	0.0352124	GOLIM4	-0.627177	-2.23801	1.61083	0.0133051
ENST00000368865	BUB3	-0.114783	-2.17345	2.05867	0.0106892	BUB3	1.46833	-0.342879	1.81121	0.00154405
ENST00000588868	STAT5A	-2.95961	-4.6378	1.67819	0.00344606	STAT5A	0.48677	-1.8164	2.30317	0.000446074
ENST00000627144	SMIM7	-4.33953	-5.65195	1.31243	0.0336895	SMIM7	-2.06747	-3.07091	1.00344	0.00013135
ENST00000428830	CHEK1	-0.674121	-2.34451	1.67039	0.0307115	CHEK1	1.27299	-0.166574	1.43957	0.00203098
ENST00000543196	GALNT6	-3.40618	-5.0787	1.67251	0.00409092	GALNT6	-3.05601	-4.44418	1.38817	0.000525997
ENST00000610761	MAPK8IP3	-4.34644	-5.92547	1.57903	0.0290088	MAPK8IP3	-3.37355	-4.57505	1.2015	0.00881548
ENST00000394854	PPP3CA	-4.19209	-5.59976	1.40767	0.0215822	PPP3CA	-2.90133	-3.9529	1.05157	0.00392809
ENST00000392203	LY9	-0.162862	-1.23275	1.06989	0.0167616	LY9	2.64045	1.15429	1.48616	6.52783e-05
ENST00000359653	ZRANB1	-4.4871	-6.77819	2.29109	0.00658807	ZRANB1	-3.42695	-5.22157	1.79462	9.93305e-05
ENST00000370950	SRSF11	-4.06586	-5.47983	1.41398	0.0161353	SRSF11	-1.73029	-3.09018	1.35989	0.000161514
ENST00000223073	RBM28	-1.19462	-3.51162	2.317	0.032224	RBM28	-0.631501	-2.83787	2.20637	0.00451562
ENST00000468582	LAMTOR4	-0.72118	-2.25535	1.53418	0.0275415	LAMTOR4	1.01715	-0.345151	1.3623	0.00123166
ENST00000261921	LOXL1	4.32699	1.81405	2.51295	0.010432	LOXL1	6.10908	3.18711	2.92197	7.51087e-05
ENST00000369748	CHI3L2	-3.7644	-4.82394	1.05954	0.0332034	CHI3L2	-1.1657	-2.19995	1.03425	0.000987539
ENST00000325719	OR52K2	-3.81716	-5.86802	2.05086	0.00999483	OR52K2	-2.1438	-3.37754	1.23374	0.0272218
ENST00000299432	MSS51	-1.4067	-3.2052	1.79851	0.000682822	MSS51	0.0691853	-2.16801	2.23719	0.00368758
ENST00000374650	CASP10	-2.60564	-4.07152	1.46587	0.0458464	CASP10	-1.40973	-2.49781	1.08808	0.0125842
ENST00000356674	HNRNPA2B1	-0.560989	-2.02893	1.46794	0.00515478	HNRNPA2B1	1.46053	0.152784	1.30774	0.000720216
ENST00000319500	KREMEN2	-3.96426	-5.66046	1.6962	0.0335879	KREMEN2	-3.23946	-4.77186	1.53241	0.00188751
ENST00000222120	RAB3D	1.48893	-0.00725934	1.49619	0.023524	RAB3D	3.23328	1.47469	1.75859	0.00219642
ENST00000395290	CELF1	0.468125	-1.49556	1.96369	0.0479908	CELF1	2.54564	0.697399	1.84824	0.00406108
NM_001322322	RALGPS1	-5.02814	-6.6345	1.60635	0.000274584	RALGPS1	0.223585	-1.16266	1.38624	0.000814871
ENST00000448616	FIBCD1	-5.03471	-6.46463	1.42992	0.00484878	FIBCD1	-2.85135	-4.03593	1.18458	0.013327
ENST00000368402	TPD52L1	-3.31465	-4.6671	1.35246	5.9823e-05	TPD52L1	-1.3544	-2.88427	1.52987	0.00260702
ENST00000395144	HYAL1	-3.15969	-4.56565	1.40596	0.0101031	HYAL1	-1.20413	-2.3535	1.14937	0.000473779
ENST00000532405	SLC24A4	-3.20061	-5.46848	2.26786	0.0255263	SLC24A4	-1.78522	-3.71445	1.92923	0.0112272
ENST00000229268	USP5	-3.066	-5.56088	2.49487	0.00107282	USP5	0.807725	-1.733	2.54072	3.83691e-05
ENST00000347642	RNF14	-3.61046	-4.89964	1.28918	0.0280251	RNF14	-1.27379	-2.65231	1.37852	0.0191978
ENST00000343619	ATP6V0A1	-0.847624	-2.07182	1.2242	0.018314	ATP6V0A1	-0.145504	-1.34382	1.19831	3.71262e-05
ENST00000352931	PTK7	-4.14597	-5.64565	1.49968	0.000355186	PTK7	-1.17017	-2.20522	1.03506	0.0100652
ENST00000371064	ZDHHC9	1.47543	0.356651	1.11878	0.00651678	ZDHHC9	3.97122	2.09505	1.87617	6.15742e-07
ENST00000601521	RPS5	-4.89596	-6.48412	1.58816	0.0179248	RPS5	-2.84573	-3.86482	1.01909	0.00762838

## Sheet: Test_vs_Control(hyper-down)
	Methylation					Expression
Transcript_ID	GeneSymbol	Test(mean)	Control(mean)	Foldchange	Pvalue(unpaired t-test)	GeneSymbol	Test(mean)	Control(mean)	Foldchange	Pvalue(unpaired t-test)

## Sheet: Test_vs_Control(hypo-up)
	Methylation					Expression
Transcript_ID	GeneSymbol	Test(mean)	Control(mean)	Foldchange	Pvalue(unpaired t-test)	GeneSymbol	Test(mean)	Control(mean)	Foldchange	Pvalue(unpaired t-test)

## Sheet: Test_vs_Control(hypo-down)
	Methylation					Expression
Transcript_ID	GeneSymbol	Test(mean)	Control(mean)	Foldchange	Pvalue(unpaired t-test)	GeneSymbol	Test(mean)	Control(mean)	Foldchange	Pvalue(unpaired t-test)
ENST00000271308	PSMA5	-2.37286	1.6257	-3.99857	2.77238e-06	PSMA5	0.0393129	3.27503	-3.23572	4.35965e-08
ENST00000262186	KCNH2	-2.1391	0.445026	-2.58413	5.34449e-05	KCNH2	-0.23952	2.00309	-2.24261	6.8636e-05
ENST00000614091	C19orf12	-6.16408	-3.7436	-2.42049	0.00366748	C19orf12	-4.66187	-2.12416	-2.53771	0.000966182
uc010ebd.1	B3GNT3	-3.10842	-0.298264	-2.81015	3.06203e-05	B3GNT3	-0.873454	1.51562	-2.38907	4.44476e-06
ENST00000510115	CACNA1G	-4.15673	-3.15038	-1.00635	0.00197125	CACNA1G	-1.71409	-0.56073	-1.15336	0.0258818
ENST00000414305	ENPP3	-3.26303	-1.93738	-1.32566	0.00522035	ENPP3	-1.37519	-0.0977964	-1.2774	7.62248e-05
ENST00000253251	UBE4B	-6.51209	-4.88024	-1.63185	0.00173093	UBE4B	-4.44199	-3.07946	-1.36254	2.55575e-05
ENST00000270233	BCAM	-1.63512	1.55036	-3.18548	1.69025e-06	BCAM	1.17122	3.20836	-2.03713	0.000499899
ENST00000380589	C20orf141	-0.372729	2.01587	-2.3886	1.6975e-05	C20orf141	1.81204	3.31258	-1.50054	1.05154e-05
ENST00000332900	TMEM105	-6.32584	-4.47905	-1.84678	0.0131843	TMEM105	-4.19296	-2.61271	-1.58024	0.0126267
ENST00000599223	IRF3	-5.74428	-3.87294	-1.87134	0.0143818	IRF3	-3.66929	-1.40837	-2.26092	0.00775511
ENST00000258091	CCT7	-0.354879	3.32525	-3.68013	8.79879e-07	CCT7	2.64073	5.30083	-2.66011	9.72394e-07
ENST00000620094	ZNF205	-3.92588	-1.43082	-2.49506	5.95679e-05	ZNF205	-0.0235497	1.76637	-1.78992	0.000154019
ENST00000457277	CFLAR	-1.55689	0.155559	-1.71245	0.0095366	CFLAR	0.97336	2.23991	-1.26655	0.00717662
ENST00000572600	CLUAP1	-1.19287	1.07489	-2.26777	0.00334327	CLUAP1	0.436998	1.9938	-1.5568	0.0368203
NM_080740	ZNF280A	-3.1663	-1.42727	-1.73903	0.000751557	ZNF280A	-0.069411	1.2624	-1.33181	0.0424454
ENST00000407025	PPP1R7	-2.34806	-0.327004	-2.02105	0.000207953	PPP1R7	-0.0566929	2.12363	-2.18033	6.59673e-05
ENST00000641600	OR8H1	2.85128	4.81189	-1.96061	0.0277867	OR8H1	4.73036	5.81731	-1.08695	0.0131375
ENST00000641874	OR5H1	-2.5659	2.3868	-4.9527	1.41375e-06	OR5H1	-0.325789	3.88515	-4.21094	9.87556e-07
ENST00000641374	OR9K2	-3.78135	-1.69027	-2.09109	1.08695e-05	OR9K2	0.719858	2.31835	-1.59849	0.0019606
ENST00000338591	KLHL17	-3.07446	-0.124513	-2.94995	0.00105419	KLHL17	-0.63839	1.61795	-2.25634	0.000417002
ENST00000333190	ZNF804B	-2.33195	-0.388429	-1.94352	0.00178511	ZNF804B	0.969194	2.10952	-1.14033	0.00548418
ENST00000413619	TMEM210	-4.28365	-3.24735	-1.0363	0.0159406	TMEM210	-1.90512	-0.889813	-1.0153	1.4767e-05
ENST00000357922	ASIC3	2.2388	4.62834	-2.38953	0.000217009	ASIC3	5.63364	7.32138	-1.68774	0.00127912
ENST00000442415	RAF1	-1.41593	1.31518	-2.73111	0.000164311	RAF1	1.62152	3.67605	-2.05453	0.000218881
ENST00000454930	KAT7	-2.86732	0.494358	-3.36168	0.00132266	KAT7	-0.00937512	3.27007	-3.27944	0.00422975
ENST00000392370	CALCRL	-5.3444	-2.6239	-2.7205	0.0183754	CALCRL	-4.00134	-0.802163	-3.19918	9.35927e-05
ENST00000301659	GSDMA	-1.36294	1.37126	-2.7342	5.87136e-05	GSDMA	2.21188	3.78843	-1.57655	2.81604e-05
FTMT26800005164	CATG00000032667.1	-2.22317	0.499133	-2.7223	0.000228096	CATG00000032667.1	1.92981	2.98251	-1.0527	0.0193635
ENST00000383693	LNP1	2.26294	4.25014	-1.9872	3.08006e-05	LNP1	4.94653	6.15085	-1.20432	0.000145416
ENST00000409150	NEMP2	-4.80502	-3.13094	-1.67408	0.000357545	NEMP2	-3.13429	-1.74427	-1.39002	0.0135858
ENST00000314250	TNS2	-0.895215	1.12741	-2.02262	0.00018931	TNS2	1.40043	2.82826	-1.42783	1.42491e-07
ENST00000355648	PHACTR3	-4.70478	-3.59622	-1.10856	0.0402513	PHACTR3	-3.02262	-1.67514	-1.34748	0.00514448
ENST00000379725	SPINK4	-2.29982	0.175921	-2.47575	7.16277e-06	SPINK4	-0.368741	1.72485	-2.09359	3.28315e-05
ENST00000616727	MUC13	-6.02983	-4.89754	-1.13229	0.013522	MUC13	-3.65666	-2.51923	-1.13743	1.74021e-05
ENST00000396751	ILK	-1.24931	0.997497	-2.24681	7.3251e-05	ILK	0.938496	2.61689	-1.6784	2.3416e-05
ENST00000270218	IL19	-3.55213	-1.90588	-1.64625	3.93646e-06	IL19	-2.20594	-0.932718	-1.27322	0.000585955
NM_001349295	VPS8	1.79929	4.18139	-2.38211	3.59117e-07	VPS8	4.55788	5.92063	-1.36274	3.78385e-05
ENST00000339313	SIGLEC10	-0.429808	2.52045	-2.95026	2.3201e-06	SIGLEC10	2.31358	4.39385	-2.08027	1.51522e-05
NM_001170937	FUS	-1.69003	-0.525306	-1.16472	0.0361412	FUS	-0.0646847	0.9924	-1.05708	3.41317e-07
ENST00000276826	ARHGAP39	-0.573201	3.64414	-4.21734	0.000167856	ARHGAP39	1.34076	4.9583	-3.61754	9.14323e-07
ENST00000257632	UPK3B	-3.48806	-1.82642	-1.66164	0.0020767	UPK3B	-1.86126	-0.589177	-1.27208	0.000906511
ENST00000298428	SEC61A2	3.24788	5.05938	-1.8115	0.000134882	SEC61A2	5.50136	6.65966	-1.1583	4.79883e-06
ENST00000301336	RILP	2.9151	4.89994	-1.98484	2.50651e-05	RILP	5.62461	6.89845	-1.27385	3.60558e-06
ENST00000315050	TNIP1	-1.47518	0.995555	-2.47073	2.33354e-05	TNIP1	1.765	3.27246	-1.50747	5.55466e-06
ENST00000366919	MAP3K4	-4.18908	-2.8874	-1.30168	0.000530099	MAP3K4	-2.46849	-1.24886	-1.21963	0.000131408
ENST00000474012	POC1A	-1.85436	-0.532245	-1.32211	0.00458557	POC1A	0.300145	1.53693	-1.23678	0.000351654
ENST00000399682	KRTAP5-4	0.892346	3.11933	-2.22698	0.000246501	KRTAP5-4	3.56504	5.14608	-1.58104	3.93924e-05
ENST00000424985	FAM71E2	-5.56943	-4.04367	-1.52575	0.0390617	FAM71E2	-3.98162	-2.85737	-1.12425	0.0350967
ENST00000586826	ETV4	0.424155	3.12601	-2.70185	2.17707e-05	ETV4	3.26261	4.73494	-1.47234	0.000891941
ENST00000391703	ZNF211	-3.50554	-2.41772	-1.08782	0.00450734	ZNF211	-0.937881	0.170327	-1.10821	0.00329043
ENST00000442744	UBA52	-1.31025	0.6655	-1.97575	0.00138108	UBA52	1.16734	2.74188	-1.57454	0.000963695
ENST00000373593	TMEM234	-5.32929	-4.28278	-1.04651	0.0109759	TMEM234	-1.93934	-0.703882	-1.23546	0.00548732
ENST00000375741	ARHGEF7	-2.19515	-0.818776	-1.37637	0.00612691	ARHGEF7	-0.638884	1.17672	-1.81561	9.17393e-06
NM_001197051	ZFP91-CNTF	-2.93406	0.953469	-3.88752	7.80515e-06	ZFP91-CNTF	0.270257	3.01436	-2.74411	8.16645e-06
ENST00000454393	IDNK	-3.77891	-2.43338	-1.34553	0.00623166	IDNK	-1.51443	-0.285221	-1.22921	0.00202813
ENST00000427067	ENPP2	-4.81904	-3.35692	-1.46212	0.00376309	ENPP2	-1.69154	-0.0408085	-1.65073	2.83087e-05
ENST00000539935	CACNB4	0.937469	3.57484	-2.63737	1.98921e-05	CACNB4	3.18059	4.98665	-1.80606	1.42406e-07
ENST00000366512	CNST	-2.56973	0.346169	-2.9159	1.53769e-05	CNST	0.12446	2.35254	-2.22807	2.23598e-06
NM_001320311	IMP4	-2.43692	-1.22841	-1.20851	0.00878055	IMP4	0.16239	1.19359	-1.0312	0.00414702
ENST00000397929	NETO1	-2.95497	-1.19454	-1.76044	0.000388599	NETO1	-0.051152	1.23952	-1.29067	0.00049953
ENCT00000160866	CATG00000027948.1	-1.80442	1.10203	-2.90645	2.07688e-05	CATG00000027948.1	0.464043	2.94305	-2.479	6.79784e-06
ENST00000360708	ZC3HC1	-0.561729	1.49015	-2.05188	9.46784e-05	ZC3HC1	2.10757	3.16094	-1.05337	0.000255381
ENST00000377867	ASB10	-4.34314	-3.29743	-1.04571	0.0156824	ASB10	-1.71961	-0.401871	-1.31774	0.000250722
ENST00000354420	RNH1	-4.03327	-2.22847	-1.8048	0.000317719	RNH1	-1.11786	0.69027	-1.80813	4.27823e-06
ENST00000268605	NOL3	-5.44355	-4.28517	-1.15838	0.000249812	NOL3	-3.56031	-2.31026	-1.25006	0.0259701
ENST00000371712	INPP5E	-5.91632	-4.24584	-1.67048	6.54472e-05	INPP5E	-4.32911	-2.52442	-1.80468	5.00786e-08
ENST00000330710	HHIPL1	-5.46967	-3.99731	-1.47236	0.00981228	HHIPL1	-2.95595	-1.67445	-1.2815	0.00157153
ENST00000374519	P2RY4	-1.06757	1.29567	-2.36324	2.99486e-05	P2RY4	1.22747	2.88449	-1.65702	5.79919e-07
ENST00000389048	ALK	-1.82356	0.168274	-1.99183	6.94297e-05	ALK	1.22976	2.31112	-1.08136	0.00218823
ENST00000377095	SLC25A39	0.895896	3.05163	-2.15573	5.25407e-05	SLC25A39	3.71501	4.90487	-1.18986	0.000555127
ENST00000218147	BCORL1	1.20598	3.5698	-2.36382	2.91204e-05	BCORL1	3.52961	5.17091	-1.6413	5.489e-06
ENST00000533150	SULT1A2	-0.76912	1.63385	-2.40297	0.000201528	SULT1A2	1.82585	3.51241	-1.68656	1.64924e-06
ENST00000504762	SPINK2	-5.43916	-4.17347	-1.26569	0.0497501	SPINK2	-3.28704	-1.75939	-1.52765	6.54407e-05
ENST00000533054	ROBO4	0.272528	2.26125	-1.98873	0.00123077	ROBO4	2.71142	3.88749	-1.17607	4.20108e-05
NM_001317745	ALAD	-2.50595	-0.913449	-1.59251	0.00149131	ALAD	-0.640529	0.853687	-1.49422	1.84526e-06
ENST00000508835	SLC41A3	-4.95688	-3.09732	-1.85957	0.00315982	SLC41A3	-3.18193	-1.21484	-1.96709	1.83799e-06
ENST00000461745	ROBO2	-3.01947	-1.28551	-1.73396	0.000317326	ROBO2	-0.531675	0.901645	-1.43332	0.000135521
ENST00000596217	NUP62	-3.15273	-1.51648	-1.63626	0.00073974	NUP62	-0.0707145	1.35205	-1.42276	4.39336e-07
ENST00000366927	LYPLAL1	-2.53342	-0.263981	-2.26944	0.00160973	LYPLAL1	-0.317262	2.23779	-2.55505	0.000120172
ENST00000618336	TNFSF8	-1.27497	0.75233	-2.0273	0.000147715	TNFSF8	1.28148	2.60819	-1.32671	0.00063948
ENST00000409222	FAM131B	-4.83646	-3.6572	-1.17926	0.000680555	FAM131B	-3.3151	-1.75085	-1.56425	0.000231751
ENST00000393197	IL1F10	2.45946	4.62862	-2.16917	1.0586e-05	IL1F10	5.229	6.44154	-1.21253	3.41514e-05
ENST00000262545	PCSK2	-1.99881	0.184048	-2.18286	0.000170245	PCSK2	0.910123	2.53882	-1.6287	0.000195506
ENST00000286494	ARHGEF25	-0.0249881	2.35121	-2.3762	3.09225e-05	ARHGEF25	2.44593	4.00185	-1.55592	1.0308e-05
ENST00000553892	RALGAPA1	-3.71063	-2.21619	-1.49444	0.030211	RALGAPA1	-2.07724	-0.327243	-1.75	0.000656346
ENST00000604834	HEATR9	-3.73537	-2.46566	-1.26971	0.00246982	HEATR9	-1.62298	-0.346916	-1.27606	6.67318e-07
ENST00000416849	TBXAS1	-3.05527	-1.98352	-1.07176	0.0276313	TBXAS1	-1.26789	-0.100988	-1.1669	6.61826e-06
ENST00000421033	ZNF415	-4.19013	-2.28281	-1.90732	0.00223652	ZNF415	-2.13669	0.411755	-2.54844	0.000280208
ENST00000310791	REP15	-3.99932	-2.98448	-1.01484	0.00739204	REP15	-2.48511	-1.12867	-1.35644	0.000239411
uc021ogc.1	UBE4B	-1.42544	0.504024	-1.92946	0.000440128	UBE4B	0.0523993	2.00337	-1.95097	3.65689e-06
ENCT00000171106	CATG00000030444.1	-4.11937	-2.07713	-2.04224	0.00235855	CATG00000030444.1	-2.56962	-0.405464	-2.16415	5.41734e-05
ENST00000398020	TMEM55B	-2.34713	-0.836844	-1.51029	0.000168064	TMEM55B	0.546473	1.58747	-1.041	0.000283804
ENST00000342665	SOX12	-2.12763	0.311958	-2.43959	0.000134471	SOX12	-0.867585	1.14918	-2.01677	6.32396e-08
ENST00000366839	SRP9	-3.38883	-2.17763	-1.21121	6.48768e-06	SRP9	-1.82892	-0.655558	-1.17336	0.0166008
ENCT00000478366	CATG00000113928.1	0.132648	3.29915	-3.1665	4.53008e-06	CATG00000113928.1	2.74526	4.94015	-2.19489	2.45086e-06
ENST00000367339	ULBP3	-4.45973	-3.03236	-1.42737	0.00449927	ULBP3	-2.42513	-0.905117	-1.52002	0.000151464
NM_001321904	RTN4	-4.33266	-3.14846	-1.18421	0.0144609	RTN4	-0.36792	0.774777	-1.1427	1.4122e-05
ENST00000302550	DESI2	-1.27649	0.352932	-1.62942	0.00215707	DESI2	1.25886	2.31803	-1.05917	6.43793e-05
ENST00000370263	CHRNA4	-5.67446	-4.18035	-1.49412	0.0125917	CHRNA4	-2.68106	-1.17786	-1.5032	0.00156392
ENST00000170150	BPIFB2	-4.78868	-3.47716	-1.31152	0.00118957	BPIFB2	-1.02589	0.233043	-1.25894	0.000845235
ENST00000344550	CEACAM3	-1.23045	0.85447	-2.08492	8.72261e-05	CEACAM3	1.12203	2.45457	-1.33255	6.25109e-05
ENST00000239587	TTLL2	-2.86228	-0.374729	-2.48755	0.000154072	TTLL2	-0.809033	1.55476	-2.36379	1.27292e-05
ENCT00000178863	CATG00000032578.1	-2.32346	-1.18314	-1.14032	0.00466064	CATG00000032578.1	0.584768	1.71528	-1.13051	0.00172249
ENST00000252252	KRT6B	-4.14661	-1.15191	-2.9947	0.000163855	KRT6B	-2.39717	0.513667	-2.91084	2.13203e-07
ENST00000378961	CHGB	-3.50856	-2.02543	-1.48313	0.00201138	CHGB	-1.3144	0.239229	-1.55363	9.54255e-05
ENST00000394070	STAMBP	2.10659	4.1262	-2.01961	3.83975e-05	STAMBP	5.02614	6.03979	-1.01366	6.75313e-05
ENST00000246646	KRT38	-3.48169	-1.33801	-2.14368	0.000977788	KRT38	-1.8677	0.480836	-2.34853	2.16673e-07
ENST00000372126	C10orf99	-0.884462	0.983672	-1.86813	0.000873402	C10orf99	1.28615	2.61676	-1.33061	2.92757e-06
ENST00000360105	NFIX	-1.66339	0.712693	-2.37608	1.7415e-06	NFIX	0.466989	2.20517	-1.73819	2.78167e-05
NM_001331031	ETNPPL	-4.10083	-2.93321	-1.16762	0.028926	ETNPPL	-2.17278	-1.09944	-1.07334	0.00124676
ENST00000560780	PATL2	-2.3002	1.76756	-4.06776	3.0112e-06	PATL2	-0.00760544	3.45986	-3.46746	4.35092e-08
ENST00000393637	FGFR4	-0.600534	2.27335	-2.87388	2.89627e-05	FGFR4	2.53766	4.31177	-1.77411	2.7896e-05
ENST00000575898	ZNF232	-1.47127	-0.044821	-1.42645	0.000174056	ZNF232	1.09548	2.14416	-1.04869	2.66168e-05
ENST00000542113	NKRF	-2.50572	0.134954	-2.64067	2.42865e-05	NKRF	0.158172	2.15842	-2.00025	9.84592e-07
ENST00000350549	PRSS37	3.23931	4.99835	-1.75903	0.000372258	PRSS37	5.82657	6.96553	-1.13895	7.67347e-06
ENST00000339738	DUSP15	-4.26625	-2.72491	-1.54135	0.000222527	DUSP15	-1.21304	0.0996581	-1.3127	0.000168713
ENST00000522476	NDRG1	-2.04524	0.523779	-2.56902	2.97436e-05	NDRG1	0.60677	2.42632	-1.81955	2.90986e-06
ENST00000345716	NISCH	1.40011	3.23574	-1.83563	0.000195283	NISCH	4.29985	5.38045	-1.08059	1.3295e-05
ENST00000474861	LAMTOR5	0.950951	2.71556	-1.76461	0.000323087	LAMTOR5	2.2915	3.85943	-1.56794	7.597e-07
ENST00000373709	SERINC2	-1.72975	0.156253	-1.88601	0.000989423	SERINC2	0.19783	1.72367	-1.52584	3.53049e-05
ENST00000375215	SMIM5	-2.19453	-0.623433	-1.5711	0.000277998	SMIM5	0.710249	1.73101	-1.02076	0.00473217
ENST00000537083	TRPV4	-3.65289	-1.1964	-2.45649	4.1197e-05	TRPV4	-1.10531	0.694717	-1.80003	0.000183947
ENST00000393808	ST3GAL5	-4.5806	-3.43956	-1.14103	0.002987	ST3GAL5	-1.89502	-0.794479	-1.10054	9.3974e-06
ENST00000376922	ARHGAP27	-3.5432	-1.91044	-1.63276	0.000436749	ARHGAP27	-0.906898	0.447421	-1.35432	5.48556e-05
ENST00000375597	MCF2L	-5.11947	-3.62446	-1.49501	0.00166311	MCF2L	-3.60502	-2.26796	-1.33706	0.000257838
ENST00000318008	LASP1	-1.07372	1.19952	-2.27324	2.00035e-05	LASP1	0.7021	2.57644	-1.87434	3.0383e-06
ENST00000543307	FXYD5	-2.34829	0.120051	-2.46834	1.17356e-05	FXYD5	1.03157	2.58982	-1.55825	0.00251671
ENST00000373299	STXBP1	-5.98411	-3.5704	-2.41371	0.000360045	STXBP1	-3.37301	0.0154803	-3.38849	9.55718e-05
ENST00000306072	ISG20	-2.3025	-1.11812	-1.18439	0.00630791	ISG20	-0.432699	0.600921	-1.03362	0.000804031
ENST00000583337	KLF14	-1.58779	0.541472	-2.12926	0.00106019	KLF14	0.398053	2.4763	-2.07825	4.0917e-07
ENST00000369485	RNGTT	-3.30989	-1.75562	-1.55427	0.00327405	RNGTT	-1.34169	-0.0971692	-1.24452	1.36977e-06
ENST00000322684	MSI2	-4.30657	-2.81911	-1.48746	0.00198502	MSI2	-1.60526	0.0174226	-1.62268	0.000789907
ENST00000402285	RPS27A	-3.45551	-2.13134	-1.32417	0.00735096	RPS27A	0.276323	1.29209	-1.01577	0.00753352
ENST00000396128	KLHL28	-3.48591	-1.81242	-1.67349	0.00290618	KLHL28	-1.51167	0.520058	-2.03173	5.78032e-06
ENST00000369799	AHCYL1	-4.83783	-3.15868	-1.67915	0.000159562	AHCYL1	-2.27884	-0.406409	-1.87243	0.000164313
ENST00000421063	PHYHD1	-3.58643	-1.9393	-1.64714	0.000472288	PHYHD1	-1.30847	0.370842	-1.67932	0.00147222
NM_001198533	OXR1	-2.76184	-1.1255	-1.63635	0.000530629	OXR1	0.0711952	1.27879	-1.2076	5.22085e-05
ENST00000454243	PHYHIP	-0.200753	1.98322	-2.18398	4.86435e-05	PHYHIP	1.89185	3.37462	-1.48278	4.2116e-07
uc011abj.2	SLC2A4RG	-1.17576	1.098	-2.27376	4.01623e-05	SLC2A4RG	1.92372	3.33281	-1.40909	3.45569e-06
ENST00000327939	ZAR1	3.56071	5.44039	-1.87967	1.72217e-06	ZAR1	6.19471	7.33933	-1.14463	5.81625e-07
ENST00000590625	IL11	-2.67833	-1.30651	-1.37182	0.00295117	IL11	0.0417935	1.34965	-1.30785	5.21689e-08
ENST00000200457	TRIP6	-1.5779	0.500297	-2.07819	4.96176e-05	TRIP6	0.350232	2.13551	-1.78528	9.23789e-07
ENST00000342066	SAMD11	0.566684	2.54557	-1.97889	0.000120692	SAMD11	3.00279	4.02787	-1.02509	4.79136e-05
ENST00000377050	UBD	-5.63668	-4.22182	-1.41485	0.00138042	UBD	-2.9155	-1.84313	-1.07237	0.00674907
ENST00000353225	IL37	-1.12806	0.517916	-1.64598	0.00039549	IL37	0.909196	2.06816	-1.15896	6.13325e-06
ENST00000371174	DNTT	-4.71596	-3.68268	-1.03329	0.0420472	DNTT	-2.37223	-1.36495	-1.00728	0.000162513
ENST00000643188	GSS	-1.17663	1.69579	-2.87242	2.84923e-06	GSS	2.01487	3.9017	-1.88682	1.69032e-05
ENST00000576060	TMEM95	-3.44583	-1.99594	-1.44989	0.00164468	TMEM95	-0.656812	0.667703	-1.32451	0.00204407
ENST00000457599	ARID1A	-0.897387	1.63877	-2.53616	0.000190405	ARID1A	1.06157	2.98822	-1.92665	3.72836e-06
ENST00000620120	CMB9-55F22.2	-1.5955	2.08356	-3.67906	7.07417e-07	CMB9-55F22.2	1.07735	3.8238	-2.74645	1.89319e-07
ENST00000457378	SUN1	-0.634953	1.24534	-1.88029	5.2525e-05	SUN1	1.41802	2.75389	-1.33587	2.42204e-05
ENST00000346299	MTMR2	-3.86564	-2.70507	-1.16057	0.0118663	MTMR2	-1.42651	-0.0928376	-1.33367	7.33587e-05
MICT00000272457	CATG00000074072.1	-6.11374	-3.49397	-2.61977	0.00199153	CATG00000074072.1	-4.54387	-2.2598	-2.28407	3.61294e-05
ENST00000537739	HDGF	-1.19349	1.26517	-2.45866	0.000100096	HDGF	1.62288	3.2067	-1.58382	0.00108816
ENST00000636954	EFHC1	-3.26392	0.166635	-3.43055	1.14321e-05	EFHC1	-0.403621	2.65696	-3.06058	9.43392e-06
ENST00000376970	MYH14	-2.66688	-0.577161	-2.08972	5.94448e-05	MYH14	-0.233577	1.55183	-1.78541	2.20481e-05
ENST00000268661	RPL3L	-1.79358	0.894228	-2.68781	4.824e-05	RPL3L	2.02171	3.34221	-1.3205	0.00437315
ENST00000354181	SLC12A6	1.38457	3.34846	-1.96388	0.000475696	SLC12A6	3.42432	4.62554	-1.20122	3.44396e-06
ENST00000380059	SLC4A11	-4.11069	0.0349412	-4.14563	2.44731e-05	SLC4A11	-0.992215	2.41884	-3.41105	2.35068e-05
ENST00000357627	OR14A16	-4.92917	-3.86079	-1.06838	0.021641	OR14A16	-3.2522	-1.46795	-1.78425	1.19963e-05
ENST00000375105	PLA2G2D	-0.0194485	3.30737	-3.32682	3.62379e-06	PLA2G2D	3.2687	5.18427	-1.91558	1.20546e-06
ENST00000597503	ZNF415	-3.96754	-1.35453	-2.61301	0.000183159	ZNF415	-1.89583	1.19816	-3.09398	8.70135e-05
ENST00000618590	NUDT2	-0.65888	2.31044	-2.96932	8.37171e-06	NUDT2	1.61404	3.73246	-2.11842	1.89618e-07
ENST00000528014	FXYD2	-0.253949	2.97492	-3.22887	9.0247e-06	FXYD2	2.16774	4.53151	-2.36377	5.55215e-06
ENST00000337672	MED19	-0.0651765	2.37522	-2.44039	1.06438e-05	MED19	3.59773	4.77192	-1.17419	0.000804479
ENST00000367897	PBX1	-3.20714	-1.83176	-1.37538	0.00181612	PBX1	-0.716674	0.769096	-1.48577	0.00068085
ENST00000290015	WNT9B	-1.56299	0.364123	-1.92712	7.57318e-05	WNT9B	1.22306	2.43624	-1.21318	0.000105661
ENST00000342743	TMEM215	-4.74074	-3.01689	-1.72385	0.00214376	TMEM215	-1.71279	0.0140488	-1.72684	0.00488314
ENST00000466380	NR1I2	-0.18937	2.47384	-2.66321	1.76631e-05	NR1I2	2.9426	4.55727	-1.61467	0.000317693
ENST00000255226	SLC14A2	-2.01629	0.86228	-2.87857	5.06472e-05	SLC14A2	0.211614	2.64838	-2.43676	1.85492e-07
ENST00000302539	ABCC8	-4.53647	-3.14865	-1.38782	0.0076348	ABCC8	-2.35483	-1.19254	-1.16228	7.65257e-05
ENST00000423850	CIDEC	-2.12533	0.755174	-2.88051	6.80891e-05	CIDEC	1.30572	3.1819	-1.87617	0.000167369
ENST00000328828	SH2D7	-1.45728	-0.156889	-1.30039	2.18126e-05	SH2D7	-0.178689	0.826593	-1.00528	0.00161778
ENST00000554864	DTNA	-1.55572	3.49144	-5.04715	2.01586e-06	DTNA	1.63206	5.54124	-3.90918	3.10727e-06
ENST00000621784	CRABP2	-3.63515	-2.34191	-1.29324	0.00567675	CRABP2	-1.28004	-0.00915573	-1.27088	0.000367987
ENST00000370508	GOT1	-3.39865	-1.48607	-1.91258	0.000123069	GOT1	-0.187663	1.23698	-1.42464	4.79361e-05
ENST00000344429	NOVA1	-4.78572	-1.63349	-3.15223	0.000414444	NOVA1	-2.14271	0.681709	-2.82442	0.000567861
ENST00000341119	SLC25A40	-3.09165	-2.06316	-1.02848	0.0156519	SLC25A40	-0.396981	0.621041	-1.01802	0.00260924
ENST00000391804	KLK11	1.89717	4.30042	-2.40325	2.42571e-05	KLK11	4.60525	6.4041	-1.79885	3.16105e-06
ENST00000525680	TP53I11	1.93851	4.42947	-2.49096	2.60044e-06	TP53I11	4.95545	6.80592	-1.85047	1.64799e-05
ENST00000269209	GAREM1	-4.87849	-3.62411	-1.25438	0.00193527	GAREM1	-3.1071	-1.63644	-1.47066	0.000191865
ENST00000374395	RCAN3	-0.621751	2.97008	-3.59183	1.66034e-07	RCAN3	2.40331	4.00222	-1.59891	1.21e-09
ENST00000569035	NEIL1	-2.65292	0.414218	-3.06714	2.25779e-05	NEIL1	-0.337091	2.35892	-2.69601	7.53914e-07
ENST00000415613	MAPT	-2.68797	-0.0409625	-2.647	1.67201e-05	MAPT	0.511833	2.26513	-1.75329	9.98359e-06
ENST00000269593	IGFBP4	3.26859	5.31728	-2.04868	5.38355e-05	IGFBP4	5.47006	6.97415	-1.50409	6.82855e-07
ENST00000286749	SLC28A1	-3.42566	-1.88168	-1.54398	0.000312606	SLC28A1	-0.63863	1.1242	-1.76283	2.07326e-06
ENST00000409894	POLR1B	-4.19836	-0.931237	-3.26713	0.000247889	POLR1B	-1.62147	1.29616	-2.91763	0.000107478
ENST00000620225	PCGF2	-0.83441	0.862332	-1.69674	0.00089743	PCGF2	1.1851	2.37212	-1.18702	9.76451e-05
ENST00000286955	FUT6	-3.15702	-1.25494	-1.90208	8.60228e-05	FUT6	-0.364781	0.895942	-1.26072	0.00201977
ENST00000254325	RFX1	-2.59642	-0.351255	-2.24516	1.04497e-05	RFX1	0.0971485	2.0443	-1.94715	6.23035e-05
ENST00000292609	PGLYRP2	-1.7103	1.4139	-3.1242	1.35358e-05	PGLYRP2	0.809156	3.16653	-2.35738	4.65644e-07
NM_001346400	PGAP2	-1.66065	0.490168	-2.15082	0.0043504	PGAP2	-0.305097	1.11524	-1.42033	0.000748126
ENST00000551809	GPR84	-1.92639	0.549413	-2.4758	0.000138647	GPR84	-0.0852469	1.9758	-2.06105	6.39626e-08
ENST00000369102	C1orf54	-1.0965	1.59072	-2.68722	8.8877e-06	C1orf54	0.957286	3.09109	-2.1338	2.96148e-06
ENST00000458240	MYL7	-1.98395	-0.0465504	-1.9374	2.54889e-05	MYL7	-0.0933592	1.48335	-1.57671	0.000113021
ENST00000451498	ZAP70	1.41063	3.13496	-1.72433	0.000941618	ZAP70	3.66141	4.69636	-1.03494	4.23072e-05
ENST00000395301	IZUMO4	-2.75684	-1.55348	-1.20336	0.00112601	IZUMO4	-1.13672	-0.0424497	-1.09427	0.00121868
ENST00000377091	MLLT10	-0.359072	2.11776	-2.47683	3.31595e-06	MLLT10	1.48573	3.05211	-1.56638	0.000937159
HBMT00000232437	CATG00000003943.1	1.50528	3.64597	-2.14069	0.00613711	CATG00000003943.1	4.0179	5.33621	-1.31831	0.00469178
ENST00000414043	CAMTA2	-4.67862	-0.347946	-4.33068	0.00140352	CAMTA2	-2.44284	1.51389	-3.95673	8.47931e-06
NM_001304959	CCDC92	-1.40092	1.77868	-3.17961	1.10947e-05	CCDC92	0.414007	3.48672	-3.07271	5.2113e-08
ENST00000528163	IL32	-3.14398	-1.18933	-1.95465	3.66859e-05	IL32	-1.0579	0.440923	-1.49882	1.64436e-05
ENST00000236918	TNNT2	0.944237	2.99684	-2.0526	0.000528258	TNNT2	2.94457	3.99994	-1.05538	0.00141233
ENST00000520337	CTHRC1	-6.16133	-4.26852	-1.89281	0.00810085	CTHRC1	-2.60898	-0.910279	-1.6987	0.0067352
ENST00000380433	UCN3	-0.582029	1.70404	-2.28607	9.83654e-05	UCN3	1.24148	2.88689	-1.64541	5.84776e-07
ENST00000614495	BCL2L12	-2.0578	-0.750204	-1.30759	0.00326975	BCL2L12	0.276472	1.50587	-1.2294	2.67449e-06
ENST00000533290	KBTBD4	-2.48213	-0.30721	-2.17492	0.000373194	KBTBD4	-0.74972	1.18375	-1.93347	2.56602e-06
ENST00000645482	TPM2	0.252014	1.614	-1.36199	0.036082	TPM2	1.2888	2.38487	-1.09607	0.00084605
ENST00000359926	PHACTR3	-1.96501	0.293123	-2.25814	0.00019828	PHACTR3	1.01791	2.25408	-1.23617	0.000244028
ENST00000293883	WDR24	-0.230916	1.78123	-2.01215	0.000334707	WDR24	1.34671	2.83279	-1.48607	5.47354e-06
ENST00000458258	PTBP3	2.56408	4.38256	-1.81847	0.000282938	PTBP3	4.90584	6.11256	-1.20671	1.23332e-05
ENST00000641771	OR2L2	-5.48124	-4.02413	-1.45712	0.000407572	OR2L2	-4.57332	-3.46316	-1.11016	0.00667686
ENST00000462730	HDAC6	1.31311	3.36023	-2.04712	0.000554476	HDAC6	4.15897	5.18984	-1.03087	0.00421526
ENST00000393765	B4GALT4	2.01852	4.22142	-2.2029	2.11125e-05	B4GALT4	5.16682	6.29827	-1.13145	1.21802e-06
ENST00000338257	MYO1F	-4.82051	-3.34942	-1.4711	4.80031e-05	MYO1F	-2.71108	-1.12714	-1.58394	0.00017665
ENST00000306315	ZNF608	0.0326016	1.96844	-1.93584	0.00122585	ZNF608	1.96964	3.15653	-1.18689	1.49127e-06
ENST00000531382	RPS6KA1	-1.3774	0.0209641	-1.39836	0.0013829	RPS6KA1	1.39035	2.50791	-1.11757	1.30774e-06
MICT00000051362	CATG00000116938.1	-4.44246	-0.841946	-3.60051	0.0035975	CATG00000116938.1	-0.459105	2.02162	-2.48072	0.0065442
NM_001324112	CYP7B1	-0.272687	3.40816	-3.68085	1.13561e-06	CYP7B1	2.55428	5.13536	-2.58108	6.89156e-09
ENST00000306503	SOCS5	-2.59787	-0.734788	-1.86309	0.000903054	SOCS5	0.253075	1.63899	-1.38592	0.0018795
ENST00000637797	SPACA6	-5.37305	-4.07913	-1.29392	0.00806964	SPACA6	-2.9811	-1.73987	-1.24124	0.000168098
ENST00000261741	RBM19	2.53341	4.51697	-1.98356	1.08374e-05	RBM19	5.55729	6.82906	-1.27177	5.16311e-05
ENST00000409556	KDM3A	-4.20897	-2.72397	-1.48501	0.000593498	KDM3A	-1.88173	-0.100623	-1.78111	8.62727e-06
ENST00000579973	KCTD1	-5.17714	-3.91334	-1.2638	0.0104567	KCTD1	-2.82478	-0.535823	-2.28896	0.000561086
ENST00000645788	SLC34A2	-2.23043	0.392932	-2.62337	0.000664139	SLC34A2	-1.02278	0.863315	-1.8861	0.00371259
ENST00000442286	SLC25A19	-6.60829	-4.70771	-1.90058	0.00506973	SLC25A19	-3.36181	-1.70745	-1.65436	9.32103e-06
NM_001178112	SCAMP5	-5.68291	-4.66881	-1.0141	0.0428427	SCAMP5	-3.31185	-2.21271	-1.09915	0.0029548
ENST00000329305	TPM2	-0.15819	1.97654	-2.13473	4.04301e-05	TPM2	1.93368	3.31214	-1.37846	0.00231719
ENST00000261623	CYBA	1.24233	2.75542	-1.51309	0.000800098	CYBA	4.2702	5.39885	-1.12864	0.00229003
ENST00000377028	DCT	-3.72268	0.309957	-4.03263	9.91875e-05	DCT	0.709917	2.81217	-2.10225	0.0068101
ENST00000527174	SLC25A45	-2.80816	-1.78073	-1.02743	0.0286556	SLC25A45	-1.0399	0.00229022	-1.04219	2.46283e-08
ENST00000616054	CCL18	-3.52403	-2.43748	-1.08656	0.00873318	CCL18	-1.47246	-0.00969669	-1.46277	1.57733e-06
ENST00000537465	PMFBP1	-1.29162	2.43908	-3.7307	7.51518e-06	PMFBP1	1.51002	4.12583	-2.61581	2.478e-06
ENST00000263025	MAPK3	1.93769	3.98628	-2.0486	3.27971e-05	MAPK3	4.76208	5.79312	-1.03105	9.86368e-07
ENST00000643089	NLGN4Y	1.79912	4.75647	-2.95734	1.37892e-05	NLGN4Y	4.69063	6.88321	-2.19259	2.68207e-05
ENST00000564228	TCF4	-6.38264	-4.40872	-1.97391	0.000210936	TCF4	-4.04219	-2.01509	-2.0271	5.98949e-05
ENST00000443053	CISH	-2.45135	-0.651417	-1.79994	0.000290427	CISH	0.7478	2.38091	-1.63311	1.27266e-05
ENST00000442218	SLC48A1	-0.287237	2.03671	-2.32395	6.4804e-05	SLC48A1	2.0917	3.42655	-1.33485	1.01955e-06
ENST00000379453	ADRA1D	-2.93748	-1.30896	-1.62852	0.00327086	ADRA1D	-0.0775269	1.40191	-1.47944	0.000137556
ENST00000621355	SMOX	-4.67102	-3.22663	-1.4444	0.00642403	SMOX	-1.65441	-0.133583	-1.52083	4.09431e-05
ENST00000368744	PRR9	-3.82504	-2.082	-1.74304	0.000301924	PRR9	-1.71075	-0.0122989	-1.69846	5.20813e-06
ENST00000535547	TBC1D21	-2.86863	0.441572	-3.3102	7.06039e-05	TBC1D21	-0.844068	2.6263	-3.47037	6.47175e-06
ENST00000575752	ZNF174	-1.74388	1.25424	-2.99812	9.96343e-07	ZNF174	0.231283	2.77395	-2.54267	3.01562e-07
ENST00000458408	CCDC159	-1.66417	2.71184	-4.37601	0.000101452	CCDC159	0.600199	4.26271	-3.66251	2.97569e-07
ENST00000621372	LSR	-0.0313141	2.59456	-2.62587	3.76906e-06	LSR	2.84585	4.45185	-1.606	1.08961e-06
ENST00000326925	NDUFAF3	-3.57821	-0.589863	-2.98834	0.0010665	NDUFAF3	-1.00085	1.86895	-2.8698	0.000154066
ENST00000218230	PCSK1N	1.07666	3.62346	-2.5468	1.37524e-05	PCSK1N	4.09603	5.57281	-1.47678	0.000605803
NM_001306213	THBS4	-0.116241	2.31472	-2.43096	0.00019624	THBS4	3.20781	4.55057	-1.34275	0.000831711
ENST00000503738	GPN1	-0.0335185	2.52297	-2.55649	1.87232e-06	GPN1	3.15533	4.27313	-1.1178	8.82698e-05
ENST00000613266	ZFAND6	-4.58226	-2.82584	-1.75642	0.00278344	ZFAND6	-1.85693	-0.793109	-1.06382	0.000249965
ENST00000396221	STIL	-3.45383	-2.04243	-1.4114	6.83806e-05	STIL	-0.813328	0.736488	-1.54982	0.000235188
ENST00000518498	TFF3	-5.42461	-4.31198	-1.11263	0.0311959	TFF3	-2.59461	-1.52127	-1.07334	0.000451391
ENST00000219207	PLLP	-4.04474	-2.27802	-1.76672	0.00150315	PLLP	-1.45628	0.323677	-1.77996	2.19921e-06
ENST00000161006	PRSS22	-3.28099	-1.26674	-2.01425	4.45865e-05	PRSS22	-0.175025	1.57578	-1.7508	6.99401e-07
ENST00000378482	TSPAN7	-4.17511	-1.23553	-2.93958	0.000236856	TSPAN7	-1.96202	1.28114	-3.24315	1.46084e-05
ENST00000564528	ZNF23	1.22053	4.42887	-3.20834	5.6727e-07	ZNF23	4.38028	6.62905	-2.24878	1.3976e-06
NM_001322845	EFL1	-1.28111	0.962864	-2.24397	0.000191454	EFL1	1.24471	2.74306	-1.49835	2.55845e-05
ENST00000550270	MYBPC1	-5.7456	-4.49749	-1.24811	0.00719068	MYBPC1	-3.51432	-2.46262	-1.0517	0.00272455
uc004dye.1	PDZD11	3.0596	5.26544	-2.20583	6.22869e-07	PDZD11	6.20369	7.51398	-1.31029	7.3479e-06
ENST00000271332	CELSR2	-0.96184	2.11419	-3.07603	1.96751e-05	CELSR2	1.48365	3.55365	-2.07	5.11842e-07
ENST00000303846	SP7	2.2282	4.3918	-2.1636	3.3317e-06	SP7	5.54777	6.61919	-1.07142	6.07125e-05
NM_001330220	DKK3	3.16863	4.73634	-1.56772	8.02041e-05	DKK3	5.54782	6.56952	-1.02169	0.00209705
ENST00000230538	LAMA4	-4.25996	-3.02428	-1.23568	0.030974	LAMA4	-2.2482	-1.20454	-1.04366	0.000789573
ENST00000310597	ZNHIT2	-1.30205	1.45591	-2.75796	2.59874e-05	ZNHIT2	1.96893	3.61379	-1.64485	2.55742e-06
ENST00000442241	NLE1	-2.19901	-0.55952	-1.63949	6.96784e-05	NLE1	1.19248	2.19484	-1.00235	0.00157241
ENST00000373064	SLC25A25	-3.16136	0.712569	-3.87393	4.37265e-07	SLC25A25	-0.922108	2.47004	-3.39215	2.83434e-07
ENST00000310974	DPY19L1	-1.70945	0.585334	-2.29478	0.000236339	DPY19L1	0.746226	2.57593	-1.82971	1.60554e-05
ENST00000446327	SRSF7	-6.07433	-3.94857	-2.12575	0.0002047	SRSF7	-2.77058	-0.57998	-2.1906	5.57037e-06
ENST00000453001	PPP2R2B	-3.33625	-0.64379	-2.69246	1.37466e-05	PPP2R2B	-0.424844	1.78696	-2.2118	6.5623e-05
ENST00000229758	FBXO5	-4.4776	-2.99896	-1.47863	0.000639417	FBXO5	-1.10887	0.447216	-1.55609	7.39909e-06
ENST00000421047	IGF2BP2	-1.06917	1.774	-2.84317	2.22499e-05	IGF2BP2	1.09424	3.2841	-2.18986	6.17717e-07
ENST00000548136	OR9A4	-4.56211	-2.06825	-2.49386	0.000152684	OR9A4	-1.96707	0.0155658	-1.98264	4.49658e-06
ENST00000299106	JAM3	-4.26036	-2.65926	-1.6011	0.0275676	JAM3	-2.71549	-1.08752	-1.62797	4.98677e-05
ENST00000517894	ADGRB1	-4.22821	-2.32876	-1.89945	4.53346e-05	ADGRB1	-2.02849	-0.697541	-1.33095	0.00921713
ENST00000264409	GPAT3	-2.5202	-1.15762	-1.36258	0.00871844	GPAT3	-0.604771	0.415354	-1.02013	1.98462e-05
HBMT00000250926	CATG00000005882.1	-2.13908	-0.313013	-1.82606	0.000200519	CATG00000005882.1	1.07273	2.24615	-1.17341	1.67135e-05
ENST00000495645	CHPF2	-1.89143	-0.479699	-1.41173	0.00165055	CHPF2	-0.0761327	1.43653	-1.51267	4.44339e-05
NM_001324065	MIA3	-3.11697	-1.95602	-1.16095	0.0239053	MIA3	-1.31231	0.0279349	-1.34025	1.99318e-05
ENST00000258424	COX5B	2.54559	4.85123	-2.30563	4.8442e-06	COX5B	5.38068	7.0331	-1.65242	7.42079e-06
ENST00000441599	SHBG	-1.39833	0.816612	-2.21494	0.000279769	SHBG	1.27175	2.86075	-1.589	1.01835e-05
ENST00000336156	KIAA0930	-3.06019	-1.59232	-1.46787	0.00400827	KIAA0930	-0.717115	1.03759	-1.75471	5.24879e-05
ENST00000379937	BRF1	-6.00623	-3.2974	-2.70883	0.00476283	BRF1	-2.29517	0.41074	-2.70591	0.000902347
ENST00000511355	NME1	0.0655756	3.07619	-3.01062	5.88177e-06	NME1	3.21635	4.828	-1.61165	9.79029e-06
ENST00000524300	STAU2	-5.27705	0.0771915	-5.35424	0.000192126	STAU2	-2.33597	2.0057	-4.34167	1.33858e-05
ENST00000331264	GLTPD2	-2.57408	-0.712266	-1.86182	5.58041e-05	GLTPD2	0.337562	1.77358	-1.43602	2.32399e-06
ENST00000341491	ATF3	-5.11794	-3.77492	-1.34302	9.72739e-05	ATF3	-2.97168	-1.65255	-1.31913	0.000191924
ENST00000541158	TSHR	-2.73176	-1.54398	-1.18778	0.000325707	TSHR	-0.397071	0.631204	-1.02828	0.000307241
ENST00000309340	MKNK2	-2.75085	-1.09318	-1.65766	0.000848345	MKNK2	0.569211	1.74666	-1.17744	0.00047278
ENST00000392023	SPTBN4	-1.60187	0.91114	-2.51301	0.000113183	SPTBN4	0.777859	2.62855	-1.85069	5.68826e-05
ENST00000514860	KLHL2	-0.919958	0.626546	-1.5465	0.00102736	KLHL2	0.869097	2.18493	-1.31583	0.00049984
ENST00000546318	IFIT1	-1.07306	2.30336	-3.37642	6.56131e-06	IFIT1	1.52234	3.94649	-2.42414	2.61671e-06
ENST00000567194	RP11-77K12.1	-2.66517	-1.61576	-1.04941	0.0152197	RP11-77K12.1	-0.054082	0.980704	-1.03479	0.000109996
NM_001253357	TIE1	0.932185	2.98537	-2.05319	0.000331454	TIE1	3.40365	4.5746	-1.17095	2.61527e-06
ENST00000590949	STAT5A	0.712455	2.72745	-2.015	8.77936e-05	STAT5A	2.97188	4.33333	-1.36145	2.53978e-06
ENST00000593851	C5orf58	-1.52522	0.0561871	-1.58141	0.0285128	C5orf58	0.669595	1.86031	-1.19071	9.89934e-05
ENST00000312210	FAM63A	-2.26228	-0.43316	-1.82912	0.000243019	FAM63A	-0.178488	1.16247	-1.34096	1.04724e-06
ENST00000399044	CDRT15L2	-6.20568	-4.04337	-2.16231	0.000743103	CDRT15L2	-3.03858	-0.681033	-2.35755	8.43341e-06
ENST00000448775	CLMP	-0.813072	2.18261	-2.99568	2.90823e-06	CLMP	1.08765	3.3757	-2.28805	1.41847e-07
NM_001304430	TGDS	-1.4473	0.714052	-2.16135	0.0017604	TGDS	1.51903	2.65604	-1.13701	0.0236872
ENST00000368914	SEMA6C	-3.45594	-2.07136	-1.38458	0.0396211	SEMA6C	-0.274929	1.07121	-1.34613	0.000779253
ENST00000373737	ETV7	-0.599798	1.58566	-2.18546	7.04162e-05	ETV7	2.61531	3.76228	-1.14697	7.03355e-05
ENST00000406385	PPIL2	-4.17189	-2.29644	-1.87545	0.00439691	PPIL2	-0.865829	1.3019	-2.16773	0.00198316
ENST00000611716	PCSK6	-5.95833	-4.82251	-1.13582	0.0353186	PCSK6	-3.60692	-2.5512	-1.05572	0.0221324
ENST00000261740	TRPV4	0.867756	3.91414	-3.04639	1.05355e-05	TRPV4	4.41072	6.35332	-1.9426	0.00104769
ENST00000465271	CNIH4	-4.47172	-3.15798	-1.31373	0.0322862	CNIH4	-2.76079	-1.42474	-1.33605	1.07872e-05
ENST00000368708	S100A2	-0.486819	1.53421	-2.02103	0.00133445	S100A2	1.37271	2.9132	-1.54049	3.45621e-06
ENST00000392583	OAS2	1.08997	4.39702	-3.30705	6.18377e-05	OAS2	4.43193	6.7443	-2.31237	7.92347e-06
ENST00000369076	ATG5	-2.43218	0.741146	-3.17332	0.0041639	ATG5	1.27837	3.47765	-2.19928	0.0314808
ENST00000230565	ENPP5	-2.99444	-1.04982	-1.94462	0.000984337	ENPP5	-0.935797	1.07594	-2.01174	4.57528e-05
ENST00000402788	RGS6	-5.88788	-4.73195	-1.15593	0.0331456	RGS6	-3.30407	-1.60836	-1.69571	0.000701693
NM_001321803	ZNF343	-3.22693	-1.56715	-1.65978	0.00193433	ZNF343	0.349522	1.47164	-1.12211	0.0368618
ENCT00000032186	CATG00000076567.1	-1.44301	0.279263	-1.72228	0.000121497	CATG00000076567.1	0.12567	1.44928	-1.32361	0.00414589
ENST00000260605	DYNC2LI1	-3.48741	1.37179	-4.8592	3.77458e-06	DYNC2LI1	-0.671442	3.39376	-4.0652	8.88234e-07
ENST00000367071	S100B	-5.76046	-4.47507	-1.28539	0.0177236	S100B	-3.45226	-2.04574	-1.40652	0.0092147
ENST00000303450	HOXC9	-3.05583	-0.776495	-2.27933	5.47595e-05	HOXC9	-0.173893	1.44724	-1.62114	1.63854e-06
HBMT00000734922	CATG00000040787.1	-1.16906	1.03835	-2.20741	6.04285e-05	CATG00000040787.1	1.65644	2.98664	-1.3302	0.000113567
MICT00000369375	CATG00000110136.1	2.83025	4.8102	-1.97996	0.00870154	CATG00000110136.1	4.68662	6.0559	-1.36929	0.000226055
ENST00000374855	ALDOB	-4.08025	-3.00727	-1.07299	0.014796	ALDOB	-2.05302	-0.967943	-1.08508	0.000153583
ENST00000164024	CELSR3	1.46959	4.11048	-2.64089	4.29744e-05	CELSR3	3.8611	5.75726	-1.89616	4.15996e-08
ENST00000338779	MTSS1L	-1.1963	2.29657	-3.49287	4.39508e-07	MTSS1L	1.36141	3.90211	-2.54071	2.19661e-07
ENST00000317459	TRPT1	1.80518	4.56068	-2.75549	7.69089e-06	TRPT1	2.74958	4.38997	-1.64039	0.0088528
ENST00000369512	NGF	-3.43646	1.01754	-4.454	0.000130411	NGF	-1.19485	2.576	-3.77086	3.37844e-06
HBMT00000387841	CATG00000016002.1	-0.0147569	3.71966	-3.73442	0.000377103	CATG00000016002.1	2.10784	5.28484	-3.177	3.66251e-06
ENST00000622045	SYNRG	-3.5475	-1.77806	-1.76944	0.000382672	SYNRG	-1.14485	0.932627	-2.07748	2.36146e-05
ENST00000359441	FGF17	-4.04783	-2.58186	-1.46597	0.0041096	FGF17	-2.47576	-0.925799	-1.54996	0.000316916
ENCT00000079041	CATG00000005815.1	-2.50578	-1.21095	-1.29482	0.00247518	CATG00000005815.1	1.3035	2.39136	-1.08787	0.000888858
ENST00000251268	MEGF8	-2.29841	2.19659	-4.495	0.000289441	MEGF8	-0.749761	3.62502	-4.37478	1.64739e-06
ENST00000340900	RNASE1	-4.03781	-2.7014	-1.3364	0.00129162	RNASE1	-1.75024	-0.272309	-1.47793	0.000923129
ENST00000377348	VPS28	-1.96211	-0.26141	-1.7007	0.00621028	VPS28	-0.187037	1.63415	-1.82118	1.86779e-06
ENST00000453447	SPIRE1	-3.72644	-1.02212	-2.70432	0.000427929	SPIRE1	-0.783819	1.52489	-2.30871	0.000893169
ENST00000620260	RAPGEFL1	2.38187	4.07356	-1.69169	0.000345431	RAPGEFL1	4.84301	5.91247	-1.06945	8.25487e-06
ENST00000216200	PVALB	-1.01888	1.29941	-2.31828	5.25885e-05	PVALB	1.36796	2.77769	-1.40973	0.00706583
ENST00000405237	CPT1B	-4.45026	-2.89977	-1.55049	0.000781998	CPT1B	-1.67311	-0.196037	-1.47707	0.000764933
ENST00000315970	OS9	1.57247	4.03332	-2.46085	9.29542e-06	OS9	3.68624	5.43697	-1.75073	5.39396e-07
ENST00000319374	ZDHHC22	-1.93459	0.616537	-2.55113	0.000101537	ZDHHC22	0.41743	2.42182	-2.00439	2.31023e-07
ENST00000392276	C19orf12	-4.69913	-3.5705	-1.12863	0.000839613	C19orf12	-2.78051	-1.40546	-1.37505	6.89224e-05
ENST00000315939	WNK1	-2.06924	1.2163	-3.28554	1.30057e-05	WNK1	0.379562	3.01865	-2.63909	5.6765e-07
ENST00000448120	TULP3	-5.05532	-3.87322	-1.1821	0.0197028	TULP3	-2.15571	-0.371261	-1.78445	1.84698e-06
ENST00000360617	KLK3	-0.89055	2.18691	-3.07746	1.18724e-05	KLK3	1.88288	3.7923	-1.90942	5.16903e-07
ENST00000279263	TM7SF2	-1.7344	0.450425	-2.18483	0.000375292	TM7SF2	1.15928	2.63461	-1.47533	0.000466672
ENST00000398073	CTDSP2	-5.74453	-4.62234	-1.12219	0.0073768	CTDSP2	-3.5206	-2.36396	-1.15664	0.00184097
NM_001354432	PRPF40A	0.768575	3.31387	-2.5453	1.34776e-05	PRPF40A	3.60645	5.33458	-1.72813	2.23998e-05
ENST00000618550	PRR36	0.25086	2.90297	-2.65211	1.07541e-05	PRR36	3.37934	4.91385	-1.53452	0.000131574
ENST00000375824	LY6G6D	-2.06984	1.84079	-3.91063	5.15249e-06	LY6G6D	-0.218841	3.39218	-3.61102	7.58202e-07
ENST00000605552	FXYD3	1.28275	3.98649	-2.70374	2.62949e-05	FXYD3	3.66664	5.65467	-1.98802	1.32833e-07
ENST00000409220	ARHGAP25	-6.15982	-3.62894	-2.53089	0.000344462	ARHGAP25	-4.43033	-1.28971	-3.14062	1.2997e-07
ENST00000642402	SLC4A11	-2.91723	-0.85059	-2.06664	0.000157527	SLC4A11	0.269278	1.63476	-1.36548	0.000400289
HBMT00001308759	CATG00000091671.1	-4.97891	-3.58033	-1.39858	0.00326168	CATG00000091671.1	-1.94925	-0.390877	-1.55837	0.00027369
ENST00000320345	INPP5K	-4.26264	-1.88293	-2.37971	0.00379126	INPP5K	-2.12558	0.673404	-2.79898	0.00039682
ENST00000273794	VWA5B2	-0.752714	2.13503	-2.88775	2.87592e-05	VWA5B2	1.63009	3.93637	-2.30628	2.51497e-08
uc010vox.1	C16orf85	-1.49765	0.3452	-1.84285	7.36414e-05	C16orf85	0.430043	1.88266	-1.45262	5.09792e-07
ENST00000392487	LENEP	-4.37504	-3.36955	-1.00549	0.0213687	LENEP	-3.08987	-1.86796	-1.22191	0.000105463
ENST00000398712	SHARPIN	-2.41762	-1.21265	-1.20497	0.0109475	SHARPIN	-0.176952	1.36314	-1.54009	8.4159e-07
ENST00000372045	CHRDL1	-0.153523	2.59169	-2.74521	4.38828e-06	CHRDL1	2.77236	4.29971	-1.52734	0.000121367
ENST00000312943	DOK3	-2.30303	-0.724349	-1.57868	0.00392378	DOK3	-0.18651	1.32934	-1.51585	0.00078992
ENST00000396315	LILRB1	-0.267447	2.87002	-3.13746	0.000391928	LILRB1	1.52652	4.33585	-2.80933	1.08862e-07
ENST00000346365	NUDT2	-0.965517	1.18801	-2.15353	3.8807e-05	NUDT2	1.10107	2.71041	-1.60934	1.7957e-06
ENST00000615626	MAGIX	-6.15037	-4.87347	-1.2769	0.00775631	MAGIX	-4.88894	-3.85839	-1.03056	0.0327095
ENST00000262895	GRIK5	-0.355916	3.19826	-3.55417	4.09991e-07	GRIK5	2.92532	4.84448	-1.91916	2.86941e-05
ENST00000524558	SERPINH1	-1.98117	0.199024	-2.18019	1.82276e-05	SERPINH1	0.868864	2.29187	-1.42301	1.02565e-06
HBMT00000765437	CATG00000042690.1	-0.757842	2.84848	-3.60633	5.48833e-07	CATG00000042690.1	2.36184	4.73655	-2.37471	1.39361e-06
ENST00000422046	CES1	-1.36169	0.71252	-2.07421	0.000319448	CES1	1.51353	2.80625	-1.29272	0.00212581
ENST00000530950	CARD18	-6.66539	-3.88792	-2.77747	1.38859e-05	CARD18	-4.68943	-2.29687	-2.39256	6.9051e-06
ENST00000313367	OSBPL3	-0.747619	2.54563	-3.29325	1.0214e-06	OSBPL3	1.86586	4.07626	-2.21039	3.5277e-05
ENST00000224862	FBXL15	-0.795282	2.57425	-3.36953	2.60147e-06	FBXL15	1.81251	4.17863	-2.36612	2.76894e-09
ENST00000373570	RPL35	-3.50555	-2.49843	-1.00712	0.00372956	RPL35	-0.365676	0.650695	-1.01637	0.00696025
ENST00000297508	MICALL2	-4.48764	-2.56776	-1.91988	0.000446465	MICALL2	-1.46266	0.218745	-1.68141	1.99424e-06
ENST00000225823	ASIC2	-5.90208	-4.09109	-1.81099	0.00178229	ASIC2	-4.30141	-2.8224	-1.47901	0.0277379
uc010bds.2	RP11-296A16.1	-2.95594	-1.5952	-1.36074	0.00188874	RP11-296A16.1	-0.13037	1.26099	-1.39136	2.11707e-05
ENST00000264917	PDE8B	3.23689	5.21749	-1.9806	2.67839e-05	PDE8B	6.25405	7.31797	-1.06392	3.77404e-05
ENST00000409001	SSFA2	-3.50869	-2.0998	-1.40889	0.00951683	SSFA2	-1.59567	-0.171119	-1.42455	3.27511e-05
NM_001358534	MOCS1	-4.78234	-3.68121	-1.10113	0.0312739	MOCS1	-2.71029	-1.30801	-1.40228	0.000591307
ENST00000307677	BCL2L1	-1.58315	0.775818	-2.35897	4.58907e-05	BCL2L1	0.889407	2.78629	-1.89688	1.23789e-05
ENST00000393034	FAIM	-2.46503	-0.791857	-1.67318	0.00176957	FAIM	0.347	1.71508	-1.36808	0.00163311
ENST00000379551	PRR16	-2.85656	-1.50891	-1.34765	4.72687e-05	PRR16	-1.16743	0.0713686	-1.2388	0.00173335
ENST00000562787	CENPT	-3.50642	-2.29344	-1.21298	0.00568266	CENPT	-0.762487	0.441744	-1.20423	0.00097976
ENST00000395042	RGS19	-3.07713	-1.17542	-1.9017	8.73253e-05	RGS19	-0.145576	0.992401	-1.13798	0.000423492
ENST00000401949	GRB10	-1.07234	1.16794	-2.24029	6.47157e-05	GRB10	2.00202	3.18	-1.17798	4.23091e-05
ENST00000434178	MGLL	1.34526	4.04488	-2.69962	3.12613e-06	MGLL	4.25203	5.93707	-1.68504	3.54922e-06
ENST00000370406	CXorf40B	-2.83547	-1.39812	-1.43735	0.0169879	CXorf40B	-1.10199	0.219535	-1.32153	2.16089e-06
ENST00000266643	MARCH9	-3.43846	-2.22081	-1.21765	0.0381663	MARCH9	-1.82975	0.0670078	-1.89676	0.0120221
ENST00000274054	NAF1	-3.423	-2.35648	-1.06652	0.0249413	NAF1	-1.57001	-0.470672	-1.09934	2.6975e-06
ENST00000371139	SH2D1A	-1.77733	0.722623	-2.49995	6.30114e-05	SH2D1A	0.579688	2.27925	-1.69956	7.6284e-07
ENST00000340879	IP6K2	-2.90159	-1.44841	-1.45318	0.0205263	IP6K2	-1.19414	0.816953	-2.0111	2.59395e-05
ENST00000590712	NOL4	-4.68924	-3.27361	-1.41562	0.00384747	NOL4	-1.70132	-0.364707	-1.33662	0.00753593
ENST00000552783	LIMA1	-2.68987	-1.54744	-1.14243	0.0104993	LIMA1	-0.181348	1.17985	-1.3612	0.00216309
ENST00000361170	IQGAP3	-3.81558	-2.29026	-1.52532	0.00273009	IQGAP3	-1.59697	-0.471081	-1.12589	0.000141152
uc003ypn.3	DERL1	-2.79528	0.470413	-3.2657	3.78059e-05	DERL1	-0.587887	2.33152	-2.91941	5.60399e-07
ENST00000290868	UROC1	1.57569	3.89008	-2.31439	3.33666e-08	UROC1	2.84407	4.21973	-1.37566	3.80445e-06
ENST00000409207	MCFD2	-0.434068	2.03396	-2.46803	2.26576e-05	MCFD2	3.371	4.65878	-1.28778	0.00306722
ENST00000420175	ASB10	-0.398473	2.58584	-2.98431	4.82357e-05	ASB10	1.95454	4.30193	-2.34739	1.54534e-07
ENST00000528494	ATG13	-2.16531	-0.359219	-1.8061	0.0032562	ATG13	-0.0993095	1.89032	-1.98963	2.66078e-05
ENST00000278795	SMOX	-6.10988	-4.48913	-1.62075	0.0047054	SMOX	-3.13079	-1.76734	-1.36345	0.000701454
ENST00000636362	ERAS	2.47321	4.42591	-1.95269	3.41157e-05	ERAS	5.18701	6.20113	-1.01411	9.65423e-07
NM_005166	APLP1	-2.80173	-0.973161	-1.82857	0.00438183	APLP1	0.167966	1.46328	-1.29531	0.00310635
ENST00000445866	SGCE	-0.014297	3.07383	-3.08812	2.13807e-08	SGCE	1.49527	3.69179	-2.19652	1.87914e-06
ENST00000358894	COL20A1	-1.63794	-0.391421	-1.24652	0.00534719	COL20A1	0.735467	1.84611	-1.11064	6.76279e-07
ENST00000567844	RNF166	-5.0473	-3.12519	-1.92211	0.000706368	RNF166	-1.86612	0.441582	-2.3077	1.424e-06
ENST00000642069	RP11-923I11.8	-2.27454	1.82598	-4.10052	3.11937e-06	RP11-923I11.8	0.135263	3.78737	-3.65211	2.02327e-07
ENST00000460380	LYRM9	-3.1297	-1.45853	-1.67116	0.00206072	LYRM9	-0.687107	0.789313	-1.47642	1.25193e-06
ENST00000396832	CSNK1E	-2.10107	-0.827741	-1.27333	0.00494605	CSNK1E	0.341855	1.40848	-1.06662	4.11669e-05
ENST00000456430	CAND2	-4.87809	-3.59998	-1.27811	0.00238131	CAND2	-3.15029	-1.58761	-1.56268	0.000161105
ENST00000313965	TEX44	-5.16163	-3.97478	-1.18685	0.0189126	TEX44	-2.02513	-0.673221	-1.35191	1.54088e-05
ENST00000311813	AQP1	-3.82501	-1.68932	-2.13569	0.000589419	AQP1	-2.35874	-0.259096	-2.09964	8.59086e-07
ENST00000489828	SRPK2	-0.179101	2.11113	-2.29023	0.000752595	SRPK2	2.86842	3.94227	-1.07385	0.00994382
ENST00000266546	CLSTN3	0.443447	3.02948	-2.58603	4.4882e-06	CLSTN3	3.35889	4.82366	-1.46476	8.10962e-05
ENST00000425225	SOHLH1	-4.21736	-2.33506	-1.88231	0.00147351	SOHLH1	-1.21696	0.0339163	-1.25088	0.00055767
ENST00000358435	TOMM7	-6.19521	-4.71061	-1.4846	0.00879958	TOMM7	-4.19869	-2.9451	-1.25359	0.00164963
ENST00000373451	CMTR1	-3.19747	-1.15246	-2.04502	0.00337716	CMTR1	-1.4947	0.916532	-2.41123	5.69307e-05
ENST00000402502	AP1B1	-3.03106	-1.55152	-1.47954	0.000674851	AP1B1	0.701206	2.12629	-1.42509	4.21477e-05
ENST00000520214	ZFAT	-2.60393	-0.313881	-2.29005	0.000200765	ZFAT	0.151729	2.02009	-1.86836	1.98823e-06
ENST00000430132	RAB34	-1.04542	1.35205	-2.39747	0.000205686	RAB34	2.23495	3.35574	-1.12078	0.00297853
ENST00000481785	COL8A2	-3.68487	-1.67696	-2.00791	0.00969945	COL8A2	-1.56879	-0.000567254	-1.56822	0.0191204
ENST00000406686	SLC22A23	-0.944794	1.76482	-2.70962	1.59019e-05	SLC22A23	1.72821	3.37286	-1.64466	2.10264e-06
ENST00000429094	NELL2	-3.79631	0.175342	-3.97165	0.000410267	NELL2	-0.387054	2.32906	-2.71611	2.66934e-05
ENST00000372584	HIVEP3	1.33602	4.21732	-2.8813	5.14834e-06	HIVEP3	4.57458	6.44887	-1.87428	1.82985e-05
ENST00000382422	BAZ1A	-3.05571	-1.49666	-1.55905	0.00196013	BAZ1A	-0.928206	0.429385	-1.35759	0.000216869
ENST00000215375	ATP5D	1.02307	3.85947	-2.83641	9.71075e-06	ATP5D	4.2265	5.95621	-1.72971	1.17962e-05
ENST00000397701	YBEY	-2.14993	0.588763	-2.73869	1.90736e-05	YBEY	0.844447	2.7881	-1.94365	3.18527e-05
ENCT00000213630	CATG00000040684.1	-0.14976	4.27491	-4.42467	2.16003e-06	CATG00000040684.1	3.30236	6.56168	-3.25932	1.94502e-05
ENST00000641817	OR51D1	-2.84654	-1.58279	-1.26375	1.38795e-05	OR51D1	-1.62075	-0.568773	-1.05197	0.00129754
ENST00000420581	LMOD3	-5.45315	-3.34168	-2.11148	0.00214839	LMOD3	-3.77595	-1.43488	-2.34107	9.01602e-05
ENST00000507152	APELA	-3.88418	-0.377734	-3.50645	5.06779e-05	APELA	-1.00534	1.99375	-2.99909	3.60381e-05
ENST00000288098	IL34	-5.67313	-4.07975	-1.59338	0.00181026	IL34	-4.5106	-3.22111	-1.28949	0.0207055
ENST00000333756	NUTM1	-4.14521	-2.99289	-1.15232	0.0281975	NUTM1	-2.90372	-1.59425	-1.30947	0.000374821
ENST00000469372	C2	-3.89712	-2.78272	-1.1144	0.0190342	C2	-1.09539	0.123908	-1.2193	0.00267269
ENST00000615496	ABCG4	-1.81128	-0.151219	-1.66007	0.000593248	ABCG4	0.214352	1.76005	-1.5457	1.14637e-06
ENST00000194130	SLC13A1	-2.69616	-0.982754	-1.7134	0.00251906	SLC13A1	0.445703	1.80086	-1.35516	4.04773e-05
ENST00000294066	MAP4K2	-5.18582	-3.88758	-1.29824	0.00113941	MAP4K2	-3.84329	-2.35478	-1.48852	0.000197628
ENST00000568223	METRN	-3.23359	-1.09692	-2.13667	0.000219921	METRN	-0.919782	0.91844	-1.83822	6.68841e-05
ENST00000319471	SORBS2	-1.73675	0.796477	-2.53322	6.50541e-05	SORBS2	1.09175	2.95183	-1.86008	2.80008e-06
ENST00000458722	TBXAS1	-2.82239	-1.76838	-1.05402	0.0308592	TBXAS1	-1.11544	0.248267	-1.36371	4.55709e-07
ENST00000330070	HOXB2	-2.78819	1.50681	-4.29499	8.10372e-05	HOXB2	-0.725697	3.18097	-3.90666	5.76631e-07
ENST00000382031	MAP1A	-4.14553	-1.48599	-2.65954	2.73612e-06	MAP1A	-0.322614	2.15337	-2.47598	0.000398407
ENST00000279281	VPS51	2.23008	4.617	-2.38691	9.7771e-05	VPS51	4.62304	6.28128	-1.65824	2.86407e-06
ENST00000260191	HTR3B	-4.72455	-3.24245	-1.48209	0.00483898	HTR3B	-1.7475	-0.0520955	-1.69541	0.0108213
ENST00000009105	CAMK1G	-2.64293	-1.64126	-1.00168	0.0446165	CAMK1G	-0.608043	0.620812	-1.22885	1.20423e-06
ENST00000530962	LAYN	-2.68391	-1.44394	-1.23997	0.00740928	LAYN	-0.0808405	1.13201	-1.21285	3.17108e-05
ENST00000276173	RIPPLY1	-0.442731	2.02987	-2.4726	0.000216103	RIPPLY1	2.43201	4.05413	-1.62211	1.10358e-06
ENST00000455015	CIDEC	-2.49069	0.272754	-2.76345	1.20016e-05	CIDEC	1.00891	2.71853	-1.70962	0.000185391
ENST00000257951	KRT84	0.87783	3.04063	-2.1628	0.00498461	KRT84	3.21092	4.50237	-1.29145	7.99608e-05
ENST00000321367	SEPT1	2.83696	4.61215	-1.7752	1.25718e-05	SEPT1	5.19278	6.21211	-1.01933	1.08022e-06
ENST00000266263	MTFP1	-2.22692	-0.14432	-2.0826	0.00110839	MTFP1	-0.077599	1.80383	-1.88143	1.24813e-05
ENST00000436233	SEC14L1	-1.5709	1.10863	-2.67952	0.000993301	SEC14L1	0.399178	2.53615	-2.13698	9.01602e-07
ENST00000367330	TMEM9	0.777622	3.32681	-2.54919	4.85163e-06	TMEM9	2.86096	4.44078	-1.57982	5.39077e-06
ENST00000589083	STX10	2.01742	4.22499	-2.20757	1.43364e-06	STX10	5.146	6.27474	-1.12874	7.81067e-05
ENST00000326194	PORCN	-1.65174	1.45866	-3.1104	1.3625e-05	PORCN	0.577809	3.13337	-2.55556	9.36798e-08
ENST00000368235	NAXE	-0.246088	1.66655	-1.91264	0.000334283	NAXE	2.28294	3.49802	-1.21507	0.000159401
ENST00000396854	TM9SF1	-4.16551	-3.09621	-1.06931	0.0172775	TM9SF1	-2.17193	-0.957308	-1.21462	2.7549e-06
ENST00000221922	CCDC9	-5.62249	-4.46038	-1.16211	0.00468147	CCDC9	-4.19545	-3.01458	-1.18087	1.25086e-05
ENST00000354161	SLC12A9	-1.28888	1.66368	-2.95256	0.00251733	SLC12A9	0.43721	2.92551	-2.4883	1.23107e-05
ENST00000354396	ARNT	-3.98965	-2.76173	-1.22792	0.0042805	ARNT	-1.90236	-0.611626	-1.29073	0.000213437
ENST00000423778	KY	-3.82541	-2.62665	-1.19876	0.0215677	KY	-2.39189	-1.24593	-1.14596	4.87403e-05
ENST00000398986	MS4A4E	-1.64674	0.371342	-2.01808	0.000484608	MS4A4E	1.02531	2.5462	-1.52089	0.000586809
ENST00000491002	CT45A6	-1.67135	0.970532	-2.64188	0.000418179	CT45A6	-0.181748	2.04511	-2.22686	2.25288e-07
uc010afb.1	RNF219	-5.53462	-4.27794	-1.25668	0.0382384	RNF219	-3.9668	-2.21695	-1.74985	1.41748e-05
NM_001005911	IP6K2	-2.85188	0.114173	-2.96606	0.000650589	IP6K2	-1.08059	2.1719	-3.25249	1.04415e-06
NM_001350727	WDR17	-1.73223	0.926661	-2.65889	0.00152686	WDR17	0.592038	3.32433	-2.73229	0.00299823
ENST00000375789	DDAH2	2.77814	4.94484	-2.1667	1.23911e-05	DDAH2	5.79938	7.14962	-1.35024	4.28619e-06
ENST00000366837	EPHX1	-5.50625	-4.27816	-1.22809	0.0219739	EPHX1	-1.98582	-0.0320987	-1.95373	0.00062586
ENST00000295924	TIPARP	-2.35582	-0.108917	-2.2469	2.44938e-05	TIPARP	0.321822	1.77776	-1.45594	2.05559e-05
MICT00000119455	CATG00000025525.1	-0.0771639	1.92022	-1.99739	7.91618e-05	CATG00000025525.1	1.86086	3.19245	-1.33158	1.64534e-05
ENST00000600767	KLK8	-2.52889	-0.420434	-2.10846	0.000498352	KLK8	-0.347467	1.67597	-2.02344	5.01828e-05
ENST00000506139	NSUN2	-2.59061	-0.957194	-1.63342	0.00732753	NSUN2	-0.487825	1.41435	-1.90217	1.17621e-05
ENST00000380302	SLC22A23	-1.04209	1.15384	-2.19593	5.98827e-05	SLC22A23	1.37311	2.73004	-1.35693	2.72987e-05
ENST00000423777	ATF5	-2.76886	-1.17979	-1.58907	0.00353481	ATF5	-0.364331	1.05518	-1.41951	5.10475e-06
ENST00000349457	ADGRG5	-0.227629	2.96442	-3.19205	5.65637e-07	ADGRG5	2.21557	4.37494	-2.15937	2.32891e-06
ENST00000302805	SPRY3	-4.61742	-2.80985	-1.80757	0.00974769	SPRY3	-2.71032	-1.09371	-1.61662	0.000608738
ENCT00000382539	CATG00000087695.1	-4.48986	-2.71541	-1.77445	0.00237438	CATG00000087695.1	-2.7588	-0.841851	-1.91695	1.14855e-06
ENST00000368173	KIRREL	-3.86483	-1.55601	-2.30883	0.00148046	KIRREL	-1.48766	1.06019	-2.54785	4.16697e-05
ENST00000403528	HCRTR1	-0.282085	1.8526	-2.13468	0.000461646	HCRTR1	1.70712	3.2904	-1.58328	3.43389e-07
ENST00000591088	SEPT9	0.940435	2.96854	-2.02811	2.5882e-05	SEPT9	3.39693	4.61533	-1.2184	5.72873e-06
ENST00000495799	PPP1R3F	-3.78959	-2.59711	-1.19247	0.0016498	PPP1R3F	-0.676458	0.361004	-1.03746	0.000892194
ENST00000622652	OIT3	-5.54517	-2.73523	-2.80994	1.95213e-05	OIT3	-3.23738	-0.593474	-2.6439	2.35317e-07
ENST00000312838	RNF166	-2.19125	-0.595919	-1.59533	0.000382742	RNF166	1.16114	2.37564	-1.2145	8.9217e-06
NM_001287585	NUP35	-1.85435	0.0368901	-1.89124	0.000325417	NUP35	-0.407512	1.13062	-1.53813	0.00656721
ENST00000299267	GABRB3	-2.85487	-1.71187	-1.143	0.0205305	GABRB3	-0.417653	0.769989	-1.18764	0.0129919
NM_001310135	TTC6	-0.42983	2.13168	-2.56151	0.000118943	TTC6	1.77532	3.7255	-1.95019	5.85788e-08
ENST00000361010	CALCA	-1.72655	-0.24613	-1.48042	0.000471424	CALCA	0.607855	1.63221	-1.02436	0.000116235
ENST00000357001	GUCA2A	-1.01622	1.20279	-2.21901	0.000473526	GUCA2A	0.93533	2.72951	-1.79418	8.03917e-08
MICT00000351466	CATG00000100867.1	-3.01259	-1.74451	-1.26808	0.00266531	CATG00000100867.1	-1.06088	0.123823	-1.1847	8.25935e-07
ENST00000544626	ANKRD35	-3.75113	-1.49818	-2.25295	9.03746e-05	ANKRD35	-0.905237	1.04525	-1.95048	3.97855e-05
ENST00000515640	C5orf38	-6.14501	-4.39077	-1.75424	0.0132424	C5orf38	-4.42075	-2.57461	-1.84614	0.00399975
ENST00000545954	ETV4	-3.58584	-1.82356	-1.76228	0.00444468	ETV4	-1.72349	-0.158767	-1.56472	0.000702947
ENST00000498707	ADAMTS9	-3.51164	-2.13555	-1.37608	0.000900145	ADAMTS9	0.501286	1.56107	-1.05979	0.000316796
ENST00000589222	BCAS3	-4.39026	-3.28063	-1.10964	0.0379916	BCAS3	-2.45727	-1.3699	-1.08738	0.0403189
ENST00000294973	HAAO	-3.13991	-1.96261	-1.1773	0.000217825	HAAO	-1.33297	-0.21515	-1.11782	0.000679573
ENST00000571838	CCER2	-0.878697	1.50909	-2.38779	8.53442e-05	CCER2	1.53186	3.04543	-1.51357	0.000319827
ENST00000358525	SLC6A20	-5.33126	-4.21569	-1.11557	0.0298542	SLC6A20	-3.01838	-1.95304	-1.06533	0.00208088
ENST00000417775	CRYZ	-6.95928	-4.48577	-2.47351	8.35645e-05	CRYZ	-5.24575	-3.29413	-1.95163	2.74112e-06
ENST00000381589	TNNT3	-1.64684	0.710922	-2.35776	4.56407e-05	TNNT3	0.945936	2.76107	-1.81513	7.16494e-06
NM_001304359	MUC5AC	-5.82815	-4.12954	-1.69861	0.00959648	MUC5AC	-2.89707	-0.947923	-1.94914	0.000101964
ENST00000318529	ZNF185	-4.02272	-2.797	-1.22572	0.000113642	ZNF185	-1.54012	-0.459941	-1.08018	0.0041973
ENST00000380871	NKX3-1	-4.24537	-1.31074	-2.93463	6.26125e-06	NKX3-1	-0.963129	1.19447	-2.1576	1.00542e-06
ENST00000304987	SIK2	-2.765	1.90804	-4.67303	0.000120209	SIK2	0.0363092	4.30042	-4.26411	0.000159039
ENST00000263512	SLC10A3	1.32315	3.4038	-2.08066	0.000165468	SLC10A3	3.64435	5.04616	-1.40181	1.24112e-06
ENST00000540134	PDYN	-2.33474	1.56667	-3.9014	8.62098e-05	PDYN	1.68925	4.02265	-2.3334	0.000814
ENST00000361790	LSR	-4.93574	-3.11983	-1.8159	0.00120314	LSR	-2.6372	-0.787196	-1.85001	6.11551e-05
ENST00000275605	PSPH	0.472433	3.51193	-3.0395	7.79944e-07	PSPH	2.81724	4.88558	-2.06835	1.80163e-08
ENST00000201943	CACNB4	-3.20072	-0.911004	-2.28972	0.000168243	CACNB4	-1.05265	1.19696	-2.24961	4.96653e-07
ENST00000563544	ARMC5	-1.80157	3.13881	-4.94038	0.000104491	ARMC5	1.59529	5.03668	-3.4414	8.89935e-06
ENST00000485713	SLC4A2	2.12141	4.27643	-2.15502	3.9398e-06	SLC4A2	5.309	6.55214	-1.24314	9.47745e-05
ENST00000368648	EBF3	-0.271789	2.24937	-2.52116	0.000138749	EBF3	2.13803	4.0059	-1.86787	3.19451e-05
HBMT00000770827	CATG00000043658.1	-3.16102	-0.645022	-2.51599	2.8367e-05	CATG00000043658.1	0.113198	2.38025	-2.26705	1.4589e-05
NM_032148	SLC41A2	-3.18247	-1.55248	-1.62999	0.00136988	SLC41A2	-0.0656792	1.04777	-1.11345	0.000154086
NM_001174066	FGFR1	-4.67917	-3.20181	-1.47736	0.00234488	FGFR1	-2.56176	-0.987893	-1.57386	0.000866805
ENST00000396859	GAPDH	0.289098	3.01704	-2.72794	2.55162e-05	GAPDH	3.39373	5.11485	-1.72112	2.71973e-05
ENST00000372343	IPO13	-3.09113	-1.57804	-1.51308	0.000223201	IPO13	-0.681016	0.906298	-1.58731	0.000169415
ENST00000561043	TRIM69	-1.57547	0.494757	-2.07023	0.00128137	TRIM69	1.46942	2.65699	-1.18757	1.71799e-05
ENST00000426052	SKIL	-1.39825	0.667618	-2.06586	0.0014336	SKIL	0.637324	2.4733	-1.83598	4.10673e-07
ENST00000335613	VWCE	-3.78352	-2.6189	-1.16462	0.00628941	VWCE	-1.80318	-0.446494	-1.35669	9.69816e-06
ENST00000581208	VEZF1	1.50773	3.39145	-1.88371	0.00360002	VEZF1	4.75473	5.79604	-1.04131	0.0217501
ENST00000369173	AL358813.2	-2.03399	-0.548482	-1.48551	0.00198575	AL358813.2	-0.576527	0.813648	-1.39017	5.56946e-06
uc010aeq.3	KLF12	-1.682	0.402985	-2.08498	0.000129392	KLF12	0.299994	2.08488	-1.78489	3.80052e-06
ENST00000428381	BACE1	-2.18079	-0.938545	-1.24224	0.00880332	BACE1	0.763884	2.17574	-1.41185	1.11149e-07
NM_001323936	DIS3L	-2.44055	-0.907931	-1.53262	0.0124193	DIS3L	-0.149933	1.32597	-1.47591	0.00127596
MICT00000368626	CATG00000107335.1	-4.2521	-2.49303	-1.75907	0.00266878	CATG00000107335.1	-1.08037	0.590594	-1.67096	0.00030431
ENST00000620347	SLC1A7	-4.36671	-3.26997	-1.09675	0.00796222	SLC1A7	-1.77063	-0.636843	-1.13379	0.00198885
ENST00000321322	DSCAML1	-4.74295	-3.66187	-1.08109	0.000408927	DSCAML1	-2.27425	-1.00686	-1.26739	0.00206089
ENST00000218981	DHRS12	0.55733	2.81779	-2.26046	0.00291547	DHRS12	3.4965	5.24173	-1.74523	0.0114367
NM_001317188	BRINP3	-3.88627	-2.51376	-1.37251	0.0174209	BRINP3	-1.97133	-0.0102556	-1.96108	1.71491e-06
ENST00000262293	PRR11	1.07369	3.64134	-2.56765	0.000347671	PRR11	4.5515	5.88135	-1.32985	0.00939362
ENST00000520407	NRG1	-0.355338	3.42214	-3.77748	1.18282e-07	NRG1	2.12784	4.98535	-2.85751	3.20438e-10
ENST00000341697	SEMA6C	-2.95447	-1.88927	-1.06521	0.00659877	SEMA6C	-1.24868	-0.204483	-1.0442	0.000328802
ENST00000380843	IDH3B	-0.0757399	2.23424	-2.30998	0.0129287	IDH3B	1.245	3.6884	-2.4434	9.08112e-05
ENST00000455086	ASNS	-1.51594	1.49766	-3.0136	2.55006e-05	ASNS	2.44724	4.27998	-1.83274	0.000119937
ENST00000375344	MFSD14B	-1.85228	-0.78591	-1.06637	0.0010152	MFSD14B	0.590264	1.60504	-1.01478	0.00126608
ENST00000355085	C5AR1	-5.16268	-4.02557	-1.13711	0.00595425	C5AR1	-2.07201	-1.03354	-1.03846	0.00036904
ENST00000377697	IGFL4	-4.03153	-2.38308	-1.64845	0.000309645	IGFL4	-1.27932	0.592379	-1.8717	2.01965e-06
ENST00000393061	ADAMTSL2	-2.82112	-0.357183	-2.46394	0.000158948	ADAMTSL2	0.168603	1.97124	-1.80263	6.53314e-05
NM_001354103	FAM192A	-3.34407	-0.60228	-2.74179	0.00217308	FAM192A	-1.44007	1.54878	-2.98885	6.15784e-06
ENST00000367318	TNNT2	0.718014	2.81787	-2.09986	0.000717171	TNNT2	2.76832	3.80773	-1.03941	0.00184941
NM_001278630	C9orf43	-3.57089	0.353119	-3.92401	0.00264037	C9orf43	-1.5997	1.96065	-3.56035	0.000256007
HBMT00001404603	CATG00000101346.1	2.39835	4.14497	-1.74662	2.2472e-05	CATG00000101346.1	4.45399	5.49516	-1.04117	0.000215447
ENST00000526926	ZNF623	-4.5959	-2.66344	-1.93246	5.03785e-05	ZNF623	-1.06145	0.345077	-1.40652	0.000730966
NM_001330625	ZBTB49	-5.64571	-3.41344	-2.23227	0.00158594	ZBTB49	-2.12433	-0.363867	-1.76047	0.00026185
ENST00000297494	NOS3	-3.10608	-1.98629	-1.11979	0.0112186	NOS3	-0.807888	0.277926	-1.08581	0.000267661
ENST00000378073	MEGF8	-2.6461	0.457072	-3.10317	6.98351e-05	MEGF8	-0.168986	2.50448	-2.67347	9.18457e-07
ENCT00000210876	CATG00000040187.1	-0.37473	2.50182	-2.87655	6.52613e-05	CATG00000040187.1	2.57151	4.38518	-1.81367	3.04522e-05
ENST00000538105	SDR39U1	-3.30048	-1.64392	-1.65656	0.00138569	SDR39U1	-0.459971	1.08988	-1.54986	0.000202401
ENST00000525139	ANO3	-6.1409	-4.61671	-1.52419	0.0134323	ANO3	-4.61842	-3.122	-1.49642	0.000151002
ENST00000542778	NELFA	-5.06226	-3.81531	-1.24695	0.0020779	NELFA	-2.34211	-1.11915	-1.22295	0.000409385
ENST00000392476	SEC14L1	-0.072849	2.10682	-2.17967	0.000509107	SEC14L1	1.85607	3.35751	-1.50144	2.25846e-07
ENST00000566860	ORC6	-4.06006	-1.05643	-3.00363	9.80423e-06	ORC6	0.126091	2.141	-2.01491	9.3315e-07
uc010fdx.3	VAX2	0.76749	3.78647	-3.01898	2.87917e-06	VAX2	3.18147	5.68952	-2.50805	7.69007e-07
ENCT00000200904	CATG00000038300.1	2.75381	4.74663	-1.99281	7.11968e-05	CATG00000038300.1	5.66893	6.88179	-1.21286	0.000142666
ENST00000409469	CUL1	-2.12229	-0.112518	-2.00977	7.62131e-05	CUL1	1.61773	2.67624	-1.05851	8.38198e-05
uc001wpa.3	RIPK3	2.57554	4.6842	-2.10865	1.22443e-06	RIPK3	5.40936	6.54764	-1.13829	3.88271e-07
ENST00000393079	SLC35G2	-5.0931	-3.60717	-1.48593	9.90806e-05	SLC35G2	-2.19903	-0.84607	-1.35296	1.73703e-06
ENCT00000073696	CATG00000004535.1	-6.15492	-4.89799	-1.25693	0.0139883	CATG00000004535.1	-4.01982	-2.54543	-1.4744	0.000554022
ENST00000509635	ENOPH1	-3.5377	-2.37109	-1.16661	0.00478666	ENOPH1	-0.573785	0.554987	-1.12877	0.00054
ENST00000596755	TRAPPC2B	-0.70563	2.45553	-3.16116	6.88106e-07	TRAPPC2B	1.53713	3.9815	-2.44437	4.14702e-08
ENST00000594786	SLC27A5	-0.823565	1.16075	-1.98431	0.000550312	SLC27A5	1.67409	3.17483	-1.50075	3.18691e-05
ENST00000526683	PUF60	-1.81928	1.33396	-3.15324	3.54717e-05	PUF60	1.55438	3.32829	-1.77391	5.89825e-05
ENST00000443491	DMTN	-1.61325	0.379768	-1.99302	0.000719084	DMTN	1.12884	2.36261	-1.23377	0.00357679
ENST00000215637	MADCAM1	-1.27423	0.762087	-2.03632	0.000289022	MADCAM1	0.896802	2.01453	-1.11772	0.00314394
ENST00000405930	ZDHHC8	-5.3573	-4.00135	-1.35595	0.000882676	ZDHHC8	-2.86052	-1.13293	-1.7276	6.8919e-05
ENST00000544426	ZNF140	-2.85611	0.489803	-3.34592	6.54945e-05	ZNF140	-1.17605	1.92898	-3.10502	2.56369e-08
ENST00000592581	ZNF233	-0.39122	3.00346	-3.39468	1.00642e-05	ZNF233	1.5098	4.12371	-2.61391	2.78353e-09
ENST00000347982	NSD1	1.95338	4.45822	-2.50484	4.61587e-07	NSD1	4.36476	5.85788	-1.49312	5.5734e-07
ENST00000287590	B3GNT7	-4.12211	-1.81347	-2.30864	0.000291346	B3GNT7	-1.38076	0.860368	-2.24112	4.13236e-06
ENST00000622429	ARID3B	1.35766	3.31621	-1.95854	0.00068885	ARID3B	3.85213	4.93323	-1.08109	1.32052e-06
ENST00000645829	ABCB7	-2.60277	-0.623172	-1.9796	0.000754852	ABCB7	-0.470435	1.5327	-2.00313	2.12936e-06
ENST00000536224	GCH1	-1.92643	1.13217	-3.0586	0.00127109	GCH1	1.76442	3.84616	-2.08174	0.0122767
ENST00000335017	H1FNT	-1.99974	0.633777	-2.63352	4.79762e-05	H1FNT	0.599914	2.52362	-1.9237	0.00115744
ENST00000601861	FAM129C	-4.22633	-2.91276	-1.31358	0.00805542	FAM129C	-1.81905	-0.551281	-1.26777	3.27487e-05
ENST00000613727	HNF1B	-4.65188	-3.14138	-1.51051	0.000221473	HNF1B	-2.38984	-0.902274	-1.48757	0.000145884
ENST00000344100	CACNA1C	3.35087	5.33705	-1.98618	0.000100177	CACNA1C	6.3001	7.4958	-1.19569	8.37508e-05
ENST00000361672	MSL3	-0.305375	1.79196	-2.09733	5.37672e-06	MSL3	0.80866	2.31476	-1.5061	0.000146629
ENST00000360963	CACNA2D2	-0.936181	1.23156	-2.16774	9.90747e-05	CACNA2D2	1.58829	2.85594	-1.26765	0.000259016
ENST00000348579	ZDHHC1	-1.42404	0.217612	-1.64165	9.52045e-05	ZDHHC1	0.755954	2.01758	-1.26163	1.28983e-05
ENST00000411594	BRD8	-2.51051	-1.05834	-1.45217	0.000748814	BRD8	-1.17799	0.482002	-1.65999	2.76396e-05
ENST00000544265	KRT85	0.955747	3.28541	-2.32966	3.52303e-05	KRT85	3.61609	5.06402	-1.44793	4.69608e-05
ENST00000244293	PSG9	-2.52196	-0.730925	-1.79104	0.00215066	PSG9	-0.740098	0.935961	-1.67606	3.09996e-06
ENST00000438480	MSANTD1	-4.53586	-2.86669	-1.66917	3.48894e-05	MSANTD1	-1.78374	-0.389258	-1.39449	9.53766e-06
ENST00000634278	CTD-2331H12.8	-4.29476	-2.87384	-1.42092	0.00136346	CTD-2331H12.8	-2.00095	-0.434166	-1.56678	2.31387e-05
MICT00000316020	CATG00000087022.1	-0.285853	2.49581	-2.78166	2.80732e-05	CATG00000087022.1	1.48466	3.75496	-2.2703	9.08695e-08
ENST00000542674	MAGEA8	-5.28734	-4.17165	-1.1157	0.0271933	MAGEA8	-2.46151	-0.805044	-1.65646	0.00732827
ENST00000239144	HOXB8	-1.18578	1.93352	-3.1193	2.533e-06	HOXB8	1.55661	3.45515	-1.89855	2.00497e-06
ENST00000417098	SATB2	0.254331	3.79209	-3.53776	0.000182499	SATB2	2.88546	5.72818	-2.84272	1.4605e-05
ENST00000247194	L3HYPDH	-2.83967	-0.684835	-2.15484	1.05046e-05	L3HYPDH	1.404	2.62531	-1.2213	3.29974e-05
ENST00000275767	TMEM140	-2.00953	-0.608321	-1.40121	0.00548673	TMEM140	0.193498	1.75786	-1.56436	0.000341808
ENST00000558133	MEX3B	2.90505	4.86737	-1.96231	7.27684e-06	MEX3B	5.62583	6.96554	-1.33971	1.43482e-06
ENST00000379026	ETV2	-1.89464	0.116335	-2.01097	0.00192777	ETV2	1.38195	2.49195	-1.11	0.016987
FTMT27800000069	CATG00000054043.1	-4.91535	-3.54344	-1.37191	0.00909775	CATG00000054043.1	-3.80013	-2.28666	-1.51347	5.55368e-07
ENST00000359983	ATP2A3	-4.44804	-3.29573	-1.15231	0.0138881	ATP2A3	-2.82796	-1.21892	-1.60904	5.02677e-06
NM_001348720	ZNF439	-1.61539	0.44746	-2.06285	0.000187799	ZNF439	0.385898	2.14004	-1.75414	3.01768e-07
ENST00000244303	HIF3A	-2.29818	1.91542	-4.2136	0.000719575	HIF3A	-0.577183	3.47364	-4.05082	1.10151e-06
ENST00000526995	TRAF6	-0.67277	1.87045	-2.54322	3.65714e-05	TRAF6	0.327973	2.14344	-1.81547	0.000356659
ENST00000454345	DGKZ	-4.88475	-3.27141	-1.61334	0.000358524	DGKZ	-1.99884	-0.62028	-1.37856	0.000101367
ENST00000274547	GABRB2	2.03358	4.79081	-2.75723	2.16455e-07	GABRB2	5.26369	7.01755	-1.75387	1.09079e-06
ENST00000350669	LDHB	-1.9707	-0.214619	-1.75608	0.00218038	LDHB	0.284717	1.73077	-1.44606	1.20909e-05
ENST00000524325	TSNARE1	-0.431316	1.78043	-2.21174	1.10353e-05	TSNARE1	1.53892	3.09304	-1.55412	5.55186e-05
ENST00000539106	KXD1	-1.24939	1.60316	-2.85255	1.82204e-06	KXD1	2.06609	3.70779	-1.6417	1.53638e-08
uc001kpy.2	SLC25A28	-0.145732	2.37314	-2.51887	0.000120751	SLC25A28	2.02315	3.8769	-1.85375	4.57957e-06
NM_005577	LPA	-3.26391	-1.61338	-1.65053	0.00189343	LPA	-0.758451	1.02194	-1.78039	1.24747e-06
ENST00000410062	UBE2E3	-2.63653	-1.31632	-1.32022	0.000807264	UBE2E3	0.138561	1.27599	-1.13743	0.000165284
ENST00000393041	BIN1	1.34644	3.99484	-2.6484	6.08988e-06	BIN1	3.6167	5.35812	-1.74141	1.20069e-06
ENST00000355693	CHCHD8	0.206928	3.7972	-3.59027	0.000604021	CHCHD8	2.10171	5.11047	-3.00876	1.55332e-06
ENST00000400359	SGSM1	-1.4024	-0.0871965	-1.3152	0.00213015	SGSM1	0.372759	1.60963	-1.23687	0.00075293
ENST00000397122	TEAD4	-2.36595	-0.708131	-1.65782	0.000933832	TEAD4	-0.0108666	1.58646	-1.59732	1.28405e-05
ENST00000361831	YY1AP1	-0.0700436	2.06054	-2.13059	3.86854e-05	YY1AP1	1.53698	2.81096	-1.27398	0.0253641
ENST00000353442	LMBR1	-1.90462	1.27329	-3.17791	4.0428e-05	LMBR1	0.469561	3.26588	-2.79632	2.96998e-08
ENST00000623247	RP4-593C16.2	-2.17114	0.104098	-2.27524	0.000826798	RP4-593C16.2	-0.32874	1.7521	-2.08084	1.81875e-07
ENST00000637650	IL10RB	2.62948	4.83474	-2.20526	0.000579434	IL10RB	5.18641	6.64303	-1.45661	8.43782e-07
ENST00000356151	PXK	-2.39869	-0.983592	-1.4151	0.00306234	PXK	-0.223408	1.11595	-1.33936	2.82252e-06
ENST00000303532	OR10G3	2.03298	3.80736	-1.77438	0.0012835	OR10G3	5.02813	6.10436	-1.07624	0.00887591
ENST00000288439	SLC38A10	-0.83135	1.21641	-2.04776	0.000332698	SLC38A10	1.59326	3.01411	-1.42085	2.17926e-05
ENST00000368198	SH2D2A	-2.95468	-1.59724	-1.35744	0.00409412	SH2D2A	-0.764648	0.423916	-1.18856	0.000143858
ENST00000400520	PLA2G2A	0.0460463	1.88823	-1.84219	0.000192101	PLA2G2A	2.24359	3.27817	-1.03458	0.000229452
ENST00000312912	KDM3A	-4.04357	-2.52529	-1.51827	0.0010073	KDM3A	-1.59583	0.0451036	-1.64094	0.000156221
ENST00000396210	MGST1	-2.77288	-0.665024	-2.10785	1.473e-06	MGST1	-0.851511	0.815925	-1.66744	2.7859e-05
ENST00000370296	PAX2	-4.4604	-2.90945	-1.55095	0.00125404	PAX2	-2.15932	-1.13703	-1.02229	0.00685847
ENST00000429492	OSBPL10	-3.77125	-2.44046	-1.33079	0.0177183	OSBPL10	-1.89665	-0.45075	-1.4459	7.34928e-07
ENST00000394056	KLC4	0.632386	3.80578	-3.17339	4.47949e-07	KLC4	3.02313	5.29263	-2.2695	2.731e-07
NM_001271811	MED21	-0.817211	1.44147	-2.25869	3.44504e-05	MED21	0.822416	2.52067	-1.69825	0.00188682
ENST00000321897	VARS2	-3.4293	-0.101063	-3.32823	6.54108e-06	VARS2	-1.53354	1.93124	-3.46478	2.92677e-07
ENST00000539827	HOMER3	-2.34734	-0.921378	-1.42596	0.00390318	HOMER3	0.601474	1.61167	-1.0102	0.0166238
FTMT28800000527	CATG00000057263.1	-0.260037	2.38825	-2.64829	2.31668e-05	CATG00000057263.1	2.48097	3.98969	-1.50872	7.21761e-06
ENST00000440596	HTR3E	-2.87212	-0.668138	-2.20398	0.000145166	HTR3E	-0.383421	1.5101	-1.89352	2.49276e-05
ENST00000476854	ACY1	-2.23541	0.904791	-3.1402	5.41897e-05	ACY1	-0.455034	2.5399	-2.99493	5.7538e-08
ENST00000394872	COL4A6	-1.73151	0.076358	-1.80787	0.000163241	COL4A6	1.8472	2.87787	-1.03067	1.36575e-05
ENCT00000229463	CATG00000044560.1	1.3923	3.81357	-2.42127	7.20745e-06	CATG00000044560.1	3.79872	5.13434	-1.33561	9.37038e-06
ENST00000375169	WNK3	-2.35262	0.416043	-2.76866	0.000102981	WNK3	0.656945	2.467	-1.81006	8.46228e-06
ENST00000262138	CACNG4	-0.818069	1.69798	-2.51605	1.95353e-05	CACNG4	1.64979	3.24216	-1.59237	0.0015115
ENST00000290472	PLA2G4D	-2.93714	0.746993	-3.68413	7.33563e-06	PLA2G4D	-0.812303	2.72867	-3.54097	8.35636e-07
ENST00000308197	COQ10A	-2.0672	1.79445	-3.86165	4.34775e-06	COQ10A	1.15561	3.96242	-2.80681	4.83071e-06
ENST00000453268	ISLR2	-3.44251	-1.59574	-1.84677	0.0029607	ISLR2	-1.14376	0.553394	-1.69716	0.000302599
ENST00000455057	IL17RC	-1.82516	0.0488109	-1.87397	0.000594427	IL17RC	0.921856	2.00852	-1.08667	1.12548e-05
ENST00000411805	RIPPLY1	-2.92627	-1.48303	-1.44324	0.00382565	RIPPLY1	-0.724613	0.778925	-1.50354	9.73048e-06
ENST00000495038	TTC26	-1.60885	-0.0248922	-1.58395	7.15449e-05	TTC26	0.459408	1.62352	-1.16411	3.31756e-05
ENST00000568546	TBL3	-0.446565	1.9976	-2.44416	6.28809e-05	TBL3	2.29621	3.67931	-1.3831	1.93263e-05
ENST00000449662	ICAM2	-4.51793	-3.49641	-1.02152	0.0423751	ICAM2	-2.62702	-1.02778	-1.59924	2.22414e-06
ENST00000401419	MPST	-2.08609	1.41435	-3.50044	0.000230343	MPST	0.352966	3.174	-2.82103	1.13206e-07
ENST00000323146	SLC35A4	-0.447758	2.09324	-2.541	1.07649e-05	SLC35A4	2.10149	3.7426	-1.64111	3.14914e-07
ENST00000593756	FGF21	-1.50245	1.44846	-2.95091	1.10037e-05	FGF21	0.201345	3.13648	-2.93513	2.40498e-06
ENST00000323345	RPL7A	-0.558024	2.37516	-2.93318	8.30874e-06	RPL7A	2.17004	3.95902	-1.78897	2.87008e-05
ENST00000413851	IFNL3	-1.712	0.921272	-2.63328	2.00168e-05	IFNL3	0.691885	2.71799	-2.02611	1.04816e-06
ENST00000397962	ZMYND11	-3.51519	-1.80438	-1.71081	0.000801155	ZMYND11	-1.21243	0.645022	-1.85745	2.23433e-06
ENST00000376065	TPP2	-0.825105	1.09848	-1.92358	8.19778e-05	TPP2	1.60675	2.65012	-1.04337	0.00109861
ENST00000618547	PELI3	-0.705273	2.56588	-3.27116	3.76062e-07	PELI3	1.86932	4.08886	-2.21954	1.04859e-09
ENST00000238508	SERPINB10	-4.73172	-0.0294117	-4.70231	1.32058e-05	SERPINB10	-2.669	2.16386	-4.83285	1.10966e-07
NM_001350451	RBFOX3	2.46285	4.0594	-1.59655	0.000228239	RBFOX3	4.84519	5.90683	-1.06164	0.00019084
ENST00000336314	LARP1	-3.19207	-0.991222	-2.20085	0.000446497	LARP1	-1.16827	1.21503	-2.38331	1.29368e-05
MICT00000215091	CATG00000054460.1	-5.01148	-3.78583	-1.22566	0.00187424	CATG00000054460.1	-2.88483	-1.46304	-1.42179	0.000156404
NM_001303613	PAGE3	-2.68708	-0.75219	-1.93489	0.000876567	PAGE3	-0.545795	0.965202	-1.511	3.13897e-07
ENST00000413699	RPL15	-3.73403	-1.29145	-2.44258	0.00115842	RPL15	-1.69803	1.03009	-2.72812	4.47578e-06
ENST00000528743	KRTAP5-9	-4.5233	-2.96602	-1.55728	0.00955726	KRTAP5-9	-3.0405	-1.35241	-1.68809	2.37157e-06
ENST00000372706	ZFP69	-1.1881	1.53208	-2.72018	4.83514e-05	ZFP69	0.602222	2.88647	-2.28425	3.76176e-07
ENST00000522678	GPBAR1	1.36881	3.58691	-2.2181	4.84575e-05	GPBAR1	4.29409	5.65045	-1.35635	0.000521892
ENST00000393888	CNP	-3.60764	-1.51385	-2.09379	0.00415072	CNP	-0.0894564	1.63524	-1.7247	0.00402638
ENST00000324464	ADCK4	-4.80869	-3.78016	-1.02854	0.00400626	ADCK4	-2.76968	-0.699121	-2.07056	1.76556e-06
ENST00000447275	PDE4C	-2.241	0.525744	-2.76675	3.32005e-05	PDE4C	0.975741	2.75309	-1.77735	5.71934e-06
ENST00000441493	MICAL3	-4.51188	-2.00427	-2.50761	0.000639381	MICAL3	-2.91019	-0.634182	-2.27601	0.000130963
NM_001143939	ZNF534	-2.82644	-1.07285	-1.75358	0.00132253	ZNF534	-0.0575182	1.11386	-1.17138	0.000234303
ENST00000262958	GNA15	0.297343	2.97292	-2.67558	5.83831e-05	GNA15	2.40128	4.49185	-2.09057	1.41473e-06
ENST00000550683	ACVRL1	-0.631866	0.806865	-1.43873	5.01899e-05	ACVRL1	1.36343	2.80272	-1.43928	0.00064291
ENST00000504937	TP53	-0.219841	2.34618	-2.56602	1.77718e-05	TP53	2.9769	4.29841	-1.32151	0.000186432
ENST00000330333	BACE2	-3.38996	-0.152148	-3.23781	6.70057e-06	BACE2	-0.829541	1.56527	-2.39481	0.00028766
FTMT22500049714	CATG00000096985.1	-4.36548	-2.69307	-1.67241	0.000694926	CATG00000096985.1	-2.10768	-0.0318217	-2.07586	2.1442e-06
ENST00000420283	TSPYL4	-1.00974	0.941908	-1.95164	0.0288763	TSPYL4	0.198837	2.67583	-2.47699	0.000108027
ENST00000407595	CCDC85A	-6.16363	-4.90441	-1.25921	0.0219768	CCDC85A	-4.0625	-1.98965	-2.07285	4.01597e-05
ENST00000339766	CLEC2A	-4.98989	-2.14229	-2.8476	2.212e-05	CLEC2A	-3.32805	-0.169237	-3.15881	4.21964e-07
ENST00000536226	CRNKL1	-4.12797	-2.50554	-1.62243	0.0120235	CRNKL1	-1.02922	0.604009	-1.63323	0.00107443
NM_001353084	TRIM37	-3.16699	-2.07827	-1.08872	0.0195107	TRIM37	-1.25937	-0.221014	-1.03835	8.90938e-06
ENST00000457052	BHMG1	2.23686	4.69603	-2.45917	3.56229e-07	BHMG1	4.44582	6.22733	-1.78151	1.46088e-07
ENST00000624234	EIF3L	-4.84072	-1.41101	-3.42971	0.00223845	EIF3L	-3.60853	-0.630456	-2.97807	0.00562852
ENST00000377474	KCTD12	-0.400135	1.1675	-1.56764	0.000893374	KCTD12	1.79576	2.96539	-1.16964	5.38888e-06
ENST00000367944	FCRLB	-2.84618	-0.572608	-2.27357	4.48632e-05	FCRLB	-0.253892	1.85111	-2.105	5.75435e-06
ENST00000446148	ZNF300	-2.43454	-1.26936	-1.16518	0.00136354	ZNF300	-1.22649	-0.106778	-1.11971	6.14498e-07
ENST00000393676	FOLR1	-3.80513	-2.44979	-1.35534	0.00523433	FOLR1	-1.85517	-0.291556	-1.56361	5.41452e-06
ENCT00000403363	CATG00000093295.1	2.95004	4.67577	-1.72573	0.000109326	CATG00000093295.1	5.3809	6.61184	-1.23094	4.29131e-06
ENST00000407492	IL6	0.0241476	2.7963	-2.77215	4.86568e-06	IL6	2.60625	4.41784	-1.8116	4.45175e-06
ENST00000358768	PARD3B	-5.60789	-3.43452	-2.17337	0.020567	PARD3B	-3.18155	-1.35236	-1.82919	0.0452354
ENST00000464139	TUBGCP3	1.14077	4.0726	-2.93183	2.4833e-06	TUBGCP3	4.17865	6.2066	-2.02796	4.09086e-05
ENST00000616056	APOL4	-5.58905	-4.25508	-1.33397	0.0155547	APOL4	-3.57323	-2.35186	-1.22137	0.00043803
NM_198948	NUDT1	-5.16354	-3.93857	-1.22497	0.00880244	NUDT1	-2.89487	-1.36273	-1.53214	0.00320741
ENST00000295727	FEV	-6.03809	-3.77015	-2.26794	0.045007	FEV	-3.46261	-0.884813	-2.5778	0.000474272
ENST00000263326	IL37	-0.294314	1.93445	-2.22877	8.03554e-05	IL37	1.7366	3.37865	-1.64205	3.47595e-07
ENST00000496902	EVX1	-1.71149	0.132015	-1.84351	0.0001489	EVX1	0.855604	1.98717	-1.13157	0.0020972
NM_001350492	MTHFD1L	-2.86158	2.15911	-5.02069	8.83599e-07	MTHFD1L	0.531549	4.1929	-3.66135	4.5435e-07
ENST00000274787	HIGD2A	1.54487	3.86444	-2.31957	2.25904e-05	HIGD2A	3.66335	5.16174	-1.49838	1.34395e-08
ENST00000199940	MAP2	-3.69516	-2.63513	-1.06003	0.000814707	MAP2	-1.74309	-0.712223	-1.03087	0.00261401
ENST00000542576	CA1	-5.00613	-3.38066	-1.62547	0.0149511	CA1	-3.75547	-1.38967	-2.36579	0.000183834
ENST00000377263	CTNNBIP1	-3.15357	-0.490901	-2.66267	0.000778907	CTNNBIP1	-0.85896	0.923735	-1.78269	0.00208713
ENST00000315658	ELMOD3	-4.26463	-2.86576	-1.39887	0.00488212	ELMOD3	-1.70565	-0.437255	-1.26839	5.90927e-05
ENST00000296504	SAP30	0.427322	2.51252	-2.0852	0.00168283	SAP30	2.96741	4.54241	-1.575	0.000420928
ENST00000432072	FN1	-5.21953	-3.92917	-1.29036	0.000103991	FN1	-2.25447	-0.900864	-1.35361	0.000237094
ENST00000395111	NFIC	-3.79036	-2.78364	-1.00672	0.000644168	NFIC	-1.94219	-0.850631	-1.09156	0.00082764
NM_001353682	PEAR1	-3.56508	-1.9593	-1.60578	0.00187242	PEAR1	-0.577201	1.02991	-1.60712	1.77742e-06
ENST00000372842	CERCAM	-5.51046	-4.27935	-1.23111	0.00697047	CERCAM	-3.73224	-1.85099	-1.88126	9.61231e-07
ENST00000604729	ZSWIM8	-5.82279	-4.50677	-1.31602	0.0108219	ZSWIM8	-2.55097	-0.983282	-1.56769	1.60338e-08
ENST00000422745	ASNS	-2.14646	0.850315	-2.99677	1.62129e-05	ASNS	1.81295	3.76504	-1.95209	5.20654e-05
ENST00000326866	ZFP42	-0.27956	3.39356	-3.67312	3.6111e-05	ZFP42	0.639786	3.29072	-2.65094	0.00243311
ENST00000418703	TRPV4	-1.86044	-0.211718	-1.64872	0.000376816	TRPV4	0.692781	1.97894	-1.28616	0.000947319
ENST00000266395	PDE6H	-3.09963	-1.7061	-1.39353	0.00114189	PDE6H	-1.19637	0.214835	-1.4112	8.15708e-06
ENST00000395770	LNPEP	-1.2438	0.355501	-1.5993	0.00440648	LNPEP	0.58882	1.94413	-1.35531	5.25336e-07
ENST00000311234	INTS6	2.71688	4.45892	-1.74204	0.000142213	INTS6	5.18645	6.41024	-1.22378	7.04748e-06
ENST00000546588	VPS29	-2.76736	-0.176902	-2.59046	3.22676e-06	VPS29	-0.490375	1.65074	-2.14111	3.61366e-08
ENST00000553811	RP11-404P21.8	-5.95355	-4.84544	-1.1081	0.00759099	RP11-404P21.8	-4.26912	-2.89729	-1.37183	0.000296956
ENST00000556614	HOPX	-4.70633	-2.91928	-1.78705	0.000411647	HOPX	-3.01556	-1.35118	-1.66438	1.39347e-06
ENST00000340666	SYN1	-4.10821	-3.01967	-1.08854	0.0325865	SYN1	-2.1076	-0.719136	-1.38847	0.000328247
ENST00000219091	ZNF205	-4.19658	-1.37267	-2.82391	1.21676e-05	ZNF205	-1.2314	1.02033	-2.25173	0.000339824
ENST00000335999	NCKAP5L	-1.5319	-0.108466	-1.42343	0.000128024	NCKAP5L	1.39854	2.64738	-1.24884	0.000833344
ENST00000259008	BRIP1	-2.14237	1.51408	-3.65645	4.06499e-06	BRIP1	1.59032	3.728	-2.13769	5.72646e-06
ENST00000372042	CHRDL1	-2.2968	0.0360043	-2.3328	0.00022176	CHRDL1	1.2021	2.47354	-1.27144	0.0154738
ENST00000397088	GPER1	-2.50468	-0.264576	-2.2401	0.000254138	GPER1	0.404953	1.79742	-1.39247	2.78364e-05
ENST00000219782	MAZ	-0.0350337	2.54851	-2.58354	5.37071e-05	MAZ	1.79283	3.67493	-1.8821	6.20567e-07
ENST00000556005	EFCAB11	-3.62917	-2.01263	-1.61654	0.00122202	EFCAB11	-1.26334	0.434692	-1.69803	0.000163753
ENST00000245912	TNFSF14	0.148438	3.5537	-3.40526	5.20498e-06	TNFSF14	2.55372	4.99505	-2.44133	1.34821e-07
ENST00000639913	KCNMA1	-5.52753	-3.77556	-1.75197	0.00169266	KCNMA1	-1.37557	0.149107	-1.52468	0.00134213
ENST00000644474	RAPGEF2	2.92636	4.52131	-1.59495	0.000118898	RAPGEF2	4.96567	6.23631	-1.27064	5.91477e-07
ENST00000336557	CIDEB	0.270554	2.50226	-2.23171	4.65633e-07	CIDEB	1.79226	3.30358	-1.51132	1.60105e-05
ENST00000393324	ME3	-2.24991	0.654574	-2.90448	0.000249908	ME3	0.226724	2.93353	-2.7068	4.1685e-06
uc011efa.2	MTRF1L	-3.00662	-0.0862702	-2.92035	0.00711573	MTRF1L	-2.22372	1.85713	-4.08084	1.1388e-05
ENST00000199320	DIMT1	-2.21153	-0.171691	-2.03984	0.000232045	DIMT1	-0.425019	1.25367	-1.67869	2.34872e-06
ENST00000333850	TPH2	-3.81999	-1.75673	-2.06326	0.0019873	TPH2	-2.20307	0.395365	-2.59844	4.06402e-06
ENST00000641732	OR1A1	-1.75305	0.26247	-2.01552	0.000153165	OR1A1	1.28014	2.45358	-1.17344	0.000254376
NM_001324009	CTNNA1	-2.81034	-1.1494	-1.66093	0.00436754	CTNNA1	-1.29487	0.0360864	-1.33095	2.60107e-06
ENST00000535572	WNK1	1.65276	3.73351	-2.08075	0.000533724	WNK1	4.03178	5.32215	-1.29037	4.98583e-07
ENST00000263119	CABIN1	-2.6253	-1.23721	-1.38809	0.00376349	CABIN1	-0.994569	0.638848	-1.63342	2.13877e-06
ENST00000304636	COL3A1	-4.78942	-3.58201	-1.20741	0.0040181	COL3A1	-2.6071	-1.34539	-1.2617	2.22447e-05
ENST00000613459	HMGXB3	-0.200916	1.87788	-2.07879	0.000502575	HMGXB3	2.75161	3.93175	-1.18014	0.000665065
ENST00000409400	BIN1	-2.85595	0.000282742	-2.85623	3.03087e-06	BIN1	-0.598136	1.89281	-2.49094	5.03856e-06
ENST00000302040	OR5A2	-4.51926	-2.81612	-1.70314	0.000111378	OR5A2	-1.14407	0.199616	-1.34369	0.00124506
ENST00000395822	ZBP1	-1.37122	0.736262	-2.10749	7.62494e-05	ZBP1	1.27313	2.46767	-1.19454	0.000115774
ENST00000307641	NKIRAS2	-4.08298	-1.78504	-2.29794	0.00271208	NKIRAS2	-1.31565	0.838986	-2.15464	0.00059233
FTMT28100003988	CATG00000057034.1	-5.72001	-3.14161	-2.5784	0.000118468	CATG00000057034.1	-1.8872	0.435437	-2.32264	0.000613753
ENST00000359209	KIRREL	-1.24764	1.50161	-2.74925	3.42464e-05	KIRREL	1.1949	3.19576	-2.00086	1.69497e-05
ENST00000391929	IL24	-4.20114	-2.9093	-1.29184	0.000934241	IL24	-0.849366	0.198083	-1.04745	0.000332291
ENST00000328928	THEMIS2	-0.433814	1.38325	-1.81706	0.000486687	THEMIS2	2.02438	3.26825	-1.24388	0.000736172
ENST00000344721	NR3C2	1.52442	4.12015	-2.59573	2.22292e-07	NR3C2	4.15843	5.94221	-1.78378	9.70848e-06
ENST00000425441	CCDC12	1.77076	4.52731	-2.75655	0.000741476	CCDC12	3.83296	5.9566	-2.12364	3.35447e-07
ENST00000295989	CAND2	-3.87471	-0.816274	-3.05844	3.8334e-05	CAND2	-1.6038	1.25893	-2.86273	2.29e-06
uc001bnx.2	SYTL1	-2.99777	-1.46651	-1.53126	0.00316599	SYTL1	0.328667	1.53737	-1.20871	0.000140307
ENST00000368401	SLC50A1	-0.27965	2.13166	-2.41131	1.59968e-06	SLC50A1	3.55497	4.62813	-1.07316	7.24121e-05
ENST00000371542	LRRC26	-2.04398	-0.559674	-1.48431	0.0029906	LRRC26	-0.126409	1.24649	-1.3729	1.88802e-05
ENST00000335847	CRISP1	-5.76749	-1.67134	-4.09615	0.00370693	CRISP1	-4.34077	0.475191	-4.81596	4.5443e-06
ENST00000358869	FAM114A1	1.88277	4.26046	-2.37769	7.46285e-06	FAM114A1	4.7264	6.04108	-1.31467	4.94842e-06
ENST00000294168	TAF6L	-1.87172	-0.463018	-1.4087	0.00207025	TAF6L	-0.255595	1.01048	-1.26608	5.69493e-05
ENST00000268655	ZNF174	-1.50243	0.43612	-1.93855	0.000164769	ZNF174	0.293234	1.95811	-1.66488	1.45147e-07
ENST00000361648	ATP11C	2.00895	3.67615	-1.6672	9.98794e-06	ATP11C	4.05325	5.21254	-1.1593	0.00025642
ENST00000383832	CPNE9	-2.83125	-1.72968	-1.10157	0.0260857	CPNE9	-0.814998	0.566087	-1.38108	2.80523e-05
ENST00000592287	TNPO2	-2.55735	-0.562015	-1.99534	9.31254e-05	TNPO2	-0.584677	1.29791	-1.88258	2.43633e-06
ENST00000636508	RP11-727F15.14	-2.51511	0.0206708	-2.53578	1.02413e-05	RP11-727F15.14	1.04583	2.70199	-1.65616	1.20452e-05
ENST00000617875	RECQL4	-2.69956	-1.15883	-1.54073	0.00233125	RECQL4	-0.786122	0.745747	-1.53187	2.95579e-05
ENST00000259870	C6orf15	0.56222	2.50138	-1.93917	7.29083e-05	C6orf15	2.68202	3.81857	-1.13655	8.89069e-06
ENST00000402530	ANO7	-2.19456	-0.0749619	-2.11959	9.14267e-05	ANO7	1.50075	2.90491	-1.40416	1.01408e-06
ENST00000553106	PAH	-2.82885	-1.52956	-1.29928	0.00401038	PAH	-0.885629	0.51297	-1.3986	2.06711e-05
ENST00000558589	SLC12A6	1.2997	3.08681	-1.7871	0.000381243	SLC12A6	3.30408	4.3552	-1.05112	2.4543e-06
ENST00000545712	MMAB	-0.667046	1.95921	-2.62625	1.17505e-05	MMAB	2.45178	3.80501	-1.35323	0.000401179
NM_001289953	ZNF761	-4.25897	-0.749918	-3.50905	0.0118839	ZNF761	-2.06235	0.819354	-2.8817	0.0224921
ENCT00000068596	CATG00000002734.1	-0.594672	1.35781	-1.95248	0.000286649	CATG00000002734.1	1.71779	3.25469	-1.53689	1.85643e-05
ENST00000355897	GPR160	-3.59733	-2.31545	-1.28189	0.00474135	GPR160	-0.573989	0.540408	-1.1144	1.81834e-05
ENST00000296098	TRIM54	-5.74331	-3.6712	-2.07211	5.0494e-05	TRIM54	-3.86462	-1.58524	-2.27938	0.000683686
ENST00000396425	SEPT3	-2.71066	-1.13763	-1.57302	0.00767334	SEPT3	0.288183	1.56057	-1.27239	0.000887473
ENST00000310544	PHOSPHO1	-4.32066	-2.47469	-1.84597	0.00763508	PHOSPHO1	-2.50208	-0.278003	-2.22408	0.000772361
ENST00000376072	NCR3	-3.60733	-2.59804	-1.0093	0.0300091	NCR3	-0.56513	0.646144	-1.21127	5.04925e-05
ENST00000373985	PRKG1	1.52858	3.68308	-2.1545	0.000163839	PRKG1	4.0842	5.24395	-1.15975	6.4364e-05
ENST00000399523	UFD1L	1.24149	3.02486	-1.78337	0.00162679	UFD1L	3.6357	4.83585	-1.20015	0.000191961
ENST00000642080	OR10J1	-0.0543985	2.8376	-2.89199	2.77278e-05	OR10J1	2.93484	4.79236	-1.85752	2.41671e-05
ENST00000307885	ADCY6	-2.54572	-0.993193	-1.55252	0.00923541	ADCY6	-1.16873	0.149071	-1.3178	1.99107e-05
ENST00000399355	ITSN1	-4.39083	-2.33275	-2.05808	0.00153912	ITSN1	-1.98349	0.578602	-2.56209	3.08974e-06
ENST00000598274	AC136297.1	2.54304	4.29746	-1.75442	0.00156509	AC136297.1	5.94744	7.16456	-1.21712	0.0495307
ENST00000406974	DOLPP1	1.68551	4.22581	-2.5403	0.000763875	DOLPP1	4.70703	6.66966	-1.96262	4.42077e-05
ENST00000373025	PGC	-2.17732	-0.971752	-1.20557	0.00764197	PGC	-0.137845	0.873421	-1.01127	2.08843e-05
ENST00000335425	RIC3	-2.5638	-0.263062	-2.30074	4.01867e-05	RIC3	0.0333596	1.62126	-1.5879	3.03957e-05
ENCT00000341809	CATG00000074926.1	-4.60625	-3.02573	-1.58053	0.00343965	CATG00000074926.1	-0.891753	0.382143	-1.2739	0.0288157
ENST00000337514	IGF1	-3.9413	-2.88622	-1.05508	0.0201413	IGF1	-1.97372	-0.766825	-1.20689	0.000465485
ENST00000381990	GPNMB	-3.89573	-1.43034	-2.46538	1.25139e-05	GPNMB	-1.58859	0.73071	-2.3193	0.000113147
MICT00000044796	CATG00000115745.1	2.76992	4.94855	-2.17863	3.04289e-05	CATG00000115745.1	6.39025	7.45745	-1.0672	0.00240836
ENST00000411739	NEDD1	-0.0248784	3.61116	-3.63604	6.26366e-06	NEDD1	3.25595	5.69922	-2.44327	8.7481e-07
ENST00000393829	ATP6V0A1	-3.70924	-0.932112	-2.77713	0.000159811	ATP6V0A1	-1.53567	1.42377	-2.95944	2.35016e-06
ENST00000413580	PHOSPHO1	-4.74415	-2.90357	-1.84059	0.0135342	PHOSPHO1	-2.73455	-0.629358	-2.10519	0.00249815
ENST00000409030	ARHGAP25	-6.02773	-3.88175	-2.14598	0.000450786	ARHGAP25	-4.30762	-1.66434	-2.64327	3.19359e-07
ENST00000566304	HEXA	-3.01824	0.295112	-3.31336	0.000123739	HEXA	1.03729	3.46482	-2.42752	0.000951325
ENST00000539896	PTAFR	1.5546	3.74916	-2.19456	6.32544e-06	PTAFR	4.56619	5.6264	-1.06021	4.69414e-06
ENST00000242994	NEUROD4	-5.01349	-3.72018	-1.2933	0.0289266	NEUROD4	-3.14173	-1.84525	-1.29648	3.56362e-07
ENST00000378628	PRRG1	-4.43697	-3.259	-1.17798	0.00149094	PRRG1	-2.18169	-0.820395	-1.36129	0.000241501
ENST00000271835	CRNN	-1.93339	-0.468281	-1.46511	0.00134265	CRNN	0.361608	1.44566	-1.08405	0.000273615
ENST00000529992	SNX7	-5.9755	-4.12492	-1.85058	0.00231622	SNX7	-3.77818	-2.12785	-1.65033	1.37629e-05
ENST00000542051	HABP2	-0.574073	2.32491	-2.89898	1.48149e-05	HABP2	1.70454	3.76581	-2.06128	4.17485e-07
ENST00000532741	EEF1D	-3.67124	-2.4035	-1.26774	0.00350687	EEF1D	-0.537695	0.496637	-1.03433	0.0314017
ENST00000246104	SCRT2	-1.91881	0.256689	-2.17549	0.000567214	SCRT2	-0.297716	1.53835	-1.83606	1.0541e-05
ENST00000510819	KAT7	-2.51351	0.769566	-3.28307	0.000494228	KAT7	0.524837	3.57567	-3.05083	0.00192842
ENST00000324695	TRPM8	-6.58915	-4.6973	-1.89185	0.00141078	TRPM8	-3.34341	-1.6691	-1.67431	3.17456e-05
ENST00000329563	TSPO	-5.32172	-3.93074	-1.39098	0.000801824	TSPO	-1.50783	-0.0495201	-1.45831	0.000730509
ENST00000338446	FAIM	-3.26756	-1.52259	-1.74497	0.00611636	FAIM	-1.81896	-0.571832	-1.24713	0.029486
ENST00000344995	LAT2	-3.79457	-1.87127	-1.9233	0.00242445	LAT2	-1.69188	0.138301	-1.83018	1.46279e-05
ENST00000478300	SYNPR	1.02292	3.21046	-2.18754	3.20735e-05	SYNPR	3.87831	5.12655	-1.24824	3.19466e-05
ENST00000361742	ISLR2	-0.57212	1.86125	-2.43337	1.67073e-05	ISLR2	2.88774	3.97234	-1.08461	0.000889875
ENST00000557258	FOXN3	-4.11616	-2.56774	-1.54841	0.00134541	FOXN3	-1.49295	0.194296	-1.68725	9.6679e-06
ENST00000339024	MAP3K7CL	-3.69429	-0.269533	-3.42475	3.90793e-05	MAP3K7CL	-1.27483	2.05677	-3.33159	2.01038e-05
ENST00000308344	CLDN15	-3.53487	-2.40796	-1.12691	0.00398165	CLDN15	-1.63255	-0.180922	-1.45162	0.00148085
ENST00000240488	MND1	-5.29229	-4.21905	-1.07324	0.0487296	MND1	-4.05974	-2.84032	-1.21942	0.00176908
ENST00000372263	PLAC9	-2.69351	-1.47855	-1.21496	0.000610826	PLAC9	-1.1168	0.269038	-1.38584	1.01144e-05
ENST00000450736	SLC16A5	-3.05153	-1.99987	-1.05166	0.0262282	SLC16A5	-0.833939	0.558262	-1.3922	4.36449e-07
ENST00000371975	RAD54L	-1.54859	0.129363	-1.67795	0.00559865	RAD54L	0.15483	1.34112	-1.18629	0.000292386
ENST00000215956	SNU13	-3.41946	-1.79149	-1.62798	0.0200115	SNU13	-2.14997	-0.146123	-2.00385	1.26383e-05
NM_001324130	ANKS3	-3.33099	-1.3236	-2.00739	0.000583722	ANKS3	-0.882204	1.23463	-2.11684	8.4865e-06
ENST00000608999	PPP1R12B	-2.46034	0.0756518	-2.53599	0.00283926	PPP1R12B	-0.898282	2.07805	-2.97633	3.09749e-06
ENST00000315456	DTNA	0.072138	4.26637	-4.19423	0.000333199	DTNA	2.61453	5.9432	-3.32867	1.8205e-05
ENST00000415002	CD59	-2.06726	-0.267567	-1.7997	0.00409538	CD59	-0.111072	0.995464	-1.10654	3.73989e-05
ENST00000555188	SHE	-3.26505	-1.37734	-1.88771	0.00429444	SHE	-1.53672	0.526344	-2.06307	9.30836e-05
ENST00000373684	OR1L6	0.989999	4.20453	-3.21454	3.74629e-07	OR1L6	4.1391	6.4327	-2.2936	1.11032e-05
ENST00000540636	GBGT1	0.879086	3.51399	-2.6349	1.9957e-05	GBGT1	3.52149	5.07776	-1.55627	9.49477e-06
ENST00000346562	NPAS3	-0.262538	2.31687	-2.57941	2.16641e-05	NPAS3	2.04567	3.57915	-1.53348	5.33151e-06
ENST00000404909	RTN4	-2.83358	0.778196	-3.61178	9.73545e-06	RTN4	-0.130411	2.90711	-3.03752	8.16236e-07
ENST00000229179	NUP107	-1.01038	2.90308	-3.91346	0.000208733	NUP107	0.814159	4.19666	-3.3825	3.38763e-07
ENST00000296677	F2RL1	-1.13847	1.56548	-2.70395	5.71042e-06	F2RL1	1.5114	3.38801	-1.87661	4.32818e-07
ENST00000368623	SLC39A1	-0.0131284	1.6583	-1.67143	0.00177419	SLC39A1	2.04825	3.08646	-1.03821	9.79011e-06
ENST00000341584	SERPINA6	-3.94619	-2.8354	-1.11079	0.0176547	SERPINA6	-1.86787	-0.761222	-1.10665	9.46364e-05
ENST00000428209	PRDM5	-4.29449	-2.80209	-1.49241	8.51598e-05	PRDM5	-2.96699	-1.91119	-1.05581	0.0123709
ENST00000370695	SLC9A6	-5.2628	-3.15957	-2.10323	0.000215913	SLC9A6	-1.432	0.755521	-2.18752	0.00942098
ENST00000242480	EGR2	-1.12843	1.45651	-2.58494	5.80697e-06	EGR2	2.43275	3.43942	-1.00667	0.000262344
ENST00000367565	TEDDM1	-2.59396	-0.459345	-2.13462	8.80133e-05	TEDDM1	-0.13633	1.70645	-1.84278	7.85657e-06
ENST00000577542	MIF4GD	-1.99044	-0.450609	-1.53983	0.00756951	MIF4GD	0.119213	1.55829	-1.43908	0.00126417
ENST00000476665	IQCE	-3.43115	-1.97587	-1.45527	0.00953938	IQCE	-1.34354	-0.0669269	-1.27661	1.833e-05
ENST00000296387	CLDN19	-3.78814	-2.11056	-1.67758	0.00226694	CLDN19	-1.37263	-0.00261404	-1.37002	0.000449029
ENST00000313375	MLXIPL	-4.29619	-3.0442	-1.252	0.0337448	MLXIPL	-2.57482	-1.33246	-1.24236	0.000472082
NM_001320633	BIN1	-4.16962	-1.88151	-2.28812	5.50183e-05	BIN1	-1.96491	0.142104	-2.10701	7.9876e-06
ENST00000368445	SHC1	-1.26237	1.32052	-2.58289	0.000191605	SHC1	0.285951	2.73025	-2.4443	4.66534e-05
ENST00000541682	HES7	0.387281	2.51536	-2.12808	0.000386732	HES7	2.91582	4.158	-1.24217	8.54132e-05
NM_001321703	NCOA2	0.0424741	2.57461	-2.53213	1.77663e-05	NCOA2	2.94735	4.50144	-1.55408	3.08406e-05
ENST00000452918	SUGP2	0.623319	2.92053	-2.29722	0.000769768	SUGP2	2.38861	4.01295	-1.62434	6.57615e-06
uc002grs.2	SREBF1	2.61964	4.73411	-2.11447	6.84565e-07	SREBF1	4.69968	5.84745	-1.14776	1.01655e-07
ENST00000378539	PLXNA4	-4.17431	-2.75635	-1.41796	0.012524	PLXNA4	-0.756663	0.695107	-1.45177	0.00138728
ENST00000371224	ALDH18A1	-4.98701	-3.61665	-1.37036	0.00473332	ALDH18A1	-2.51045	-1.29871	-1.21173	0.00582646
ENST00000251993	KIAA0930	-6.07024	-4.72014	-1.3501	0.00856236	KIAA0930	-3.8659	-2.38023	-1.48567	0.00138574
ENST00000578229	C1QTNF1	0.0174531	2.09539	-2.07794	5.42e-05	C1QTNF1	2.30823	3.74778	-1.43955	1.01414e-06
ENST00000444347	PARP16	-5.99394	-4.98645	-1.00748	0.00266009	PARP16	-3.72547	-2.20832	-1.51715	4.1422e-05
ENST00000264992	ASTE1	0.713843	3.58135	-2.86751	1.28833e-06	ASTE1	3.45493	5.45415	-1.99923	3.91515e-06
ENST00000543303	MTHFSD	-4.21191	-0.959302	-3.25261	0.000120772	MTHFSD	-1.74896	1.52408	-3.27304	2.02438e-06
ENST00000343246	KRTAP4-5	-2.51525	0.399656	-2.91491	0.000351799	KRTAP4-5	-0.445084	1.9463	-2.39139	1.52274e-07
ENST00000270530	EVI5L	2.49603	4.71669	-2.22065	2.71455e-05	EVI5L	3.9285	5.64792	-1.71942	2.58355e-09
ENST00000317509	TLE3	-1.06707	1.18065	-2.24772	0.00152399	TLE3	2.212	3.37481	-1.16281	0.0176006
ENST00000511685	TENM3	-4.53112	-2.83719	-1.69393	0.000899214	TENM3	-0.474829	0.936357	-1.41119	0.000284418
ENST00000642384	BCL11A	-1.13586	0.591434	-1.72729	0.000795175	BCL11A	1.24745	2.4027	-1.15525	1.73113e-06
ENST00000345264	RSU1	-2.32872	-0.815235	-1.51349	0.00275154	RSU1	0.861821	1.87699	-1.01517	0.0110659
ENST00000467148	HELZ2	-0.624412	1.55971	-2.18412	6.41302e-05	HELZ2	1.53278	3.15589	-1.6231	1.00423e-05
ENCT00000202062	CATG00000038597.1	-1.8275	-0.356685	-1.47081	0.00359071	CATG00000038597.1	0.00566629	1.22625	-1.22059	2.53503e-05
MICT00000157249	CATG00000034912.1	-3.26585	-1.22092	-2.04494	6.0387e-05	CATG00000034912.1	0.194713	1.88817	-1.69345	1.88678e-05
ENST00000621751	SLC6A6	-3.25321	-2.21701	-1.03619	0.0182696	SLC6A6	-1.5982	-0.5068	-1.0914	3.37514e-08
ENST00000382584	TTC14	1.67999	3.94	-2.26001	2.68686e-05	TTC14	4.47237	5.97519	-1.50281	0.00042818
ENST00000407817	TCN2	-3.43173	-1.1892	-2.24253	0.000856785	TCN2	-0.452124	1.41022	-1.86234	0.000211542
ENST00000379155	NUDT2	-0.149375	2.46026	-2.60963	7.20396e-06	NUDT2	2.04887	3.87709	-1.82822	9.14925e-07
ENST00000379246	ACSL6	-2.38071	1.02353	-3.40424	1.34188e-05	ACSL6	-0.391929	2.92807	-3.32	1.95429e-07
ENST00000551171	RDH12	-2.93506	-1.73878	-1.19629	0.000168302	RDH12	-1.38617	-0.247676	-1.1385	0.0066759
ENST00000415738	PRDM8	1.9845	4.72745	-2.74295	2.82822e-06	PRDM8	4.20072	6.26387	-2.06315	4.90057e-07
ENST00000599640	BX842679.1	-0.623466	0.978	-1.60147	0.00098439	BX842679.1	1.0152	2.17984	-1.16463	3.346e-05
ENST00000617556	CYFIP1	-4.26055	-2.91476	-1.34579	0.0204821	CYFIP1	-2.21793	-0.319334	-1.8986	0.00109026
ENST00000618048	KCNMA1	-1.27238	2.28954	-3.56192	5.24234e-07	KCNMA1	1.04334	3.89527	-2.85192	2.77436e-06
ENST00000419488	MAGI2	-0.888637	2.54796	-3.43659	1.31904e-06	MAGI2	1.1353	3.8046	-2.6693	1.10718e-08
ENST00000380173	ALOX15B	-0.964695	1.62364	-2.58833	5.00678e-05	ALOX15B	1.33473	3.01744	-1.68271	1.20696e-05
ENST00000398706	ZSWIM8	-4.93482	-3.77342	-1.1614	0.00154591	ZSWIM8	-1.62738	-0.157832	-1.46955	1.11394e-06
ENST00000366996	LPGAT1	-0.915606	1.97014	-2.88575	0.000291545	LPGAT1	1.2856	3.44669	-2.16109	0.00148839
ENST00000357970	BIN1	0.743971	3.98212	-3.23815	0.000307059	BIN1	3.10432	5.60624	-2.50192	0.00139631
ENST00000533244	CCS	-3.44903	-0.818424	-2.63061	3.23913e-05	CCS	-0.550594	1.28017	-1.83076	2.21641e-06
ENST00000290871	TEPP	-2.0009	-0.733079	-1.26782	0.00672708	TEPP	0.389165	1.53779	-1.14863	0.000547811
ENST00000264938	SLC9A3	-1.67803	1.84522	-3.52325	6.0447e-06	SLC9A3	1.1209	3.68817	-2.56727	3.36514e-05
ENST00000532559	RHOD	-3.8895	-2.43347	-1.45603	0.00026148	RHOD	-1.61977	-0.263263	-1.35651	0.000225293
ENST00000527884	E2F8	-0.335948	2.41954	-2.75549	0.0269396	E2F8	1.7445	3.29951	-1.55501	0.0176514
ENST00000394013	RNF41	2.2384	4.17337	-1.93497	0.000389451	RNF41	4.1947	5.49144	-1.29675	6.66579e-07
ENST00000362065	FAN1	-1.79918	0.086854	-1.88603	0.000788873	FAN1	-0.373436	1.66224	-2.03568	0.000170879
ENST00000340394	ATXN2L	-0.255862	1.72801	-1.98387	0.000166709	ATXN2L	1.79667	3.0843	-1.28763	3.35637e-05
ENST00000397488	BAIAP3	-2.57047	-0.784313	-1.78616	0.000136629	BAIAP3	0.028832	1.43809	-1.40926	3.32967e-05
NM_001204897	TM4SF19	-1.89781	-0.482352	-1.41546	0.00171763	TM4SF19	-0.271951	1.2009	-1.47285	3.85817e-07
uc001cio.3	EBNA1BP2	-5.28664	1.03549	-6.32213	0.000589227	EBNA1BP2	-3.48115	2.73548	-6.21663	8.07386e-06
ENST00000326639	LARP1B	-4.74236	-1.86033	-2.88203	0.00058531	LARP1B	-1.14405	1.1546	-2.29865	0.0013745
ENST00000252951	HBZ	-5.15191	-3.9661	-1.18582	0.0153159	HBZ	-2.42919	-1.05786	-1.37133	2.78574e-05
ENST00000607784	GRHPR	1.11167	3.53137	-2.4197	5.63517e-06	GRHPR	4.17028	5.41048	-1.2402	0.000125449
ENST00000332435	ZNRD1	-2.47937	0.836949	-3.31632	0.000227887	ZNRD1	-0.323717	2.81064	-3.13436	1.65148e-05
ENST00000288111	DHRS1	-3.63946	-2.57841	-1.06106	0.00736043	DHRS1	-1.16017	0.0684272	-1.2286	0.00015291
ENST00000493429	AOC1	-1.7033	-0.209553	-1.49374	0.00551048	AOC1	0.110899	1.6845	-1.5736	1.98595e-05
ENST00000377842	ACOT7	1.24505	3.68976	-2.44472	4.36316e-05	ACOT7	4.0652	5.92866	-1.86346	6.73455e-06
ENST00000382080	SGCZ	-5.17009	-3.60097	-1.56912	0.0183194	SGCZ	-3.91976	-2.32144	-1.59832	0.00131615
ENST00000539363	ITGA10	-2.31017	-0.749467	-1.5607	0.00379328	ITGA10	-0.270384	1.42365	-1.69404	1.81289e-05
ENST00000227618	ANAPC15	-6.30019	-4.75869	-1.5415	0.0363408	ANAPC15	-2.57088	-1.38581	-1.18507	0.000578284
ENST00000602871	ATP5G2	1.2459	3.7593	-2.5134	7.97814e-06	ATP5G2	4.38255	5.83704	-1.45448	8.01319e-07
ENST00000540180	CCDC77	-0.918207	1.32354	-2.24174	0.000345151	CCDC77	2.58536	3.58856	-1.0032	0.0409959
FTMT22200008031	CATG00000089512.1	-5.24652	-3.23681	-2.00971	0.0436785	CATG00000089512.1	-3.42502	-1.37412	-2.05091	0.00179454
ENST00000607266	CUTA	-1.34308	0.366282	-1.70936	0.00102385	CUTA	1.81525	2.84462	-1.02937	4.74019e-06
ENST00000232014	BCL6	-0.823963	1.68554	-2.5095	2.24148e-05	BCL6	0.731612	2.83602	-2.10441	2.6581e-08
ENST00000600757	DMPK	1.31708	3.82382	-2.50675	0.000931049	DMPK	3.77389	5.27334	-1.49945	5.28674e-05
NM_001352595	NCAM2	-0.794161	2.61409	-3.40825	2.53487e-05	NCAM2	1.72008	4.22909	-2.50901	5.31388e-08
ENST00000370113	EXTL2	-5.49364	-4.30624	-1.1874	0.0396767	EXTL2	-2.52363	-1.01776	-1.50587	0.00214573
NM_001300964	CDK19	-0.696754	1.7073	-2.40405	6.69638e-06	CDK19	1.90063	3.68719	-1.78656	7.3608e-07
ENST00000300176	AGFG2	-0.384868	1.4828	-1.86767	0.000481377	AGFG2	1.23134	2.60299	-1.37165	6.10068e-06
NM_001318119	SEC31A	0.429464	2.81843	-2.38896	0.00510249	SEC31A	1.69409	3.91416	-2.22007	3.36688e-06
ENST00000262629	TYROBP	1.62923	3.52676	-1.89753	0.000362982	TYROBP	4.00118	5.04085	-1.03968	2.32232e-05
ENST00000611678	PSD	2.06163	4.77367	-2.71204	2.37501e-05	PSD	4.42998	6.50069	-2.07071	7.65778e-08
ENST00000311626	HOXB3	-4.25074	-2.70325	-1.54748	0.00179748	HOXB3	-1.69931	0.0141956	-1.7135	0.000318293
ENST00000393190	NME2	-4.74381	-3.06304	-1.68077	0.000740672	NME2	-2.00159	0.292324	-2.29392	6.80833e-06
ENST00000297873	WBSCR27	-1.70378	0.422449	-2.12623	0.000107771	WBSCR27	1.3932	2.58047	-1.18727	5.05554e-05
ENST00000396169	CCK	-2.05855	1.58942	-3.64797	3.37031e-07	CCK	0.277359	3.28596	-3.0086	3.0291e-07
ENST00000370641	GNG5	-0.00444396	3.14037	-3.14481	1.25397e-05	GNG5	2.41577	4.62685	-2.21108	1.76374e-08
ENST00000408011	KCTD1	-1.88322	0.257263	-2.14049	0.0019381	KCTD1	-0.265909	1.08097	-1.34687	0.0051151
ENST00000396813	DHRS1	1.5206	3.73942	-2.21882	2.67966e-05	DHRS1	4.66389	5.8651	-1.20121	0.000433692
ENST00000392825	GALNT13	-3.80018	-2.73439	-1.06579	0.0163911	GALNT13	-1.23615	-0.0468221	-1.18933	0.00112003
ENST00000304046	ORMDL3	-3.95462	-1.46487	-2.48975	1.96016e-06	ORMDL3	-1.54704	1.00807	-2.55511	4.79472e-06
ENST00000409346	FAM131B	-3.54074	-1.40116	-2.13958	9.33284e-05	FAM131B	-0.599989	1.20995	-1.80994	0.00020944
ENST00000353689	CCNB1IP1	0.180006	2.348	-2.168	0.00042824	CCNB1IP1	2.1931	3.6144	-1.4213	1.06011e-06
ENST00000447325	NCBP2	-2.7895	-1.40883	-1.38067	0.0102119	NCBP2	-0.46628	0.833153	-1.29943	0.000479957
ENST00000404910	RAMP1	-3.07463	-1.56696	-1.50767	0.00279145	RAMP1	-0.306803	0.845317	-1.15212	0.0226995
NM_001130112	RFC5	-5.40772	-3.33281	-2.07491	1.33665e-05	RFC5	-3.36284	-1.65048	-1.71236	0.00384365
ENST00000285848	OXA1L	-2.48935	-1.24824	-1.24111	0.00845292	OXA1L	-0.633836	0.404785	-1.03862	0.0211772
ENST00000496613	DENND2A	-4.34767	-2.44216	-1.90551	2.53381e-05	DENND2A	-1.7223	0.118275	-1.84057	1.94515e-06
NM_001352186	ANKS1B	-6.27233	-4.561	-1.71133	0.000272673	ANKS1B	-3.57514	-2.09286	-1.48228	0.000413425
ENST00000254323	ZSWIM4	-3.60232	-0.467111	-3.13521	6.26547e-06	ZSWIM4	-0.843564	1.67649	-2.52006	1.55149e-05
ENST00000375415	ARHGEF10L	-3.80175	-2.30001	-1.50173	0.00335401	ARHGEF10L	0.31324	1.34463	-1.03139	0.00897643
ENST00000604534	TMEM56-RWDD3	-0.678003	2.83288	-3.51088	1.34318e-06	TMEM56-RWDD3	1.64952	4.4636	-2.81408	3.84963e-07
ENST00000262795	SHANK3	-4.14583	-2.74698	-1.39885	0.00179032	SHANK3	-2.68994	-0.92956	-1.76038	2.08077e-05
NM_001102657	ZNF836	-2.51687	-0.509435	-2.00743	8.46663e-05	ZNF836	-0.0491091	1.68681	-1.73592	1.76679e-05
ENST00000396429	OSBPL3	-2.60222	1.5936	-4.19582	1.10392e-06	OSBPL3	-0.112474	3.36325	-3.47572	2.16988e-09
ENST00000379780	CETP	-5.72241	-4.08793	-1.63448	0.000195937	CETP	-4.66189	-3.01707	-1.64482	0.000383545
ENST00000340849	RHCE	-3.8582	-2.73889	-1.11931	0.0238566	RHCE	-2.20927	-1.07936	-1.12991	0.000520553
ENST00000253407	C1QL1	-0.82109	1.55438	-2.37547	5.48909e-05	C1QL1	2.3181	3.41908	-1.10098	9.65722e-05
ENST00000372844	HPCAL4	-4.21036	-3.10992	-1.10043	0.0143204	HPCAL4	-1.8938	-0.55469	-1.33911	0.000579035
NM_001285524	OPRM1	-3.29727	-2.1021	-1.19516	0.00218279	OPRM1	-0.935295	0.390745	-1.32604	2.19375e-05
ENST00000611091	MIS12	2.93146	5.10936	-2.1779	0.00022752	MIS12	5.12581	6.78039	-1.65458	1.18652e-07
ENST00000298545	AK8	-5.08565	-3.59129	-1.49436	0.00674877	AK8	-2.83246	-1.34811	-1.48435	0.000156128
ENST00000205143	DLL3	-0.827845	2.20047	-3.02831	0.000105086	DLL3	1.59567	3.64692	-2.05125	3.51153e-07
ENST00000342873	WFDC2	-2.38939	-0.402956	-1.98643	0.00237997	WFDC2	-0.170626	1.72939	-1.90002	4.80314e-05
ENST00000550948	SELPLG	-3.52896	-2.42418	-1.10477	0.00738012	SELPLG	-1.6478	-0.488299	-1.1595	2.68876e-05
ENST00000562197	TPBGL	-3.36072	-2.12999	-1.23073	0.0112448	TPBGL	-0.622055	0.473937	-1.09599	1.48334e-05
NM_001318251	XKR3	-1.46852	1.49969	-2.96821	0.000426194	XKR3	1.86995	3.44682	-1.57687	0.00561912
ENST00000389378	TNIP1	-1.71112	1.07059	-2.78171	6.03373e-05	TNIP1	0.678223	2.97162	-2.2934	1.24253e-05
ENST00000639438	PAX4	-1.23676	0.671741	-1.9085	0.00026101	PAX4	1.22444	2.5473	-1.32285	0.000402576
ENST00000520347	ZNF706	-1.56748	0.909991	-2.47748	3.73481e-05	ZNF706	2.39851	3.51909	-1.12059	0.00252334
ENST00000428670	ATP2B1	-0.480876	2.0949	-2.57578	0.000319405	ATP2B1	1.47785	3.25689	-1.77903	5.95714e-08
ENST00000528718	DGAT1	-1.78953	3.23024	-5.01978	1.5628e-06	DGAT1	1.96622	5.52924	-3.56302	6.04426e-05
ENST00000578963	ISYNA1	-4.00485	-2.92034	-1.08451	0.00647717	ISYNA1	-1.51296	-0.343367	-1.16959	0.000431185
ENST00000420739	MOBP	-1.6196	0.480693	-2.10029	0.000204073	MOBP	0.377124	2.12007	-1.74294	8.64896e-06
ENST00000272879	CASP10	-2.25411	-0.932681	-1.32143	0.0189383	CASP10	-0.746909	0.479593	-1.2265	3.94505e-06
ENST00000408891	OR3A2	-6.07811	-4.53057	-1.54754	0.00442708	OR3A2	-4.28821	-2.06696	-2.22125	1.00188e-05
MICT00000316709	CATG00000090976.1	-3.6113	-1.51806	-2.09324	0.00201663	CATG00000090976.1	-1.67112	0.526204	-2.19733	2.69915e-06
ENST00000398956	DYRK1A	-4.49783	-2.96189	-1.53594	0.00296641	DYRK1A	-2.81571	-1.497	-1.31871	1.73654e-05
NM_001294347	COL8A2	-5.03774	-3.89629	-1.14145	0.0132981	COL8A2	-3.13621	-2.06979	-1.06642	0.0269311
ENST00000534750	NLRP6	-1.13937	0.672706	-1.81208	0.000165376	NLRP6	0.985855	2.29703	-1.31118	1.22038e-06
NM_001321485	RPS19	-5.98687	-3.21098	-2.77588	1.10206e-06	RPS19	-4.54918	-1.19842	-3.35076	7.56508e-08
ENST00000277309	OR1K1	-3.79978	-2.28414	-1.51564	0.01644	OR1K1	-1.45153	-0.151454	-1.30008	3.4692e-05
ENST00000320743	LRIG3	-0.119917	1.96764	-2.08756	0.000502798	LRIG3	2.13316	3.88753	-1.75436	3.8941e-06
ENST00000394900	TKFC	1.93832	4.14716	-2.20884	4.15504e-06	TKFC	4.46023	5.70987	-1.24964	5.91475e-07
ENST00000233078	DAZAP1	-3.88272	-2.52563	-1.35709	0.00069395	DAZAP1	-1.52167	-0.402079	-1.11959	0.00852526
ENST00000430889	HOXC4	-2.11212	0.853664	-2.96579	0.000151098	HOXC4	-0.714092	2.07793	-2.79202	2.95234e-08
ENST00000266646	INHBE	-3.70713	-2.03165	-1.67548	3.79199e-06	INHBE	0.696613	1.83275	-1.13614	0.00419145
ENST00000407877	LPAR2	-5.3136	-4.07888	-1.23472	0.00749424	LPAR2	-2.35775	-1.14452	-1.21323	0.00635293
ENST00000403581	PRR5	-4.34191	-3.32804	-1.01387	0.0375042	PRR5	-0.628564	0.435719	-1.06428	0.00079199
ENST00000248342	EIF3K	-2.78387	-1.24107	-1.5428	0.00114896	EIF3K	-0.575676	0.776937	-1.35261	9.81818e-06
ENST00000394861	SOCS5	-3.45563	-2.42618	-1.02944	0.012143	SOCS5	-1.1654	-0.12954	-1.03586	0.000496597
ENST00000255631	HSPBP1	1.77513	4.03842	-2.2633	0.000312774	HSPBP1	3.68515	5.10315	-1.418	1.1197e-05
NM_001284247	SIPA1L1	2.92532	5.06327	-2.13794	1.25641e-05	SIPA1L1	5.7801	7.16723	-1.38714	9.35085e-06
ENST00000392446	CANT1	-0.341593	2.5863	-2.9279	1.81603e-06	CANT1	2.54099	4.2051	-1.66411	2.24178e-06
ENST00000372518	NEURL2	-6.02311	-4.06246	-1.96064	0.000115724	NEURL2	-3.32325	-1.7765	-1.54675	0.000135744
ENST00000264221	PAICS	-1.61424	-0.566783	-1.04745	0.0263668	PAICS	0.252945	1.25761	-1.00467	2.52763e-05
ENST00000393306	OSGIN1	-3.97885	-2.95719	-1.02165	0.0259183	OSGIN1	-2.1545	-0.933615	-1.22088	1.22511e-06
ENST00000377414	SLC2A5	-5.58377	-4.2384	-1.34537	0.00370498	SLC2A5	-3.83447	-2.68209	-1.15238	0.00415898
ENST00000355496	PLEKHA4	-0.143511	2.33375	-2.47726	2.75371e-05	PLEKHA4	2.16871	3.91637	-1.74765	3.1297e-08
ENST00000341049	CAV1	-5.19245	-2.53363	-2.65882	0.0010132	CAV1	-2.97288	-0.222686	-2.75019	3.13676e-05
ENST00000472056	COL6A3	-4.7462	-2.7877	-1.9585	0.00012728	COL6A3	0.385799	1.5789	-1.1931	0.02282
ENST00000372502	ZNF691	-3.96355	-2.07051	-1.89304	0.000519139	ZNF691	-0.738991	0.822734	-1.56172	0.000294165
ENST00000370049	AVPR2	-2.70547	-1.64648	-1.05899	0.0204594	AVPR2	-1.06655	0.0518715	-1.11842	0.00208729
ENST00000367981	NR1I3	0.251222	2.61215	-2.36092	7.63377e-05	NR1I3	2.41254	4.11066	-1.69812	5.87433e-07
ENST00000617428	CTD-2207O23.3	-4.81867	-3.69182	-1.12686	0.00943098	CTD-2207O23.3	-1.89293	-0.327284	-1.56564	0.00292036
ENST00000331203	FBLN7	-5.45383	-3.85073	-1.60309	0.0283858	FBLN7	-4.21679	-3.09818	-1.11861	0.0248219
ENST00000448843	ALOXE3	-4.2191	-1.31178	-2.90731	0.00055729	ALOXE3	-2.32185	0.861843	-3.1837	1.95156e-05
ENST00000251287	HCN2	0.0863626	2.35187	-2.26551	1.83447e-05	HCN2	2.7243	3.83276	-1.10847	0.00463243
ENST00000367963	MOXD1	-3.28986	-1.02141	-2.26845	0.000276835	MOXD1	-0.980785	1.0481	-2.02888	9.32624e-10
ENST00000525123	AGBL2	-5.75442	-4.53286	-1.22156	0.00440518	AGBL2	-4.14754	-2.8113	-1.33624	0.0285956
ENST00000559717	MAN2A2	2.16719	4.72307	-2.55587	3.41769e-06	MAN2A2	5.21141	6.84885	-1.63745	2.52656e-05
NM_001347840	FAM13C	-5.90437	-4.69793	-1.20645	0.0369599	FAM13C	-3.77878	-2.62855	-1.15023	0.00600307
ENST00000279392	HIRIP3	-3.84272	-1.94478	-1.89793	0.000463396	HIRIP3	-1.88068	-0.100586	-1.7801	2.91367e-08
ENST00000580261	RPL17	1.23232	4.53925	-3.30693	0.000581704	RPL17	4.06315	6.41453	-2.35139	1.76677e-05
ENST00000452681	PHKG1	-4.00612	-2.76798	-1.23815	0.0134352	PHKG1	-0.631507	0.403232	-1.03474	0.0161864
ENST00000432826	TARM1	-2.34902	0.800953	-3.14997	2.64916e-05	TARM1	0.406217	2.85774	-2.45153	5.61949e-08
ENST00000178638	CA12	1.20993	3.89395	-2.68403	7.33222e-07	CA12	4.01977	5.81146	-1.79168	0.000136902
ENST00000300209	METTL21B	-2.31053	0.208862	-2.51939	0.000960693	METTL21B	-0.758988	1.47582	-2.2348	1.46984e-07
ENST00000646449	RPS26	-0.666642	1.37086	-2.0375	0.00908323	RPS26	2.11173	3.24794	-1.13621	0.000130782
ENST00000392329	INPP1	-0.198292	2.12228	-2.32058	3.31464e-05	INPP1	1.5464	3.59277	-2.04636	8.27337e-07
NM_001305004	PLP1	-4.74765	-3.52904	-1.21861	0.000108033	PLP1	-3.64273	-2.47289	-1.16984	0.00388045
HBMT00000746090	CATG00000041439.1	1.715	3.98662	-2.27162	0.000502281	CATG00000041439.1	3.86247	5.38997	-1.5275	9.85741e-07
HBMT00000385004	CATG00000015306.1	0.542719	2.82176	-2.27904	0.00083653	CATG00000015306.1	2.03511	3.49385	-1.45874	3.97858e-05
ENST00000351937	TRIM41	-1.80656	-0.217656	-1.5889	0.000146144	TRIM41	0.206132	1.51596	-1.30983	2.80046e-05
ENST00000456989	RAPGEFL1	-2.45647	-0.370419	-2.08605	9.43377e-05	RAPGEFL1	0.540197	2.32754	-1.78734	1.29099e-05
ENST00000395824	ZNF287	0.73345	3.30042	-2.56697	6.6148e-07	ZNF287	3.53708	5.04266	-1.50558	1.26524e-05
ENST00000393265	SLC24A4	1.10043	3.13474	-2.03431	0.000327407	SLC24A4	3.50226	4.65814	-1.15588	1.25329e-06
ENST00000344824	TPM4	0.896719	3.78781	-2.89109	3.30827e-06	TPM4	3.36724	5.4431	-2.07587	1.70041e-07
ENST00000322217	MYPOP	2.94025	4.98448	-2.04424	1.8531e-05	MYPOP	5.45327	6.63934	-1.18607	4.10965e-06
ENST00000343381	ZNF669	1.02834	3.26451	-2.23617	4.12556e-06	ZNF669	3.22704	4.65803	-1.43099	4.92807e-07
ENST00000292363	RNF126	-2.94186	-0.0869928	-2.85487	1.01352e-06	RNF126	-0.145023	1.92575	-2.07077	4.25006e-06
ENST00000326799	YME1L1	2.36922	4.52444	-2.15522	1.95623e-05	YME1L1	5.11316	6.43379	-1.32063	8.85383e-06
ENST00000274276	OSMR	-4.59215	-3.4457	-1.14645	0.00720146	OSMR	-2.00735	-0.623142	-1.38421	0.00144135
ENST00000474759	CACNA2D3	-3.17499	-1.28475	-1.89024	0.000149114	CACNA2D3	-0.297763	0.971389	-1.26915	1.65598e-05
ENST00000447619	OST4	-0.954819	2.2787	-3.23352	1.98551e-06	OST4	1.90842	3.95294	-2.04452	1.01185e-07
ENST00000575780	INCA1	-0.990275	1.90428	-2.89456	0.000190291	INCA1	1.21079	3.48199	-2.2712	0.000246681
ENST00000451782	TLE3	-0.803981	1.52213	-2.32612	0.000419828	TLE3	2.52466	3.54824	-1.02358	0.0133289
ENST00000421133	CD33	-3.94441	-2.36865	-1.57576	0.00416735	CD33	-1.76758	0.113973	-1.88156	0.00015059
NM_001330004	DAW1	-4.04711	-2.73554	-1.31157	0.000584648	DAW1	-2.25339	-0.935859	-1.31753	6.29155e-05
ENST00000549555	DAZAP2	1.38909	3.51789	-2.1288	0.000203715	DAZAP2	4.12958	5.52426	-1.39468	0.0035576
ENST00000541110	TRERF1	-3.63074	-1.85209	-1.77865	0.000212786	TRERF1	-1.52928	0.588295	-2.11758	9.85576e-06
ENST00000367674	TNR	2.8442	4.78772	-1.94352	0.00295279	TNR	4.84502	6.23261	-1.38758	0.00214114
ENST00000342443	TSHR	0.166223	2.36587	-2.19965	0.000124387	TSHR	1.99334	3.40281	-1.40947	1.04086e-06
ENST00000314852	IMP3	-4.52677	-3.38867	-1.1381	0.000731107	IMP3	-1.82503	-0.611741	-1.21329	0.000143622
ENST00000340829	CDK13	-1.22154	0.38872	-1.61026	0.000100148	CDK13	0.930933	1.94072	-1.00978	0.000500139
ENST00000265295	SPDL1	-0.126729	2.1683	-2.29503	5.50565e-05	SPDL1	2.17062	3.65852	-1.48791	3.19473e-06
ENST00000612778	MUC1	-4.04671	-2.08228	-1.96443	0.000246935	MUC1	-2.56835	0.0537826	-2.62214	2.34096e-06
ENST00000373588	NR5A1	-2.72754	-1.11187	-1.61568	0.0081355	NR5A1	-0.329969	1.2122	-1.54217	1.43847e-06
ENST00000231484	PCDH12	-4.34422	-3.1868	-1.15743	0.00611134	PCDH12	-1.99305	-0.667534	-1.32551	0.000184568
NM_001323584	SUPV3L1	-5.98862	-2.90347	-3.08515	0.0101429	SUPV3L1	-3.38949	-1.64001	-1.74948	0.00909713
ENST00000332374	MT1H	-2.13417	-0.0557701	-2.0784	0.000218647	MT1H	0.163405	1.97079	-1.80738	4.72537e-08
ENST00000369304	ITGA10	-4.87329	-3.61162	-1.26167	0.00307699	ITGA10	-2.34855	-1.02754	-1.32102	0.000142253
ENST00000642936	TSC2	-0.224297	1.76813	-1.99243	8.97075e-05	TSC2	1.86611	3.17268	-1.30657	5.86977e-07
NM_001329102	KLRG1	-1.74811	0.693182	-2.44129	0.000148248	KLRG1	1.32858	2.88748	-1.5589	3.53398e-05
ENST00000302262	GAA	-2.14864	0.589952	-2.73859	2.56798e-07	GAA	0.917866	2.72326	-1.80539	2.12854e-06
FTMT20300075886	CATG00000008640.1	-3.95078	-2.84527	-1.10551	0.0253352	CATG00000008640.1	-1.63469	-0.433802	-1.20089	0.0010305
ENST00000330838	ANKRD17	-2.65086	-1.2067	-1.44416	0.000847974	ANKRD17	-0.0439485	1.16379	-1.20774	2.83095e-05
ENST00000393679	FOLR1	-6.06123	-4.61829	-1.44294	0.0353002	FOLR1	-3.70606	-2.56662	-1.13945	7.48833e-05
ENST00000525131	PDZD3	-4.06457	-1.64726	-2.41731	8.21336e-05	PDZD3	-2.11456	-0.380322	-1.73424	0.000509044
ENST00000267935	COMMD4	-1.25205	1.27625	-2.5283	5.0618e-05	COMMD4	1.44235	3.20081	-1.75846	7.2022e-06
ENST00000359205	YY1AP1	-1.07601	0.929406	-2.00541	4.01771e-05	YY1AP1	0.411195	1.73479	-1.3236	7.16595e-06
ENST00000394310	CACNB1	0.601832	3.19798	-2.59615	0.000155887	CACNB1	3.51625	5.21857	-1.70232	9.26245e-07
ENST00000599180	FFAR2	-4.94889	0.718062	-5.66695	5.01302e-05	FFAR2	-2.8902	2.5315	-5.4217	6.45394e-07
ENST00000370544	LMO4	-4.3399	-1.84283	-2.49707	8.26161e-05	LMO4	-2.08201	0.48736	-2.56937	5.10913e-07
ENST00000503064	NME2	0.741365	2.80199	-2.06062	1.54797e-05	NME2	3.48385	4.60886	-1.12501	7.0646e-06
ENST00000296271	RHO	-1.09333	1.85395	-2.94728	8.46939e-05	RHO	0.585348	3.21242	-2.62707	5.76071e-08
ENST00000422730	PRAC2	-0.932083	2.09245	-3.02454	2.26213e-05	PRAC2	2.46013	3.82861	-1.36848	0.00322054
ENST00000600404	ZSCAN18	-4.0483	-2.21755	-1.83075	0.000475753	ZSCAN18	-1.06925	0.120872	-1.19013	0.00611755
ENST00000402844	SLC25A17	-2.92579	-1.62668	-1.29911	0.0107368	SLC25A17	-1.04727	0.0930488	-1.14032	2.67425e-05
ENST00000450733	PLEKHG4	0.608324	2.69058	-2.08225	1.87877e-05	PLEKHG4	2.74093	4.14895	-1.40802	3.544e-06
NM_001354537	ZNF484	-2.94389	-1.46299	-1.48089	0.0031027	ZNF484	0.0965762	1.32616	-1.22958	0.000180861
ENST00000383694	FILIP1L	-3.2555	-1.84775	-1.40775	0.00178312	FILIP1L	-0.650879	0.674389	-1.32527	1.78627e-05
ENST00000374847	TMEM246	-3.1177	-0.945048	-2.17265	5.22236e-05	TMEM246	0.227783	2.30215	-2.07437	0.000663698
ENST00000539041	SMPDL3A	-3.55723	-1.88356	-1.67367	0.00213882	SMPDL3A	-1.3796	0.622835	-2.00243	4.14616e-07
ENST00000446848	SNX10	0.425702	2.34754	-1.92184	1.86886e-05	SNX10	1.9074	3.24585	-1.33845	1.38056e-06
ENST00000641124	OR2AG2	-4.19439	-2.86894	-1.32545	0.000365407	OR2AG2	-1.92857	-0.49856	-1.43001	0.000132952
MICT00000361700	CATG00000108894.1	-1.46939	0.979901	-2.44929	0.000882745	CATG00000108894.1	0.22771	2.29535	-2.06764	4.36456e-07
ENST00000608034	LINC00493	-6.14514	-4.23916	-1.90598	0.0266381	LINC00493	-4.83436	-3.26244	-1.57193	0.00127502
ENST00000301057	TP53I13	-3.76568	-2.358	-1.40768	0.00188041	TP53I13	-1.11837	0.818162	-1.93653	1.40365e-05
ENST00000394450	PRELID2	-0.837631	1.10691	-1.94454	0.000878891	PRELID2	0.994243	2.32115	-1.32691	9.16608e-08
ENST00000620693	PACSIN1	-2.6234	-1.35521	-1.26819	0.00601487	PACSIN1	-0.698451	0.65313	-1.35158	1.16899e-05
ENST00000440339	ZNF678	1.51229	3.7085	-2.1962	0.0217621	ZNF678	4.20569	5.36157	-1.15588	0.00175574
ENST00000290122	CELA3A	-0.0884837	2.32468	-2.41316	0.000816093	CELA3A	1.92892	3.78462	-1.8557	6.52302e-07
ENST00000372457	MED8	0.663921	3.18126	-2.51734	6.89843e-06	MED8	3.23556	4.88223	-1.64667	2.20326e-06
ENST00000409029	LYPD6B	-6.47079	-4.57204	-1.89874	0.00159364	LYPD6B	-2.10197	-0.454139	-1.64783	0.000181985
ENST00000246117	NCLN	-0.674102	2.62051	-3.29461	1.19094e-06	NCLN	1.65585	4.19557	-2.53972	1.0386e-08
ENST00000379277	TMEM230	-4.69498	-2.74464	-1.95034	0.019511	TMEM230	-2.14168	-0.0106209	-2.13106	0.00108109
ENST00000375688	VWA7	-6.13632	-4.71879	-1.41753	0.00551305	VWA7	-3.69915	-2.26027	-1.43889	0.00101774
ENST00000531159	NAT10	-0.614799	1.61404	-2.22883	4.33571e-05	NAT10	1.95921	3.10708	-1.14788	0.000242335
NM_001349725	DNAJB5	-2.93903	-1.6367	-1.30233	0.0103889	DNAJB5	-0.642552	0.918102	-1.56065	3.27623e-06
NM_004029	IRF7	-1.81345	0.210741	-2.02419	0.000475508	IRF7	0.999806	2.32292	-1.32311	0.000304825
ENST00000339750	RIMS2	-2.06711	-0.776802	-1.29031	0.00298897	RIMS2	0.660287	1.81162	-1.15133	8.28667e-05
ENST00000518448	FAM83A	1.72277	4.05356	-2.33079	4.27405e-05	FAM83A	4.20745	5.77064	-1.5632	3.05634e-06
ENST00000358707	CAMK2B	-3.39038	-2.3693	-1.02107	0.00569516	CAMK2B	-1.5487	-0.231287	-1.31742	6.01985e-05
ENST00000336985	PRR5	0.698717	2.87036	-2.17165	0.00184912	PRR5	2.9363	4.38525	-1.44895	0.00309829
ENST00000395809	RASGEF1A	-1.33487	-0.0570096	-1.27786	0.00917451	RASGEF1A	0.636685	1.70248	-1.0658	3.68175e-06
ENST00000368868	SELENBP1	-3.07129	-0.330979	-2.74031	1.45598e-05	SELENBP1	-0.872306	1.8829	-2.75521	4.84696e-07
ENST00000432695	OGDHL	-6.06089	-4.751	-1.30989	0.0166492	OGDHL	-3.84793	-2.38176	-1.46617	0.000615541
ENST00000444837	MT1G	-0.469985	1.55421	-2.0242	0.000297129	MT1G	2.33108	3.5106	-1.17952	2.55832e-05
ENCT00000255199	CATG00000052107.1	-1.16871	1.73189	-2.9006	0.00487518	CATG00000052107.1	0.26398	2.60144	-2.33746	0.000126224
ENST00000548055	RASAL1	-6.13655	-3.50847	-2.62809	0.00106717	RASAL1	-1.45694	0.866703	-2.32365	1.11595e-06
ENST00000246533	CAPNS1	-5.79945	-3.68851	-2.11094	0.0294977	CAPNS1	-4.63945	-2.70736	-1.9321	0.0254356
ENST00000248076	F2RL3	-1.97038	-0.0731532	-1.89722	0.000150544	F2RL3	0.737174	2.20081	-1.46363	2.02917e-05
ENST00000357578	ALDH5A1	2.00824	4.10665	-2.09842	1.22352e-05	ALDH5A1	5.10647	6.37292	-1.26645	6.43014e-05
ENST00000439262	PRKAG3	0.819241	2.73823	-1.91898	3.91398e-05	PRKAG3	2.85897	3.86434	-1.00537	0.00057244
ENST00000352105	ACAN	-3.66012	-2.0444	-1.61572	0.00504574	ACAN	-1.283	0.682894	-1.96589	1.8685e-05
ENST00000372040	GBGT1	-1.401	0.319512	-1.72051	0.00834868	GBGT1	0.531282	1.58828	-1.057	4.41039e-05
ENST00000349570	CDHR5	-2.05666	0.617322	-2.67398	6.43272e-05	CDHR5	1.02689	2.64489	-1.618	0.000335015
ENST00000540131	NUMBL	0.915683	3.34386	-2.42817	1.07416e-06	NUMBL	3.55967	5.27153	-1.71186	2.63883e-05
ENST00000535268	OSBP2	0.833901	3.34409	-2.51019	1.34088e-05	OSBP2	3.52519	5.25232	-1.72713	4.93546e-05
ENST00000328278	LRRC14B	-5.08428	-3.63969	-1.44459	0.00256794	LRRC14B	-3.14441	-1.63342	-1.511	0.000992312
ENST00000646561	CSNK2A1	-5.5557	-4.00563	-1.55006	0.000849348	CSNK2A1	-3.94259	-2.42207	-1.52052	0.000147885
ENST00000358070	DCX	-5.01928	-1.12805	-3.89123	7.64232e-05	DCX	-3.18228	1.15075	-4.33302	2.88267e-07
ENST00000392460	TP63	-0.582558	1.47868	-2.06124	3.71406e-05	TP63	1.91446	3.08025	-1.16579	0.000429644
ENST00000454748	SLC6A16	-0.39739	1.84951	-2.2469	0.000177241	SLC6A16	1.80846	3.50808	-1.69962	7.6549e-05
ENST00000380989	PITRM1	-2.41773	-1.04948	-1.36825	0.00999878	PITRM1	-0.350815	0.722994	-1.07381	1.27674e-05
ENST00000644813	CDC14A	2.0351	4.59582	-2.56071	0.000107428	CDC14A	5.43565	6.83149	-1.39584	0.000340415
ENST00000536889	BEX2	-2.39214	-0.574377	-1.81777	0.000128863	BEX2	-0.19973	1.41166	-1.61139	2.79142e-10
ENST00000539925	LTBR	-0.186596	2.61836	-2.80496	6.8358e-06	LTBR	2.22227	4.20786	-1.98559	5.41395e-07
ENST00000435572	NFE2	-1.07317	1.88937	-2.96254	3.27846e-05	NFE2	1.27689	3.51988	-2.243	4.74522e-07
ENST00000265896	SQLE	-2.68036	-1.20955	-1.47082	0.0022077	SQLE	-0.107705	1.22432	-1.33202	0.00110174
ENST00000308940	OR10H5	-5.02345	-1.82385	-3.1996	7.22085e-05	OR10H5	-2.49077	0.757501	-3.24827	4.07867e-06
ENST00000533410	RNH1	-5.10868	-3.95996	-1.14872	0.0187637	RNH1	-2.21255	-0.742465	-1.47008	5.39897e-05
ENST00000313949	GNAS	3.09744	4.9448	-1.84737	1.65178e-06	GNAS	6.07594	7.19253	-1.11659	2.64356e-05
NM_001324103	EBF1	-3.17007	-1.05924	-2.11082	0.000331297	EBF1	-1.47	0.815795	-2.28579	3.9952e-06
ENST00000523338	TNIP1	-1.6987	0.00589045	-1.7046	0.000645921	TNIP1	1.25404	2.32345	-1.06941	1.3686e-05
ENST00000400169	CXADR	-0.036531	3.65129	-3.68782	3.20287e-07	CXADR	2.79836	5.50397	-2.70561	5.1161e-08
ENST00000265371	NRP1	-2.14453	1.61024	-3.75478	0.00878254	NRP1	-0.446497	2.81211	-3.25861	0.000577851
ENST00000398665	DOT1L	-1.00128	0.868936	-1.87021	0.00161635	DOT1L	0.622818	2.01476	-1.39194	8.80432e-05
NM_001323352	ST3GAL6	-3.61932	-0.609655	-3.00967	1.57481e-05	ST3GAL6	-0.449861	1.79194	-2.24181	1.95913e-06
ENST00000397789	NF2	-4.38759	-3.15559	-1.232	0.0104742	NF2	-2.14533	0.263935	-2.40927	3.2067e-06
ENST00000379141	LRIG3	1.2605	3.22425	-1.96375	0.00149099	LRIG3	3.44666	4.70004	-1.25337	7.42369e-06
ENST00000621218	PLP1	-4.60415	-3.39964	-1.20451	0.000292805	PLP1	-3.7162	-2.28508	-1.43112	3.17438e-05
ENST00000455480	ACAD10	-0.991927	0.764642	-1.75657	4.86233e-06	ACAD10	0.779598	1.99473	-1.21513	0.00347731
ENST00000262888	KCNN4	-0.827475	1.12178	-1.94925	0.000357315	KCNN4	2.17229	3.23306	-1.06078	9.37853e-05
ENST00000281471	AMN1	-3.96213	-1.62135	-2.34078	0.00754839	AMN1	-0.4135	1.38519	-1.79869	0.00400886
ENST00000616524	PHOSPHO2	-1.40509	1.2161	-2.6212	6.77171e-05	PHOSPHO2	1.30452	3.02851	-1.724	0.00279801
ENCT00000482353	CATG00000114608.1	-3.90419	-2.02071	-1.88348	0.000643224	CATG00000114608.1	-1.32197	0.157861	-1.47983	0.000191249
ENST00000426197	C1orf226	-2.96464	-1.88295	-1.08169	0.000433821	C1orf226	-1.02516	0.0715072	-1.09667	0.0013516
ENST00000445369	CLDN9	-2.04415	0.354693	-2.39884	9.19357e-05	CLDN9	0.574056	2.50317	-1.92911	3.13228e-06
ENST00000369109	APH1A	-0.650146	1.80167	-2.45182	0.000132918	APH1A	2.60314	3.84145	-1.23831	0.000140082
ENST00000546530	RASAL1	-4.49163	-2.37464	-2.11699	0.0018573	RASAL1	-3.03127	-0.503376	-2.5279	1.0677e-06
ENST00000336783	ATXN2L	1.44464	3.65391	-2.20926	0.000524067	ATXN2L	3.73237	5.01585	-1.28348	2.13431e-05
ENST00000351718	NRCAM	-3.26732	-2.04023	-1.22709	0.0105537	NRCAM	-0.383846	0.928342	-1.31219	0.00404761
ENST00000479303	GSTK1	-2.98498	-1.28523	-1.69975	0.00494374	GSTK1	-0.671544	1.02391	-1.69545	1.16185e-06
ENST00000251195	CLSPN	-0.331629	2.15949	-2.49112	0.000119226	CLSPN	2.59951	3.66562	-1.06611	0.027221
ENST00000642119	OR13G1	-0.880605	1.39836	-2.27896	0.000958925	OR13G1	1.23133	2.73247	-1.50115	1.22607e-06
ENST00000533293	LTB4R2	-1.82607	0.414824	-2.24089	0.000176506	LTB4R2	0.898824	2.61063	-1.7118	4.41367e-06
ENST00000409929	IL1R1	-5.94557	-3.94042	-2.00516	0.00722912	IL1R1	-4.08858	-1.97953	-2.10905	0.00155974
ENST00000310027	C1orf61	-4.47184	-1.83791	-2.63392	0.000748482	C1orf61	-1.38676	1.74339	-3.13014	0.00210147
ENST00000488469	C2orf74	-3.2103	-2.12596	-1.08434	0.0128848	C2orf74	-1.59432	-0.234311	-1.36001	7.70948e-06
ENST00000233379	FAHD2A	-3.32991	2.81591	-6.14581	3.72967e-05	FAHD2A	-1.24101	4.26796	-5.50897	4.52402e-08
ENST00000523437	RGS22	-4.06271	-2.76514	-1.29757	0.0106758	RGS22	-2.0769	-0.604665	-1.47223	1.29519e-05
ENST00000476977	GTF2IRD1	-4.68114	-0.462737	-4.21841	1.13406e-06	GTF2IRD1	-2.10691	1.76598	-3.87289	1.13802e-07
ENST00000397614	RNH1	-3.67157	-1.13965	-2.53193	0.026746	RNH1	-2.63668	-0.503526	-2.13315	0.0418391
ENST00000222584	SP4	1.80714	4.25825	-2.45111	1.06709e-05	SP4	5.2611	6.57914	-1.31804	0.000198389
ENST00000624995	SLC27A3	-2.98218	-1.27174	-1.71043	0.00155583	SLC27A3	-0.154335	1.18623	-1.34057	0.000163691
ENCT00000401115	CATG00000092679.1	1.38278	3.41119	-2.02841	0.00024363	CATG00000092679.1	4.16604	5.32799	-1.16195	2.1957e-05
ENST00000467889	CALML4	-2.61915	-0.561083	-2.05807	0.00501331	CALML4	1.0197	2.43899	-1.41928	0.0178192
ENST00000503673	RAI14	-1.62432	0.486345	-2.11067	0.000165667	RAI14	0.477476	2.11316	-1.63569	1.87982e-06
ENST00000340360	XRRA1	-1.88906	0.365772	-2.25484	6.93903e-05	XRRA1	0.16552	1.99856	-1.83304	3.63577e-07
ENST00000391620	KRTAP10-3	-4.87723	-3.53451	-1.34272	0.034466	KRTAP10-3	-2.34008	-1.28778	-1.0523	0.000263137
ENST00000434600	LAMP2	-2.65579	-0.850902	-1.80488	0.000113091	LAMP2	0.708301	1.88939	-1.18109	0.0017166
ENST00000332127	ZC3H11A	-2.05505	-0.357347	-1.6977	0.00163243	ZC3H11A	0.802546	2.23336	-1.43081	7.76578e-08
ENST00000461105	KCNIP2	-2.55344	-1.04167	-1.51177	0.00088177	KCNIP2	0.644974	1.7236	-1.07862	7.56557e-06
ENST00000457054	PDCD6IP	-2.66108	-0.921418	-1.73966	0.0131556	PDCD6IP	-0.391246	1.37682	-1.76806	0.000772256
ENST00000359492	APOA1	-0.451154	1.60828	-2.05944	9.57254e-05	APOA1	2.65171	4.00771	-1.356	0.00413932
ENST00000449090	PPP1R21	-3.21616	-1.32051	-1.89566	0.013318	PPP1R21	-1.81643	-0.00448769	-1.81194	0.00163704
ENST00000541398	ECT2L	-5.83872	-4.20266	-1.63606	0.00421098	ECT2L	-3.78454	-2.11302	-1.67153	0.000173679
ENST00000412663	SPOCK2	-1.83718	-0.571031	-1.26615	0.00882705	SPOCK2	-0.0250771	0.997259	-1.02234	1.04663e-05
ENST00000367222	OPTC	-1.66926	1.35647	-3.02573	8.96965e-05	OPTC	0.432992	3.04803	-2.61504	4.84893e-07
ENST00000369768	NPBWR2	-3.35651	-2.10615	-1.25036	0.0252471	NPBWR2	-1.68086	-0.479667	-1.2012	0.000209413
NM_182524	ZNF595	-2.68467	-0.773911	-1.91076	0.00489233	ZNF595	0.106538	2.37881	-2.27227	0.000148943
ENST00000414099	SCN5A	-5.60193	-4.33998	-1.26195	0.0212914	SCN5A	-3.22058	-1.44884	-1.77174	0.00015439
NM_001164723	PTAFR	-4.06368	-1.97362	-2.09005	0.000232046	PTAFR	-1.83433	0.114001	-1.94833	7.82714e-07
ENST00000455502	GNGT1	-4.795	-3.49136	-1.30364	0.0157276	GNGT1	-2.83296	-1.40042	-1.43254	8.00652e-07
MICT00000164793	CATG00000038121.1	-4.51542	-2.89472	-1.6207	0.000942902	CATG00000038121.1	-2.50996	-1.07307	-1.43689	0.000161877
ENST00000391985	CFHR3	-0.692126	1.689	-2.38112	0.000431127	CFHR3	1.65766	3.3202	-1.66254	2.19873e-06
ENST00000370353	PRRG3	0.389952	3.21251	-2.82256	2.5134e-05	PRRG3	3.36571	5.01888	-1.65317	6.74548e-06
ENST00000379504	TOM1L2	-3.861	-2.59759	-1.26341	0.00353303	TOM1L2	-1.87286	-0.603461	-1.2694	0.000864168
ENST00000637180	POLR1D	-4.71336	-3.04053	-1.67283	0.0426411	POLR1D	-3.29744	-0.726417	-2.57102	0.00248515
ENST00000442396	ZNF839	-1.93554	0.174515	-2.11006	0.000557068	ZNF839	1.07031	2.48556	-1.41525	0.000291996
ENST00000430041	ARHGAP9	-3.29635	-0.564754	-2.73159	0.000327901	ARHGAP9	-1.61085	1.41847	-3.02932	1.17551e-06
ENST00000391923	C4BPB	-5.50219	-2.953	-2.54919	0.00966477	C4BPB	-3.86623	-0.556358	-3.30987	0.000423876
ENST00000537247	GAS2L3	-3.60279	-1.89256	-1.71023	0.000313543	GAS2L3	-1.95044	-0.335667	-1.61477	0.0164355
ENST00000381575	SHOX	-0.828747	1.8824	-2.71115	5.63125e-06	SHOX	0.890052	3.03165	-2.1416	3.12527e-06
ENST00000611077	BCAM	1.71753	3.90833	-2.1908	0.000123958	BCAM	4.24044	5.72782	-1.48738	1.27875e-05
ENST00000463374	MBNL1	-1.30081	0.0757433	-1.37655	0.0133242	MBNL1	0.781095	1.91855	-1.13746	0.000603217
ENST00000472493	DUSP13	0.56115	3.54798	-2.98683	6.58151e-06	DUSP13	3.14778	5.36858	-2.2208	2.47302e-06
ENST00000222008	RABAC1	-3.73119	-2.40989	-1.32131	0.00236865	RABAC1	-0.297253	0.810794	-1.10805	0.000513732
MICT00000157214	CATG00000034911.1	-1.19914	1.17601	-2.37514	4.17183e-05	CATG00000034911.1	1.92863	3.15997	-1.23134	2.5978e-07
ENST00000394468	HEPACAM2	-5.49165	-4.43696	-1.05469	0.020412	HEPACAM2	-3.78212	-2.24672	-1.5354	5.21515e-05
ENST00000375533	BAMBI	-3.08342	-1.51533	-1.56809	0.00041418	BAMBI	-0.496984	0.749908	-1.24689	0.00291678
NM_018002	OXR1	-3.04452	-1.27122	-1.7733	4.53642e-05	OXR1	-0.204561	1.3761	-1.58066	4.19106e-05
ENST00000597017	KDELR1	-6.26365	-4.74657	-1.51708	0.0119769	KDELR1	-4.09359	-2.89677	-1.19683	0.00127841
ENST00000413518	ERVK3-1	1.09955	3.2319	-2.13235	0.000409229	ERVK3-1	2.6441	4.4993	-1.8552	1.90361e-07
ENST00000356766	PIWIL2	-5.46291	-4.04977	-1.41314	0.000203837	PIWIL2	-4.43946	-3.38076	-1.05871	0.00410424
ENST00000368830	MRPL9	-2.62672	-1.17159	-1.45513	0.00192119	MRPL9	0.179704	1.24414	-1.06444	0.000670885
ENST00000554578	STAC3	-0.749515	3.72022	-4.46974	9.12635e-05	STAC3	1.6734	5.34547	-3.67207	1.8128e-06
ENST00000330208	ST3GAL3	-0.566411	1.35674	-1.92315	0.000213802	ST3GAL3	1.92351	3.06131	-1.1378	3.12599e-05
ENST00000431011	LCE6A	-2.81112	-1.04098	-1.77013	0.000206545	LCE6A	-0.448105	1.05583	-1.50394	4.04924e-05
ENST00000389385	RPH3A	-3.80955	-1.36481	-2.44474	2.72791e-05	RPH3A	-0.798756	1.11575	-1.91451	2.86738e-05
[truncated: 730 more rows]
