# Supplementary material for: The m6A methylation profiles of immune cells in type 1 diabetes mellitus
Source: Front Immunol. 2022 Nov 15;13:1030728. doi: 10.3389/fimmu.2022.1030728 (PMC9707336; doi:10.3389/fimmu.2022.1030728)
Supplement: Supplementary file 5 [file Table_4.xlsx]

## Sheet: Methylation
m6A regulators	Differentially methylated mRNAs	PCC	PCC_type	p value	FDR
METTL3	ENST00000222145	-0.906178	-	4.88229e-05	0.000424018
METTL3	ENST00000272298	-0.911267	-	3.72688e-05	0.000354303
METTL3	NM_001349968	-0.915343	-	2.96682e-05	0.000301567
METTL3	ENST00000394890	-0.909011	-	4.209e-05	0.000385375
METTL3	ENST00000297504	-0.93313	-	9.40522e-06	0.000139128
METTL3	NM_031304	-0.93948	-	5.77335e-06	9.96331e-05
METTL3	ENST00000570791	-0.921087	-	2.10865e-05	0.000240126
METTL3	ENST00000391834	-0.902301	-	5.93811e-05	0.00048412
METTL3	ENST00000424310	-0.916667	-	2.7482e-05	0.000285061
METTL3	ENST00000279550	-0.903124	-	5.70009e-05	0.000471209
METTL3	ENST00000455127	-0.909941	-	4.0047e-05	0.00037289
METTL3	ENST00000447182	-0.901635	-	6.13611e-05	0.000496084
METTL3	ENST00000504030	-0.938622	-	6.18535e-06	0.000104206
METTL3	FTMT26600004455	-0.918719	-	2.43461e-05	0.000263977
METTL3	ENST00000304116	-0.960801	-	6.82418e-07	2.27419e-05
METTL3	ENST00000350061	-0.918465	-	2.47189e-05	0.000265568
METTL3	NM_001127195	-0.902366	-	5.91902e-05	0.000483489
METTL3	ENST00000595564	-0.936531	-	7.2872e-06	0.000117137
METTL3	ENST00000238341	-0.922451	-	1.93712e-05	0.000225864
METTL3	ENST00000587760	-0.974524	-	8.09851e-08	5.14799e-06
METTL3	NM_001350607	-0.903046	-	5.72253e-05	0.000472782
METTL3	ENST00000493585	-0.903443	-	5.61005e-05	0.000467154
METTL3	ENST00000394805	-0.936031	-	7.57244e-06	0.000119982
METTL3	ENST00000510663	-0.923685	-	1.79156e-05	0.000215334
METTL3	ENST00000302386	-0.911638	-	3.65184e-05	0.000348883
METTL3	ENST00000309234	-0.913467	-	3.2997e-05	0.000325057
METTL3	ENST00000332431	-0.939062	-	5.97121e-06	0.000101691
METTL3	ENST00000451491	-0.918367	-	2.48631e-05	0.000266221
METTL3	ENST00000411948	-0.93099	-	1.09696e-05	0.000154701
METTL3	NM_001322935	-0.916409	-	2.78966e-05	0.000287356
METTL3	ENST00000461166	-0.918307	-	2.49518e-05	0.00026659
METTL3	ENST00000289104	-0.913155	-	3.35783e-05	0.000329213
METTL3	ENST00000526600	-0.910667	-	3.85058e-05	0.00036187
METTL3	ENST00000289382	-0.911081	-	3.76479e-05	0.000356864
METTL3	ENST00000555228	-0.917034	-	2.6898e-05	0.000280506
METTL3	ENST00000541240	-0.905249	-	5.12072e-05	0.000438816
METTL3	ENST00000398063	-0.933987	-	8.83087e-06	0.000133144
METTL3	ENST00000256216	-0.929702	-	1.20055e-05	0.000163673
METTL3	ENST00000448157	-0.93362	-	9.07318e-06	0.000135874
METTL3	ENST00000433881	-0.903263	-	5.66063e-05	0.000469771
METTL3	ENST00000356289	-0.900586	-	6.45873e-05	0.000511772
METTL3	ENST00000261275	-0.917396	-	2.6334e-05	0.00027652
METTL3	ENST00000565677	-0.925773	-	1.56513e-05	0.000196602
METTL3	MICT00000343740	-0.911935	-	3.59288e-05	0.000345263
METTL3	ENST00000558774	-0.922284	-	1.9575e-05	0.000227414
METTL3	ENST00000553300	-0.914007	-	3.20101e-05	0.000318381
METTL3	ENST00000349015	-0.919302	-	2.35087e-05	0.000258851
METTL3	ENST00000448933	-0.921662	-	2.03495e-05	0.000233987
METTL3	ENST00000611185	-0.928456	-	1.30805e-05	0.000173715
METTL3	ENST00000338145	-0.903605	-	5.56483e-05	0.000464545
METTL3	ENST00000245185	-0.90256	-	5.86227e-05	0.000479821
METTL3	ENST00000529052	-0.928676	-	1.28852e-05	0.00017214
METTL3	ENST00000293825	-0.906867	-	4.71115e-05	0.000414737
METTL3	ENST00000509594	-0.902356	-	5.92179e-05	0.000483509
METTL3	ENST00000392035	-0.922363	-	1.94788e-05	0.000226451
METTL3	ENST00000306627	-0.907625	-	4.52844e-05	0.000404671
METTL3	ENST00000309428	-0.901933	-	6.04667e-05	0.000490155
METTL3	ENST00000381843	-0.902825	-	5.78581e-05	0.000476077
METTL3	ENST00000360029	-0.919234	-	2.36058e-05	0.000259517
METTL3	ENST00000337288	-0.909925	-	4.00815e-05	0.000373049
METTL3	uc001oxy.3	-0.915576	-	2.92737e-05	0.000298412
METTL3	ENST00000371588	-0.928247	-	1.32673e-05	0.000175156
METTL3	ENST00000642900	-0.900833	-	6.38147e-05	0.000508964
METTL3	ENST00000457095	-0.924734	-	1.67481e-05	0.000206276
METTL3	ENST00000460732	-0.948512	-	2.61304e-06	5.73657e-05
METTL3	ENST00000354883	-0.90034	-	6.53602e-05	0.000515511
METTL3	ENST00000373913	-0.928451	-	1.30847e-05	0.000173715
METTL3	ENST00000371064	-0.937941	-	6.52874e-06	0.000107608
METTL3	NM_001320800	0.925109	+	1.63462e-05	0.000202652
METTL3	ENST00000314250	0.917784	+	2.5738e-05	0.000271601
METTL3	ENST00000371712	0.923597	+	1.80175e-05	0.000215755
METTL3	ENST00000306052	0.924039	+	1.75152e-05	0.000212165
METTL3	MICT00000272457	0.900403	+	6.51604e-05	0.000514527
METTL3	ENST00000636954	0.920574	+	2.17615e-05	0.000245675
METTL3	ENST00000286749	0.954867	+	1.367e-06	3.64542e-05
METTL3	ENST00000531382	0.93022	+	1.15801e-05	0.000159921
METTL3	NM_001324112	0.928476	+	1.30622e-05	0.000173633
METTL3	ENST00000527174	0.906838	+	4.71834e-05	0.000414737
METTL3	ENST00000537465	0.936292	+	7.42244e-06	0.000118474
METTL3	ENST00000458408	0.905866	+	4.96122e-05	0.000428217
METTL3	ENST00000564528	0.902389	+	5.91219e-05	0.000483116
METTL3	uc004dye.1	0.918614	+	2.44995e-05	0.000264828
METTL3	ENST00000299106	0.913373	+	3.31702e-05	0.000326112
METTL3	ENST00000392583	0.920216	+	2.22431e-05	0.000248277
METTL3	ENST00000260605	0.919558	+	2.31495e-05	0.000256088
METTL3	uc002slp.2	0.917228	+	2.65948e-05	0.000277955
METTL3	HBMT00000387841	0.922125	+	1.97704e-05	0.00022881
METTL3	ENST00000224862	0.904758	+	5.25017e-05	0.000446139
METTL3	ENST00000402502	0.900664	+	6.43424e-05	0.000510877
METTL3	ENST00000372584	0.904255	+	5.38552e-05	0.000453535
METTL3	ENCT00000213630	0.913094	+	3.36917e-05	0.000330021
METTL3	ENST00000330070	0.932033	+	1.01833e-05	0.000146871
METTL3	ENST00000563544	0.916557	+	2.76577e-05	0.000286047
METTL3	HBMT00000770827	0.914459	+	3.12008e-05	0.000312816
METTL3	ENST00000561043	0.925205	+	1.62443e-05	0.000202058
METTL3	ENST00000323959	0.906268	+	4.85973e-05	0.000422827
METTL3	ENST00000380843	0.91751	+	2.61569e-05	0.000275203
METTL3	ENST00000455086	0.939805	+	5.62302e-06	9.79888e-05
METTL3	ENST00000525139	0.930664	+	1.12248e-05	0.000157052
METTL3	ENST00000566860	0.906625	+	4.77074e-05	0.000416954
METTL3	ENST00000244303	0.918927	+	2.40455e-05	0.00026259
METTL3	ENST00000353442	0.917479	+	2.62049e-05	0.000275572
METTL3	ENST00000637650	0.922507	+	1.9303e-05	0.00022536
METTL3	ENST00000308020	0.922947	+	1.87755e-05	0.000221814
METTL3	ENST00000449662	0.906622	+	4.77162e-05	0.000416954
METTL3	ENST00000618547	0.916096	+	2.8408e-05	0.000291401
METTL3	ENST00000324464	0.907744	+	4.50046e-05	0.000402509
METTL3	NM_001350492	0.902206	+	5.96596e-05	0.000485275
METTL3	ENST00000274787	0.906661	+	4.76177e-05	0.000416777
METTL3	ENST00000319165	0.908353	+	4.35838e-05	0.000394105
METTL3	NM_001353682	0.913453	+	3.30222e-05	0.000325057
METTL3	ENST00000604729	0.908111	+	4.41447e-05	0.000397825
METTL3	ENST00000422745	0.945486	+	3.45889e-06	6.93569e-05
METTL3	ENST00000259008	0.940663	+	5.24144e-06	9.31691e-05
METTL3	ENST00000644474	0.904559	+	5.30345e-05	0.000449137
METTL3	uc011efa.2	0.947728	+	2.81434e-06	6.00515e-05
METTL3	ENST00000636508	0.909164	+	4.17467e-05	0.000383805
METTL3	ENST00000402530	0.903042	+	5.72356e-05	0.000472782
METTL3	ENST00000566304	0.907175	+	4.6363e-05	0.000411204
METTL3	ENST00000315456	0.909447	+	4.11218e-05	0.000379086
METTL3	ENST00000540636	0.901923	+	6.04988e-05	0.000490229
METTL3	ENST00000582783	0.900109	+	6.60941e-05	0.000519933
METTL3	ENST00000398706	0.91883	+	2.41858e-05	0.000263581
METTL3	uc001cio.3	0.939072	+	5.96624e-06	0.000101691
METTL3	ENST00000317243	0.922849	+	1.88922e-05	0.00022227
METTL3	ENST00000227618	0.914982	+	3.02859e-05	0.000305658
METTL3	NM_001352595	0.90157	+	6.15581e-05	0.000496921
METTL3	NM_001318119	0.90021	+	6.5773e-05	0.000517795
METTL3	ENST00000611678	0.913739	+	3.24962e-05	0.000321714
METTL3	ENST00000611091	0.91365	+	3.26591e-05	0.000323026
METTL3	ENST00000320743	0.9459	+	3.33184e-06	6.76373e-05
METTL3	ENST00000502396	0.914383	+	3.13364e-05	0.000313584
METTL3	ENST00000430889	0.906837	+	4.71858e-05	0.000414737
METTL3	ENST00000367963	0.91482	+	3.05675e-05	0.000307916
METTL3	ENST00000580261	0.909452	+	4.11095e-05	0.000379086
METTL3	HBMT00000746090	0.923577	+	1.80403e-05	0.000215755
METTL3	ENST00000344824	0.923573	+	1.80441e-05	0.000215755
METTL3	ENST00000326799	0.901421	+	6.20077e-05	0.000499793
METTL3	ENST00000367202	0.90321	+	5.67569e-05	0.00047012
METTL3	ENST00000374847	0.901217	+	6.263e-05	0.000502905
METTL3	ENST00000548055	0.918915	+	2.40618e-05	0.000262632
METTL3	ENST00000400169	0.918338	+	2.4906e-05	0.000266251
METTL3	ENST00000397789	0.902207	+	5.96563e-05	0.000485275
METTL3	ENST00000233379	0.910807	+	3.82149e-05	0.000360547
METTL3	ENST00000332127	0.918341	+	2.4901e-05	0.000266251
METTL3	NM_182524	0.929758	+	1.19594e-05	0.000163254
METTL3	ENST00000472493	0.904053	+	5.44087e-05	0.000456514
METTL3	ENST00000252211	0.920792	+	2.14724e-05	0.000243609
METTL3	ENCT00000096266	0.923832	+	1.77492e-05	0.000214269
METTL3	ENST00000313835	0.909889	+	4.01589e-05	0.000373326
METTL3	ENST00000442966	0.9147	+	3.07778e-05	0.000309303
METTL3	ENST00000398356	0.904499	+	5.31967e-05	0.000449534
METTL3	ENST00000186436	0.918216	+	2.50872e-05	0.000266982
METTL3	ENST00000254900	0.912902	+	3.40551e-05	0.000332662
METTL3	ENST00000312553	0.917647	+	2.59463e-05	0.000273528
METTL3	ENST00000407075	0.900097	+	6.61334e-05	0.000519933
METTL3	ENST00000449296	0.911149	+	3.75086e-05	0.000356105
METTL3	ENST00000382487	0.939382	+	5.81906e-06	0.000100094
METTL3	ENST00000366942	0.901225	+	6.26058e-05	0.000502901
METTL3	ENST00000323469	0.923883	+	1.76911e-05	0.000213931
METTL3	ENST00000354232	0.913055	+	3.37663e-05	0.000330599
METTL3	ENST00000415500	0.927961	+	1.35275e-05	0.000177382
METTL3	ENST00000441634	0.907225	+	4.62426e-05	0.000410649
METTL3	ENST00000380034	0.941405	+	4.92785e-06	8.96145e-05
METTL3	ENST00000392052	0.904947	+	5.20013e-05	0.000443302
METTL3	ENST00000280357	0.905416	+	5.07701e-05	0.000436299
METTL3	ENST00000540656	0.904293	+	5.37518e-05	0.000452966
METTL3	ENST00000235310	0.903944	+	5.47067e-05	0.000458292
METTL3	ENST00000367749	0.9	+	6.64436e-05	0.000521724
METTL3	MICT00000186929	0.909117	+	4.18513e-05	0.000384148
METTL3	ENST00000393964	0.923442	+	1.8196e-05	0.000216555
METTL3	ENST00000418068	0.923025	+	1.86835e-05	0.000221036
METTL3	ENST00000613246	0.901395	+	6.20872e-05	0.000500238
METTL3	ENST00000329615	0.911468	+	3.68602e-05	0.000351347
METTL3	ENST00000543764	0.934364	+	8.587e-06	0.000131177
METTL3	ENST00000439329	0.901148	+	6.28418e-05	0.000503575
METTL3	ENST00000358038	0.925542	+	1.58908e-05	0.000199055
METTL3	ENST00000338862	0.925132	+	1.63215e-05	0.000202612
METTL3	ENST00000244360	0.92779	+	1.36852e-05	0.000179009
METTL3	ENST00000543200	0.907956	+	4.45053e-05	0.000400008
METTL3	ENST00000374139	0.911233	+	3.73385e-05	0.000354807
METTL3	ENST00000253392	0.943268	+	4.20611e-06	8.02769e-05
METTL3	ENST00000369230	0.9034	+	5.62222e-05	0.000467494
METTL3	ENST00000432564	0.941305	+	4.96908e-06	9.01426e-05
METTL3	ENST00000539115	0.901607	+	6.14456e-05	0.00049639
METTL3	ENST00000367249	0.901498	+	6.17759e-05	0.000498491
METTL3	ENST00000265808	0.902888	+	5.76755e-05	0.000475125
METTL3	ENST00000280979	0.912971	+	3.3925e-05	0.000332001
METTL3	ENST00000570176	0.90284	+	5.7813e-05	0.000475891
METTL3	ENST00000375479	0.901844	+	6.07348e-05	0.000491581
METTL3	NM_002075	0.901315	+	6.2332e-05	0.000501458
METTL3	ENST00000575882	0.904676	+	5.27213e-05	0.000447465
METTL3	ENST00000409069	0.900598	+	6.45472e-05	0.00051174
METTL3	ENST00000263915	0.90821	+	4.39127e-05	0.000396238
METTL3	ENST00000450660	0.908567	+	4.30931e-05	0.000391423
METTL3	ENST00000536708	0.900788	+	6.3956e-05	0.000509519
METTL3	ENST00000295453	0.901144	+	6.28552e-05	0.000503575
METTL3	ENST00000218197	0.919533	+	2.31841e-05	0.000256337
METTL3	ENST00000336509	0.920618	+	2.17023e-05	0.000245433
METTL3	ENST00000220809	0.914041	+	3.19485e-05	0.000318066
METTL3	MICT00000236128	0.906949	+	4.69118e-05	0.000414002
METTL3	ENST00000367295	0.916521	+	2.77155e-05	0.000286228
METTL3	ENST00000413687	0.913354	+	3.32068e-05	0.000326321
METTL3	ENST00000256412	0.906686	+	4.75571e-05	0.000416761
METTL3	ENST00000611869	0.938963	+	6.01874e-06	0.000102045
METTL3	ENST00000341360	0.900807	+	6.38952e-05	0.000509415
METTL3	ENST00000297477	0.903004	+	5.73428e-05	0.000473301
METTL3	ENST00000610261	0.913932	+	3.21452e-05	0.000319278
METTL3	ENST00000234961	0.903234	+	5.66896e-05	0.000470095
METTL3	ENST00000264156	0.910538	+	3.87756e-05	0.000363436
METTL3	ENST00000507735	0.914288	+	3.15048e-05	0.000314974
METTL3	ENST00000554591	0.9174	+	2.63274e-05	0.00027652
METTL3	ENCT00000316222	0.905595	+	5.03086e-05	0.000433033
METTL3	ENST00000637012	0.919642	+	2.30323e-05	0.000255056
METTL3	ENST00000458535	0.931543	+	1.05473e-05	0.000150641
METTL3	ENST00000403946	0.913444	+	3.30393e-05	0.000325057
METTL3	ENST00000409953	0.933049	+	9.46112e-06	0.000139719
METTL3	ENST00000428279	0.900729	+	6.41384e-05	0.000510189
METTL3	ENST00000555597	0.928949	+	1.26462e-05	0.000169799
METTL3	ENST00000292401	0.932124	+	1.01175e-05	0.000146232
METTL3	ENST00000426621	0.906264	+	4.86068e-05	0.000422827
YTHDC1	ENST00000261173	0.946741	+	3.08514e-06	6.39708e-05
YTHDC1	ENST00000558678	0.946709	+	3.09409e-06	6.4094e-05
YTHDC1	ENST00000265689	0.900318	+	6.54321e-05	0.000515511
YTHDC1	ENST00000252818	0.906319	+	4.84701e-05	0.000421983
YTHDC1	ENST00000355867	0.941256	+	4.98966e-06	9.01993e-05
YTHDC1	ENST00000435893	0.919588	+	2.31069e-05	0.000255749
YTHDC1	uc011agy.1	0.957217	+	1.05051e-06	3.08985e-05
YTHDC1	ENST00000308482	0.94039	+	5.36034e-06	9.4572e-05
YTHDC1	ENST00000440884	0.928623	+	1.29319e-05	0.000172332
YTHDC1	ENST00000389341	0.902213	+	5.96388e-05	0.000485275
YTHDC1	ENST00000295927	0.907188	+	4.63326e-05	0.000411204
YTHDC1	ENST00000375398	0.935207	+	8.06158e-06	0.000125399
YTHDC1	ENST00000504342	0.90876	+	4.26555e-05	0.000388515
YTHDC1	ENST00000429436	0.900862	+	6.37233e-05	0.000508905
YTHDC1	uc003qju.1	0.94283	+	4.36759e-06	8.2402e-05
YTHDC1	ENST00000335044	0.904922	+	5.20667e-05	0.000443504
YTHDC1	ENST00000536188	0.901152	+	6.28292e-05	0.000503575
YTHDC1	ENST00000339754	0.906137	+	4.89263e-05	0.00042425
YTHDC1	ENST00000216832	0.917349	+	2.64059e-05	0.000276944
YTHDC1	ENST00000263401	0.910433	+	3.89968e-05	0.000365027
YTHDC1	ENST00000290551	0.925919	+	1.55026e-05	0.000195342
YTHDC1	NM_001300937	0.94399	+	3.94998e-06	7.67471e-05
YTHDC1	ENST00000323144	0.927669	+	1.3797e-05	0.000179699
YTHDC1	ENST00000265068	0.906091	+	4.9043e-05	0.000424541
YTHDC1	ENST00000366839	-0.9096	-	4.07849e-05	0.00037742
YTHDC1	ENST00000377091	-0.90325	-	5.66441e-05	0.000469901
YTHDC1	NM_001287585	-0.933017	-	9.48309e-06	0.000139917
YTHDC1	ENST00000413364	-0.906554	-	4.78841e-05	0.000417907
YTHDC1	ENST00000361831	-0.902486	-	5.88399e-05	0.000481212
YTHDC1	ENST00000391929	-0.906178	-	4.88233e-05	0.000424018
YTHDC1	ENST00000551171	-0.911466	-	3.68657e-05	0.000351347
YTHDC1	NM_001130112	-0.901291	-	6.24041e-05	0.000501848
YTHDC1	ENST00000537247	-0.913784	-	3.24138e-05	0.000321196
YTHDC1	ENST00000311856	-0.912158	-	3.54898e-05	0.00034228
YTHDC1	ENST00000426572	-0.920907	-	2.13209e-05	0.000242149
YTHDC1	ENST00000533455	-0.905111	-	5.15672e-05	0.000440829
YTHDC1	ENST00000401975	-0.922099	-	1.98024e-05	0.000228987
YTHDC1	ENST00000406486	-0.913816	-	3.23558e-05	0.000320771
YTHDC1	ENST00000377891	-0.904253	-	5.3862e-05	0.000453535
YTHDC1	ENST00000552285	-0.913755	-	3.24679e-05	0.000321583
YTHDC1	ENST00000435505	-0.924212	-	1.73213e-05	0.000210244
IGF2BP2	ENST00000452476	-0.940814	-	5.1761e-06	9.24707e-05
IGF2BP2	ENST00000218348	-0.907176	-	4.63605e-05	0.000411204
IGF2BP2	ENST00000367837	-0.903297	-	5.65129e-05	0.000469361
IGF2BP2	ENST00000545418	-0.947703	-	2.82106e-06	6.00746e-05
IGF2BP2	ENST00000373383	-0.930149	-	1.16381e-05	0.000160217
IGF2BP2	ENST00000400199	-0.95394	-	1.5109e-06	3.87646e-05
IGF2BP2	ENST00000593490	-0.940727	-	5.21371e-06	9.29865e-05
IGF2BP2	ENST00000302517	-0.911975	-	3.58498e-05	0.000344806
IGF2BP2	ENST00000368533	-0.971055	-	1.52424e-07	8.09441e-06
IGF2BP2	ENST00000592576	-0.948437	-	2.63171e-06	5.7716e-05
IGF2BP2	ENST00000534313	-0.906747	-	4.74077e-05	0.000415965
IGF2BP2	ENST00000279550	-0.929231	-	1.24037e-05	0.000167812
IGF2BP2	ENST00000380524	-0.933331	-	9.26828e-06	0.000137635
IGF2BP2	ENST00000270586	-0.928647	-	1.29109e-05	0.000172267
IGF2BP2	ENST00000253381	-0.910031	-	3.98527e-05	0.000371406
IGF2BP2	NM_001291429	-0.903627	-	5.55863e-05	0.000464382
IGF2BP2	ENST00000404933	-0.91654	-	2.76849e-05	0.000286073
IGF2BP2	NM_001173539	-0.94869	-	2.56903e-06	5.66918e-05
IGF2BP2	NM_001329126	-0.96332	-	4.91662e-07	1.8177e-05
IGF2BP2	ENST00000249364	-0.936699	-	7.19344e-06	0.000115873
IGF2BP2	ENST00000374514	-0.943777	-	4.02426e-06	7.77646e-05
IGF2BP2	NM_001127195	-0.945723	-	3.38557e-06	6.8402e-05
IGF2BP2	ENST00000402441	-0.931873	-	1.03014e-05	0.000147921
IGF2BP2	uc002kyz.4	-0.948402	-	2.64062e-06	5.77923e-05
IGF2BP2	ENST00000275169	-0.933126	-	9.40806e-06	0.000139128
IGF2BP2	ENST00000368732	-0.907888	-	4.46652e-05	0.000400816
IGF2BP2	ENST00000395956	-0.946476	-	3.16128e-06	6.49176e-05
IGF2BP2	ENST00000306434	-0.901179	-	6.27472e-05	0.000503467
IGF2BP2	ENST00000603197	-0.942132	-	4.63547e-06	8.56135e-05
IGF2BP2	ENST00000307741	-0.90805	-	4.42862e-05	0.00039869
IGF2BP2	ENST00000334344	-0.909724	-	4.05157e-05	0.000375817
IGF2BP2	ENST00000336787	-0.939866	-	5.59511e-06	9.76621e-05
IGF2BP2	ENST00000301071	-0.927493	-	1.39611e-05	0.00018095
IGF2BP2	ENST00000237612	-0.904519	-	5.31415e-05	0.000449534
IGF2BP2	ENST00000005340	-0.961733	-	6.06004e-07	2.1052e-05
IGF2BP2	ENST00000465259	-0.905676	-	5.00987e-05	0.000431574
IGF2BP2	ENST00000547649	-0.912623	-	3.45865e-05	0.000335638
IGF2BP2	ENST00000452463	-0.907027	-	4.67216e-05	0.000412794
IGF2BP2	ENST00000493585	-0.965578	-	3.59209e-07	1.4678e-05
IGF2BP2	ENST00000372987	-0.931924	-	1.02632e-05	0.000147474
IGF2BP2	uc021sbb.2	-0.91895	-	2.40119e-05	0.000262492
IGF2BP2	ENST00000616623	-0.947709	-	2.81941e-06	6.00746e-05
IGF2BP2	ENST00000378119	-0.964404	-	4.23933e-07	1.66255e-05
IGF2BP2	ENST00000299252	-0.918755	-	2.42941e-05	0.000263977
IGF2BP2	ENST00000448552	-0.934632	-	8.41709e-06	0.000128951
IGF2BP2	NM_001355514	-0.953741	-	1.54336e-06	3.93723e-05
IGF2BP2	ENST00000394524	-0.910755	-	3.83233e-05	0.000360945
IGF2BP2	ENST00000521381	-0.935372	-	7.96159e-06	0.000124389
IGF2BP2	ENST00000302386	-0.961267	-	6.4333e-07	2.18148e-05
IGF2BP2	ENST00000216185	-0.912387	-	3.50423e-05	0.000338578
IGF2BP2	uc009xhu.3	-0.936856	-	7.10629e-06	0.000114643
IGF2BP2	ENST00000504734	-0.907138	-	4.64523e-05	0.000411653
IGF2BP2	ENST00000432233	-0.956608	-	1.1263e-06	3.22372e-05
IGF2BP2	ENST00000416445	-0.920493	-	2.18701e-05	0.000245913
IGF2BP2	ENST00000347900	-0.900541	-	6.47285e-05	0.000512414
IGF2BP2	HBMT00001236177	-0.937573	-	6.72031e-06	0.000109882
IGF2BP2	ENST00000372876	-0.961525	-	6.2239e-07	2.14116e-05
IGF2BP2	ENST00000433050	-0.911078	-	3.76555e-05	0.000356864
IGF2BP2	ENST00000417647	-0.905957	-	4.9383e-05	0.00042679
IGF2BP2	ENST00000418622	-0.948618	-	2.58678e-06	5.69065e-05
IGF2BP2	ENST00000286835	-0.906001	-	4.92701e-05	0.000426142
IGF2BP2	ENST00000361906	-0.906136	-	4.89297e-05	0.00042425
IGF2BP2	ENST00000451491	-0.905356	-	5.09283e-05	0.000437089
IGF2BP2	ENST00000508775	-0.935451	-	7.91411e-06	0.00012392
IGF2BP2	ENST00000326005	-0.942398	-	4.53174e-06	8.45038e-05
IGF2BP2	ENST00000411948	-0.920214	-	2.22453e-05	0.000248277
IGF2BP2	ENST00000371106	-0.913163	-	3.35631e-05	0.000329213
IGF2BP2	ENST00000295470	-0.909449	-	4.11161e-05	0.000379086
IGF2BP2	ENST00000323544	-0.929546	-	1.21366e-05	0.000164826
IGF2BP2	NM_001345923	-0.954862	-	1.36778e-06	3.64542e-05
IGF2BP2	ENST00000216951	-0.902708	-	5.81931e-05	0.000477542
IGF2BP2	ENST00000360187	-0.912335	-	3.51441e-05	0.000339408
IGF2BP2	ENST00000616356	-0.947848	-	2.78275e-06	5.96163e-05
IGF2BP2	ENST00000221957	-0.910161	-	3.95745e-05	0.000369461
IGF2BP2	ENST00000439930	-0.960269	-	7.29283e-07	2.37827e-05
IGF2BP2	ENST00000289528	-0.918153	-	2.51808e-05	0.000267711
IGF2BP2	ENST00000471115	-0.973688	-	9.50417e-08	5.66922e-06
IGF2BP2	ENST00000318948	-0.93061	-	1.12676e-05	0.000157443
IGF2BP2	ENST00000598494	-0.911659	-	3.64768e-05	0.000348798
IGF2BP2	ENST00000372538	-0.9259	-	1.55215e-05	0.000195349
IGF2BP2	NM_006866	-0.914849	-	3.0517e-05	0.000307553
IGF2BP2	ENST00000610535	-0.942485	-	4.49832e-06	8.41755e-05
IGF2BP2	ENST00000545170	-0.923603	-	1.80105e-05	0.000215755
IGF2BP2	ENST00000613414	-0.966222	-	3.27197e-07	1.37165e-05
IGF2BP2	ENST00000375751	-0.921337	-	2.07631e-05	0.000236958
IGF2BP2	ENST00000448301	-0.969348	-	2.02409e-07	9.86339e-06
IGF2BP2	ENST00000307961	-0.920317	-	2.21061e-05	0.000247633
IGF2BP2	ENST00000506786	-0.92498	-	1.64834e-05	0.000203825
IGF2BP2	ENST00000250124	-0.90222	-	5.96169e-05	0.000485275
IGF2BP2	ENST00000373703	-0.916778	-	2.73045e-05	0.000283633
IGF2BP2	ENST00000620284	-0.930908	-	1.10331e-05	0.000155294
IGF2BP2	ENST00000555228	-0.933547	-	9.12231e-06	0.000136124
IGF2BP2	ENST00000303296	-0.909102	-	4.18865e-05	0.000384305
IGF2BP2	NM_001252122	-0.925	-	1.64617e-05	0.000203691
IGF2BP2	ENST00000319006	-0.965875	-	3.44128e-07	1.4202e-05
IGF2BP2	ENST00000552296	-0.95901	-	8.50613e-07	2.65849e-05
IGF2BP2	ENST00000441607	-0.939882	-	5.58794e-06	9.7617e-05
IGF2BP2	ENST00000255198	-0.91729	-	2.64976e-05	0.000277502
IGF2BP2	ENST00000396376	-0.942249	-	4.58976e-06	8.49966e-05
IGF2BP2	ENST00000322157	-0.903015	-	5.7313e-05	0.000473238
IGF2BP2	ENST00000324856	-0.958204	-	9.36276e-07	2.83975e-05
IGF2BP2	ENST00000355630	-0.948672	-	2.57328e-06	5.6712e-05
IGF2BP2	ENST00000301873	-0.933162	-	9.38365e-06	0.00013896
IGF2BP2	ENST00000260130	-0.922702	-	1.9068e-05	0.000223064
IGF2BP2	ENST00000356098	-0.900858	-	6.37356e-05	0.000508905
IGF2BP2	ENST00000448157	-0.922383	-	1.94542e-05	0.000226451
IGF2BP2	NM_001042465	-0.912628	-	3.45784e-05	0.000335638
IGF2BP2	ENST00000428599	-0.909586	-	4.0817e-05	0.00037742
IGF2BP2	ENST00000344610	-0.930561	-	1.13066e-05	0.000157738
IGF2BP2	ENST00000367569	-0.967261	-	2.80361e-07	1.22092e-05
IGF2BP2	ENST00000356289	-0.902057	-	6.00989e-05	0.000487731
IGF2BP2	ENST00000263650	-0.955138	-	1.32706e-06	3.59326e-05
IGF2BP2	ENST00000261275	-0.921575	-	2.04595e-05	0.000234871
IGF2BP2	ENST00000456829	-0.954606	-	1.40643e-06	3.70431e-05
IGF2BP2	ENST00000361113	-0.90161	-	6.14358e-05	0.00049639
IGF2BP2	ENST00000306336	-0.928662	-	1.28974e-05	0.000172194
IGF2BP2	ENST00000618760	-0.910607	-	3.86315e-05	0.000362564
IGF2BP2	ENST00000396183	-0.922913	-	1.88158e-05	0.000222071
IGF2BP2	MICT00000042171	-0.962303	-	5.62756e-07	1.99731e-05
IGF2BP2	MICT00000271705	-0.929099	-	1.25164e-05	0.000168694
IGF2BP2	ENST00000395997	-0.976431	-	5.50595e-08	3.92138e-06
IGF2BP2	ENST00000246006	-0.92045	-	2.19278e-05	0.000246283
IGF2BP2	ENST00000394936	-0.920053	-	2.24639e-05	0.000250193
IGF2BP2	ENST00000367870	-0.909457	-	4.11001e-05	0.000379086
IGF2BP2	ENST00000607016	-0.934101	-	8.75639e-06	0.000132623
IGF2BP2	NM_001042466	-0.911786	-	3.6224e-05	0.000346848
IGF2BP2	ENST00000244763	-0.919487	-	2.32478e-05	0.000256774
IGF2BP2	ENST00000314397	-0.963209	-	4.99068e-07	1.84188e-05
IGF2BP2	ENST00000263285	-0.90043	-	6.50761e-05	0.00051421
IGF2BP2	ENST00000262291	-0.930415	-	1.14234e-05	0.000158995
IGF2BP2	ENST00000238823	-0.906152	-	4.88883e-05	0.000424236
IGF2BP2	ENST00000252445	-0.91346	-	3.30102e-05	0.000325057
IGF2BP2	ENST00000490107	-0.913962	-	3.20903e-05	0.000318882
IGF2BP2	NM_001353163	-0.949197	-	2.44673e-06	5.46925e-05
IGF2BP2	ENST00000222330	-0.948108	-	2.71541e-06	5.8527e-05
IGF2BP2	ENST00000400090	-0.90119	-	6.2713e-05	0.000503383
IGF2BP2	ENST00000295324	-0.903641	-	5.55462e-05	0.000464229
IGF2BP2	ENST00000320934	-0.909036	-	4.20334e-05	0.000385321
IGF2BP2	ENST00000529721	-0.903998	-	5.45582e-05	0.000457408
IGF2BP2	ENST00000618250	-0.901871	-	6.06532e-05	0.000491106
IGF2BP2	ENST00000054950	-0.904334	-	5.36427e-05	0.000452405
IGF2BP2	ENST00000509594	-0.92058	-	2.1753e-05	0.000245675
IGF2BP2	ENST00000260010	-0.924558	-	1.69399e-05	0.000207682
IGF2BP2	ENST00000395958	-0.943018	-	4.29782e-06	8.17161e-05
IGF2BP2	ENST00000248958	-0.932709	-	9.69837e-06	0.000142286
IGF2BP2	ENST00000367440	-0.953647	-	1.55887e-06	3.96136e-05
IGF2BP2	ENST00000426700	-0.906103	-	4.90125e-05	0.000424449
IGF2BP2	ENST00000317269	-0.928305	-	1.32155e-05	0.000174698
IGF2BP2	ENST00000227214	-0.91505	-	3.01691e-05	0.000304913
IGF2BP2	ENST00000456319	-0.93948	-	5.77353e-06	9.96331e-05
IGF2BP2	ENST00000614096	-0.936419	-	7.35021e-06	0.000118041
IGF2BP2	NM_001318740	-0.94314	-	4.25277e-06	8.10042e-05
IGF2BP2	ENST00000306627	-0.916651	-	2.75073e-05	0.000285184
IGF2BP2	ENST00000446197	-0.945724	-	3.38516e-06	6.8402e-05
IGF2BP2	ENST00000452673	-0.918365	-	2.48656e-05	0.000266221
IGF2BP2	NM_001005335	-0.905156	-	5.14495e-05	0.000440183
IGF2BP2	ENST00000342771	-0.90261	-	5.84767e-05	0.000479315
IGF2BP2	ENST00000405975	-0.961897	-	5.93255e-07	2.07341e-05
IGF2BP2	ENST00000230085	-0.942282	-	4.57667e-06	8.49966e-05
IGF2BP2	ENST00000373218	-0.92529	-	1.61542e-05	0.000201446
IGF2BP2	NM_001322924	-0.98118	-	1.80154e-08	1.85332e-06
IGF2BP2	NM_006077	-0.969324	-	2.03205e-07	9.87957e-06
IGF2BP2	ENST00000544681	-0.931217	-	1.07943e-05	0.000152835
IGF2BP2	ENST00000395869	-0.964117	-	4.41085e-07	1.69547e-05
IGF2BP2	ENST00000397820	-0.903571	-	5.57421e-05	0.000464954
IGF2BP2	ENST00000368108	-0.904064	-	5.43767e-05	0.000456514
IGF2BP2	ENST00000593587	-0.915748	-	2.8985e-05	0.000296321
IGF2BP2	ENST00000324194	-0.90527	-	5.11505e-05	0.000438506
IGF2BP2	ENST00000450434	-0.940598	-	5.26942e-06	9.33546e-05
IGF2BP2	ENST00000392179	-0.926263	-	1.51545e-05	0.000191864
IGF2BP2	ENST00000645439	-0.946341	-	3.20061e-06	6.54725e-05
IGF2BP2	ENST00000636584	-0.914466	-	3.11886e-05	0.000312816
IGF2BP2	ENST00000389054	-0.901475	-	6.18441e-05	0.000498847
IGF2BP2	ENST00000344989	-0.911342	-	3.71161e-05	0.000353166
IGF2BP2	ENST00000367982	-0.903681	-	5.54351e-05	0.000463483
IGF2BP2	ENST00000369577	-0.908572	-	4.30808e-05	0.000391423
IGF2BP2	ENST00000582556	-0.9343	-	8.62799e-06	0.000131432
IGF2BP2	ENST00000261921	-0.900402	-	6.51645e-05	0.000514527
IGF2BP2	ENST00000551840	-0.904221	-	5.39497e-05	0.000453915
IGF2BP2	NM_001301302	-0.932274	-	1.00083e-05	0.000145281
IGF2BP2	ENST00000389005	-0.923686	-	1.79147e-05	0.000215334
IGF2BP2	ENST00000460732	-0.916221	-	2.82033e-05	0.00028972
IGF2BP2	ENST00000343619	-0.914061	-	3.1912e-05	0.000317852
IGF2BP2	ENST00000505490	-0.92062	-	2.17009e-05	0.000245433
IGF2BP2	ENST00000371064	-0.917985	-	2.54338e-05	0.000269593
IGF2BP2	ENST00000271308	0.990788	+	5.14512e-10	2.44549e-07
IGF2BP2	ENST00000262186	0.9789	+	3.179e-08	2.6904e-06
IGF2BP2	uc010ebd.1	0.993291	+	1.05848e-10	1.35953e-07
IGF2BP2	ENST00000414305	0.974464	+	8.19254e-08	5.17745e-06
IGF2BP2	ENST00000253251	0.931701	+	1.04285e-05	0.000149285
IGF2BP2	ENST00000270233	0.942409	+	4.5277e-06	8.45025e-05
IGF2BP2	ENST00000380589	0.989865	+	8.27932e-10	3.09213e-07
IGF2BP2	ENST00000301327	0.916685	+	2.7453e-05	0.000284898
IGF2BP2	ENST00000358373	0.927616	+	1.38461e-05	0.000180118
IGF2BP2	ENST00000258091	0.944532	+	3.76603e-06	7.3983e-05
IGF2BP2	ENST00000620094	0.955502	+	1.27487e-06	3.49399e-05
IGF2BP2	ENST00000407025	0.968747	+	2.22807e-07	1.05672e-05
IGF2BP2	ENST00000257766	0.915133	+	3.00273e-05	0.000304056
IGF2BP2	ENST00000641874	0.950223	+	2.21329e-06	5.11749e-05
IGF2BP2	ENST00000413619	0.960826	+	6.80284e-07	2.27063e-05
IGF2BP2	ENST00000454449	0.969516	+	1.96979e-07	9.68748e-06
IGF2BP2	ENST00000392370	0.910755	+	3.83218e-05	0.000360945
IGF2BP2	ENST00000301659	0.947255	+	2.9416e-06	6.18374e-05
IGF2BP2	ENST00000314250	0.964052	+	4.45057e-07	1.70398e-05
IGF2BP2	ENST00000379725	0.976327	+	5.6273e-08	3.94415e-06
IGF2BP2	ENST00000616727	0.92733	+	1.41149e-05	0.000182739
IGF2BP2	ENST00000396751	0.987725	+	2.14965e-09	4.97574e-07
IGF2BP2	ENST00000380548	0.909418	+	4.11848e-05	0.000379503
IGF2BP2	NM_001349295	0.979403	+	2.82028e-08	2.51288e-06
IGF2BP2	ENST00000376073	0.951189	+	2.0099e-06	4.7451e-05
IGF2BP2	ENST00000339313	0.977835	+	4.05957e-08	3.21378e-06
IGF2BP2	NM_001170937	0.941537	+	4.87378e-06	8.92465e-05
IGF2BP2	ENST00000276826	0.910287	+	3.93059e-05	0.000367275
IGF2BP2	ENST00000298428	0.968417	+	2.34707e-07	1.09367e-05
IGF2BP2	ENST00000301336	0.961574	+	6.18498e-07	2.13814e-05
IGF2BP2	ENST00000315050	0.94292	+	4.33413e-06	8.19674e-05
IGF2BP2	ENST00000366919	0.927031	+	1.44004e-05	0.000185291
IGF2BP2	ENST00000474012	0.911508	+	3.67812e-05	0.000351078
IGF2BP2	ENST00000375741	0.93622	+	7.46326e-06	0.000118798
IGF2BP2	NM_001197051	0.928986	+	1.26145e-05	0.000169694
IGF2BP2	ENST00000343267	0.902787	+	5.79667e-05	0.000476235
IGF2BP2	ENST00000427067	0.927511	+	1.39449e-05	0.00018095
IGF2BP2	ENST00000539935	0.987933	+	1.97484e-09	4.7252e-07
IGF2BP2	ENST00000366512	0.98941	+	1.03073e-09	3.48404e-07
IGF2BP2	ENST00000397929	0.933737	+	8.99581e-06	0.000135
IGF2BP2	ENCT00000160866	0.963531	+	4.77836e-07	1.7865e-05
IGF2BP2	ENST00000360708	0.934846	+	8.28349e-06	0.000127547
IGF2BP2	ENST00000377867	0.909262	+	4.15288e-05	0.000382311
IGF2BP2	ENST00000354420	0.970998	+	1.53927e-07	8.09663e-06
IGF2BP2	ENST00000371712	0.93632	+	7.40643e-06	0.000118474
IGF2BP2	ENST00000374519	0.990766	+	5.20594e-10	2.44549e-07
IGF2BP2	ENST00000537393	0.952191	+	1.81498e-06	4.41715e-05
IGF2BP2	ENST00000218147	0.959193	+	8.3211e-07	2.6174e-05
IGF2BP2	ENST00000533150	0.970998	+	1.53917e-07	8.09663e-06
IGF2BP2	ENST00000504762	0.937876	+	6.56208e-06	0.000107907
IGF2BP2	ENST00000585465	0.955367	+	1.2941e-06	3.52854e-05
IGF2BP2	ENST00000533054	0.900325	+	6.54075e-05	0.000515511
IGF2BP2	NM_001317745	0.989544	+	9.6705e-10	3.37595e-07
IGF2BP2	ENST00000508835	0.969887	+	1.85405e-07	9.35592e-06
IGF2BP2	ENST00000461745	0.946168	+	3.25144e-06	6.63197e-05
IGF2BP2	ENST00000596217	0.969704	+	1.9104e-07	9.50513e-06
IGF2BP2	ENST00000618336	0.933215	+	9.34746e-06	0.000138521
IGF2BP2	ENST00000409222	0.938842	+	6.07733e-06	0.000102875
IGF2BP2	ENST00000423703	0.959341	+	8.17285e-07	2.58714e-05
IGF2BP2	ENST00000393197	0.949619	+	2.34837e-06	5.3144e-05
IGF2BP2	ENST00000286494	0.97878	+	3.27037e-08	2.74577e-06
IGF2BP2	ENST00000553892	0.908848	+	4.24552e-05	0.000387022
IGF2BP2	ENST00000604834	0.981795	+	1.52765e-08	1.66827e-06
IGF2BP2	ENST00000416849	0.94748	+	2.88057e-06	6.09758e-05
IGF2BP2	ENST00000421033	0.922696	+	1.90749e-05	0.000223064
IGF2BP2	ENST00000310791	0.92687	+	1.45559e-05	0.000186616
IGF2BP2	uc021ogc.1	0.923541	+	1.80818e-05	0.000215792
IGF2BP2	ENST00000398020	0.949545	+	2.36538e-06	5.34721e-05
IGF2BP2	ENST00000414705	0.91887	+	2.41271e-05	0.000263076
IGF2BP2	ENST00000377725	0.925406	+	1.60326e-05	0.000200243
IGF2BP2	ENST00000342665	0.948224	+	2.68554e-06	5.83557e-05
IGF2BP2	MICT00000178263	0.917037	+	2.68943e-05	0.000280506
IGF2BP2	ENST00000369331	0.95627	+	1.17015e-06	3.31361e-05
IGF2BP2	ENCT00000478366	0.945314	+	3.5125e-06	7.01019e-05
IGF2BP2	ENST00000367339	0.908865	+	4.24179e-05	0.000386848
IGF2BP2	NM_001321904	0.907255	+	4.61699e-05	0.000410346
IGF2BP2	ENST00000311485	0.901962	+	6.03826e-05	0.00048966
IGF2BP2	ENST00000302550	0.979486	+	2.76453e-08	2.484e-06
IGF2BP2	ENST00000267996	0.943297	+	4.19544e-06	8.01992e-05
IGF2BP2	ENST00000344550	0.954612	+	1.40543e-06	3.70431e-05
IGF2BP2	ENST00000239587	0.982194	+	1.3681e-08	1.56985e-06
IGF2BP2	ENST00000252252	0.926755	+	1.46678e-05	0.000187391
IGF2BP2	ENST00000378961	0.961164	+	6.51777e-07	2.1967e-05
IGF2BP2	ENST00000394070	0.955124	+	1.32917e-06	3.59326e-05
IGF2BP2	ENST00000306052	0.940419	+	5.34773e-06	9.44279e-05
IGF2BP2	ENST00000246646	0.970281	+	1.73695e-07	8.9344e-06
IGF2BP2	ENST00000372126	0.947507	+	2.87318e-06	6.09435e-05
IGF2BP2	ENST00000360105	0.969922	+	1.84324e-07	9.32347e-06
IGF2BP2	ENST00000560780	0.982505	+	1.2533e-08	1.51159e-06
IGF2BP2	ENST00000542113	0.991049	+	4.45701e-10	2.3728e-07
IGF2BP2	ENST00000350549	0.948664	+	2.57528e-06	5.6712e-05
IGF2BP2	ENST00000339738	0.969404	+	2.00599e-07	9.79759e-06
IGF2BP2	ENST00000522476	0.981323	+	1.73479e-08	1.81317e-06
IGF2BP2	ENST00000345716	0.958308	+	9.24913e-07	2.82178e-05
IGF2BP2	ENST00000474861	0.978894	+	3.18376e-08	2.6904e-06
IGF2BP2	ENST00000261693	0.905225	+	5.12702e-05	0.000439002
IGF2BP2	ENST00000373709	0.952348	+	1.78593e-06	4.3614e-05
IGF2BP2	ENST00000537083	0.938444	+	6.27353e-06	0.00010492
IGF2BP2	ENST00000393808	0.940797	+	5.1835e-06	9.25253e-05
IGF2BP2	ENST00000414533	0.939068	+	5.9684e-06	0.000101691
IGF2BP2	ENST00000376922	0.977207	+	4.66312e-08	3.52235e-06
IGF2BP2	ENST00000375597	0.942078	+	4.6568e-06	8.58585e-05
IGF2BP2	ENST00000318008	0.989369	+	1.05042e-09	3.49509e-07
IGF2BP2	ENST00000551956	0.935825	+	7.69235e-06	0.00012152
IGF2BP2	ENST00000454109	0.966986	+	2.92202e-07	1.25452e-05
IGF2BP2	ENST00000583337	0.981461	+	1.67184e-08	1.78009e-06
IGF2BP2	ENST00000369485	0.957148	+	1.05888e-06	3.10589e-05
IGF2BP2	ENST00000396128	0.962593	+	5.4171e-07	1.94204e-05
IGF2BP2	NM_001198533	0.958193	+	9.37577e-07	2.83975e-05
IGF2BP2	ENST00000454243	0.991254	+	3.97132e-10	2.28565e-07
IGF2BP2	ENST00000538197	0.971932	+	1.30875e-07	7.10968e-06
IGF2BP2	uc011abj.2	0.988293	+	1.69851e-09	4.53156e-07
IGF2BP2	ENST00000327939	0.952726	+	1.71722e-06	4.25294e-05
IGF2BP2	ENST00000590625	0.976858	+	5.02883e-08	3.69272e-06
IGF2BP2	ENST00000200457	0.990699	+	5.39743e-10	2.44549e-07
IGF2BP2	ENST00000342066	0.959143	+	8.3715e-07	2.62163e-05
IGF2BP2	ENST00000353225	0.972463	+	1.19078e-07	6.67524e-06
IGF2BP2	ENST00000371174	0.938704	+	6.14516e-06	0.000103693
IGF2BP2	ENST00000643188	0.965917	+	3.42051e-07	1.41712e-05
IGF2BP2	ENST00000457599	0.98253	+	1.24462e-08	1.51159e-06
IGF2BP2	ENST00000620120	0.994749	+	3.11606e-11	8.11521e-08
IGF2BP2	ENST00000457378	0.963112	+	5.05598e-07	1.85144e-05
IGF2BP2	ENST00000376970	0.969644	+	1.92909e-07	9.55351e-06
IGF2BP2	ENST00000354181	0.96275	+	5.30563e-07	1.91103e-05
IGF2BP2	NM_001297762	0.90586	+	4.96285e-05	0.000428217
IGF2BP2	ENST00000380059	0.924584	+	1.69121e-05	0.000207682
IGF2BP2	ENST00000357627	0.984012	+	8.01056e-09	1.1526e-06
IGF2BP2	ENST00000375105	0.928889	+	1.26983e-05	0.000170283
IGF2BP2	ENST00000356839	0.9769	+	4.98379e-08	3.68506e-06
IGF2BP2	ENST00000597503	0.924942	+	1.65243e-05	0.00020411
IGF2BP2	ENST00000618590	0.979671	+	2.64275e-08	2.39478e-06
IGF2BP2	ENST00000528014	0.974736	+	7.76922e-08	5.04344e-06
IGF2BP2	ENST00000367897	0.916612	+	2.75692e-05	0.000285548
IGF2BP2	ENST00000402338	0.943265	+	4.20704e-06	8.02769e-05
IGF2BP2	ENST00000290015	0.93201	+	1.02006e-05	0.000146871
IGF2BP2	ENST00000376055	0.910728	+	3.83784e-05	0.000361304
IGF2BP2	ENST00000292314	0.926489	+	1.49294e-05	0.000189691
IGF2BP2	ENST00000255226	0.97992	+	2.4858e-08	2.28169e-06
IGF2BP2	ENST00000302539	0.961558	+	6.19828e-07	2.13926e-05
IGF2BP2	ENST00000423850	0.934939	+	8.22561e-06	0.000127023
IGF2BP2	ENST00000554864	0.90795	+	4.45184e-05	0.000400008
IGF2BP2	ENST00000621784	0.947618	+	2.84343e-06	6.04904e-05
IGF2BP2	ENST00000370508	0.930313	+	1.15052e-05	0.000159507
IGF2BP2	ENST00000532681	0.922158	+	1.97306e-05	0.000228722
IGF2BP2	ENST00000391804	0.977865	+	4.03244e-08	3.21378e-06
IGF2BP2	ENST00000269209	0.957298	+	1.04075e-06	3.06538e-05
IGF2BP2	ENST00000374395	0.976934	+	4.94674e-08	3.67041e-06
IGF2BP2	ENST00000569035	0.996719	+	2.97784e-12	2.11377e-08
IGF2BP2	ENST00000415613	0.992244	+	2.18187e-10	1.86833e-07
IGF2BP2	ENST00000269593	0.981922	+	1.47542e-08	1.62846e-06
IGF2BP2	ENST00000286749	0.917847	+	2.56416e-05	0.000271256
IGF2BP2	ENST00000341083	0.974052	+	8.86892e-08	5.44276e-06
IGF2BP2	ENST00000409894	0.932663	+	9.73038e-06	0.000142468
IGF2BP2	ENST00000413021	0.906013	+	4.92406e-05	0.000426078
IGF2BP2	ENST00000620225	0.958817	+	8.70545e-07	2.70161e-05
IGF2BP2	ENST00000286955	0.904454	+	5.33173e-05	0.000450374
IGF2BP2	ENST00000341307	0.923724	+	1.78715e-05	0.000215257
IGF2BP2	ENST00000254325	0.903279	+	5.65616e-05	0.000469582
IGF2BP2	ENST00000292609	0.989158	+	1.15839e-09	3.57506e-07
IGF2BP2	ENST00000551809	0.989038	+	1.22384e-09	3.7121e-07
IGF2BP2	ENST00000369102	0.993902	+	6.57103e-11	1.16608e-07
IGF2BP2	ENST00000458240	0.966137	+	3.31269e-07	1.3805e-05
IGF2BP2	ENST00000451498	0.966249	+	3.25909e-07	1.37159e-05
IGF2BP2	ENST00000414043	0.949383	+	2.40302e-06	5.41506e-05
IGF2BP2	NM_001304959	0.982298	+	1.32881e-08	1.55245e-06
IGF2BP2	ENST00000528163	0.918897	+	2.40884e-05	0.000262788
IGF2BP2	ENST00000380433	0.973854	+	9.21067e-08	5.5251e-06
IGF2BP2	ENST00000614495	0.964263	+	4.32333e-07	1.68196e-05
IGF2BP2	ENST00000533290	0.95627	+	1.17008e-06	3.31361e-05
IGF2BP2	ENST00000359926	0.933224	+	9.34126e-06	0.000138521
IGF2BP2	ENST00000293883	0.961436	+	6.29595e-07	2.15897e-05
IGF2BP2	ENST00000458258	0.946366	+	3.19322e-06	6.54472e-05
IGF2BP2	ENST00000393765	0.955823	+	1.23029e-06	3.43368e-05
IGF2BP2	ENST00000338257	0.95238	+	1.78002e-06	4.35195e-05
IGF2BP2	ENST00000306315	0.949307	+	2.42061e-06	5.43171e-05
IGF2BP2	ENST00000531382	0.91756	+	2.60808e-05	0.000274538
IGF2BP2	NM_001324112	0.946512	+	3.15079e-06	6.48158e-05
IGF2BP2	ENST00000637797	0.940663	+	5.24137e-06	9.31691e-05
IGF2BP2	ENST00000409556	0.977892	+	4.00795e-08	3.20862e-06
IGF2BP2	ENST00000442286	0.967659	+	2.639e-07	1.1831e-05
IGF2BP2	ENST00000246515	0.905231	+	5.12534e-05	0.000439002
IGF2BP2	ENST00000527174	0.934794	+	8.31574e-06	0.000127766
IGF2BP2	ENST00000616054	0.953883	+	1.52016e-06	3.89553e-05
IGF2BP2	ENST00000537465	0.921022	+	2.1171e-05	0.000240831
IGF2BP2	ENST00000263025	0.949295	+	2.42353e-06	5.43253e-05
IGF2BP2	ENST00000564228	0.946624	+	3.11864e-06	6.44146e-05
IGF2BP2	ENST00000443053	0.918722	+	2.43422e-05	0.000263977
IGF2BP2	ENST00000442218	0.98095	+	1.91363e-08	1.91318e-06
IGF2BP2	ENST00000392826	0.921857	+	2.01045e-05	0.000231921
IGF2BP2	ENST00000368744	0.962876	+	5.21783e-07	1.88969e-05
IGF2BP2	MICT00000005735	0.935067	+	8.14663e-06	0.000126261
IGF2BP2	ENST00000535547	0.943339	+	4.18049e-06	7.99852e-05
IGF2BP2	ENST00000575752	0.997821	+	3.85469e-13	8.20857e-09
IGF2BP2	ENST00000458408	0.922374	+	1.94651e-05	0.000226451
IGF2BP2	ENST00000621372	0.975891	+	6.16053e-08	4.24558e-06
IGF2BP2	ENST00000503738	0.942997	+	4.30556e-06	8.17175e-05
IGF2BP2	ENST00000396221	0.951358	+	1.97588e-06	4.69603e-05
IGF2BP2	ENST00000219207	0.967629	+	2.65146e-07	1.18549e-05
IGF2BP2	ENST00000161006	0.961907	+	5.92523e-07	2.07341e-05
IGF2BP2	ENST00000378482	0.900317	+	6.54344e-05	0.000515511
IGF2BP2	ENST00000564528	0.930141	+	1.16444e-05	0.000160217
IGF2BP2	NM_001322845	0.944294	+	3.84598e-06	7.52797e-05
IGF2BP2	ENST00000271332	0.95734	+	1.03568e-06	3.05467e-05
IGF2BP2	ENST00000303846	0.924305	+	1.72187e-05	0.000209684
IGF2BP2	ENST00000320442	0.906818	+	4.72314e-05	0.000414931
IGF2BP2	ENST00000310597	0.950055	+	2.25009e-06	5.16334e-05
IGF2BP2	ENST00000373064	0.992166	+	2.29356e-10	1.86833e-07
IGF2BP2	ENST00000310974	0.969938	+	1.83859e-07	9.32347e-06
IGF2BP2	ENST00000446327	0.959275	+	8.23883e-07	2.5992e-05
IGF2BP2	ENST00000453001	0.966145	+	3.3089e-07	1.3805e-05
IGF2BP2	ENST00000229758	0.963413	+	4.8551e-07	1.79964e-05
IGF2BP2	ENST00000548136	0.969705	+	1.90992e-07	9.50513e-06
IGF2BP2	HBMT00000250926	0.921492	+	2.05645e-05	0.000235822
IGF2BP2	ENST00000495645	0.936283	+	7.42723e-06	0.000118474
IGF2BP2	NM_001324065	0.978321	+	3.63615e-08	3.02468e-06
IGF2BP2	ENST00000258424	0.946588	+	3.12898e-06	6.45031e-05
IGF2BP2	ENST00000441599	0.921731	+	2.02617e-05	0.000233143
IGF2BP2	ENST00000336156	0.955591	+	1.2624e-06	3.48408e-05
IGF2BP2	ENST00000511355	0.977928	+	3.9758e-08	3.19489e-06
IGF2BP2	ENST00000331264	0.983941	+	8.18869e-09	1.15408e-06
IGF2BP2	ENST00000341491	0.925021	+	1.64397e-05	0.000203537
IGF2BP2	ENST00000541158	0.902329	+	5.92963e-05	0.000483614
IGF2BP2	ENST00000392023	0.980656	+	2.06487e-08	2.02633e-06
IGF2BP2	ENST00000546318	0.97508	+	7.25866e-08	4.83791e-06
IGF2BP2	ENST00000567194	0.915248	+	2.98302e-05	0.000302636
IGF2BP2	NM_001253357	0.972427	+	1.19835e-07	6.69789e-06
IGF2BP2	ENST00000590949	0.951243	+	1.99901e-06	4.73216e-05
IGF2BP2	ENST00000312210	0.981902	+	1.48355e-08	1.62846e-06
IGF2BP2	ENST00000399044	0.975098	+	7.23335e-08	4.83791e-06
IGF2BP2	ENST00000448775	0.986676	+	3.23446e-09	6.26162e-07
IGF2BP2	ENST00000335727	0.953738	+	1.54381e-06	3.93723e-05
IGF2BP2	ENST00000465271	0.911403	+	3.69932e-05	0.000352155
IGF2BP2	ENST00000225844	0.950154	+	2.22838e-06	5.1468e-05
IGF2BP2	ENST00000368708	0.953578	+	1.57028e-06	3.9714e-05
IGF2BP2	ENST00000409031	0.977928	+	3.97562e-08	3.19489e-06
IGF2BP2	ENST00000230565	0.972233	+	1.24078e-07	6.83523e-06
IGF2BP2	ENST00000382891	0.939757	+	5.64492e-06	9.82593e-05
IGF2BP2	ENST00000260605	0.93403	+	8.80313e-06	0.000132858
IGF2BP2	ENST00000303450	0.953943	+	1.51044e-06	3.87646e-05
IGF2BP2	HBMT00000734922	0.903188	+	5.68188e-05	0.00047012
IGF2BP2	ENST00000374855	0.952688	+	1.72413e-06	4.25438e-05
IGF2BP2	ENST00000164024	0.960462	+	7.12009e-07	2.3471e-05
IGF2BP2	ENST00000338779	0.99365	+	8.04403e-11	1.31767e-07
IGF2BP2	HBMT00000387841	0.911047	+	3.77183e-05	0.0003573
IGF2BP2	ENST00000622045	0.951393	+	1.96898e-06	4.68485e-05
IGF2BP2	ENST00000359441	0.938316	+	6.33789e-06	0.000105531
IGF2BP2	ENST00000251268	0.934726	+	8.35815e-06	0.000128227
IGF2BP2	ENST00000340900	0.907726	+	4.50459e-05	0.000402708
IGF2BP2	ENST00000377348	0.96648	+	3.15024e-07	1.33848e-05
IGF2BP2	ENST00000263207	0.914716	+	3.07495e-05	0.000309164
IGF2BP2	ENST00000397091	0.934265	+	8.6509e-06	0.00013168
IGF2BP2	ENST00000620260	0.984971	+	5.88741e-09	9.71879e-07
IGF2BP2	ENST00000556883	0.909782	+	4.03898e-05	0.000375262
IGF2BP2	ENST00000405237	0.910063	+	3.9783e-05	0.000371082
IGF2BP2	ENST00000315970	0.995815	+	1.00344e-11	4.27366e-08
IGF2BP2	ENST00000319374	0.977277	+	4.59265e-08	3.50539e-06
IGF2BP2	ENST00000392276	0.933596	+	9.08956e-06	0.000136024
IGF2BP2	ENST00000395270	0.971501	+	1.41131e-07	7.58938e-06
IGF2BP2	ENST00000315939	0.99748	+	7.97584e-13	8.49228e-09
IGF2BP2	ENST00000448120	0.965113	+	3.83851e-07	1.53648e-05
IGF2BP2	ENST00000360617	0.95426	+	1.45997e-06	3.78244e-05
IGF2BP2	ENST00000279263	0.912396	+	3.50254e-05	0.000338568
IGF2BP2	NM_001354432	0.91687	+	2.71582e-05	0.000282528
IGF2BP2	ENST00000395829	0.948994	+	2.49509e-06	5.53468e-05
IGF2BP2	ENST00000375824	0.954518	+	1.41986e-06	3.71332e-05
IGF2BP2	ENST00000468300	0.907084	+	4.65825e-05	0.000412072
IGF2BP2	ENST00000605552	0.967369	+	2.75824e-07	1.20857e-05
IGF2BP2	ENST00000409220	0.98068	+	2.05212e-08	2.02315e-06
IGF2BP2	HBMT00001308759	0.927811	+	1.36654e-05	0.00017897
IGF2BP2	ENST00000273794	0.98416	+	7.64655e-09	1.10771e-06
IGF2BP2	uc010vox.1	0.980253	+	2.28795e-08	2.18484e-06
IGF2BP2	ENST00000398712	0.973954	+	9.0375e-08	5.48664e-06
IGF2BP2	ENST00000372045	0.963407	+	4.85933e-07	1.79964e-05
IGF2BP2	ENST00000396315	0.973338	+	1.01473e-07	5.93644e-06
IGF2BP2	ENST00000346365	0.969739	+	1.8994e-07	9.49478e-06
IGF2BP2	ENST00000310380	0.957115	+	1.06283e-06	3.11287e-05
IGF2BP2	ENST00000611571	0.960542	+	7.04918e-07	2.33221e-05
IGF2BP2	ENST00000262895	0.967028	+	2.9039e-07	1.24926e-05
IGF2BP2	ENST00000524558	0.98076	+	2.01057e-08	1.99166e-06
IGF2BP2	HBMT00000765437	0.963428	+	4.84519e-07	1.79964e-05
IGF2BP2	ENST00000530950	0.913545	+	3.28536e-05	0.000324498
IGF2BP2	ENST00000313367	0.982542	+	1.2402e-08	1.51159e-06
IGF2BP2	ENST00000224862	0.985674	+	4.63961e-09	8.30257e-07
IGF2BP2	ENST00000297508	0.991686	+	3.08449e-10	2.05263e-07
IGF2BP2	ENST00000443387	0.956164	+	1.18421e-06	3.33569e-05
IGF2BP2	uc010bds.2	0.929062	+	1.25487e-05	0.000168916
IGF2BP2	ENST00000409001	0.936529	+	7.28839e-06	0.000117137
IGF2BP2	NM_001358534	0.929112	+	1.25058e-05	0.000168659
IGF2BP2	ENST00000307677	0.918621	+	2.44891e-05	0.000264828
IGF2BP2	ENST00000393034	0.914873	+	3.04758e-05	0.000307428
IGF2BP2	ENST00000562787	0.918647	+	2.44521e-05	0.000264689
IGF2BP2	ENST00000395042	0.931005	+	1.09579e-05	0.000154638
IGF2BP2	ENST00000401949	0.974532	+	8.08565e-08	5.14799e-06
IGF2BP2	ENST00000244458	0.952179	+	1.81722e-06	4.41755e-05
IGF2BP2	ENST00000434178	0.947889	+	2.77193e-06	5.94443e-05
IGF2BP2	ENST00000370406	0.917157	+	2.6706e-05	0.000278777
IGF2BP2	ENST00000274054	0.962387	+	5.56581e-07	1.9787e-05
IGF2BP2	ENST00000371139	0.977465	+	4.40748e-08	3.40651e-06
IGF2BP2	ENST00000318978	0.977162	+	4.70957e-08	3.54382e-06
IGF2BP2	ENST00000340879	0.925236	+	1.6211e-05	0.000201879
IGF2BP2	ENST00000361170	0.929725	+	1.19864e-05	0.000163517
IGF2BP2	uc003ypn.3	0.950119	+	2.23612e-06	5.15893e-05
IGF2BP2	ENST00000290868	0.940436	+	5.34011e-06	9.43715e-05
IGF2BP2	ENST00000541942	0.938739	+	6.12783e-06	0.000103483
IGF2BP2	ENST00000420175	0.968361	+	2.36777e-07	1.10066e-05
IGF2BP2	ENST00000528494	0.943387	+	4.16283e-06	7.97907e-05
IGF2BP2	ENST00000636362	0.959736	+	7.7884e-07	2.4978e-05
IGF2BP2	ENST00000445866	0.986226	+	3.81519e-09	7.00383e-07
IGF2BP2	ENST00000358894	0.948213	+	2.68835e-06	5.83571e-05
IGF2BP2	ENST00000567844	0.953775	+	1.53768e-06	3.93569e-05
IGF2BP2	ENST00000642069	0.977587	+	4.29043e-08	3.33447e-06
IGF2BP2	ENST00000460380	0.960205	+	7.35116e-07	2.38633e-05
IGF2BP2	ENST00000396832	0.963783	+	4.61778e-07	1.74664e-05
IGF2BP2	ENST00000456430	0.913505	+	3.29273e-05	0.000324925
IGF2BP2	ENST00000313965	0.96394	+	4.51947e-07	1.72168e-05
IGF2BP2	ENST00000311813	0.932021	+	1.01926e-05	0.000146871
IGF2BP2	ENST00000266546	0.960501	+	7.08581e-07	2.33941e-05
IGF2BP2	ENST00000373451	0.941138	+	5.03888e-06	9.07041e-05
IGF2BP2	ENST00000520214	0.960383	+	7.1902e-07	2.35925e-05
IGF2BP2	NM_001277075	0.900582	+	6.45994e-05	0.000511772
IGF2BP2	ENST00000430132	0.906332	+	4.84372e-05	0.000421983
IGF2BP2	ENST00000415217	0.907454	+	4.56935e-05	0.000407472
IGF2BP2	ENST00000406686	0.981683	+	1.57497e-08	1.69396e-06
IGF2BP2	ENST00000429094	0.94122	+	5.0047e-06	9.03793e-05
IGF2BP2	ENST00000382422	0.949193	+	2.44761e-06	5.46925e-05
IGF2BP2	ENST00000397701	0.973028	+	1.07453e-07	6.25197e-06
IGF2BP2	ENST00000641817	0.907308	+	4.60414e-05	0.000409717
IGF2BP2	ENST00000399609	0.950446	+	2.16497e-06	5.04409e-05
IGF2BP2	ENST00000420581	0.928727	+	1.28402e-05	0.000171646
IGF2BP2	ENST00000507152	0.932845	+	9.60261e-06	0.000141123
IGF2BP2	ENST00000615496	0.996501	+	4.10472e-12	2.18525e-08
IGF2BP2	ENST00000194130	0.940638	+	5.25213e-06	9.32812e-05
IGF2BP2	ENST00000294066	0.957771	+	9.85094e-07	2.93393e-05
IGF2BP2	ENST00000568223	0.945201	+	3.54836e-06	7.04872e-05
IGF2BP2	ENST00000319471	0.941462	+	4.90439e-06	8.93418e-05
IGF2BP2	ENST00000458722	0.967483	+	2.71089e-07	1.19768e-05
IGF2BP2	ENST00000279281	0.954841	+	1.37088e-06	3.64741e-05
IGF2BP2	ENST00000009105	0.982238	+	1.35157e-08	1.56422e-06
IGF2BP2	ENST00000530962	0.957726	+	9.90318e-07	2.94126e-05
IGF2BP2	ENST00000276173	0.954834	+	1.37195e-06	3.64741e-05
IGF2BP2	ENST00000455015	0.925462	+	1.59741e-05	0.000199629
IGF2BP2	ENST00000321367	0.966846	+	2.98396e-07	1.27597e-05
IGF2BP2	ENST00000266263	0.968198	+	2.42869e-07	1.11946e-05
IGF2BP2	ENST00000367330	0.991307	+	3.85337e-10	2.28565e-07
IGF2BP2	ENST00000589083	0.908169	+	4.40081e-05	0.000396858
IGF2BP2	ENST00000326194	0.986728	+	3.17217e-09	6.19738e-07
IGF2BP2	ENST00000427805	0.904984	+	5.19037e-05	0.000442824
IGF2BP2	ENST00000368235	0.945274	+	3.5253e-06	7.01978e-05
IGF2BP2	ENST00000396854	0.955726	+	1.24364e-06	3.45734e-05
IGF2BP2	ENST00000354161	0.924257	+	1.72713e-05	0.000209927
IGF2BP2	ENST00000354396	0.954716	+	1.38962e-06	3.6806e-05
IGF2BP2	ENST00000423778	0.904347	+	5.36073e-05	0.000452344
IGF2BP2	ENST00000491002	0.955557	+	1.26712e-06	3.49073e-05
IGF2BP2	uc010afb.1	0.932561	+	9.8031e-06	0.000143082
IGF2BP2	NM_001005911	0.95829	+	9.2687e-07	2.82371e-05
IGF2BP2	ENST00000375789	0.937094	+	6.97621e-06	0.000112972
IGF2BP2	ENST00000295924	0.958009	+	9.58062e-07	2.8857e-05
IGF2BP2	MICT00000119455	0.987198	+	2.65088e-09	5.64504e-07
IGF2BP2	ENST00000600767	0.949799	+	2.30751e-06	5.25544e-05
IGF2BP2	ENST00000506139	0.933529	+	9.13462e-06	0.000136124
IGF2BP2	ENST00000380302	0.976326	+	5.62826e-08	3.94415e-06
IGF2BP2	ENST00000423777	0.970995	+	1.53986e-07	8.09663e-06
IGF2BP2	NM_024815	0.967993	+	2.50692e-07	1.1456e-05
IGF2BP2	ENST00000349457	0.992057	+	2.45659e-10	1.86833e-07
IGF2BP2	ENCT00000382539	0.967348	+	2.76698e-07	1.20991e-05
IGF2BP2	ENST00000368173	0.939546	+	5.74281e-06	9.93445e-05
IGF2BP2	ENST00000403528	0.964315	+	4.292e-07	1.67703e-05
IGF2BP2	ENST00000591088	0.981122	+	1.82964e-08	1.86422e-06
IGF2BP2	ENST00000495799	0.924506	+	1.69971e-05	0.0002079
IGF2BP2	ENST00000622652	0.959002	+	8.51415e-07	2.65849e-05
IGF2BP2	ENST00000312838	0.955441	+	1.28355e-06	3.50875e-05
IGF2BP2	uc003kwo.3	0.928169	+	1.33385e-05	0.000175769
IGF2BP2	NM_001310135	0.965221	+	3.77985e-07	1.52216e-05
IGF2BP2	ENST00000361010	0.949688	+	2.33263e-06	5.29558e-05
IGF2BP2	ENST00000376618	0.951743	+	1.90022e-06	4.54666e-05
IGF2BP2	ENST00000357001	0.982351	+	1.30927e-08	1.5462e-06
IGF2BP2	MICT00000351466	0.947327	+	2.92191e-06	6.14843e-05
IGF2BP2	ENST00000544626	0.979641	+	2.6619e-08	2.40191e-06
IGF2BP2	ENST00000294973	0.935761	+	7.72993e-06	0.000121933
IGF2BP2	ENST00000571838	0.930852	+	1.1077e-05	0.0001557
IGF2BP2	ENST00000417775	0.924197	+	1.73388e-05	0.000210268
IGF2BP2	ENST00000381589	0.968704	+	2.24349e-07	1.06167e-05
IGF2BP2	NM_001304359	0.974947	+	7.4524e-08	4.89811e-06
IGF2BP2	uc010izm.3	0.93824	+	6.37622e-06	0.000105954
IGF2BP2	ENST00000421678	0.939515	+	5.75706e-06	9.95103e-05
IGF2BP2	ENST00000380871	0.976338	+	5.61408e-08	3.94415e-06
IGF2BP2	ENST00000263512	0.98308	+	1.06162e-08	1.37848e-06
IGF2BP2	ENST00000259371	0.954443	+	1.43137e-06	3.73085e-05
IGF2BP2	ENST00000361790	0.965445	+	3.66104e-07	1.48782e-05
IGF2BP2	ENST00000275605	0.977133	+	4.73859e-08	3.55311e-06
IGF2BP2	ENST00000201943	0.983437	+	9.54681e-09	1.27062e-06
IGF2BP2	ENST00000485713	0.909459	+	4.10941e-05	0.000379086
IGF2BP2	ENST00000368648	0.900002	+	6.64392e-05	0.000521724
IGF2BP2	NM_032148	0.948251	+	2.67881e-06	5.82832e-05
IGF2BP2	ENST00000396859	0.956852	+	1.09537e-06	3.17021e-05
IGF2BP2	ENST00000372343	0.91648	+	2.77817e-05	0.000286634
IGF2BP2	ENST00000426052	0.958804	+	8.71918e-07	2.70161e-05
IGF2BP2	ENST00000335613	0.970487	+	1.67813e-07	8.69485e-06
IGF2BP2	ENST00000323959	0.930724	+	1.11779e-05	0.000156704
IGF2BP2	ENST00000369173	0.981752	+	1.54553e-08	1.67919e-06
IGF2BP2	uc010aeq.3	0.988145	+	1.80819e-09	4.58398e-07
IGF2BP2	ENST00000428381	0.963526	+	4.78189e-07	1.7865e-05
IGF2BP2	MICT00000368626	0.958722	+	8.805e-07	2.71743e-05
IGF2BP2	ENST00000321322	0.903189	+	5.68174e-05	0.00047012
IGF2BP2	NM_001317188	0.963106	+	5.06005e-07	1.85144e-05
IGF2BP2	ENST00000443222	0.924276	+	1.72503e-05	0.000209792
IGF2BP2	ENST00000249005	0.942132	+	4.63539e-06	8.56135e-05
IGF2BP2	ENST00000481646	0.922943	+	1.87805e-05	0.000221814
IGF2BP2	ENST00000520407	0.98678	+	3.1104e-09	6.13296e-07
IGF2BP2	ENST00000341697	0.95094	+	2.06075e-06	4.84705e-05
IGF2BP2	ENST00000355085	0.908418	+	4.3434e-05	0.000393139
IGF2BP2	ENST00000377697	0.963598	+	4.73513e-07	1.78288e-05
IGF2BP2	ENST00000393061	0.965756	+	3.5012e-07	1.43934e-05
IGF2BP2	NM_001354103	0.951759	+	1.89708e-06	4.54424e-05
IGF2BP2	HBMT00001404603	0.94129	+	4.97547e-06	9.01426e-05
IGF2BP2	ENST00000526926	0.919361	+	2.34262e-05	0.00025821
IGF2BP2	NM_001330625	0.917822	+	2.56808e-05	0.00027143
IGF2BP2	ENST00000354649	0.942535	+	4.4793e-06	8.40412e-05
IGF2BP2	ENST00000297494	0.916888	+	2.71297e-05	0.000282369
IGF2BP2	ENST00000378073	0.972879	+	1.1043e-07	6.37289e-06
IGF2BP2	ENST00000538105	0.92143	+	2.06447e-05	0.000236381
IGF2BP2	ENST00000542778	0.932453	+	9.87953e-06	0.000144
IGF2BP2	ENST00000392476	0.970567	+	1.65573e-07	8.59968e-06
IGF2BP2	ENST00000566860	0.908016	+	4.43657e-05	0.000398973
IGF2BP2	uc010fdx.3	0.979128	+	3.01205e-08	2.61708e-06
IGF2BP2	ENST00000423828	0.908041	+	4.43069e-05	0.00039869
IGF2BP2	ENST00000190165	0.920568	+	2.17699e-05	0.000245675
IGF2BP2	uc001wpa.3	0.972234	+	1.24046e-07	6.83523e-06
IGF2BP2	ENST00000393079	0.983784	+	8.59465e-09	1.18846e-06
IGF2BP2	ENST00000596755	0.989754	+	8.7434e-10	3.10318e-07
IGF2BP2	ENST00000594786	0.94816	+	2.70196e-06	5.84145e-05
IGF2BP2	ENST00000526683	0.939946	+	5.55875e-06	9.73091e-05
IGF2BP2	ENST00000326192	0.92914	+	1.24818e-05	0.000168548
IGF2BP2	ENST00000405930	0.951937	+	1.86292e-06	4.49273e-05
IGF2BP2	ENST00000544426	0.959621	+	7.89909e-07	2.52569e-05
IGF2BP2	ENST00000592581	0.967142	+	2.85435e-07	1.23543e-05
IGF2BP2	ENST00000347982	0.965185	+	3.79917e-07	1.52648e-05
IGF2BP2	ENST00000287590	0.974073	+	8.83357e-08	5.43673e-06
IGF2BP2	ENST00000622429	0.945867	+	3.34162e-06	6.77573e-05
IGF2BP2	ENST00000645829	0.938492	+	6.24982e-06	0.000104795
IGF2BP2	ENST00000335017	0.914666	+	3.08369e-05	0.00030975
IGF2BP2	ENST00000601861	0.962564	+	5.43778e-07	1.94618e-05
IGF2BP2	ENST00000613727	0.939931	+	5.56574e-06	9.73091e-05
IGF2BP2	ENST00000361672	0.929601	+	1.20903e-05	0.000164421
IGF2BP2	ENST00000360963	0.924804	+	1.6672e-05	0.000205458
IGF2BP2	ENST00000348579	0.985106	+	5.62957e-09	9.36576e-07
IGF2BP2	ENST00000411594	0.954058	+	1.49197e-06	3.84177e-05
IGF2BP2	ENST00000244293	0.966949	+	2.93841e-07	1.25902e-05
IGF2BP2	ENST00000438480	0.988461	+	1.58033e-09	4.42803e-07
IGF2BP2	ENST00000634278	0.983816	+	8.51073e-09	1.18455e-06
IGF2BP2	MICT00000316020	0.987097	+	2.7567e-09	5.75528e-07
IGF2BP2	ENST00000239144	0.944688	+	3.71429e-06	7.32368e-05
IGF2BP2	ENST00000428989	0.902581	+	5.85635e-05	0.000479752
IGF2BP2	ENST00000247194	0.935152	+	8.09472e-06	0.000125823
IGF2BP2	ENST00000558133	0.938415	+	6.28815e-06	0.000105004
IGF2BP2	FTMT27800000069	0.942268	+	4.58215e-06	8.49966e-05
IGF2BP2	ENST00000359983	0.959317	+	8.19698e-07	2.58983e-05
IGF2BP2	NM_001348720	0.98948	+	9.97231e-10	3.42517e-07
IGF2BP2	ENST00000244303	0.923729	+	1.78658e-05	0.000215257
IGF2BP2	ENST00000294454	0.922769	+	1.89874e-05	0.000222652
IGF2BP2	ENST00000454345	0.959914	+	7.62037e-07	2.45872e-05
IGF2BP2	ENST00000274547	0.940608	+	5.26491e-06	9.33525e-05
IGF2BP2	ENST00000350669	0.93416	+	8.71866e-06	0.000132145
IGF2BP2	ENST00000524325	0.97649	+	5.4381e-08	3.89914e-06
IGF2BP2	ENST00000539106	0.983356	+	9.78283e-09	1.27807e-06
IGF2BP2	uc001kpy.2	0.973494	+	9.85631e-08	5.84652e-06
IGF2BP2	NM_005577	0.969433	+	1.99658e-07	9.7964e-06
IGF2BP2	ENST00000410062	0.959626	+	7.89379e-07	2.52569e-05
IGF2BP2	ENST00000393041	0.992309	+	2.09155e-10	1.86833e-07
IGF2BP2	ENST00000355693	0.90552	+	5.05014e-05	0.000434279
IGF2BP2	ENST00000400359	0.935874	+	7.66329e-06	0.000121241
IGF2BP2	ENST00000397122	0.977928	+	3.97552e-08	3.19489e-06
IGF2BP2	ENST00000353442	0.965601	+	3.58008e-07	1.4678e-05
IGF2BP2	ENST00000623247	0.969679	+	1.91822e-07	9.52177e-06
IGF2BP2	ENST00000637650	0.906665	+	4.76098e-05	0.000416777
IGF2BP2	ENST00000356151	0.982186	+	1.37117e-08	1.56985e-06
IGF2BP2	ENST00000288439	0.94031	+	5.39578e-06	9.50398e-05
IGF2BP2	ENST00000537909	0.918268	+	2.50102e-05	0.00026659
IGF2BP2	ENST00000368198	0.930184	+	1.1609e-05	0.000160217
IGF2BP2	ENST00000400520	0.964455	+	4.20955e-07	1.65392e-05
IGF2BP2	ENST00000312912	0.964185	+	4.36963e-07	1.68857e-05
IGF2BP2	ENST00000396210	0.953596	+	1.56727e-06	3.96848e-05
IGF2BP2	ENST00000429492	0.982964	+	1.09839e-08	1.41144e-06
IGF2BP2	ENST00000451739	0.983532	+	9.27927e-09	1.24278e-06
IGF2BP2	NM_001320976	0.93494	+	8.22527e-06	0.000127023
IGF2BP2	ENST00000361200	0.910032	+	3.98508e-05	0.000371406
IGF2BP2	ENST00000394056	0.990841	+	4.99975e-10	2.44549e-07
IGF2BP2	ENST00000321897	0.986141	+	3.93368e-09	7.15964e-07
IGF2BP2	FTMT28800000527	0.936761	+	7.1586e-06	0.000115399
IGF2BP2	ENST00000440596	0.954481	+	1.42547e-06	3.72001e-05
IGF2BP2	ENST00000476854	0.980196	+	2.32077e-08	2.18626e-06
IGF2BP2	ENCT00000229463	0.948811	+	2.53921e-06	5.615e-05
IGF2BP2	ENST00000375169	0.971975	+	1.29886e-07	7.07399e-06
IGF2BP2	ENST00000262138	0.913842	+	3.23093e-05	0.00032046
IGF2BP2	ENST00000290472	0.983612	+	9.0564e-09	1.23421e-06
IGF2BP2	ENST00000308197	0.952274	+	1.79947e-06	4.38944e-05
IGF2BP2	ENST00000455057	0.959554	+	7.96357e-07	2.54249e-05
IGF2BP2	ENST00000453702	0.938668	+	6.1628e-06	0.000103909
IGF2BP2	ENST00000411805	0.962804	+	5.26792e-07	1.90379e-05
IGF2BP2	ENST00000361763	0.920388	+	2.20107e-05	0.000246954
IGF2BP2	ENST00000495038	0.961323	+	6.38688e-07	2.17352e-05
IGF2BP2	ENST00000568546	0.981682	+	1.57504e-08	1.69396e-06
IGF2BP2	ENST00000449662	0.915262	+	2.98048e-05	0.000302636
IGF2BP2	ENST00000401419	0.942508	+	4.48963e-06	8.40867e-05
IGF2BP2	ENST00000323146	0.980144	+	2.35103e-08	2.18626e-06
IGF2BP2	ENST00000593756	0.986445	+	3.52301e-09	6.5237e-07
IGF2BP2	ENST00000323345	0.963117	+	5.05214e-07	1.85144e-05
IGF2BP2	ENST00000413851	0.98774	+	2.13672e-09	4.97574e-07
IGF2BP2	ENST00000397962	0.988485	+	1.56423e-09	4.42803e-07
IGF2BP2	ENST00000376065	0.900991	+	6.33245e-05	0.000506382
IGF2BP2	ENST00000618547	0.973162	+	1.04818e-07	6.11534e-06
IGF2BP2	ENST00000238508	0.981972	+	1.45518e-08	1.62846e-06
IGF2BP2	NM_001350451	0.952065	+	1.83864e-06	4.45436e-05
IGF2BP2	ENST00000336314	0.956965	+	1.08134e-06	3.15062e-05
IGF2BP2	MICT00000215091	0.950308	+	2.19472e-06	5.09669e-05
IGF2BP2	NM_001303613	0.954336	+	1.44804e-06	3.76048e-05
IGF2BP2	ENST00000413699	0.926769	+	1.46544e-05	0.000187391
IGF2BP2	ENST00000528743	0.939236	+	5.88832e-06	0.000101204
IGF2BP2	ENST00000372706	0.984528	+	6.80441e-09	1.05766e-06
IGF2BP2	ENST00000324464	0.907585	+	4.53802e-05	0.000405187
IGF2BP2	ENST00000447275	0.984751	+	6.32985e-09	1.01349e-06
IGF2BP2	NM_001127202	0.918525	+	2.46298e-05	0.000265163
IGF2BP2	ENST00000262958	0.986836	+	3.04572e-09	6.11874e-07
IGF2BP2	ENST00000330333	0.920933	+	2.12866e-05	0.000242017
IGF2BP2	FTMT22500049714	0.968576	+	2.28933e-07	1.07238e-05
IGF2BP2	ENST00000407595	0.916481	+	2.77805e-05	0.000286634
IGF2BP2	ENST00000339766	0.965287	+	3.74457e-07	1.5131e-05
IGF2BP2	ENST00000536226	0.918974	+	2.39769e-05	0.000262244
IGF2BP2	NM_001353084	0.954681	+	1.39489e-06	3.68539e-05
IGF2BP2	ENST00000457052	0.979272	+	2.9104e-08	2.55049e-06
IGF2BP2	ENST00000377474	0.974003	+	8.95289e-08	5.47048e-06
IGF2BP2	ENST00000367944	0.966751	+	3.0264e-07	1.29153e-05
IGF2BP2	ENST00000446148	0.988901	+	1.3023e-09	3.85173e-07
IGF2BP2	ENST00000393676	0.985579	+	4.79484e-09	8.43853e-07
IGF2BP2	ENCT00000403363	0.953616	+	1.56398e-06	3.96848e-05
IGF2BP2	ENST00000407492	0.974154	+	8.69874e-08	5.36927e-06
IGF2BP2	ENST00000419585	0.931936	+	1.02547e-05	0.000147474
IGF2BP2	ENST00000263326	0.989975	+	7.84292e-10	3.03664e-07
IGF2BP2	NM_001350492	0.956352	+	1.15935e-06	3.30057e-05
IGF2BP2	ENST00000274787	0.957812	+	9.80424e-07	2.92651e-05
IGF2BP2	ENST00000315658	0.951955	+	1.85946e-06	4.49273e-05
IGF2BP2	NM_001353682	0.913903	+	3.21983e-05	0.000319656
IGF2BP2	ENST00000372842	0.930556	+	1.13109e-05	0.000157738
IGF2BP2	ENST00000604729	0.947967	+	2.75184e-06	5.90731e-05
IGF2BP2	ENST00000418703	0.920877	+	2.13602e-05	0.000242465
IGF2BP2	ENST00000266395	0.988345	+	1.66131e-09	4.53156e-07
IGF2BP2	ENST00000395770	0.951394	+	1.96874e-06	4.68485e-05
IGF2BP2	ENST00000311234	0.909495	+	4.10157e-05	0.000378928
IGF2BP2	ENST00000546588	0.992402	+	1.96846e-10	1.86833e-07
IGF2BP2	ENST00000269025	0.955939	+	1.2144e-06	3.41169e-05
IGF2BP2	ENST00000553811	0.90459	+	5.29522e-05	0.000448911
IGF2BP2	ENST00000556614	0.951073	+	2.03358e-06	4.79569e-05
IGF2BP2	ENST00000340666	0.925949	+	1.54714e-05	0.00019518
IGF2BP2	ENST00000219091	0.951467	+	1.95429e-06	4.66032e-05
IGF2BP2	ENST00000397088	0.957846	+	9.76505e-07	2.92651e-05
IGF2BP2	ENST00000219782	0.98471	+	6.41427e-09	1.01492e-06
IGF2BP2	ENST00000556005	0.943002	+	4.30375e-06	8.17175e-05
IGF2BP2	ENST00000245912	0.978028	+	3.88704e-08	3.15933e-06
IGF2BP2	ENST00000644474	0.962794	+	5.27466e-07	1.90379e-05
IGF2BP2	ENST00000336557	0.96274	+	5.31265e-07	1.91103e-05
IGF2BP2	ENST00000393324	0.977766	+	4.12263e-08	3.24844e-06
IGF2BP2	ENST00000199320	0.962125	+	5.76001e-07	2.03079e-05
IGF2BP2	ENST00000333850	0.975319	+	6.91975e-08	4.70786e-06
IGF2BP2	NM_001324009	0.941465	+	4.90323e-06	8.93418e-05
IGF2BP2	ENST00000535572	0.954797	+	1.37752e-06	3.65765e-05
IGF2BP2	ENST00000263119	0.993024	+	1.28573e-10	1.36898e-07
IGF2BP2	ENST00000304636	0.907441	+	4.57243e-05	0.000407576
IGF2BP2	ENST00000409400	0.98459	+	6.6682e-09	1.04411e-06
IGF2BP2	ENST00000395822	0.960301	+	7.26452e-07	2.37631e-05
IGF2BP2	ENST00000441824	0.939206	+	5.90223e-06	0.00010129
IGF2BP2	ENST00000307641	0.907314	+	4.60282e-05	0.000409717
IGF2BP2	ENST00000359209	0.945723	+	3.38547e-06	6.8402e-05
IGF2BP2	ENST00000391929	0.929592	+	1.20974e-05	0.000164421
IGF2BP2	ENST00000475390	0.949167	+	2.45373e-06	5.47717e-05
IGF2BP2	ENST00000347370	0.960392	+	7.18276e-07	2.35925e-05
IGF2BP2	ENST00000306869	0.926521	+	1.48979e-05	0.000189403
IGF2BP2	ENST00000344721	0.960608	+	6.99153e-07	2.32386e-05
IGF2BP2	ENST00000425441	0.936289	+	7.4241e-06	0.000118474
IGF2BP2	ENST00000295989	0.982426	+	1.28184e-08	1.52495e-06
IGF2BP2	ENST00000527472	0.904529	+	5.3116e-05	0.000449534
IGF2BP2	ENST00000545825	0.941462	+	4.90447e-06	8.93418e-05
IGF2BP2	ENST00000371542	0.973897	+	9.13589e-08	5.5251e-06
IGF2BP2	ENST00000335847	0.926755	+	1.46678e-05	0.000187391
IGF2BP2	ENST00000358869	0.954863	+	1.36763e-06	3.64542e-05
IGF2BP2	ENST00000294168	0.977835	+	4.05967e-08	3.21378e-06
IGF2BP2	ENST00000262290	0.934316	+	8.6178e-06	0.000131432
IGF2BP2	ENST00000268655	0.976697	+	5.20402e-08	3.78224e-06
IGF2BP2	ENST00000383832	0.906119	+	4.89717e-05	0.000424269
IGF2BP2	ENST00000592287	0.97725	+	4.62003e-08	3.5137e-06
IGF2BP2	ENST00000636508	0.926379	+	1.50385e-05	0.000190576
IGF2BP2	ENST00000617875	0.966363	+	3.20504e-07	1.35419e-05
IGF2BP2	ENST00000293662	0.906862	+	4.71255e-05	0.000414737
IGF2BP2	ENST00000259870	0.936552	+	7.27551e-06	0.000117107
IGF2BP2	ENST00000402530	0.918259	+	2.50228e-05	0.00026659
IGF2BP2	ENST00000553106	0.935101	+	8.12585e-06	0.000126122
IGF2BP2	ENST00000558589	0.949074	+	2.47591e-06	5.50935e-05
IGF2BP2	ENST00000545712	0.927984	+	1.35062e-05	0.000177309
IGF2BP2	ENST00000355897	0.976803	+	5.08789e-08	3.72325e-06
IGF2BP2	ENST00000296098	0.927732	+	1.37383e-05	0.000179483
IGF2BP2	ENST00000310544	0.911453	+	3.68919e-05	0.000351347
IGF2BP2	ENST00000373985	0.902477	+	5.8866e-05	0.000481212
IGF2BP2	ENST00000399355	0.953173	+	1.63888e-06	4.10356e-05
IGF2BP2	ENST00000402131	0.915847	+	2.88193e-05	0.00029491
IGF2BP2	ENST00000373025	0.96793	+	2.53158e-07	1.15241e-05
IGF2BP2	ENST00000335425	0.937102	+	6.97193e-06	0.000112972
IGF2BP2	ENST00000381990	0.968335	+	2.37735e-07	1.10066e-05
IGF2BP2	ENST00000411739	0.952587	+	1.74227e-06	4.27931e-05
IGF2BP2	ENST00000393829	0.958112	+	9.46484e-07	2.85487e-05
IGF2BP2	ENST00000409030	0.959147	+	8.36732e-07	2.62163e-05
IGF2BP2	ENST00000539896	0.953167	+	1.63988e-06	4.10356e-05
IGF2BP2	ENST00000242994	0.945075	+	3.58847e-06	7.11513e-05
IGF2BP2	ENST00000378628	0.932463	+	9.8725e-06	0.000143996
IGF2BP2	ENST00000271835	0.951592	+	1.92965e-06	4.60671e-05
IGF2BP2	ENST00000529992	0.957635	+	1.00091e-06	2.96445e-05
IGF2BP2	ENST00000542051	0.964144	+	4.39451e-07	1.69225e-05
IGF2BP2	ENST00000246104	0.986783	+	3.10712e-09	6.13296e-07
IGF2BP2	ENST00000324695	0.967211	+	2.82494e-07	1.22769e-05
IGF2BP2	NM_001349852	0.971294	+	1.46282e-07	7.81629e-06
IGF2BP2	ENST00000344995	0.910799	+	3.82304e-05	0.000360547
IGF2BP2	ENST00000478300	0.942283	+	4.57656e-06	8.49966e-05
IGF2BP2	ENST00000557258	0.961384	+	6.33749e-07	2.16624e-05
IGF2BP2	ENST00000339024	0.946633	+	3.11586e-06	6.44146e-05
IGF2BP2	ENST00000372263	0.985331	+	5.21886e-09	9.03542e-07
IGF2BP2	ENST00000450736	0.954566	+	1.41249e-06	3.70431e-05
IGF2BP2	ENST00000215956	0.915511	+	2.93834e-05	0.000299227
IGF2BP2	NM_001324130	0.979938	+	2.47488e-08	2.2815e-06
IGF2BP2	ENST00000608999	0.960339	+	7.22988e-07	2.36862e-05
IGF2BP2	ENST00000380421	0.961489	+	6.25307e-07	2.14773e-05
IGF2BP2	ENST00000555188	0.950086	+	2.24333e-06	5.15893e-05
IGF2BP2	ENST00000540636	0.919712	+	2.29338e-05	0.000254495
IGF2BP2	ENST00000535552	0.927723	+	1.37471e-05	0.000179488
IGF2BP2	ENST00000346562	0.986981	+	2.88165e-09	5.90046e-07
IGF2BP2	ENST00000404909	0.981476	+	1.6651e-08	1.78009e-06
IGF2BP2	ENST00000229179	0.928601	+	1.2951e-05	0.000172477
IGF2BP2	ENST00000296677	0.972905	+	1.09886e-07	6.35877e-06
IGF2BP2	ENST00000368623	0.973458	+	9.92303e-08	5.85349e-06
IGF2BP2	ENST00000341584	0.921504	+	2.05498e-05	0.000235781
IGF2BP2	ENST00000266031	0.938235	+	6.37862e-06	0.000105954
IGF2BP2	ENST00000242480	0.923366	+	1.82833e-05	0.000217388
IGF2BP2	ENST00000367565	0.961147	+	6.53174e-07	2.19737e-05
IGF2BP2	ENST00000476665	0.938019	+	6.4887e-06	0.000107031
IGF2BP2	ENST00000296387	0.925739	+	1.56863e-05	0.000196842
IGF2BP2	ENST00000313375	0.900703	+	6.42192e-05	0.000510313
IGF2BP2	NM_001320633	0.982013	+	1.4387e-08	1.62846e-06
IGF2BP2	ENST00000368445	0.947728	+	2.81423e-06	6.00515e-05
IGF2BP2	ENST00000541682	0.941276	+	4.98137e-06	9.01426e-05
IGF2BP2	NM_001321703	0.954574	+	1.41122e-06	3.70431e-05
IGF2BP2	ENST00000582783	0.980398	+	2.20527e-08	2.1346e-06
IGF2BP2	uc002grs.2	0.964042	+	4.457e-07	1.70398e-05
IGF2BP2	ENST00000578229	0.977457	+	4.4151e-08	3.40651e-06
IGF2BP2	ENST00000444347	0.950224	+	2.21292e-06	5.11749e-05
IGF2BP2	ENST00000264992	0.948137	+	2.70788e-06	5.84832e-05
IGF2BP2	ENST00000543303	0.980954	+	1.91168e-08	1.91318e-06
IGF2BP2	ENST00000343246	0.964986	+	3.90808e-07	1.55039e-05
IGF2BP2	ENST00000270530	0.970264	+	1.74183e-07	8.93791e-06
IGF2BP2	ENST00000642384	0.9517	+	1.90847e-06	4.56125e-05
IGF2BP2	ENST00000467148	0.986575	+	3.35744e-09	6.32714e-07
IGF2BP2	ENCT00000202062	0.942715	+	4.41093e-06	8.30511e-05
IGF2BP2	MICT00000157249	0.968685	+	2.25005e-07	1.06241e-05
IGF2BP2	ENST00000621751	0.962947	+	5.16863e-07	1.8785e-05
IGF2BP2	ENST00000407817	0.950324	+	2.19115e-06	5.09394e-05
IGF2BP2	ENST00000339180	0.958131	+	9.4442e-07	2.85268e-05
IGF2BP2	ENST00000355956	0.939995	+	5.53665e-06	9.70394e-05
IGF2BP2	ENST00000379155	0.974635	+	7.92404e-08	5.0826e-06
IGF2BP2	ENST00000379246	0.981017	+	1.88038e-08	1.90375e-06
IGF2BP2	ENST00000569840	0.907524	+	4.55255e-05	0.000406315
IGF2BP2	ENST00000415738	0.953214	+	1.63183e-06	4.09785e-05
IGF2BP2	ENST00000599640	0.932675	+	9.72213e-06	0.000142468
IGF2BP2	ENST00000618048	0.984292	+	7.33683e-09	1.10027e-06
IGF2BP2	ENST00000419488	0.991257	+	3.96521e-10	2.28565e-07
IGF2BP2	ENST00000380173	0.982497	+	1.2564e-08	1.51159e-06
IGF2BP2	ENST00000398706	0.908899	+	4.23417e-05	0.000386649
IGF2BP2	NM_080645	0.941154	+	5.03224e-06	9.06612e-05
IGF2BP2	ENST00000533244	0.967534	+	2.69007e-07	1.19096e-05
IGF2BP2	ENST00000290871	0.928825	+	1.27542e-05	0.000170818
IGF2BP2	ENST00000264938	0.963119	+	5.05075e-07	1.85144e-05
IGF2BP2	ENST00000532559	0.935789	+	7.71308e-06	0.000121757
IGF2BP2	ENST00000394013	0.969523	+	1.96743e-07	9.68748e-06
IGF2BP2	ENST00000362065	0.948043	+	2.73205e-06	5.87446e-05
IGF2BP2	ENST00000340394	0.980275	+	2.27484e-08	2.1821e-06
IGF2BP2	ENST00000397488	0.976182	+	5.8002e-08	4.0233e-06
IGF2BP2	NM_001204897	0.986542	+	3.39917e-09	6.34959e-07
IGF2BP2	ENST00000252951	0.970071	+	1.79857e-07	9.1628e-06
IGF2BP2	ENST00000317243	0.91834	+	2.49025e-05	0.000266251
IGF2BP2	ENST00000332435	0.944546	+	3.76146e-06	7.3983e-05
IGF2BP2	ENST00000355025	0.943919	+	3.97476e-06	7.70879e-05
IGF2BP2	ENST00000388761	0.916404	+	2.79057e-05	0.000287356
IGF2BP2	ENST00000288111	0.956725	+	1.1113e-06	3.18937e-05
IGF2BP2	ENST00000493429	0.953282	+	1.62011e-06	4.07804e-05
IGF2BP2	ENST00000539363	0.928792	+	1.27836e-05	0.000171104
IGF2BP2	ENST00000602871	0.96618	+	3.29218e-07	1.37735e-05
IGF2BP2	ENST00000607266	0.970312	+	1.72808e-07	8.91029e-06
IGF2BP2	ENST00000232014	0.989789	+	8.5924e-10	3.10128e-07
IGF2BP2	ENST00000600757	0.933563	+	9.11159e-06	0.000136124
IGF2BP2	NM_001352595	0.963917	+	4.53388e-07	1.72409e-05
IGF2BP2	NM_001300964	0.932214	+	1.00517e-05	0.000145811
IGF2BP2	ENST00000300176	0.985749	+	4.52007e-09	8.15719e-07
IGF2BP2	ENST00000611678	0.938076	+	6.45932e-06	0.000106877
IGF2BP2	ENST00000311626	0.932181	+	1.00754e-05	0.000145857
IGF2BP2	ENST00000393190	0.94129	+	4.97556e-06	9.01426e-05
IGF2BP2	ENST00000297873	0.964772	+	4.02725e-07	1.59105e-05
IGF2BP2	ENST00000396169	0.979729	+	2.60545e-08	2.37108e-06
IGF2BP2	ENST00000370641	0.972556	+	1.17085e-07	6.63116e-06
IGF2BP2	ENST00000588301	0.927239	+	1.42012e-05	0.000183615
IGF2BP2	ENST00000160373	0.910625	+	3.85942e-05	0.000362374
IGF2BP2	ENST00000392825	0.915161	+	2.99784e-05	0.000303706
IGF2BP2	ENST00000304046	0.991768	+	2.93623e-10	2.05263e-07
IGF2BP2	ENST00000409346	0.955063	+	1.33801e-06	3.59326e-05
IGF2BP2	ENST00000353689	0.949003	+	2.4928e-06	5.53468e-05
IGF2BP2	ENST00000447325	0.951907	+	1.86859e-06	4.49875e-05
IGF2BP2	ENST00000496613	0.988016	+	1.90762e-09	4.61622e-07
IGF2BP2	ENST00000254323	0.988229	+	1.74496e-09	4.53156e-07
IGF2BP2	ENST00000604534	0.988257	+	1.72423e-09	4.53156e-07
IGF2BP2	ENST00000262795	0.981953	+	1.4629e-08	1.62846e-06
IGF2BP2	NM_001102657	0.965412	+	3.67857e-07	1.4921e-05
IGF2BP2	ENST00000396429	0.989161	+	1.15725e-09	3.57506e-07
IGF2BP2	ENST00000253407	0.952671	+	1.72715e-06	4.25691e-05
IGF2BP2	ENST00000372844	0.945268	+	3.5272e-06	7.01978e-05
IGF2BP2	NM_001285524	0.977046	+	4.829e-08	3.59558e-06
IGF2BP2	ENST00000611091	0.936294	+	7.42091e-06	0.000118474
IGF2BP2	ENST00000298545	0.951891	+	1.87175e-06	4.49875e-05
IGF2BP2	ENST00000205143	0.969419	+	2.00114e-07	9.7964e-06
IGF2BP2	ENST00000342873	0.941633	+	4.83473e-06	8.87548e-05
IGF2BP2	ENST00000550948	0.955545	+	1.26886e-06	3.491e-05
IGF2BP2	ENST00000562197	0.932306	+	9.98565e-06	0.000145051
IGF2BP2	ENST00000439975	0.920181	+	2.22895e-05	0.000248641
IGF2BP2	ENST00000377321	0.955051	+	1.33977e-06	3.59326e-05
IGF2BP2	ENST00000421806	0.913171	+	3.35474e-05	0.000329212
IGF2BP2	ENST00000389378	0.976495	+	5.43208e-08	3.89914e-06
IGF2BP2	ENST00000639438	0.938295	+	6.3484e-06	0.000105617
IGF2BP2	ENST00000428670	0.960385	+	7.18916e-07	2.35925e-05
IGF2BP2	ENST00000578963	0.937015	+	7.01938e-06	0.000113585
IGF2BP2	ENST00000420739	0.966371	+	3.20146e-07	1.35419e-05
IGF2BP2	ENST00000272879	0.918285	+	2.49851e-05	0.00026659
IGF2BP2	ENST00000408891	0.942827	+	4.36872e-06	8.2402e-05
IGF2BP2	MICT00000316709	0.930443	+	1.14005e-05	0.00015878
IGF2BP2	ENST00000398956	0.919941	+	2.26176e-05	0.000251379
IGF2BP2	ENST00000534750	0.988856	+	1.32863e-09	3.87578e-07
IGF2BP2	NM_001321485	0.965167	+	3.80927e-07	1.52765e-05
IGF2BP2	ENST00000277309	0.967447	+	2.72585e-07	1.19932e-05
IGF2BP2	ENST00000394900	0.985181	+	5.49004e-09	9.2786e-07
IGF2BP2	ENST00000430889	0.930142	+	1.16436e-05	0.000160217
IGF2BP2	ENST00000248342	0.949364	+	2.40724e-06	5.41884e-05
IGF2BP2	ENST00000394861	0.92003	+	2.24954e-05	0.000250413
IGF2BP2	ENST00000531455	0.922445	+	1.93779e-05	0.000225864
IGF2BP2	ENST00000255631	0.907865	+	4.47193e-05	0.000400816
IGF2BP2	NM_001284247	0.924455	+	1.70528e-05	0.000208222
IGF2BP2	ENST00000392446	0.991883	+	2.73668e-10	2.00957e-07
IGF2BP2	ENST00000372518	0.930027	+	1.17375e-05	0.000161236
IGF2BP2	ENST00000006053	0.952087	+	1.83447e-06	4.44933e-05
IGF2BP2	ENST00000264221	0.974464	+	8.19348e-08	5.17745e-06
IGF2BP2	ENST00000393306	0.945381	+	3.49142e-06	6.98777e-05
IGF2BP2	ENST00000355496	0.990767	+	5.20325e-10	2.44549e-07
IGF2BP2	ENST00000341049	0.957177	+	1.05527e-06	3.09959e-05
IGF2BP2	ENST00000367981	0.974246	+	8.54588e-08	5.29025e-06
IGF2BP2	ENST00000448843	0.952702	+	1.72155e-06	4.25294e-05
IGF2BP2	ENST00000367963	0.971424	+	1.43029e-07	7.67203e-06
IGF2BP2	ENST00000279392	0.976324	+	5.63053e-08	3.94415e-06
IGF2BP2	ENST00000432826	0.982921	+	1.11213e-08	1.41144e-06
IGF2BP2	ENST00000300209	0.941212	+	5.00811e-06	9.03793e-05
IGF2BP2	ENST00000392329	0.988052	+	1.87943e-09	4.60029e-07
IGF2BP2	HBMT00000746090	0.904668	+	5.27418e-05	0.000447465
IGF2BP2	ENST00000351937	0.911924	+	3.5949e-05	0.000345301
IGF2BP2	ENST00000367822	0.919442	+	2.33121e-05	0.000257352
IGF2BP2	ENST00000395824	0.976246	+	5.72321e-08	3.99592e-06
IGF2BP2	ENST00000393265	0.965049	+	3.87306e-07	1.54451e-05
IGF2BP2	ENST00000344824	0.95636	+	1.15836e-06	3.30057e-05
IGF2BP2	ENST00000322217	0.980328	+	2.24504e-08	2.16326e-06
IGF2BP2	ENST00000343381	0.995588	+	1.30707e-11	4.63899e-08
IGF2BP2	ENST00000292363	0.979746	+	2.59445e-08	2.37108e-06
IGF2BP2	ENST00000326799	0.907006	+	4.67736e-05	0.000412954
IGF2BP2	ENST00000474759	0.945488	+	3.458e-06	6.93569e-05
IGF2BP2	NM_001286622	0.908686	+	4.28232e-05	0.000389742
IGF2BP2	ENST00000447619	0.993183	+	1.14585e-10	1.35953e-07
IGF2BP2	NM_001330004	0.96293	+	5.17985e-07	1.87913e-05
IGF2BP2	ENST00000541110	0.986908	+	2.96291e-09	6.00905e-07
IGF2BP2	ENST00000342443	0.987783	+	2.10027e-09	4.96946e-07
IGF2BP2	ENST00000367202	0.923632	+	1.79766e-05	0.000215755
IGF2BP2	ENST00000340829	0.940579	+	5.27787e-06	9.34266e-05
IGF2BP2	ENST00000265295	0.967619	+	2.65546e-07	1.18549e-05
IGF2BP2	ENST00000612778	0.969183	+	2.07872e-07	1.00605e-05
IGF2BP2	ENST00000373588	0.938357	+	6.3169e-06	0.000105339
IGF2BP2	ENST00000529182	0.955428	+	1.28536e-06	3.50919e-05
IGF2BP2	ENST00000231484	0.904991	+	5.18848e-05	0.000442824
IGF2BP2	ENST00000332374	0.988197	+	1.76843e-09	4.5372e-07
IGF2BP2	NM_001320488	0.959176	+	8.33741e-07	2.61866e-05
IGF2BP2	ENST00000369304	0.941912	+	4.72233e-06	8.69161e-05
IGF2BP2	ENST00000642936	0.967755	+	2.60048e-07	1.17282e-05
IGF2BP2	NM_001329102	0.933093	+	9.43071e-06	0.000139366
IGF2BP2	ENST00000302262	0.973364	+	1.00968e-07	5.93644e-06
IGF2BP2	ENST00000157812	0.948074	+	2.72394e-06	5.86516e-05
IGF2BP2	ENST00000330838	0.95334	+	1.61033e-06	4.05822e-05
IGF2BP2	ENST00000393679	0.951893	+	1.87134e-06	4.49875e-05
IGF2BP2	ENST00000267935	0.993127	+	1.19361e-10	1.35953e-07
IGF2BP2	ENST00000359205	0.91207	+	3.56622e-05	0.000343477
IGF2BP2	ENST00000394310	0.929444	+	1.2222e-05	0.000165705
IGF2BP2	ENST00000599180	0.951	+	2.04843e-06	4.82536e-05
IGF2BP2	ENST00000370544	0.980232	+	2.29962e-08	2.18618e-06
IGF2BP2	ENST00000503064	0.973342	+	1.01398e-07	5.93644e-06
IGF2BP2	ENST00000296271	0.976437	+	5.49837e-08	3.92138e-06
IGF2BP2	ENST00000402844	0.946833	+	3.05901e-06	6.36926e-05
IGF2BP2	ENST00000450733	0.976207	+	5.77084e-08	4.01601e-06
IGF2BP2	ENST00000351388	0.914218	+	3.163e-05	0.000315692
IGF2BP2	ENST00000383694	0.938521	+	6.23524e-06	0.000104716
IGF2BP2	ENST00000539041	0.938437	+	6.27698e-06	0.00010492
IGF2BP2	ENST00000446848	0.980145	+	2.3508e-08	2.18626e-06
IGF2BP2	ENST00000367194	0.909682	+	4.06074e-05	0.000376462
IGF2BP2	ENST00000641124	0.946214	+	3.23794e-06	6.61091e-05
IGF2BP2	MICT00000361700	0.953735	+	1.54436e-06	3.93723e-05
IGF2BP2	ENST00000301057	0.904709	+	5.26334e-05	0.000446902
IGF2BP2	ENST00000394450	0.948421	+	2.6357e-06	5.77442e-05
IGF2BP2	ENCT00000441226	0.910579	+	3.86906e-05	0.000362798
IGF2BP2	ENST00000620693	0.98142	+	1.69017e-08	1.79065e-06
IGF2BP2	ENST00000290122	0.940034	+	5.51916e-06	9.68126e-05
IGF2BP2	ENST00000372457	0.95354	+	1.57653e-06	3.98247e-05
IGF2BP2	ENST00000409029	0.93505	+	8.15705e-06	0.00012633
IGF2BP2	ENST00000246117	0.989206	+	1.13326e-09	3.57506e-07
IGF2BP2	ENST00000531159	0.900692	+	6.42529e-05	0.000510357
IGF2BP2	NM_001349725	0.925787	+	1.56376e-05	0.000196602
IGF2BP2	NM_004029	0.963571	+	4.75243e-07	1.78473e-05
IGF2BP2	ENST00000339750	0.912799	+	3.42501e-05	0.000333649
IGF2BP2	ENST00000518448	0.952721	+	1.71811e-06	4.25294e-05
IGF2BP2	ENST00000358707	0.955586	+	1.26307e-06	3.48408e-05
IGF2BP2	ENST00000395809	0.972559	+	1.17025e-07	6.63116e-06
IGF2BP2	ENST00000368868	0.991403	+	3.6453e-10	2.28565e-07
IGF2BP2	ENST00000432695	0.935853	+	7.67604e-06	0.000121352
IGF2BP2	ENST00000444837	0.950668	+	2.11753e-06	4.94982e-05
IGF2BP2	ENST00000548055	0.92247	+	1.93484e-05	0.000225767
IGF2BP2	ENST00000248076	0.954597	+	1.40778e-06	3.70431e-05
IGF2BP2	ENST00000439262	0.919862	+	2.27264e-05	0.000252457
IGF2BP2	ENST00000352105	0.940142	+	5.47061e-06	9.61986e-05
IGF2BP2	ENST00000349570	0.942248	+	4.59009e-06	8.49966e-05
IGF2BP2	ENST00000540131	0.969148	+	2.09044e-07	1.00943e-05
IGF2BP2	ENST00000535268	0.90711	+	4.65206e-05	0.000412072
IGF2BP2	ENST00000450114	0.976667	+	5.23789e-08	3.79391e-06
IGF2BP2	ENST00000358070	0.975188	+	7.10349e-08	4.81748e-06
IGF2BP2	ENST00000392460	0.942312	+	4.56508e-06	8.49966e-05
IGF2BP2	ENST00000454748	0.931793	+	1.036e-05	0.000148563
IGF2BP2	HBMT00001310905	0.928424	+	1.31086e-05	0.000173924
IGF2BP2	ENST00000380989	0.935547	+	7.8566e-06	0.000123322
IGF2BP2	ENST00000536889	0.979385	+	2.83292e-08	2.51363e-06
IGF2BP2	ENST00000255499	0.91184	+	3.61167e-05	0.000346132
IGF2BP2	ENST00000539925	0.991051	+	4.45254e-10	2.3728e-07
IGF2BP2	ENST00000435572	0.98488	+	6.06794e-09	9.8932e-07
IGF2BP2	ENST00000308940	0.975128	+	7.18962e-08	4.83791e-06
IGF2BP2	ENST00000533410	0.941526	+	4.87828e-06	8.92465e-05
IGF2BP2	ENST00000595425	0.958259	+	9.30294e-07	2.83009e-05
IGF2BP2	ENST00000313949	0.923839	+	1.77404e-05	0.000214269
IGF2BP2	NM_001324103	0.975086	+	7.25045e-08	4.83791e-06
IGF2BP2	NM_001302109	0.94704	+	3.00109e-06	6.25937e-05
IGF2BP2	ENST00000523338	0.956963	+	1.08152e-06	3.15062e-05
IGF2BP2	ENST00000400169	0.960866	+	6.76874e-07	2.2628e-05
IGF2BP2	HBMT00001330418	0.912256	+	3.52978e-05	0.000340737
IGF2BP2	ENST00000398665	0.928386	+	1.31426e-05	0.000174266
IGF2BP2	NM_001323352	0.977311	+	4.55821e-08	3.49162e-06
IGF2BP2	ENST00000379141	0.919642	+	2.30317e-05	0.000255056
IGF2BP2	ENST00000616524	0.90512	+	5.15453e-05	0.000440826
IGF2BP2	ENST00000445369	0.923544	+	1.80774e-05	0.000215792
IGF2BP2	ENST00000369109	0.907085	+	4.65823e-05	0.000412072
IGF2BP2	ENST00000546530	0.914216	+	3.16335e-05	0.000315692
IGF2BP2	FTMT28600000310	0.94533	+	3.50743e-06	7.00663e-05
IGF2BP2	ENST00000611621	0.903226	+	5.67134e-05	0.00047011
IGF2BP2	ENST00000479303	0.981903	+	1.48282e-08	1.62846e-06
IGF2BP2	ENST00000642119	0.952426	+	1.77158e-06	4.3363e-05
IGF2BP2	ENST00000533293	0.968637	+	2.26731e-07	1.06819e-05
IGF2BP2	ENST00000488469	0.929452	+	1.22152e-05	0.000165705
IGF2BP2	ENST00000233379	0.941061	+	5.07128e-06	9.12043e-05
IGF2BP2	ENST00000523437	0.931249	+	1.07698e-05	0.000152692
IGF2BP2	ENST00000476977	0.991278	+	3.91759e-10	2.28565e-07
IGF2BP2	ENST00000222584	0.915007	+	3.02427e-05	0.000305367
IGF2BP2	ENST00000624995	0.942255	+	4.58717e-06	8.49966e-05
IGF2BP2	ENCT00000401115	0.967101	+	2.87218e-07	1.23812e-05
IGF2BP2	ENST00000503673	0.994647	+	3.42977e-11	8.11521e-08
IGF2BP2	ENST00000340360	0.989256	+	1.10761e-09	3.57371e-07
IGF2BP2	ENST00000391620	0.941835	+	4.75303e-06	8.74057e-05
IGF2BP2	ENST00000332127	0.966021	+	3.36921e-07	1.40132e-05
IGF2BP2	ENST00000461105	0.939458	+	5.78358e-06	9.97258e-05
IGF2BP2	NM_001353024	0.911021	+	3.7773e-05	0.000357659
IGF2BP2	ENST00000541398	0.944445	+	3.79518e-06	7.4487e-05
IGF2BP2	ENST00000412663	0.954726	+	1.38819e-06	3.6806e-05
IGF2BP2	ENST00000367222	0.98873	+	1.40509e-09	4.04342e-07
IGF2BP2	ENST00000369768	0.944758	+	3.69146e-06	7.29218e-05
IGF2BP2	NM_001164723	0.979113	+	3.02326e-08	2.61708e-06
IGF2BP2	ENST00000455502	0.982469	+	1.26638e-08	1.51503e-06
IGF2BP2	MICT00000164793	0.900702	+	6.42235e-05	0.000510313
IGF2BP2	ENST00000391985	0.945278	+	3.52407e-06	7.01978e-05
IGF2BP2	ENST00000370353	0.991067	+	4.4143e-10	2.3728e-07
IGF2BP2	ENST00000379504	0.924661	+	1.68279e-05	0.000206987
IGF2BP2	ENST00000442396	0.950094	+	2.24154e-06	5.15893e-05
IGF2BP2	ENST00000430041	0.961308	+	6.3996e-07	2.17352e-05
IGF2BP2	ENST00000391923	0.913202	+	3.34901e-05	0.000328802
IGF2BP2	ENCT00000179111	0.911663	+	3.64682e-05	0.000348798
IGF2BP2	ENST00000381575	0.982785	+	1.15702e-08	1.45613e-06
IGF2BP2	ENST00000611077	0.914448	+	3.12217e-05	0.000312878
IGF2BP2	ENST00000538922	0.927596	+	1.38655e-05	0.000180259
IGF2BP2	ENST00000472493	0.952993	+	1.67009e-06	4.17005e-05
IGF2BP2	MICT00000157214	0.958795	+	8.72839e-07	2.70161e-05
IGF2BP2	ENST00000394468	0.931126	+	1.08647e-05	0.000153628
IGF2BP2	ENST00000245983	0.947146	+	2.97149e-06	6.22007e-05
IGF2BP2	NM_018002	0.931476	+	1.05976e-05	0.000151055
IGF2BP2	ENST00000413518	0.96024	+	7.31964e-07	2.3824e-05
IGF2BP2	ENST00000368830	0.943823	+	4.00826e-06	7.75963e-05
IGF2BP2	ENST00000554578	0.904196	+	5.40176e-05	0.000453948
IGF2BP2	ENST00000330208	0.95685	+	1.09558e-06	3.17021e-05
IGF2BP2	ENST00000431011	0.95048	+	2.15756e-06	5.03233e-05
IGF2BP2	ENST00000389385	0.961981	+	5.86852e-07	2.06562e-05
IGF2BP2	MICT00000053341	0.937586	+	6.71353e-06	0.000109882
IGF2BP2	ENST00000333651	0.942813	+	4.37424e-06	8.2433e-05
IGF2BP2	ENST00000429360	0.912951	+	3.39623e-05	0.000332146
IGF2BP2	ENCT00000096266	0.963593	+	4.73871e-07	1.78288e-05
IGF2BP2	ENST00000560079	0.908819	+	4.25201e-05	0.000387448
IGF2BP2	ENST00000488574	0.961309	+	6.39887e-07	2.17352e-05
IGF2BP2	ENST00000294428	0.957443	+	1.02335e-06	3.02251e-05
IGF2BP2	ENST00000405348	0.945581	+	3.42914e-06	6.91511e-05
IGF2BP2	ENST00000409644	0.955101	+	1.33243e-06	3.59326e-05
IGF2BP2	ENST00000313835	0.972339	+	1.2174e-07	6.77141e-06
IGF2BP2	ENST00000359783	0.953179	+	1.63778e-06	4.10356e-05
IGF2BP2	ENST00000579649	0.937466	+	6.77683e-06	0.000110246
IGF2BP2	ENST00000378617	0.984178	+	7.60397e-09	1.10771e-06
IGF2BP2	HBMT00000345314	0.990295	+	6.66997e-10	2.73148e-07
IGF2BP2	ENST00000370172	0.983922	+	8.23766e-09	1.15408e-06
IGF2BP2	ENST00000392150	0.980174	+	2.33337e-08	2.18626e-06
IGF2BP2	NM_001160175	0.954187	+	1.47141e-06	3.79342e-05
IGF2BP2	ENST00000311575	0.974969	+	7.42005e-08	4.89811e-06
IGF2BP2	ENST00000585479	0.963858	+	4.57068e-07	1.73339e-05
IGF2BP2	ENST00000352451	0.92068	+	2.1621e-05	0.000244904
IGF2BP2	ENST00000442966	0.923056	+	1.86461e-05	0.000220839
IGF2BP2	ENST00000393775	0.920321	+	2.21e-05	0.000247633
IGF2BP2	ENCT00000043893	0.955055	+	1.33923e-06	3.59326e-05
IGF2BP2	ENST00000407583	0.921412	+	2.06672e-05	0.000236381
IGF2BP2	ENST00000595994	0.944872	+	3.65404e-06	7.23167e-05
IGF2BP2	ENST00000539354	0.948601	+	2.59095e-06	5.69395e-05
IGF2BP2	ENST00000351659	0.973855	+	9.20769e-08	5.5251e-06
IGF2BP2	ENST00000254963	0.975772	+	6.31232e-08	4.32222e-06
IGF2BP2	ENST00000578199	0.925221	+	1.6227e-05	0.00020196
IGF2BP2	ENST00000636500	0.912865	+	3.41258e-05	0.000333047
IGF2BP2	ENST00000447601	0.943462	+	4.13592e-06	7.94128e-05
IGF2BP2	ENST00000319027	0.933342	+	9.26032e-06	0.000137612
IGF2BP2	NM_001166550	0.976073	+	5.93308e-08	4.10211e-06
IGF2BP2	ENST00000380298	0.918221	+	2.50803e-05	0.000266982
IGF2BP2	ENST00000359086	0.972158	+	1.25739e-07	6.86567e-06
IGF2BP2	NM_001328609	0.988073	+	1.86282e-09	4.60029e-07
IGF2BP2	ENST00000366871	0.929117	+	1.2501e-05	0.000168659
IGF2BP2	ENST00000569923	0.903723	+	5.53181e-05	0.000462868
IGF2BP2	ENST00000217381	0.935514	+	7.87644e-06	0.000123512
IGF2BP2	ENST00000366991	0.949697	+	2.33043e-06	5.29558e-05
IGF2BP2	ENST00000610726	0.978255	+	3.69165e-08	3.03528e-06
IGF2BP2	ENST00000333010	0.928371	+	1.31559e-05	0.000174334
IGF2BP2	ENCT00000129527	0.960279	+	7.28411e-07	2.37827e-05
IGF2BP2	ENST00000341415	0.983676	+	8.88373e-09	1.22051e-06
IGF2BP2	ENST00000262648	0.960076	+	7.46934e-07	2.41365e-05
IGF2BP2	ENST00000540946	0.968035	+	2.49085e-07	1.1407e-05
IGF2BP2	NM_020945	0.942933	+	4.32936e-06	8.19674e-05
IGF2BP2	ENST00000375920	0.960538	+	7.05304e-07	2.33221e-05
IGF2BP2	ENST00000555278	0.946436	+	3.17279e-06	6.50912e-05
IGF2BP2	MICT00000061899	0.984218	+	7.50826e-09	1.10459e-06
IGF2BP2	ENST00000263370	0.908037	+	4.43156e-05	0.00039869
IGF2BP2	ENST00000356147	0.983968	+	8.12005e-09	1.15408e-06
IGF2BP2	ENST00000374278	0.916947	+	2.70358e-05	0.000281805
IGF2BP2	ENST00000350026	0.935333	+	7.98495e-06	0.000124662
IGF2BP2	ENST00000412352	0.957104	+	1.06418e-06	3.11287e-05
IGF2BP2	ENST00000296695	0.924483	+	1.7022e-05	0.000207965
IGF2BP2	ENST00000373960	0.921121	+	2.10423e-05	0.00023988
IGF2BP2	ENST00000228468	0.942469	+	4.50473e-06	8.42215e-05
IGF2BP2	ENST00000397238	0.990706	+	5.37648e-10	2.44549e-07
IGF2BP2	ENST00000359238	0.910682	+	3.84753e-05	0.00036187
IGF2BP2	ENST00000377890	0.914726	+	3.07325e-05	0.00030914
IGF2BP2	uc011mtx.2	0.963559	+	4.76041e-07	1.78473e-05
IGF2BP2	ENST00000433736	0.934717	+	8.36382e-06	0.000128227
IGF2BP2	ENST00000316803	0.949925	+	2.27914e-06	5.21314e-05
IGF2BP2	ENST00000393878	0.909755	+	4.04475e-05	0.00037547
IGF2BP2	ENST00000592268	0.916324	+	2.80347e-05	0.000288405
IGF2BP2	ENST00000366613	0.934199	+	8.69319e-06	0.000132041
IGF2BP2	ENST00000318203	0.936952	+	7.05352e-06	0.000113964
IGF2BP2	ENST00000532059	0.974697	+	7.82856e-08	5.05179e-06
IGF2BP2	ENST00000568377	0.975072	+	7.26993e-08	4.83791e-06
IGF2BP2	ENST00000403558	0.982949	+	1.10324e-08	1.41144e-06
IGF2BP2	ENST00000290863	0.962175	+	5.72192e-07	2.02406e-05
IGF2BP2	ENST00000379265	0.93531	+	7.99882e-06	0.000124744
IGF2BP2	ENST00000397574	0.970189	+	1.76372e-07	9.02846e-06
IGF2BP2	ENST00000371558	0.960231	+	7.32787e-07	2.3824e-05
IGF2BP2	ENST00000266037	0.990116	+	7.30642e-10	2.93566e-07
IGF2BP2	ENST00000305249	0.903583	+	5.57087e-05	0.000464857
IGF2BP2	ENST00000402734	0.919188	+	2.36707e-05	0.00025978
IGF2BP2	ENST00000536621	0.935068	+	8.14633e-06	0.000126261
IGF2BP2	ENST00000520358	0.934806	+	8.30831e-06	0.000127744
IGF2BP2	ENST00000605587	0.918753	+	2.42977e-05	0.000263977
IGF2BP2	ENST00000616395	0.929902	+	1.18398e-05	0.000162141
IGF2BP2	ENST00000295704	0.979046	+	3.07145e-08	2.64804e-06
IGF2BP2	MICT00000232590	0.96976	+	1.89287e-07	9.48438e-06
IGF2BP2	ENST00000614244	0.939071	+	5.96693e-06	0.000101691
IGF2BP2	ENST00000579565	0.982502	+	1.25446e-08	1.51159e-06
IGF2BP2	ENST00000300481	0.915095	+	3.00926e-05	0.000304429
IGF2BP2	ENST00000312553	0.940357	+	5.37494e-06	9.47511e-05
IGF2BP2	ENST00000289292	0.932933	+	9.54125e-06	0.000140318
IGF2BP2	ENST00000311208	0.960604	+	6.99503e-07	2.32386e-05
IGF2BP2	ENST00000598904	0.967463	+	2.71932e-07	1.19892e-05
IGF2BP2	MICT00000146787	0.918565	+	2.45721e-05	0.000265038
IGF2BP2	ENST00000407075	0.98983	+	8.42186e-10	3.09213e-07
IGF2BP2	ENST00000306117	0.987619	+	2.24384e-09	5.08326e-07
IGF2BP2	ENST00000251472	0.966469	+	3.15529e-07	1.33848e-05
IGF2BP2	ENCT00000260683	0.982284	+	1.33411e-08	1.55245e-06
IGF2BP2	ENST00000318749	0.924207	+	1.7327e-05	0.000210244
IGF2BP2	ENST00000310942	0.972535	+	1.17525e-07	6.63846e-06
IGF2BP2	ENST00000453000	0.967661	+	2.63852e-07	1.1831e-05
IGF2BP2	ENST00000553796	0.902891	+	5.7667e-05	0.000475125
IGF2BP2	ENST00000449296	0.93353	+	9.13375e-06	0.000136124
IGF2BP2	ENST00000520958	0.940116	+	5.48224e-06	9.62716e-05
IGF2BP2	ENST00000615779	0.970759	+	1.60286e-07	8.34544e-06
IGF2BP2	ENST00000292574	0.978273	+	3.67677e-08	3.03476e-06
IGF2BP2	ENST00000550697	0.915346	+	2.96621e-05	0.000301567
IGF2BP2	ENST00000261172	0.935595	+	7.82828e-06	0.000123028
IGF2BP2	ENST00000242719	0.929814	+	1.19126e-05	0.000162718
IGF2BP2	ENST00000546960	0.982917	+	1.11351e-08	1.41144e-06
IGF2BP2	NM_002614	0.915593	+	2.92447e-05	0.000298259
IGF2BP2	ENST00000524142	0.936894	+	7.08532e-06	0.000114391
IGF2BP2	ENST00000402866	0.926929	+	1.44994e-05	0.000186018
IGF2BP2	ENST00000614239	0.926747	+	1.46761e-05	0.000187391
IGF2BP2	ENST00000397911	0.985244	+	5.37569e-09	9.23188e-07
IGF2BP2	ENST00000323830	0.956737	+	1.10982e-06	3.18937e-05
IGF2BP2	ENST00000486715	0.963431	+	4.84324e-07	1.79964e-05
IGF2BP2	ENST00000399363	0.928214	+	1.32977e-05	0.000175449
IGF2BP2	NM_001304360	0.990545	+	5.85598e-10	2.54496e-07
IGF2BP2	ENST00000354232	0.920002	+	2.25339e-05	0.00025058
IGF2BP2	ENST00000525451	0.94551	+	3.45142e-06	6.93378e-05
IGF2BP2	ENST00000423893	0.942691	+	4.42013e-06	8.31322e-05
IGF2BP2	ENST00000367342	0.984497	+	6.87274e-09	1.06054e-06
IGF2BP2	ENST00000435120	0.971035	+	1.52939e-07	8.09663e-06
IGF2BP2	ENST00000544000	0.949908	+	2.28283e-06	5.21597e-05
IGF2BP2	ENST00000251377	0.941168	+	5.02637e-06	9.06321e-05
IGF2BP2	ENST00000302345	0.981126	+	1.82769e-08	1.86422e-06
IGF2BP2	ENST00000440857	0.9128	+	3.42489e-05	0.000333649
IGF2BP2	ENST00000415500	0.95254	+	1.75074e-06	4.29134e-05
IGF2BP2	ENST00000487848	0.911897	+	3.60039e-05	0.000345517
IGF2BP2	ENST00000428789	0.950103	+	2.23959e-06	5.15893e-05
IGF2BP2	ENST00000245479	0.96993	+	1.84097e-07	9.32347e-06
IGF2BP2	ENST00000264431	0.967167	+	2.84371e-07	1.23334e-05
IGF2BP2	ENST00000370900	0.973797	+	9.30911e-08	5.56847e-06
IGF2BP2	ENST00000511676	0.961967	+	5.87915e-07	2.06595e-05
IGF2BP2	ENST00000442687	0.93014	+	1.16452e-05	0.000160217
IGF2BP2	ENST00000540914	0.993515	+	8.93352e-11	1.35885e-07
IGF2BP2	ENST00000548493	0.978443	+	3.53594e-08	2.95286e-06
IGF2BP2	ENST00000395673	0.936186	+	7.48279e-06	0.000118826
IGF2BP2	uc002eah.2	0.979146	+	2.99958e-08	2.61708e-06
IGF2BP2	ENST00000537356	0.901875	+	6.06417e-05	0.000491106
IGF2BP2	ENST00000610432	0.956704	+	1.11398e-06	3.19275e-05
IGF2BP2	ENST00000294258	0.984848	+	6.13244e-09	9.8932e-07
IGF2BP2	ENST00000375108	0.973864	+	9.19282e-08	5.5251e-06
IGF2BP2	ENST00000603870	0.931364	+	1.06822e-05	0.000151651
IGF2BP2	NM_001328674	0.985364	+	5.16059e-09	9.00777e-07
IGF2BP2	ENST00000354287	0.952538	+	1.7512e-06	4.29134e-05
IGF2BP2	ENST00000272371	0.973464	+	9.91047e-08	5.85349e-06
IGF2BP2	ENCT00000133492	0.988267	+	1.7172e-09	4.53156e-07
IGF2BP2	ENST00000520466	0.943612	+	4.08232e-06	7.86723e-05
IGF2BP2	ENST00000333188	0.933635	+	9.06319e-06	0.00013582
IGF2BP2	ENST00000289707	0.964899	+	3.95611e-07	1.5659e-05
IGF2BP2	ENST00000456173	0.981914	+	1.47872e-08	1.62846e-06
IGF2BP2	NM_001322141	0.920003	+	2.25322e-05	0.00025058
IGF2BP2	ENST00000524413	0.990606	+	5.67204e-10	2.51638e-07
IGF2BP2	NM_015209	0.995197	+	1.99638e-11	6.07328e-08
IGF2BP2	ENST00000254816	0.912713	+	3.44151e-05	0.000334644
IGF2BP2	ENST00000447092	0.925705	+	1.5722e-05	0.000197173
IGF2BP2	ENST00000311160	0.980627	+	2.08047e-08	2.03228e-06
IGF2BP2	ENST00000335524	0.960101	+	7.44673e-07	2.41e-05
IGF2BP2	ENST00000460943	0.98202	+	1.436e-08	1.62846e-06
IGF2BP2	ENST00000327451	0.990834	+	5.01876e-10	2.44549e-07
IGF2BP2	NM_001330406	0.946158	+	3.25448e-06	6.63197e-05
IGF2BP2	ENST00000325888	0.916539	+	2.76871e-05	0.000286073
IGF2BP2	ENST00000396144	0.922009	+	1.99147e-05	0.000229855
IGF2BP2	ENST00000540675	0.906561	+	4.78655e-05	0.000417907
IGF2BP2	ENST00000381356	0.978773	+	3.27507e-08	2.74577e-06
IGF2BP2	ENST00000323289	0.958863	+	8.6574e-07	2.69138e-05
IGF2BP2	ENST00000585807	0.949135	+	2.46121e-06	5.48811e-05
IGF2BP2	ENST00000398788	0.908872	+	4.24025e-05	0.000386848
IGF2BP2	NM_001320605	0.947376	+	2.90858e-06	6.13367e-05
IGF2BP2	ENST00000262584	0.981274	+	1.75723e-08	1.81652e-06
IGF2BP2	ENST00000251020	0.955525	+	1.27168e-06	3.49301e-05
IGF2BP2	ENST00000321535	0.93069	+	1.12046e-05	0.000156872
IGF2BP2	ENST00000454682	0.921644	+	2.03719e-05	0.000234118
IGF2BP2	ENST00000338448	0.976508	+	5.41724e-08	3.89914e-06
IGF2BP2	ENST00000477224	0.94346	+	4.13692e-06	7.94128e-05
IGF2BP2	FTMT24400002846	0.977754	+	4.13396e-08	3.24844e-06
IGF2BP2	ENST00000486996	0.969585	+	1.94792e-07	9.62437e-06
IGF2BP2	uc010ytg.2	0.926389	+	1.50293e-05	0.000190576
IGF2BP2	ENST00000360380	0.98733	+	2.51734e-09	5.52647e-07
IGF2BP2	ENST00000405863	0.95843	+	9.11664e-07	2.79739e-05
IGF2BP2	ENST00000423271	0.994184	+	5.18807e-11	1.1048e-07
IGF2BP2	ENST00000367749	0.97811	+	3.81577e-08	3.11329e-06
IGF2BP2	ENST00000372705	0.956202	+	1.17909e-06	3.33007e-05
IGF2BP2	ENST00000351606	0.931208	+	1.08015e-05	0.000152836
IGF2BP2	ENST00000415136	0.983578	+	9.14946e-09	1.23421e-06
IGF2BP2	MICT00000186929	0.927112	+	1.43226e-05	0.000184883
IGF2BP2	ENST00000409373	0.920396	+	2.20003e-05	0.000246954
IGF2BP2	ENST00000308062	0.964254	+	4.32832e-07	1.68196e-05
IGF2BP2	NM_001278697	0.900545	+	6.47149e-05	0.000512414
IGF2BP2	ENST00000340150	0.936332	+	7.39931e-06	0.000118474
IGF2BP2	ENST00000393964	0.935378	+	7.95772e-06	0.000124389
IGF2BP2	ENST00000455217	0.95788	+	9.72644e-07	2.92136e-05
IGF2BP2	NM_015915	0.982605	+	1.2182e-08	1.50823e-06
IGF2BP2	ENST00000561530	0.949494	+	2.37707e-06	5.36793e-05
IGF2BP2	ENST00000265437	0.956023	+	1.20302e-06	3.3842e-05
IGF2BP2	ENST00000274811	0.983925	+	8.22815e-09	1.15408e-06
IGF2BP2	ENST00000605742	0.971194	+	1.48838e-07	7.92375e-06
IGF2BP2	ENST00000343164	0.972791	+	1.12214e-07	6.44094e-06
IGF2BP2	ENST00000241001	0.985189	+	5.47625e-09	9.2786e-07
IGF2BP2	ENST00000252245	0.967927	+	2.53264e-07	1.15241e-05
IGF2BP2	NM_001321826	0.972461	+	1.19117e-07	6.67524e-06
IGF2BP2	ENST00000303088	0.967792	+	2.5858e-07	1.1691e-05
IGF2BP2	ENST00000397282	0.972466	+	1.18995e-07	6.67524e-06
IGF2BP2	NM_001323044	0.974337	+	8.39614e-08	5.24328e-06
IGF2BP2	ENST00000399215	0.918662	+	2.44292e-05	0.000264608
IGF2BP2	ENST00000341165	0.984465	+	6.94293e-09	1.06367e-06
IGF2BP2	ENST00000613246	0.975863	+	6.19654e-08	4.25662e-06
IGF2BP2	ENST00000539477	0.961407	+	6.31887e-07	2.16335e-05
IGF2BP2	ENST00000329615	0.950759	+	2.09848e-06	4.91608e-05
IGF2BP2	NM_001161662	0.992609	+	1.71533e-10	1.73943e-07
IGF2BP2	ENST00000342202	0.959762	+	7.76384e-07	2.49368e-05
IGF2BP2	ENST00000265333	0.987204	+	2.64428e-09	5.64504e-07
IGF2BP2	ENST00000216629	0.903329	+	5.64215e-05	0.000468785
IGF2BP2	ENST00000268616	0.960146	+	7.40528e-07	2.40023e-05
IGF2BP2	NM_002287	0.983368	+	9.7487e-09	1.27807e-06
IGF2BP2	ENST00000274766	0.903444	+	5.60964e-05	0.000467154
IGF2BP2	ENST00000454950	0.940473	+	5.32412e-06	9.41671e-05
IGF2BP2	ENST00000369506	0.921785	+	2.01944e-05	0.000232705
IGF2BP2	ENST00000332007	0.95506	+	1.33846e-06	3.59326e-05
IGF2BP2	ENST00000627059	0.981278	+	1.75545e-08	1.81652e-06
IGF2BP2	ENST00000526406	0.942964	+	4.31787e-06	8.18781e-05
IGF2BP2	ENST00000320211	0.948276	+	2.6723e-06	5.82462e-05
IGF2BP2	ENST00000408916	0.956524	+	1.13695e-06	3.24881e-05
IGF2BP2	ENST00000415766	0.97688	+	5.00478e-08	3.68778e-06
IGF2BP2	NM_001127596	0.954219	+	1.46645e-06	3.78523e-05
IGF2BP2	ENST00000400796	0.974426	+	8.25407e-08	5.19175e-06
IGF2BP2	ENST00000382038	0.917191	+	2.66527e-05	0.000278356
IGF2BP2	ENST00000404568	0.963763	+	4.6301e-07	1.74819e-05
IGF2BP2	ENST00000394113	0.931461	+	1.06089e-05	0.000151115
IGF2BP2	ENST00000301242	0.962413	+	5.54636e-07	1.97791e-05
IGF2BP2	ENST00000379923	0.951311	+	1.98532e-06	4.70796e-05
IGF2BP2	ENST00000342056	0.971786	+	1.34296e-07	7.25844e-06
IGF2BP2	NM_201546	0.940273	+	5.41212e-06	9.52489e-05
IGF2BP2	ENST00000316911	0.946007	+	3.29958e-06	6.70463e-05
IGF2BP2	HBMT00000453911	0.91403	+	3.19679e-05	0.00031811
IGF2BP2	ENST00000331664	0.915216	+	2.98834e-05	0.000303032
IGF2BP2	ENST00000458406	0.950231	+	2.21151e-06	5.11749e-05
IGF2BP2	ENST00000383408	0.931683	+	1.04424e-05	0.000149285
IGF2BP2	ENST00000373281	0.980759	+	2.01083e-08	1.99166e-06
IGF2BP2	ENST00000358038	0.949868	+	2.29178e-06	5.23082e-05
IGF2BP2	ENST00000325110	0.972332	+	1.21896e-07	6.77141e-06
IGF2BP2	ENST00000329992	0.93549	+	7.89064e-06	0.000123643
IGF2BP2	NM_001206945	0.953603	+	1.5661e-06	3.96848e-05
IGF2BP2	ENST00000409668	0.955656	+	1.2533e-06	3.4706e-05
IGF2BP2	ENST00000568508	0.961192	+	6.49465e-07	2.1967e-05
IGF2BP2	ENST00000361822	0.981328	+	1.73218e-08	1.81317e-06
IGF2BP2	ENST00000368742	0.990501	+	5.99409e-10	2.55288e-07
IGF2BP2	ENST00000301653	0.962494	+	5.48819e-07	1.96092e-05
IGF2BP2	uc001ufk.3	0.930863	+	1.10686e-05	0.000155684
IGF2BP2	uc001usg.3	0.930294	+	1.15206e-05	0.000159513
IGF2BP2	ENST00000338862	0.954585	+	1.40953e-06	3.70431e-05
IGF2BP2	ENST00000298317	0.968556	+	2.29634e-07	1.07238e-05
IGF2BP2	ENST00000606214	0.949348	+	2.41105e-06	5.42168e-05
IGF2BP2	ENST00000391352	0.9375	+	6.75876e-06	0.000110246
IGF2BP2	ENST00000340783	0.937688	+	6.65972e-06	0.000109344
IGF2BP2	ENST00000244360	0.944293	+	3.84618e-06	7.52797e-05
IGF2BP2	ENST00000615111	0.910983	+	3.78492e-05	0.000358063
IGF2BP2	ENST00000371341	0.919088	+	2.3814e-05	0.000260824
IGF2BP2	ENST00000334409	0.978185	+	3.75162e-08	3.07272e-06
IGF2BP2	ENST00000604872	0.918093	+	2.5271e-05	0.000268329
IGF2BP2	ENST00000428040	0.9676	+	2.66307e-07	1.18641e-05
IGF2BP2	ENST00000327495	0.990054	+	7.53706e-10	2.97225e-07
IGF2BP2	ENST00000338662	0.971288	+	1.46452e-07	7.81629e-06
IGF2BP2	ENST00000292562	0.908995	+	4.21249e-05	0.000385375
IGF2BP2	ENST00000389146	0.987621	+	2.24188e-09	5.08326e-07
IGF2BP2	ENST00000610372	0.941338	+	4.95552e-06	9.00408e-05
IGF2BP2	NM_001307981	0.964983	+	3.90964e-07	1.55039e-05
IGF2BP2	ENST00000220876	0.922875	+	1.88616e-05	0.000222129
IGF2BP2	ENST00000329293	0.958883	+	8.63729e-07	2.68905e-05
IGF2BP2	ENST00000283268	0.955768	+	1.23774e-06	3.44543e-05
IGF2BP2	ENST00000367058	0.907905	+	4.46253e-05	0.0004008
IGF2BP2	ENST00000588937	0.944534	+	3.76541e-06	7.3983e-05
IGF2BP2	ENST00000309828	0.964715	+	4.05949e-07	1.59791e-05
IGF2BP2	ENST00000621850	0.927497	+	1.39576e-05	0.00018095
IGF2BP2	ENST00000448108	0.994017	+	5.97709e-11	1.15711e-07
IGF2BP2	ENST00000394014	0.95526	+	1.30939e-06	3.55657e-05
IGF2BP2	ENST00000265807	0.969858	+	1.86269e-07	9.37728e-06
IGF2BP2	ENST00000621469	0.927855	+	1.36248e-05	0.000178548
IGF2BP2	ENST00000287766	0.967411	+	2.74061e-07	1.20333e-05
IGF2BP2	ENST00000398774	0.955108	+	1.33146e-06	3.59326e-05
IGF2BP2	NM_001349544	0.913672	+	3.26188e-05	0.000322778
IGF2BP2	ENST00000374139	0.909119	+	4.18478e-05	0.000384148
IGF2BP2	ENST00000528054	0.958355	+	9.19726e-07	2.81402e-05
IGF2BP2	ENST00000619294	0.929441	+	1.22246e-05	0.000165705
IGF2BP2	ENST00000409843	0.959381	+	8.13331e-07	2.58121e-05
IGF2BP2	NM_001352422	0.920274	+	2.2164e-05	0.00024802
IGF2BP2	ENST00000357058	0.972962	+	1.08758e-07	6.31066e-06
IGF2BP2	ENST00000359373	0.955835	+	1.22858e-06	3.43343e-05
IGF2BP2	ENST00000217260	0.952618	+	1.73665e-06	4.27044e-05
IGF2BP2	NM_001323550	0.969818	+	1.87493e-07	9.41664e-06
IGF2BP2	ENST00000268933	0.952198	+	1.81377e-06	4.41715e-05
IGF2BP2	ENST00000398484	0.955312	+	1.30188e-06	3.54067e-05
IGF2BP2	ENST00000529411	0.979286	+	2.9006e-08	2.55049e-06
IGF2BP2	ENST00000253392	0.932704	+	9.70175e-06	0.000142286
IGF2BP2	ENST00000563418	0.935294	+	8.00861e-06	0.000124757
IGF2BP2	ENST00000312428	0.965219	+	3.78127e-07	1.52216e-05
IGF2BP2	ENST00000433342	0.902115	+	5.99292e-05	0.000486725
IGF2BP2	ENST00000372703	0.912831	+	3.41906e-05	0.000333374
IGF2BP2	NM_001323360	0.968331	+	2.37893e-07	1.10066e-05
IGF2BP2	ENST00000552699	0.932171	+	1.00826e-05	0.000145862
IGF2BP2	ENST00000251900	0.968567	+	2.2923e-07	1.07238e-05
IGF2BP2	ENST00000423280	0.930328	+	1.14932e-05	0.000159445
IGF2BP2	ENST00000345356	0.925106	+	1.63492e-05	0.000202652
IGF2BP2	ENST00000263620	0.911649	+	3.64978e-05	0.000348842
IGF2BP2	ENST00000378023	0.976359	+	5.58963e-08	3.94415e-06
IGF2BP2	HBMT00000321733	0.960889	+	6.74902e-07	2.26107e-05
IGF2BP2	ENST00000399133	0.929073	+	1.25392e-05	0.000168895
IGF2BP2	ENST00000310271	0.987233	+	2.61436e-09	5.64504e-07
IGF2BP2	ENST00000265165	0.916912	+	2.70915e-05	0.000282109
IGF2BP2	ENST00000306593	0.970889	+	1.56807e-07	8.22466e-06
IGF2BP2	ENST00000369230	0.917856	+	2.56289e-05	0.000271256
IGF2BP2	ENST00000298231	0.954349	+	1.44598e-06	3.75972e-05
IGF2BP2	NM_001287392	0.904314	+	5.3696e-05	0.000452675
IGF2BP2	ENST00000419602	0.924808	+	1.66686e-05	0.000205458
IGF2BP2	ENST00000380909	0.966644	+	3.07465e-07	1.30949e-05
IGF2BP2	ENST00000265808	0.974272	+	8.50289e-08	5.27898e-06
IGF2BP2	ENST00000280979	0.940957	+	5.11533e-06	9.16694e-05
IGF2BP2	ENST00000297598	0.977706	+	4.1779e-08	3.25891e-06
IGF2BP2	ENST00000319720	0.987427	+	2.42247e-09	5.43015e-07
IGF2BP2	ENST00000338891	0.922095	+	1.98072e-05	0.000228987
IGF2BP2	ENST00000541043	0.90937	+	4.12905e-05	0.000380312
IGF2BP2	ENST00000576229	0.985112	+	5.61813e-09	9.36576e-07
IGF2BP2	NM_001317960	0.972184	+	1.25165e-07	6.85192e-06
IGF2BP2	ENST00000547517	0.956899	+	1.08954e-06	3.16963e-05
IGF2BP2	ENST00000359676	0.986607	+	3.31835e-09	6.30931e-07
IGF2BP2	ENST00000425382	0.903422	+	5.61606e-05	0.000467247
IGF2BP2	ENST00000550389	0.956292	+	1.16724e-06	3.31361e-05
IGF2BP2	ENST00000368686	0.974721	+	7.79193e-08	5.04344e-06
IGF2BP2	ENST00000361132	0.981318	+	1.73696e-08	1.81317e-06
IGF2BP2	ENST00000641470	0.93915	+	5.92924e-06	0.000101498
IGF2BP2	ENST00000375479	0.98662	+	3.30236e-09	6.30931e-07
IGF2BP2	HBMT00000380478	0.991724	+	3.01508e-10	2.05263e-07
IGF2BP2	ENST00000533102	0.916155	+	2.83118e-05	0.000290694
IGF2BP2	ENST00000515393	0.906629	+	4.76989e-05	0.000416954
IGF2BP2	ENST00000278499	0.934758	+	8.33841e-06	0.000128022
IGF2BP2	ENST00000369644	0.973649	+	9.57288e-08	5.69426e-06
IGF2BP2	ENST00000298845	0.974579	+	8.0115e-08	5.12327e-06
IGF2BP2	ENST00000340381	0.98044	+	2.18239e-08	2.1221e-06
IGF2BP2	ENST00000575882	0.938042	+	6.47659e-06	0.000106923
IGF2BP2	MICT00000051597	0.912744	+	3.43557e-05	0.000334218
IGF2BP2	ENST00000544971	0.949677	+	2.33508e-06	5.29558e-05
IGF2BP2	ENST00000294794	0.949623	+	2.34752e-06	5.3144e-05
IGF2BP2	ENST00000343820	0.965567	+	3.59798e-07	1.4678e-05
IGF2BP2	ENST00000608174	0.958182	+	9.38805e-07	2.83975e-05
IGF2BP2	ENST00000453396	0.974948	+	7.45199e-08	4.89811e-06
IGF2BP2	ENST00000396593	0.93406	+	8.78302e-06	0.000132743
IGF2BP2	ENST00000549117	0.96309	+	5.07063e-07	1.85213e-05
IGF2BP2	ENST00000344956	0.979309	+	2.88486e-08	2.54909e-06
IGF2BP2	ENST00000359678	0.902727	+	5.8139e-05	0.000477282
IGF2BP2	ENST00000326139	0.990415	+	6.27056e-10	2.61827e-07
IGF2BP2	ENST00000409069	0.986999	+	2.86217e-09	5.90046e-07
IGF2BP2	ENST00000397661	0.908941	+	4.2247e-05	0.000386116
IGF2BP2	ENST00000402687	0.909913	+	4.01066e-05	0.00037312
IGF2BP2	ENST00000313311	0.959244	+	8.26945e-07	2.605e-05
IGF2BP2	ENST00000335681	0.970769	+	1.60017e-07	8.34544e-06
IGF2BP2	ENST00000572467	0.972323	+	1.22105e-07	6.77141e-06
IGF2BP2	ENST00000369729	0.93994	+	5.56159e-06	9.73091e-05
IGF2BP2	ENST00000337107	0.940985	+	5.10347e-06	9.15573e-05
IGF2BP2	ENST00000410022	0.91781	+	2.56977e-05	0.000271445
IGF2BP2	ENST00000433139	0.947241	+	2.94551e-06	6.18586e-05
IGF2BP2	ENST00000297954	0.908042	+	4.43041e-05	0.00039869
IGF2BP2	ENST00000453597	0.980194	+	2.32194e-08	2.18626e-06
IGF2BP2	ENST00000534894	0.992145	+	2.32457e-10	1.86833e-07
IGF2BP2	MICT00000149583	0.907021	+	4.67361e-05	0.000412794
IGF2BP2	ENST00000592434	0.933	+	9.49526e-06	0.000139932
IGF2BP2	ENST00000566838	0.96861	+	2.27705e-07	1.07041e-05
IGF2BP2	uc002jzt.2	0.930356	+	1.14702e-05	0.000159438
IGF2BP2	ENST00000429604	0.931679	+	1.04454e-05	0.000149285
IGF2BP2	ENST00000263915	0.910652	+	3.85375e-05	0.000362001
IGF2BP2	ENST00000450660	0.932355	+	9.94975e-06	0.000144628
IGF2BP2	ENST00000449787	0.988106	+	1.83788e-09	4.60029e-07
IGF2BP2	ENST00000368508	0.926727	+	1.46956e-05	0.000187391
IGF2BP2	ENST00000396386	0.971869	+	1.32353e-07	7.17162e-06
IGF2BP2	ENST00000448905	0.961338	+	6.37532e-07	2.17352e-05
IGF2BP2	ENST00000370040	0.919681	+	2.29768e-05	0.000254707
IGF2BP2	ENST00000410003	0.968828	+	2.19965e-07	1.04791e-05
IGF2BP2	ENST00000622611	0.964197	+	4.36242e-07	1.68857e-05
IGF2BP2	ENST00000278742	0.947823	+	2.78938e-06	5.96384e-05
IGF2BP2	ENST00000377254	0.939099	+	5.95371e-06	0.000101691
IGF2BP2	ENST00000360319	0.90955	+	4.0895e-05	0.000377977
IGF2BP2	ENST00000536708	0.910419	+	3.90267e-05	0.000365146
IGF2BP2	ENST00000295453	0.978929	+	3.15773e-08	2.6904e-06
IGF2BP2	ENST00000569466	0.970406	+	1.70098e-07	8.79186e-06
IGF2BP2	ENST00000308682	0.984213	+	7.52126e-09	1.10459e-06
IGF2BP2	ENST00000322985	0.936186	+	7.48271e-06	0.000118826
IGF2BP2	ENST00000285697	0.956809	+	1.10075e-06	3.1723e-05
IGF2BP2	ENST00000396992	0.946275	+	3.21998e-06	6.58057e-05
IGF2BP2	ENST00000361507	0.950821	+	2.08561e-06	4.8967e-05
IGF2BP2	ENST00000443798	0.974821	+	7.64117e-08	4.99137e-06
IGF2BP2	ENST00000336509	0.902558	+	5.86285e-05	0.000479821
IGF2BP2	ENST00000383738	0.975056	+	7.29389e-08	4.83873e-06
IGF2BP2	ENST00000220809	0.950279	+	2.20095e-06	5.10557e-05
IGF2BP2	ENST00000388887	0.90895	+	4.2227e-05	0.000386099
IGF2BP2	ENST00000514349	0.921112	+	2.10535e-05	0.00023988
IGF2BP2	ENST00000257909	0.947099	+	2.98457e-06	6.23102e-05
IGF2BP2	ENST00000290419	0.984246	+	7.44446e-09	1.10459e-06
IGF2BP2	ENST00000536543	0.941535	+	4.87457e-06	8.92465e-05
IGF2BP2	ENST00000565659	0.900977	+	6.33682e-05	0.000506541
IGF2BP2	HBMT00000505065	0.912186	+	3.54334e-05	0.000341891
IGF2BP2	ENST00000541709	0.980118	+	2.36667e-08	2.19123e-06
IGF2BP2	ENST00000259708	0.959463	+	8.05265e-07	2.56178e-05
IGF2BP2	ENST00000537592	0.940704	+	5.22363e-06	9.30077e-05
IGF2BP2	ENST00000352431	0.984321	+	7.26834e-09	1.09773e-06
IGF2BP2	ENST00000399875	0.92504	+	1.64194e-05	0.000203403
IGF2BP2	ENST00000371429	0.945233	+	3.53829e-06	7.03528e-05
IGF2BP2	ENST00000641462	0.962403	+	5.5543e-07	1.97791e-05
IGF2BP2	ENST00000620219	0.967314	+	2.7815e-07	1.21377e-05
IGF2BP2	ENST00000254066	0.923436	+	1.8203e-05	0.000216555
IGF2BP2	ENST00000447313	0.960884	+	6.75295e-07	2.26107e-05
IGF2BP2	MICT00000236128	0.975158	+	7.14644e-08	4.83122e-06
IGF2BP2	ENST00000392209	0.938104	+	6.44486e-06	0.000106721
IGF2BP2	ENST00000268603	0.976733	+	5.16419e-08	3.76614e-06
IGF2BP2	ENCT00000098511	0.984701	+	6.43409e-09	1.01492e-06
IGF2BP2	ENST00000630422	0.965903	+	3.42763e-07	1.41731e-05
IGF2BP2	ENST00000519810	0.983413	+	9.61828e-09	1.27218e-06
IGF2BP2	ENST00000597546	0.905927	+	4.94579e-05	0.000427264
IGF2BP2	ENST00000329402	0.974843	+	7.60691e-08	4.98428e-06
IGF2BP2	ENST00000469224	0.968059	+	2.48155e-07	1.13889e-05
IGF2BP2	ENST00000367295	0.92884	+	1.27417e-05	0.000170757
IGF2BP2	uc003gca.3	0.968856	+	2.18999e-07	1.04565e-05
IGF2BP2	ENCT00000085000	0.938972	+	6.01472e-06	0.000102045
IGF2BP2	ENST00000379358	0.913561	+	3.28242e-05	0.000324358
IGF2BP2	uc010quk.1	0.952829	+	1.69889e-06	4.21653e-05
IGF2BP2	ENST00000452138	0.936219	+	7.46428e-06	0.000118798
IGF2BP2	ENST00000361531	0.952944	+	1.67856e-06	4.17093e-05
IGF2BP2	uc009vna.3	0.941585	+	4.85426e-06	8.90366e-05
IGF2BP2	ENST00000397283	0.944256	+	3.85893e-06	7.53216e-05
IGF2BP2	ENST00000413687	0.96596	+	3.39949e-07	1.41115e-05
IGF2BP2	ENST00000512111	0.9789	+	3.1796e-08	2.6904e-06
IGF2BP2	ENST00000439028	0.957505	+	1.01607e-06	3.00516e-05
IGF2BP2	uc011mlk.2	0.90135	+	6.22251e-05	0.000500868
IGF2BP2	ENST00000216840	0.987358	+	2.48969e-09	5.5227e-07
IGF2BP2	ENST00000637731	0.937512	+	6.75241e-06	0.000110246
IGF2BP2	ENST00000320567	0.946086	+	3.27594e-06	6.66933e-05
IGF2BP2	uc002qhl.4	0.955869	+	1.22396e-06	3.4295e-05
IGF2BP2	ENST00000611869	0.924484	+	1.70209e-05	0.000207965
IGF2BP2	ENST00000348750	0.948762	+	2.55121e-06	5.63568e-05
IGF2BP2	ENST00000360482	0.97395	+	9.04349e-08	5.48664e-06
IGF2BP2	ENST00000371187	0.98837	+	1.64343e-09	4.53156e-07
IGF2BP2	MICT00000141612	0.91291	+	3.40403e-05	0.000332662
IGF2BP2	ENST00000330459	0.938193	+	6.39988e-06	0.000106224
IGF2BP2	ENST00000341360	0.957693	+	9.94089e-07	2.94835e-05
IGF2BP2	ENST00000547825	0.961712	+	6.07677e-07	2.10757e-05
IGF2BP2	ENST00000217386	0.950807	+	2.08844e-06	4.89794e-05
IGF2BP2	ENST00000297908	0.902921	+	5.75814e-05	0.000474718
IGF2BP2	ENST00000380149	0.984389	+	7.1142e-09	1.08212e-06
IGF2BP2	ENST00000549817	0.977365	+	4.50545e-08	3.46367e-06
IGF2BP2	ENST00000543264	0.900349	+	6.5332e-05	0.000515511
IGF2BP2	ENST00000571272	0.987158	+	2.69251e-09	5.67693e-07
IGF2BP2	ENST00000250535	0.947507	+	2.87331e-06	6.09435e-05
IGF2BP2	ENST00000297477	0.943245	+	4.21458e-06	8.03487e-05
IGF2BP2	ENST00000375806	0.94683	+	3.05975e-06	6.36926e-05
IGF2BP2	ENST00000288520	0.98927	+	1.10031e-09	3.57371e-07
IGF2BP2	ENST00000446837	0.960586	+	7.01023e-07	2.32528e-05
IGF2BP2	ENST00000576790	0.946503	+	3.15328e-06	6.48158e-05
IGF2BP2	ENST00000229264	0.968941	+	2.16057e-07	1.03618e-05
IGF2BP2	ENST00000599035	0.937002	+	7.02646e-06	0.000113613
IGF2BP2	ENST00000392319	0.953455	+	1.59082e-06	4.0138e-05
IGF2BP2	ENST00000375749	0.965771	+	3.49367e-07	1.43903e-05
IGF2BP2	NM_001317040	0.924325	+	1.71963e-05	0.000209614
IGF2BP2	ENST00000425478	0.9262	+	1.52173e-05	0.000192544
IGF2BP2	ENST00000291281	0.993421	+	9.60221e-11	1.35953e-07
IGF2BP2	ENST00000270570	0.936221	+	7.46281e-06	0.000118798
IGF2BP2	ENST00000368947	0.979435	+	2.79869e-08	2.50412e-06
IGF2BP2	ENST00000321355	0.969105	+	2.10474e-07	1.01404e-05
IGF2BP2	ENST00000372425	0.985645	+	4.68699e-09	8.31745e-07
IGF2BP2	ENST00000327300	0.955097	+	1.33304e-06	3.59326e-05
IGF2BP2	ENST00000238561	0.955701	+	1.24699e-06	3.46214e-05
IGF2BP2	ENST00000611648	0.961178	+	6.50589e-07	2.1967e-05
IGF2BP2	ENST00000373284	0.993105	+	1.21301e-10	1.35953e-07
IGF2BP2	ENST00000361732	0.954924	+	1.35849e-06	3.63887e-05
IGF2BP2	ENST00000283233	0.938407	+	6.29188e-06	0.000105004
IGF2BP2	ENST00000264156	0.959455	+	8.06007e-07	2.56178e-05
IGF2BP2	ENST00000492782	0.918376	+	2.48492e-05	0.000266221
IGF2BP2	ENST00000360911	0.969026	+	2.13165e-07	1.02468e-05
IGF2BP2	ENST00000369352	0.984867	+	6.0936e-09	9.8932e-07
IGF2BP2	ENST00000382110	0.95821	+	9.3563e-07	2.83975e-05
IGF2BP2	ENST00000405953	0.923683	+	1.79184e-05	0.000215334
IGF2BP2	ENST00000247992	0.938467	+	6.26202e-06	0.000104917
IGF2BP2	ENST00000541594	0.966266	+	3.25085e-07	1.37083e-05
IGF2BP2	ENST00000407325	0.912096	+	3.56114e-05	0.000343142
IGF2BP2	ENST00000554591	0.924535	+	1.6965e-05	0.000207682
IGF2BP2	ENST00000394857	0.950933	+	2.06219e-06	4.84705e-05
IGF2BP2	ENST00000294435	0.927109	+	1.43253e-05	0.000184883
IGF2BP2	ENCT00000316222	0.900722	+	6.41599e-05	0.000510189
IGF2BP2	ENST00000376521	0.904068	+	5.43665e-05	0.000456514
IGF2BP2	ENST00000311117	0.973996	+	8.96547e-08	5.47048e-06
IGF2BP2	ENST00000531405	0.90234	+	5.9265e-05	0.000483544
IGF2BP2	ENST00000332990	0.948835	+	2.53339e-06	5.61379e-05
IGF2BP2	NM_001321699	0.900273	+	6.55731e-05	0.000516413
IGF2BP2	uc004feq.3	0.946056	+	3.28482e-06	6.68102e-05
IGF2BP2	ENST00000264717	0.955516	+	1.27287e-06	3.49301e-05
IGF2BP2	ENST00000340058	0.963852	+	4.57462e-07	1.73339e-05
IGF2BP2	ENST00000420696	0.992076	+	2.42783e-10	1.86833e-07
IGF2BP2	ENST00000396613	0.972227	+	1.24219e-07	6.83523e-06
IGF2BP2	ENST00000345847	0.927693	+	1.37745e-05	0.000179631
IGF2BP2	ENST00000401475	0.932942	+	9.53565e-06	0.000140318
IGF2BP2	ENST00000446947	0.946349	+	3.19806e-06	6.54725e-05
IGF2BP2	ENST00000545087	0.955463	+	1.28043e-06	3.50474e-05
IGF2BP2	ENST00000239243	0.941514	+	4.8833e-06	8.92618e-05
IGF2BP2	ENST00000313601	0.977111	+	4.76118e-08	3.55752e-06
IGF2BP2	ENST00000367945	0.947484	+	2.8794e-06	6.09758e-05
IGF2BP2	ENST00000526054	0.9166	+	2.75887e-05	0.000285611
IGF2BP2	ENST00000296946	0.989915	+	8.0768e-10	3.07135e-07
IGF2BP2	MICT00000137377	0.938754	+	6.12023e-06	0.000103437
IGF2BP2	NM_001145643	0.946809	+	3.06574e-06	6.36926e-05
IGF2BP2	ENST00000358749	0.978956	+	3.1374e-08	2.6904e-06
IGF2BP2	ENST00000266732	0.965058	+	3.86813e-07	1.54451e-05
IGF2BP2	ENST00000391976	0.933981	+	8.83457e-06	0.000133144
IGF2BP2	ENST00000512821	0.956515	+	1.13811e-06	3.24881e-05
IGF2BP2	ENST00000612884	0.939055	+	5.97445e-06	0.000101691
IGF2BP2	ENST00000403946	0.974726	+	7.78405e-08	5.04344e-06
IGF2BP2	ENST00000291823	0.982338	+	1.31422e-08	1.5462e-06
IGF2BP2	ENST00000392204	0.955911	+	1.21825e-06	3.41799e-05
IGF2BP2	ENST00000478836	0.955351	+	1.29638e-06	3.53023e-05
IGF2BP2	ENST00000393860	0.949105	+	2.46855e-06	5.49872e-05
IGF2BP2	ENST00000376959	0.972195	+	1.24914e-07	6.85192e-06
IGF2BP2	ENST00000436368	0.945345	+	3.50291e-06	7.00418e-05
IGF2BP2	ENST00000380056	0.9392	+	5.90548e-06	0.00010129
IGF2BP2	ENST00000602122	0.927693	+	1.3775e-05	0.000179631
IGF2BP2	ENST00000257894	0.910122	+	3.96573e-05	0.000370071
IGF2BP2	HBMT00000299467	0.968927	+	2.16531e-07	1.03618e-05
IGF2BP2	ENST00000409953	0.948821	+	2.53676e-06	5.615e-05
IGF2BP2	ENST00000371521	0.956218	+	1.17703e-06	3.32868e-05
IGF2BP2	ENST00000639340	0.942928	+	4.3311e-06	8.19674e-05
IGF2BP2	ENST00000585987	0.944662	+	3.72284e-06	7.33375e-05
IGF2BP2	ENST00000397640	0.956808	+	1.10088e-06	3.1723e-05
IGF2BP2	ENST00000375026	0.900094	+	6.61422e-05	0.000519933
IGF2BP2	ENST00000337565	0.967857	+	2.56037e-07	1.16007e-05
IGF2BP2	ENST00000591382	0.982768	+	1.16244e-08	1.45613e-06
IGF2BP2	ENST00000279488	0.938041	+	6.47714e-06	0.000106923
IGF2BP2	uc001fpk.3	0.94145	+	4.90946e-06	8.93564e-05
IGF2BP2	ENST00000617690	0.942887	+	4.34643e-06	8.2127e-05
IGF2BP2	ENST00000292357	0.947336	+	2.91949e-06	6.14843e-05
IGF2BP2	ENST00000398661	0.981005	+	1.88632e-08	1.90375e-06
IGF2BP2	ENST00000409416	0.921411	+	2.06687e-05	0.000236381
IGF2BP2	ENST00000555597	0.949396	+	2.39997e-06	5.41392e-05
IGF2BP2	ENST00000342788	0.919144	+	2.3734e-05	0.000260121
IGF2BP2	ENST00000292401	0.947461	+	2.88578e-06	6.10255e-05
IGF2BP2	ENST00000355497	0.900063	+	6.62416e-05	0.000520522
IGF2BP2	ENST00000509167	0.940611	+	5.26386e-06	9.33525e-05
IGF2BP2	ENST00000268154	0.930329	+	1.14925e-05	0.000159445
IGF2BP2	ENST00000318666	0.967583	+	2.66987e-07	1.18695e-05
IGF2BP2	ENST00000381782	0.945466	+	3.4651e-06	6.94161e-05
IGF2BP2	ENST00000475075	0.974284	+	8.48351e-08	5.27898e-06
IGF2BP2	ENST00000265070	0.931861	+	1.03099e-05	0.000147945
IGF2BP2	ENST00000548645	0.903969	+	5.46394e-05	0.000457909
IGF2BP2	ENST00000426726	0.9343	+	8.62841e-06	0.000131432
IGF2BP2	ENST00000368089	0.949331	+	2.41504e-06	5.42493e-05
IGF2BP2	ENST00000334681	0.956796	+	1.10243e-06	3.17247e-05
IGF2BP2	ENST00000206020	0.983576	+	9.15733e-09	1.23421e-06
IGF2BP2	ENST00000439013	0.901346	+	6.22351e-05	0.000500868
IGF2BP2	ENST00000343587	0.961099	+	6.57171e-07	2.20733e-05
IGF2BP2	ENST00000339381	0.920139	+	2.23474e-05	0.000249025
IGF2BP2	ENST00000643666	0.966222	+	3.27213e-07	1.37165e-05
IGF2BP2	ENST00000355803	0.972567	+	1.16864e-07	6.63116e-06
IGF2BP2	ENST00000293330	0.904506	+	5.31768e-05	0.000449534
IGF2BP2	NM_001256468	0.92379	+	1.7796e-05	0.000214712
IGF2BP2	ENST00000221954	0.970783	+	1.59647e-07	8.34544e-06
IGF2BP2	ENST00000426621	0.964759	+	4.03459e-07	1.59105e-05
IGF2BP2	ENST00000269471	0.92808	+	1.34187e-05	0.000176389
IGF2BP2	ENST00000460160	0.914215	+	3.16359e-05	0.000315692
IGF2BP2	ENST00000372850	0.972718	+	1.13699e-07	6.49123e-06
IGF2BP2	ENST00000479241	0.932189	+	1.00701e-05	0.000145857
HNRNPA2B1	ENST00000317502	0.958746	+	8.77953e-07	2.7135e-05
HNRNPA2B1	ENST00000425241	0.900145	+	6.59806e-05	0.000519238
HNRNPA2B1	ENST00000375023	0.945125	+	3.5725e-06	7.09006e-05
HNRNPA2B1	ENST00000564644	0.922703	+	1.90668e-05	0.000223064
HNRNPA2B1	ENST00000403230	0.943887	+	3.98574e-06	7.72304e-05
HNRNPA2B1	NM_001350299	0.918781	+	2.42566e-05	0.000263977
HNRNPA2B1	NM_001349968	0.920143	+	2.23424e-05	0.000249025
HNRNPA2B1	ENST00000269162	0.909772	+	4.04104e-05	0.00037529
HNRNPA2B1	ENST00000394890	0.926382	+	1.50357e-05	0.000190576
HNRNPA2B1	ENST00000620366	0.933472	+	9.17259e-06	0.000136499
HNRNPA2B1	NM_031304	0.924972	+	1.64917e-05	0.000203825
HNRNPA2B1	ENST00000536218	0.900834	+	6.38128e-05	0.000508964
HNRNPA2B1	ENST00000360639	0.943812	+	4.01213e-06	7.76007e-05
HNRNPA2B1	ENST00000234454	0.907864	+	4.47212e-05	0.000400816
HNRNPA2B1	ENST00000424310	0.949799	+	2.3074e-06	5.25544e-05
HNRNPA2B1	ENST00000361644	0.922771	+	1.89858e-05	0.000222652
HNRNPA2B1	ENST00000351111	0.934916	+	8.2399e-06	0.000127151
HNRNPA2B1	ENST00000380524	0.905398	+	5.08191e-05	0.000436544
HNRNPA2B1	ENST00000455127	0.924531	+	1.69695e-05	0.000207682
HNRNPA2B1	ENST00000447182	0.927748	+	1.37239e-05	0.000179405
HNRNPA2B1	ENST00000595645	0.914738	+	3.07104e-05	0.000309063
HNRNPA2B1	ENST00000304116	0.916416	+	2.78856e-05	0.000287356
HNRNPA2B1	ENST00000402010	0.957907	+	9.69551e-07	2.91618e-05
HNRNPA2B1	ENST00000381733	0.92258	+	1.92146e-05	0.000224451
HNRNPA2B1	ENST00000238341	0.945536	+	3.44316e-06	6.93035e-05
HNRNPA2B1	ENST00000602917	0.907755	+	4.49785e-05	0.000402445
HNRNPA2B1	ENST00000315423	0.949196	+	2.44696e-06	5.46925e-05
HNRNPA2B1	NM_001351580	0.930542	+	1.13214e-05	0.000157781
HNRNPA2B1	ENST00000600114	0.904055	+	5.44034e-05	0.000456514
HNRNPA2B1	NM_001330632	0.939165	+	5.92192e-06	0.000101454
HNRNPA2B1	ENST00000360270	0.942579	+	4.46249e-06	8.37996e-05
HNRNPA2B1	ENST00000374300	0.941915	+	4.72126e-06	8.69161e-05
HNRNPA2B1	ENST00000358935	0.922255	+	1.96103e-05	0.0002277
HNRNPA2B1	ENST00000310512	0.932424	+	9.90047e-06	0.000144108
HNRNPA2B1	ENST00000338631	0.989013	+	1.23766e-09	3.7121e-07
HNRNPA2B1	ENST00000237612	0.901388	+	6.21099e-05	0.000500238
HNRNPA2B1	ENST00000323372	0.937472	+	6.77374e-06	0.000110246
HNRNPA2B1	uc021oul.2	0.906723	+	4.74648e-05	0.000416123
HNRNPA2B1	ENST00000372818	0.961817	+	5.99434e-07	2.08919e-05
HNRNPA2B1	ENST00000263246	0.963994	+	4.48624e-07	1.71209e-05
HNRNPA2B1	ENST00000589955	0.935987	+	7.59791e-06	0.000120295
HNRNPA2B1	NM_001350607	0.945683	+	3.39769e-06	6.85817e-05
HNRNPA2B1	ENST00000374088	0.920585	+	2.17464e-05	0.000245675
HNRNPA2B1	ENST00000442909	0.930284	+	1.15284e-05	0.000159517
HNRNPA2B1	ENST00000524370	0.921375	+	2.0715e-05	0.000236783
HNRNPA2B1	NM_177953	0.932951	+	9.52886e-06	0.000140318
HNRNPA2B1	ENST00000510663	0.942092	+	4.65124e-06	8.58304e-05
HNRNPA2B1	ENST00000533654	0.982674	+	1.19459e-08	1.48765e-06
HNRNPA2B1	ENST00000359564	0.912514	+	3.47963e-05	0.000336965
HNRNPA2B1	ENST00000395881	0.951203	+	2.00707e-06	4.74368e-05
HNRNPA2B1	ENST00000411641	0.904196	+	5.40174e-05	0.000453948
HNRNPA2B1	ENST00000226725	0.937323	+	6.8527e-06	0.000111311
HNRNPA2B1	ENST00000292823	0.965315	+	3.72964e-07	1.50994e-05
HNRNPA2B1	ENST00000497194	0.930765	+	1.11452e-05	0.000156348
HNRNPA2B1	ENST00000263275	0.929159	+	1.24651e-05	0.000168536
HNRNPA2B1	ENST00000439151	0.947836	+	2.78594e-06	5.96247e-05
HNRNPA2B1	ENST00000326303	0.924425	+	1.70862e-05	0.00020851
HNRNPA2B1	ENST00000394745	0.918457	+	2.47298e-05	0.000265568
HNRNPA2B1	ENST00000357096	0.901093	+	6.30115e-05	0.000504448
HNRNPA2B1	ENST00000332431	0.92236	+	1.94815e-05	0.000226451
HNRNPA2B1	ENST00000303391	0.937232	+	6.90151e-06	0.000112018
HNRNPA2B1	ENST00000402194	0.904828	+	5.23149e-05	0.000445084
HNRNPA2B1	NM_002850	0.947527	+	2.86787e-06	6.09435e-05
HNRNPA2B1	ENST00000535420	0.910667	+	3.85066e-05	0.00036187
HNRNPA2B1	ENST00000451491	0.926949	+	1.44794e-05	0.00018597
HNRNPA2B1	ENST00000373921	0.972764	+	1.12761e-07	6.45496e-06
HNRNPA2B1	ENST00000590669	0.92833	+	1.31934e-05	0.000174613
HNRNPA2B1	ENST00000396158	0.923623	+	1.79867e-05	0.000215755
HNRNPA2B1	ENST00000435406	0.902664	+	5.83215e-05	0.000478227
HNRNPA2B1	ENST00000616710	0.90832	+	4.36587e-05	0.000394614
HNRNPA2B1	ENST00000339399	0.969271	+	2.04926e-07	9.94055e-06
HNRNPA2B1	ENST00000325568	0.930095	+	1.16821e-05	0.0001606
HNRNPA2B1	ENST00000369452	0.920214	+	2.22452e-05	0.000248277
HNRNPA2B1	NM_001322935	0.921729	+	2.02652e-05	0.000233143
HNRNPA2B1	ENST00000333323	0.92591	+	1.55118e-05	0.000195342
HNRNPA2B1	ENST00000345517	0.921734	+	2.02579e-05	0.000233143
HNRNPA2B1	ENST00000233084	0.964316	+	4.29166e-07	1.67703e-05
HNRNPA2B1	uc010aev.3	0.936197	+	7.47656e-06	0.000118826
HNRNPA2B1	ENST00000393825	0.954509	+	1.42116e-06	3.71332e-05
HNRNPA2B1	ENST00000309295	0.944788	+	3.68157e-06	7.2794e-05
HNRNPA2B1	MICT00000363210	0.932392	+	9.92362e-06	0.000144347
HNRNPA2B1	NM_001290085	0.902259	+	5.95022e-05	0.000484922
[truncated: 713 more rows]

## Sheet: Expression
m6A regulators	Differentially expressed mRNAs	PCC	PCC_type	p value	FDR
METTL3	ENST00000222145	-0.906178	-	4.88229e-05	0.000424018
METTL3	ENST00000272298	-0.911267	-	3.72688e-05	0.000354303
METTL3	NM_001349968	-0.915343	-	2.96682e-05	0.000301567
METTL3	ENST00000394890	-0.909011	-	4.209e-05	0.000385375
METTL3	ENST00000297504	-0.93313	-	9.40522e-06	0.000139128
METTL3	NM_031304	-0.93948	-	5.77335e-06	9.96331e-05
METTL3	ENST00000570791	-0.921087	-	2.10865e-05	0.000240126
METTL3	ENST00000391834	-0.902301	-	5.93811e-05	0.00048412
METTL3	ENST00000424310	-0.916667	-	2.7482e-05	0.000285061
METTL3	ENST00000279550	-0.903124	-	5.70009e-05	0.000471209
METTL3	ENST00000455127	-0.909941	-	4.0047e-05	0.00037289
METTL3	ENST00000447182	-0.901635	-	6.13611e-05	0.000496084
METTL3	ENST00000504030	-0.938622	-	6.18535e-06	0.000104206
METTL3	FTMT26600004455	-0.918719	-	2.43461e-05	0.000263977
METTL3	ENST00000304116	-0.960801	-	6.82418e-07	2.27419e-05
METTL3	ENST00000350061	-0.918465	-	2.47189e-05	0.000265568
METTL3	NM_001127195	-0.902366	-	5.91902e-05	0.000483489
METTL3	ENST00000595564	-0.936531	-	7.2872e-06	0.000117137
METTL3	ENST00000238341	-0.922451	-	1.93712e-05	0.000225864
METTL3	ENST00000587760	-0.974524	-	8.09851e-08	5.14799e-06
METTL3	NM_001350607	-0.903046	-	5.72253e-05	0.000472782
METTL3	ENST00000493585	-0.903443	-	5.61005e-05	0.000467154
METTL3	ENST00000394805	-0.936031	-	7.57244e-06	0.000119982
METTL3	ENST00000510663	-0.923685	-	1.79156e-05	0.000215334
METTL3	ENST00000302386	-0.911638	-	3.65184e-05	0.000348883
METTL3	ENST00000309234	-0.913467	-	3.2997e-05	0.000325057
METTL3	ENST00000332431	-0.939062	-	5.97121e-06	0.000101691
METTL3	ENST00000451491	-0.918367	-	2.48631e-05	0.000266221
METTL3	ENST00000411948	-0.93099	-	1.09696e-05	0.000154701
METTL3	NM_001322935	-0.916409	-	2.78966e-05	0.000287356
METTL3	ENST00000461166	-0.918307	-	2.49518e-05	0.00026659
METTL3	ENST00000289104	-0.913155	-	3.35783e-05	0.000329213
METTL3	ENST00000526600	-0.910667	-	3.85058e-05	0.00036187
METTL3	ENST00000289382	-0.911081	-	3.76479e-05	0.000356864
METTL3	ENST00000555228	-0.917034	-	2.6898e-05	0.000280506
METTL3	ENST00000541240	-0.905249	-	5.12072e-05	0.000438816
METTL3	ENST00000398063	-0.933987	-	8.83087e-06	0.000133144
METTL3	ENST00000256216	-0.929702	-	1.20055e-05	0.000163673
METTL3	ENST00000448157	-0.93362	-	9.07318e-06	0.000135874
METTL3	ENST00000433881	-0.903263	-	5.66063e-05	0.000469771
METTL3	ENST00000356289	-0.900586	-	6.45873e-05	0.000511772
METTL3	ENST00000261275	-0.917396	-	2.6334e-05	0.00027652
METTL3	ENST00000565677	-0.925773	-	1.56513e-05	0.000196602
METTL3	MICT00000343740	-0.911935	-	3.59288e-05	0.000345263
METTL3	ENST00000558774	-0.922284	-	1.9575e-05	0.000227414
METTL3	ENST00000553300	-0.914007	-	3.20101e-05	0.000318381
METTL3	ENST00000349015	-0.919302	-	2.35087e-05	0.000258851
METTL3	ENST00000448933	-0.921662	-	2.03495e-05	0.000233987
METTL3	ENST00000611185	-0.928456	-	1.30805e-05	0.000173715
METTL3	ENST00000338145	-0.903605	-	5.56483e-05	0.000464545
METTL3	ENST00000245185	-0.90256	-	5.86227e-05	0.000479821
METTL3	ENST00000529052	-0.928676	-	1.28852e-05	0.00017214
METTL3	ENST00000293825	-0.906867	-	4.71115e-05	0.000414737
METTL3	ENST00000509594	-0.902356	-	5.92179e-05	0.000483509
METTL3	ENST00000392035	-0.922363	-	1.94788e-05	0.000226451
METTL3	ENST00000306627	-0.907625	-	4.52844e-05	0.000404671
METTL3	ENST00000309428	-0.901933	-	6.04667e-05	0.000490155
METTL3	ENST00000381843	-0.902825	-	5.78581e-05	0.000476077
METTL3	ENST00000360029	-0.919234	-	2.36058e-05	0.000259517
METTL3	ENST00000337288	-0.909925	-	4.00815e-05	0.000373049
METTL3	uc001oxy.3	-0.915576	-	2.92737e-05	0.000298412
METTL3	ENST00000371588	-0.928247	-	1.32673e-05	0.000175156
METTL3	ENST00000642900	-0.900833	-	6.38147e-05	0.000508964
METTL3	ENST00000457095	-0.924734	-	1.67481e-05	0.000206276
METTL3	ENST00000460732	-0.948512	-	2.61304e-06	5.73657e-05
METTL3	ENST00000354883	-0.90034	-	6.53602e-05	0.000515511
METTL3	ENST00000373913	-0.928451	-	1.30847e-05	0.000173715
METTL3	ENST00000371064	-0.937941	-	6.52874e-06	0.000107608
METTL3	NM_001320800	0.925109	+	1.63462e-05	0.000202652
METTL3	ENST00000314250	0.917784	+	2.5738e-05	0.000271601
METTL3	ENST00000371712	0.923597	+	1.80175e-05	0.000215755
METTL3	ENST00000306052	0.924039	+	1.75152e-05	0.000212165
METTL3	MICT00000272457	0.900403	+	6.51604e-05	0.000514527
METTL3	ENST00000636954	0.920574	+	2.17615e-05	0.000245675
METTL3	ENST00000286749	0.954867	+	1.367e-06	3.64542e-05
METTL3	ENST00000531382	0.93022	+	1.15801e-05	0.000159921
METTL3	NM_001324112	0.928476	+	1.30622e-05	0.000173633
METTL3	ENST00000527174	0.906838	+	4.71834e-05	0.000414737
METTL3	ENST00000537465	0.936292	+	7.42244e-06	0.000118474
METTL3	ENST00000458408	0.905866	+	4.96122e-05	0.000428217
METTL3	ENST00000564528	0.902389	+	5.91219e-05	0.000483116
METTL3	uc004dye.1	0.918614	+	2.44995e-05	0.000264828
METTL3	ENST00000299106	0.913373	+	3.31702e-05	0.000326112
METTL3	ENST00000392583	0.920216	+	2.22431e-05	0.000248277
METTL3	ENST00000260605	0.919558	+	2.31495e-05	0.000256088
METTL3	uc002slp.2	0.917228	+	2.65948e-05	0.000277955
METTL3	HBMT00000387841	0.922125	+	1.97704e-05	0.00022881
METTL3	ENST00000224862	0.904758	+	5.25017e-05	0.000446139
METTL3	ENST00000402502	0.900664	+	6.43424e-05	0.000510877
METTL3	ENST00000372584	0.904255	+	5.38552e-05	0.000453535
METTL3	ENCT00000213630	0.913094	+	3.36917e-05	0.000330021
METTL3	ENST00000330070	0.932033	+	1.01833e-05	0.000146871
METTL3	ENST00000563544	0.916557	+	2.76577e-05	0.000286047
METTL3	HBMT00000770827	0.914459	+	3.12008e-05	0.000312816
METTL3	ENST00000561043	0.925205	+	1.62443e-05	0.000202058
METTL3	ENST00000323959	0.906268	+	4.85973e-05	0.000422827
METTL3	ENST00000380843	0.91751	+	2.61569e-05	0.000275203
METTL3	ENST00000455086	0.939805	+	5.62302e-06	9.79888e-05
METTL3	ENST00000525139	0.930664	+	1.12248e-05	0.000157052
METTL3	ENST00000566860	0.906625	+	4.77074e-05	0.000416954
METTL3	ENST00000244303	0.918927	+	2.40455e-05	0.00026259
METTL3	ENST00000353442	0.917479	+	2.62049e-05	0.000275572
METTL3	ENST00000637650	0.922507	+	1.9303e-05	0.00022536
METTL3	ENST00000308020	0.922947	+	1.87755e-05	0.000221814
METTL3	ENST00000449662	0.906622	+	4.77162e-05	0.000416954
METTL3	ENST00000618547	0.916096	+	2.8408e-05	0.000291401
METTL3	ENST00000324464	0.907744	+	4.50046e-05	0.000402509
METTL3	NM_001350492	0.902206	+	5.96596e-05	0.000485275
METTL3	ENST00000274787	0.906661	+	4.76177e-05	0.000416777
METTL3	ENST00000319165	0.908353	+	4.35838e-05	0.000394105
METTL3	NM_001353682	0.913453	+	3.30222e-05	0.000325057
METTL3	ENST00000604729	0.908111	+	4.41447e-05	0.000397825
METTL3	ENST00000422745	0.945486	+	3.45889e-06	6.93569e-05
METTL3	ENST00000259008	0.940663	+	5.24144e-06	9.31691e-05
METTL3	ENST00000644474	0.904559	+	5.30345e-05	0.000449137
METTL3	uc011efa.2	0.947728	+	2.81434e-06	6.00515e-05
METTL3	ENST00000636508	0.909164	+	4.17467e-05	0.000383805
METTL3	ENST00000402530	0.903042	+	5.72356e-05	0.000472782
METTL3	ENST00000566304	0.907175	+	4.6363e-05	0.000411204
METTL3	ENST00000315456	0.909447	+	4.11218e-05	0.000379086
METTL3	ENST00000540636	0.901923	+	6.04988e-05	0.000490229
METTL3	ENST00000582783	0.900109	+	6.60941e-05	0.000519933
METTL3	ENST00000398706	0.91883	+	2.41858e-05	0.000263581
METTL3	uc001cio.3	0.939072	+	5.96624e-06	0.000101691
METTL3	ENST00000317243	0.922849	+	1.88922e-05	0.00022227
METTL3	ENST00000227618	0.914982	+	3.02859e-05	0.000305658
METTL3	NM_001352595	0.90157	+	6.15581e-05	0.000496921
METTL3	NM_001318119	0.90021	+	6.5773e-05	0.000517795
METTL3	ENST00000611678	0.913739	+	3.24962e-05	0.000321714
METTL3	ENST00000611091	0.91365	+	3.26591e-05	0.000323026
METTL3	ENST00000320743	0.9459	+	3.33184e-06	6.76373e-05
METTL3	ENST00000502396	0.914383	+	3.13364e-05	0.000313584
METTL3	ENST00000430889	0.906837	+	4.71858e-05	0.000414737
METTL3	ENST00000367963	0.91482	+	3.05675e-05	0.000307916
METTL3	ENST00000580261	0.909452	+	4.11095e-05	0.000379086
METTL3	HBMT00000746090	0.923577	+	1.80403e-05	0.000215755
METTL3	ENST00000344824	0.923573	+	1.80441e-05	0.000215755
METTL3	ENST00000326799	0.901421	+	6.20077e-05	0.000499793
METTL3	ENST00000367202	0.90321	+	5.67569e-05	0.00047012
METTL3	ENST00000374847	0.901217	+	6.263e-05	0.000502905
METTL3	ENST00000548055	0.918915	+	2.40618e-05	0.000262632
METTL3	ENST00000400169	0.918338	+	2.4906e-05	0.000266251
METTL3	ENST00000397789	0.902207	+	5.96563e-05	0.000485275
METTL3	ENST00000233379	0.910807	+	3.82149e-05	0.000360547
METTL3	ENST00000332127	0.918341	+	2.4901e-05	0.000266251
METTL3	NM_182524	0.929758	+	1.19594e-05	0.000163254
METTL3	ENST00000472493	0.904053	+	5.44087e-05	0.000456514
METTL3	ENST00000252211	0.920792	+	2.14724e-05	0.000243609
METTL3	ENCT00000096266	0.923832	+	1.77492e-05	0.000214269
METTL3	ENST00000313835	0.909889	+	4.01589e-05	0.000373326
METTL3	ENST00000442966	0.9147	+	3.07778e-05	0.000309303
METTL3	ENST00000398356	0.904499	+	5.31967e-05	0.000449534
METTL3	ENST00000186436	0.918216	+	2.50872e-05	0.000266982
METTL3	ENST00000254900	0.912902	+	3.40551e-05	0.000332662
METTL3	ENST00000312553	0.917647	+	2.59463e-05	0.000273528
METTL3	ENST00000407075	0.900097	+	6.61334e-05	0.000519933
METTL3	ENST00000449296	0.911149	+	3.75086e-05	0.000356105
METTL3	ENST00000382487	0.939382	+	5.81906e-06	0.000100094
METTL3	ENST00000366942	0.901225	+	6.26058e-05	0.000502901
METTL3	ENST00000323469	0.923883	+	1.76911e-05	0.000213931
METTL3	ENST00000354232	0.913055	+	3.37663e-05	0.000330599
METTL3	ENST00000415500	0.927961	+	1.35275e-05	0.000177382
METTL3	ENST00000441634	0.907225	+	4.62426e-05	0.000410649
METTL3	ENST00000380034	0.941405	+	4.92785e-06	8.96145e-05
METTL3	ENST00000392052	0.904947	+	5.20013e-05	0.000443302
METTL3	ENST00000280357	0.905416	+	5.07701e-05	0.000436299
METTL3	ENST00000540656	0.904293	+	5.37518e-05	0.000452966
METTL3	ENST00000235310	0.903944	+	5.47067e-05	0.000458292
METTL3	ENST00000367749	0.9	+	6.64436e-05	0.000521724
METTL3	MICT00000186929	0.909117	+	4.18513e-05	0.000384148
METTL3	ENST00000393964	0.923442	+	1.8196e-05	0.000216555
METTL3	ENST00000418068	0.923025	+	1.86835e-05	0.000221036
METTL3	ENST00000613246	0.901395	+	6.20872e-05	0.000500238
METTL3	ENST00000329615	0.911468	+	3.68602e-05	0.000351347
METTL3	ENST00000543764	0.934364	+	8.587e-06	0.000131177
METTL3	ENST00000439329	0.901148	+	6.28418e-05	0.000503575
METTL3	ENST00000358038	0.925542	+	1.58908e-05	0.000199055
METTL3	ENST00000338862	0.925132	+	1.63215e-05	0.000202612
METTL3	ENST00000244360	0.92779	+	1.36852e-05	0.000179009
METTL3	ENST00000543200	0.907956	+	4.45053e-05	0.000400008
METTL3	ENST00000374139	0.911233	+	3.73385e-05	0.000354807
METTL3	ENST00000253392	0.943268	+	4.20611e-06	8.02769e-05
METTL3	ENST00000369230	0.9034	+	5.62222e-05	0.000467494
METTL3	ENST00000432564	0.941305	+	4.96908e-06	9.01426e-05
METTL3	ENST00000539115	0.901607	+	6.14456e-05	0.00049639
METTL3	ENST00000367249	0.901498	+	6.17759e-05	0.000498491
METTL3	ENST00000265808	0.902888	+	5.76755e-05	0.000475125
METTL3	ENST00000280979	0.912971	+	3.3925e-05	0.000332001
METTL3	ENST00000570176	0.90284	+	5.7813e-05	0.000475891
METTL3	ENST00000375479	0.901844	+	6.07348e-05	0.000491581
METTL3	NM_002075	0.901315	+	6.2332e-05	0.000501458
METTL3	ENST00000575882	0.904676	+	5.27213e-05	0.000447465
METTL3	ENST00000409069	0.900598	+	6.45472e-05	0.00051174
METTL3	ENST00000263915	0.90821	+	4.39127e-05	0.000396238
METTL3	ENST00000450660	0.908567	+	4.30931e-05	0.000391423
METTL3	ENST00000536708	0.900788	+	6.3956e-05	0.000509519
METTL3	ENST00000295453	0.901144	+	6.28552e-05	0.000503575
METTL3	ENST00000218197	0.919533	+	2.31841e-05	0.000256337
METTL3	ENST00000336509	0.920618	+	2.17023e-05	0.000245433
METTL3	ENST00000220809	0.914041	+	3.19485e-05	0.000318066
METTL3	MICT00000236128	0.906949	+	4.69118e-05	0.000414002
METTL3	ENST00000367295	0.916521	+	2.77155e-05	0.000286228
METTL3	ENST00000413687	0.913354	+	3.32068e-05	0.000326321
METTL3	ENST00000256412	0.906686	+	4.75571e-05	0.000416761
METTL3	ENST00000611869	0.938963	+	6.01874e-06	0.000102045
METTL3	ENST00000341360	0.900807	+	6.38952e-05	0.000509415
METTL3	ENST00000297477	0.903004	+	5.73428e-05	0.000473301
METTL3	ENST00000610261	0.913932	+	3.21452e-05	0.000319278
METTL3	ENST00000234961	0.903234	+	5.66896e-05	0.000470095
METTL3	ENST00000264156	0.910538	+	3.87756e-05	0.000363436
METTL3	ENST00000507735	0.914288	+	3.15048e-05	0.000314974
METTL3	ENST00000554591	0.9174	+	2.63274e-05	0.00027652
METTL3	ENCT00000316222	0.905595	+	5.03086e-05	0.000433033
METTL3	ENST00000637012	0.919642	+	2.30323e-05	0.000255056
METTL3	ENST00000458535	0.931543	+	1.05473e-05	0.000150641
METTL3	ENST00000403946	0.913444	+	3.30393e-05	0.000325057
METTL3	ENST00000409953	0.933049	+	9.46112e-06	0.000139719
METTL3	ENST00000428279	0.900729	+	6.41384e-05	0.000510189
METTL3	ENST00000555597	0.928949	+	1.26462e-05	0.000169799
METTL3	ENST00000292401	0.932124	+	1.01175e-05	0.000146232
METTL3	ENST00000426621	0.906264	+	4.86068e-05	0.000422827
YTHDC1	ENST00000261173	0.946741	+	3.08514e-06	6.39708e-05
YTHDC1	ENST00000558678	0.946709	+	3.09409e-06	6.4094e-05
YTHDC1	ENST00000265689	0.900318	+	6.54321e-05	0.000515511
YTHDC1	ENST00000252818	0.906319	+	4.84701e-05	0.000421983
YTHDC1	ENST00000355867	0.941256	+	4.98966e-06	9.01993e-05
YTHDC1	ENST00000435893	0.919588	+	2.31069e-05	0.000255749
YTHDC1	uc011agy.1	0.957217	+	1.05051e-06	3.08985e-05
YTHDC1	ENST00000308482	0.94039	+	5.36034e-06	9.4572e-05
YTHDC1	ENST00000440884	0.928623	+	1.29319e-05	0.000172332
YTHDC1	ENST00000389341	0.902213	+	5.96388e-05	0.000485275
YTHDC1	ENST00000295927	0.907188	+	4.63326e-05	0.000411204
YTHDC1	ENST00000375398	0.935207	+	8.06158e-06	0.000125399
YTHDC1	ENST00000504342	0.90876	+	4.26555e-05	0.000388515
YTHDC1	ENST00000429436	0.900862	+	6.37233e-05	0.000508905
YTHDC1	uc003qju.1	0.94283	+	4.36759e-06	8.2402e-05
YTHDC1	ENST00000335044	0.904922	+	5.20667e-05	0.000443504
YTHDC1	ENST00000536188	0.901152	+	6.28292e-05	0.000503575
YTHDC1	ENST00000339754	0.906137	+	4.89263e-05	0.00042425
YTHDC1	ENST00000216832	0.917349	+	2.64059e-05	0.000276944
YTHDC1	ENST00000263401	0.910433	+	3.89968e-05	0.000365027
YTHDC1	ENST00000290551	0.925919	+	1.55026e-05	0.000195342
YTHDC1	NM_001300937	0.94399	+	3.94998e-06	7.67471e-05
YTHDC1	ENST00000323144	0.927669	+	1.3797e-05	0.000179699
YTHDC1	ENST00000265068	0.906091	+	4.9043e-05	0.000424541
YTHDC1	ENST00000366839	-0.9096	-	4.07849e-05	0.00037742
YTHDC1	ENST00000377091	-0.90325	-	5.66441e-05	0.000469901
YTHDC1	NM_001287585	-0.933017	-	9.48309e-06	0.000139917
YTHDC1	ENST00000413364	-0.906554	-	4.78841e-05	0.000417907
YTHDC1	ENST00000361831	-0.902486	-	5.88399e-05	0.000481212
YTHDC1	ENST00000391929	-0.906178	-	4.88233e-05	0.000424018
YTHDC1	ENST00000551171	-0.911466	-	3.68657e-05	0.000351347
YTHDC1	NM_001130112	-0.901291	-	6.24041e-05	0.000501848
YTHDC1	ENST00000537247	-0.913784	-	3.24138e-05	0.000321196
YTHDC1	ENST00000311856	-0.912158	-	3.54898e-05	0.00034228
YTHDC1	ENST00000426572	-0.920907	-	2.13209e-05	0.000242149
YTHDC1	ENST00000533455	-0.905111	-	5.15672e-05	0.000440829
YTHDC1	ENST00000401975	-0.922099	-	1.98024e-05	0.000228987
YTHDC1	ENST00000406486	-0.913816	-	3.23558e-05	0.000320771
YTHDC1	ENST00000377891	-0.904253	-	5.3862e-05	0.000453535
YTHDC1	ENST00000552285	-0.913755	-	3.24679e-05	0.000321583
YTHDC1	ENST00000435505	-0.924212	-	1.73213e-05	0.000210244
IGF2BP2	ENST00000452476	-0.940814	-	5.1761e-06	9.24707e-05
IGF2BP2	ENST00000218348	-0.907176	-	4.63605e-05	0.000411204
IGF2BP2	ENST00000367837	-0.903297	-	5.65129e-05	0.000469361
IGF2BP2	ENST00000545418	-0.947703	-	2.82106e-06	6.00746e-05
IGF2BP2	ENST00000373383	-0.930149	-	1.16381e-05	0.000160217
IGF2BP2	ENST00000400199	-0.95394	-	1.5109e-06	3.87646e-05
IGF2BP2	ENST00000593490	-0.940727	-	5.21371e-06	9.29865e-05
IGF2BP2	ENST00000302517	-0.911975	-	3.58498e-05	0.000344806
IGF2BP2	ENST00000368533	-0.971055	-	1.52424e-07	8.09441e-06
IGF2BP2	ENST00000592576	-0.948437	-	2.63171e-06	5.7716e-05
IGF2BP2	ENST00000534313	-0.906747	-	4.74077e-05	0.000415965
IGF2BP2	ENST00000279550	-0.929231	-	1.24037e-05	0.000167812
IGF2BP2	ENST00000380524	-0.933331	-	9.26828e-06	0.000137635
IGF2BP2	ENST00000270586	-0.928647	-	1.29109e-05	0.000172267
IGF2BP2	ENST00000253381	-0.910031	-	3.98527e-05	0.000371406
IGF2BP2	NM_001291429	-0.903627	-	5.55863e-05	0.000464382
IGF2BP2	ENST00000404933	-0.91654	-	2.76849e-05	0.000286073
IGF2BP2	NM_001173539	-0.94869	-	2.56903e-06	5.66918e-05
IGF2BP2	NM_001329126	-0.96332	-	4.91662e-07	1.8177e-05
IGF2BP2	ENST00000249364	-0.936699	-	7.19344e-06	0.000115873
IGF2BP2	ENST00000374514	-0.943777	-	4.02426e-06	7.77646e-05
IGF2BP2	NM_001127195	-0.945723	-	3.38557e-06	6.8402e-05
IGF2BP2	ENST00000402441	-0.931873	-	1.03014e-05	0.000147921
IGF2BP2	uc002kyz.4	-0.948402	-	2.64062e-06	5.77923e-05
IGF2BP2	ENST00000275169	-0.933126	-	9.40806e-06	0.000139128
IGF2BP2	ENST00000368732	-0.907888	-	4.46652e-05	0.000400816
IGF2BP2	ENST00000395956	-0.946476	-	3.16128e-06	6.49176e-05
IGF2BP2	ENST00000306434	-0.901179	-	6.27472e-05	0.000503467
IGF2BP2	ENST00000603197	-0.942132	-	4.63547e-06	8.56135e-05
IGF2BP2	ENST00000307741	-0.90805	-	4.42862e-05	0.00039869
IGF2BP2	ENST00000334344	-0.909724	-	4.05157e-05	0.000375817
IGF2BP2	ENST00000336787	-0.939866	-	5.59511e-06	9.76621e-05
IGF2BP2	ENST00000301071	-0.927493	-	1.39611e-05	0.00018095
IGF2BP2	ENST00000237612	-0.904519	-	5.31415e-05	0.000449534
IGF2BP2	ENST00000005340	-0.961733	-	6.06004e-07	2.1052e-05
IGF2BP2	ENST00000465259	-0.905676	-	5.00987e-05	0.000431574
IGF2BP2	ENST00000547649	-0.912623	-	3.45865e-05	0.000335638
IGF2BP2	ENST00000452463	-0.907027	-	4.67216e-05	0.000412794
IGF2BP2	ENST00000493585	-0.965578	-	3.59209e-07	1.4678e-05
IGF2BP2	ENST00000372987	-0.931924	-	1.02632e-05	0.000147474
IGF2BP2	uc021sbb.2	-0.91895	-	2.40119e-05	0.000262492
IGF2BP2	ENST00000616623	-0.947709	-	2.81941e-06	6.00746e-05
IGF2BP2	ENST00000378119	-0.964404	-	4.23933e-07	1.66255e-05
IGF2BP2	ENST00000299252	-0.918755	-	2.42941e-05	0.000263977
IGF2BP2	ENST00000448552	-0.934632	-	8.41709e-06	0.000128951
IGF2BP2	NM_001355514	-0.953741	-	1.54336e-06	3.93723e-05
IGF2BP2	ENST00000394524	-0.910755	-	3.83233e-05	0.000360945
IGF2BP2	ENST00000521381	-0.935372	-	7.96159e-06	0.000124389
IGF2BP2	ENST00000302386	-0.961267	-	6.4333e-07	2.18148e-05
IGF2BP2	ENST00000216185	-0.912387	-	3.50423e-05	0.000338578
IGF2BP2	uc009xhu.3	-0.936856	-	7.10629e-06	0.000114643
IGF2BP2	ENST00000504734	-0.907138	-	4.64523e-05	0.000411653
IGF2BP2	ENST00000432233	-0.956608	-	1.1263e-06	3.22372e-05
IGF2BP2	ENST00000416445	-0.920493	-	2.18701e-05	0.000245913
IGF2BP2	ENST00000347900	-0.900541	-	6.47285e-05	0.000512414
IGF2BP2	HBMT00001236177	-0.937573	-	6.72031e-06	0.000109882
IGF2BP2	ENST00000372876	-0.961525	-	6.2239e-07	2.14116e-05
IGF2BP2	ENST00000433050	-0.911078	-	3.76555e-05	0.000356864
IGF2BP2	ENST00000417647	-0.905957	-	4.9383e-05	0.00042679
IGF2BP2	ENST00000418622	-0.948618	-	2.58678e-06	5.69065e-05
IGF2BP2	ENST00000286835	-0.906001	-	4.92701e-05	0.000426142
IGF2BP2	ENST00000361906	-0.906136	-	4.89297e-05	0.00042425
IGF2BP2	ENST00000451491	-0.905356	-	5.09283e-05	0.000437089
IGF2BP2	ENST00000508775	-0.935451	-	7.91411e-06	0.00012392
IGF2BP2	ENST00000326005	-0.942398	-	4.53174e-06	8.45038e-05
IGF2BP2	ENST00000411948	-0.920214	-	2.22453e-05	0.000248277
IGF2BP2	ENST00000371106	-0.913163	-	3.35631e-05	0.000329213
IGF2BP2	ENST00000295470	-0.909449	-	4.11161e-05	0.000379086
IGF2BP2	ENST00000323544	-0.929546	-	1.21366e-05	0.000164826
IGF2BP2	NM_001345923	-0.954862	-	1.36778e-06	3.64542e-05
IGF2BP2	ENST00000216951	-0.902708	-	5.81931e-05	0.000477542
IGF2BP2	ENST00000360187	-0.912335	-	3.51441e-05	0.000339408
IGF2BP2	ENST00000616356	-0.947848	-	2.78275e-06	5.96163e-05
IGF2BP2	ENST00000221957	-0.910161	-	3.95745e-05	0.000369461
IGF2BP2	ENST00000439930	-0.960269	-	7.29283e-07	2.37827e-05
IGF2BP2	ENST00000289528	-0.918153	-	2.51808e-05	0.000267711
IGF2BP2	ENST00000471115	-0.973688	-	9.50417e-08	5.66922e-06
IGF2BP2	ENST00000318948	-0.93061	-	1.12676e-05	0.000157443
IGF2BP2	ENST00000598494	-0.911659	-	3.64768e-05	0.000348798
IGF2BP2	ENST00000372538	-0.9259	-	1.55215e-05	0.000195349
IGF2BP2	NM_006866	-0.914849	-	3.0517e-05	0.000307553
IGF2BP2	ENST00000610535	-0.942485	-	4.49832e-06	8.41755e-05
IGF2BP2	ENST00000545170	-0.923603	-	1.80105e-05	0.000215755
IGF2BP2	ENST00000613414	-0.966222	-	3.27197e-07	1.37165e-05
IGF2BP2	ENST00000375751	-0.921337	-	2.07631e-05	0.000236958
IGF2BP2	ENST00000448301	-0.969348	-	2.02409e-07	9.86339e-06
IGF2BP2	ENST00000307961	-0.920317	-	2.21061e-05	0.000247633
IGF2BP2	ENST00000506786	-0.92498	-	1.64834e-05	0.000203825
IGF2BP2	ENST00000250124	-0.90222	-	5.96169e-05	0.000485275
IGF2BP2	ENST00000373703	-0.916778	-	2.73045e-05	0.000283633
IGF2BP2	ENST00000620284	-0.930908	-	1.10331e-05	0.000155294
IGF2BP2	ENST00000555228	-0.933547	-	9.12231e-06	0.000136124
IGF2BP2	ENST00000303296	-0.909102	-	4.18865e-05	0.000384305
IGF2BP2	NM_001252122	-0.925	-	1.64617e-05	0.000203691
IGF2BP2	ENST00000319006	-0.965875	-	3.44128e-07	1.4202e-05
IGF2BP2	ENST00000552296	-0.95901	-	8.50613e-07	2.65849e-05
IGF2BP2	ENST00000441607	-0.939882	-	5.58794e-06	9.7617e-05
IGF2BP2	ENST00000255198	-0.91729	-	2.64976e-05	0.000277502
IGF2BP2	ENST00000396376	-0.942249	-	4.58976e-06	8.49966e-05
IGF2BP2	ENST00000322157	-0.903015	-	5.7313e-05	0.000473238
IGF2BP2	ENST00000324856	-0.958204	-	9.36276e-07	2.83975e-05
IGF2BP2	ENST00000355630	-0.948672	-	2.57328e-06	5.6712e-05
IGF2BP2	ENST00000301873	-0.933162	-	9.38365e-06	0.00013896
IGF2BP2	ENST00000260130	-0.922702	-	1.9068e-05	0.000223064
IGF2BP2	ENST00000356098	-0.900858	-	6.37356e-05	0.000508905
IGF2BP2	ENST00000448157	-0.922383	-	1.94542e-05	0.000226451
IGF2BP2	NM_001042465	-0.912628	-	3.45784e-05	0.000335638
IGF2BP2	ENST00000428599	-0.909586	-	4.0817e-05	0.00037742
IGF2BP2	ENST00000344610	-0.930561	-	1.13066e-05	0.000157738
IGF2BP2	ENST00000367569	-0.967261	-	2.80361e-07	1.22092e-05
IGF2BP2	ENST00000356289	-0.902057	-	6.00989e-05	0.000487731
IGF2BP2	ENST00000263650	-0.955138	-	1.32706e-06	3.59326e-05
IGF2BP2	ENST00000261275	-0.921575	-	2.04595e-05	0.000234871
IGF2BP2	ENST00000456829	-0.954606	-	1.40643e-06	3.70431e-05
IGF2BP2	ENST00000361113	-0.90161	-	6.14358e-05	0.00049639
IGF2BP2	ENST00000306336	-0.928662	-	1.28974e-05	0.000172194
IGF2BP2	ENST00000618760	-0.910607	-	3.86315e-05	0.000362564
IGF2BP2	ENST00000396183	-0.922913	-	1.88158e-05	0.000222071
IGF2BP2	MICT00000042171	-0.962303	-	5.62756e-07	1.99731e-05
IGF2BP2	MICT00000271705	-0.929099	-	1.25164e-05	0.000168694
IGF2BP2	ENST00000395997	-0.976431	-	5.50595e-08	3.92138e-06
IGF2BP2	ENST00000246006	-0.92045	-	2.19278e-05	0.000246283
IGF2BP2	ENST00000394936	-0.920053	-	2.24639e-05	0.000250193
IGF2BP2	ENST00000367870	-0.909457	-	4.11001e-05	0.000379086
IGF2BP2	ENST00000607016	-0.934101	-	8.75639e-06	0.000132623
IGF2BP2	NM_001042466	-0.911786	-	3.6224e-05	0.000346848
IGF2BP2	ENST00000244763	-0.919487	-	2.32478e-05	0.000256774
IGF2BP2	ENST00000314397	-0.963209	-	4.99068e-07	1.84188e-05
IGF2BP2	ENST00000263285	-0.90043	-	6.50761e-05	0.00051421
IGF2BP2	ENST00000262291	-0.930415	-	1.14234e-05	0.000158995
IGF2BP2	ENST00000238823	-0.906152	-	4.88883e-05	0.000424236
IGF2BP2	ENST00000252445	-0.91346	-	3.30102e-05	0.000325057
IGF2BP2	ENST00000490107	-0.913962	-	3.20903e-05	0.000318882
IGF2BP2	NM_001353163	-0.949197	-	2.44673e-06	5.46925e-05
IGF2BP2	ENST00000222330	-0.948108	-	2.71541e-06	5.8527e-05
IGF2BP2	ENST00000400090	-0.90119	-	6.2713e-05	0.000503383
IGF2BP2	ENST00000295324	-0.903641	-	5.55462e-05	0.000464229
IGF2BP2	ENST00000320934	-0.909036	-	4.20334e-05	0.000385321
IGF2BP2	ENST00000529721	-0.903998	-	5.45582e-05	0.000457408
IGF2BP2	ENST00000618250	-0.901871	-	6.06532e-05	0.000491106
IGF2BP2	ENST00000054950	-0.904334	-	5.36427e-05	0.000452405
IGF2BP2	ENST00000509594	-0.92058	-	2.1753e-05	0.000245675
IGF2BP2	ENST00000260010	-0.924558	-	1.69399e-05	0.000207682
IGF2BP2	ENST00000395958	-0.943018	-	4.29782e-06	8.17161e-05
IGF2BP2	ENST00000248958	-0.932709	-	9.69837e-06	0.000142286
IGF2BP2	ENST00000367440	-0.953647	-	1.55887e-06	3.96136e-05
IGF2BP2	ENST00000426700	-0.906103	-	4.90125e-05	0.000424449
IGF2BP2	ENST00000317269	-0.928305	-	1.32155e-05	0.000174698
IGF2BP2	ENST00000227214	-0.91505	-	3.01691e-05	0.000304913
IGF2BP2	ENST00000456319	-0.93948	-	5.77353e-06	9.96331e-05
IGF2BP2	ENST00000614096	-0.936419	-	7.35021e-06	0.000118041
IGF2BP2	NM_001318740	-0.94314	-	4.25277e-06	8.10042e-05
IGF2BP2	ENST00000306627	-0.916651	-	2.75073e-05	0.000285184
IGF2BP2	ENST00000446197	-0.945724	-	3.38516e-06	6.8402e-05
IGF2BP2	ENST00000452673	-0.918365	-	2.48656e-05	0.000266221
IGF2BP2	NM_001005335	-0.905156	-	5.14495e-05	0.000440183
IGF2BP2	ENST00000342771	-0.90261	-	5.84767e-05	0.000479315
IGF2BP2	ENST00000405975	-0.961897	-	5.93255e-07	2.07341e-05
IGF2BP2	ENST00000230085	-0.942282	-	4.57667e-06	8.49966e-05
IGF2BP2	ENST00000373218	-0.92529	-	1.61542e-05	0.000201446
IGF2BP2	NM_001322924	-0.98118	-	1.80154e-08	1.85332e-06
IGF2BP2	NM_006077	-0.969324	-	2.03205e-07	9.87957e-06
IGF2BP2	ENST00000544681	-0.931217	-	1.07943e-05	0.000152835
IGF2BP2	ENST00000395869	-0.964117	-	4.41085e-07	1.69547e-05
IGF2BP2	ENST00000397820	-0.903571	-	5.57421e-05	0.000464954
IGF2BP2	ENST00000368108	-0.904064	-	5.43767e-05	0.000456514
IGF2BP2	ENST00000593587	-0.915748	-	2.8985e-05	0.000296321
IGF2BP2	ENST00000324194	-0.90527	-	5.11505e-05	0.000438506
IGF2BP2	ENST00000450434	-0.940598	-	5.26942e-06	9.33546e-05
IGF2BP2	ENST00000392179	-0.926263	-	1.51545e-05	0.000191864
IGF2BP2	ENST00000645439	-0.946341	-	3.20061e-06	6.54725e-05
IGF2BP2	ENST00000636584	-0.914466	-	3.11886e-05	0.000312816
IGF2BP2	ENST00000389054	-0.901475	-	6.18441e-05	0.000498847
IGF2BP2	ENST00000344989	-0.911342	-	3.71161e-05	0.000353166
IGF2BP2	ENST00000367982	-0.903681	-	5.54351e-05	0.000463483
IGF2BP2	ENST00000369577	-0.908572	-	4.30808e-05	0.000391423
IGF2BP2	ENST00000582556	-0.9343	-	8.62799e-06	0.000131432
IGF2BP2	ENST00000261921	-0.900402	-	6.51645e-05	0.000514527
IGF2BP2	ENST00000551840	-0.904221	-	5.39497e-05	0.000453915
IGF2BP2	NM_001301302	-0.932274	-	1.00083e-05	0.000145281
IGF2BP2	ENST00000389005	-0.923686	-	1.79147e-05	0.000215334
IGF2BP2	ENST00000460732	-0.916221	-	2.82033e-05	0.00028972
IGF2BP2	ENST00000343619	-0.914061	-	3.1912e-05	0.000317852
IGF2BP2	ENST00000505490	-0.92062	-	2.17009e-05	0.000245433
IGF2BP2	ENST00000371064	-0.917985	-	2.54338e-05	0.000269593
IGF2BP2	ENST00000271308	0.990788	+	5.14512e-10	2.44549e-07
IGF2BP2	ENST00000262186	0.9789	+	3.179e-08	2.6904e-06
IGF2BP2	uc010ebd.1	0.993291	+	1.05848e-10	1.35953e-07
IGF2BP2	ENST00000414305	0.974464	+	8.19254e-08	5.17745e-06
IGF2BP2	ENST00000253251	0.931701	+	1.04285e-05	0.000149285
IGF2BP2	ENST00000270233	0.942409	+	4.5277e-06	8.45025e-05
IGF2BP2	ENST00000380589	0.989865	+	8.27932e-10	3.09213e-07
IGF2BP2	ENST00000301327	0.916685	+	2.7453e-05	0.000284898
IGF2BP2	ENST00000358373	0.927616	+	1.38461e-05	0.000180118
IGF2BP2	ENST00000258091	0.944532	+	3.76603e-06	7.3983e-05
IGF2BP2	ENST00000620094	0.955502	+	1.27487e-06	3.49399e-05
IGF2BP2	ENST00000407025	0.968747	+	2.22807e-07	1.05672e-05
IGF2BP2	ENST00000257766	0.915133	+	3.00273e-05	0.000304056
IGF2BP2	ENST00000641874	0.950223	+	2.21329e-06	5.11749e-05
IGF2BP2	ENST00000413619	0.960826	+	6.80284e-07	2.27063e-05
IGF2BP2	ENST00000454449	0.969516	+	1.96979e-07	9.68748e-06
IGF2BP2	ENST00000392370	0.910755	+	3.83218e-05	0.000360945
IGF2BP2	ENST00000301659	0.947255	+	2.9416e-06	6.18374e-05
IGF2BP2	ENST00000314250	0.964052	+	4.45057e-07	1.70398e-05
IGF2BP2	ENST00000379725	0.976327	+	5.6273e-08	3.94415e-06
IGF2BP2	ENST00000616727	0.92733	+	1.41149e-05	0.000182739
IGF2BP2	ENST00000396751	0.987725	+	2.14965e-09	4.97574e-07
IGF2BP2	ENST00000380548	0.909418	+	4.11848e-05	0.000379503
IGF2BP2	NM_001349295	0.979403	+	2.82028e-08	2.51288e-06
IGF2BP2	ENST00000376073	0.951189	+	2.0099e-06	4.7451e-05
IGF2BP2	ENST00000339313	0.977835	+	4.05957e-08	3.21378e-06
IGF2BP2	NM_001170937	0.941537	+	4.87378e-06	8.92465e-05
IGF2BP2	ENST00000276826	0.910287	+	3.93059e-05	0.000367275
IGF2BP2	ENST00000298428	0.968417	+	2.34707e-07	1.09367e-05
IGF2BP2	ENST00000301336	0.961574	+	6.18498e-07	2.13814e-05
IGF2BP2	ENST00000315050	0.94292	+	4.33413e-06	8.19674e-05
IGF2BP2	ENST00000366919	0.927031	+	1.44004e-05	0.000185291
IGF2BP2	ENST00000474012	0.911508	+	3.67812e-05	0.000351078
IGF2BP2	ENST00000375741	0.93622	+	7.46326e-06	0.000118798
IGF2BP2	NM_001197051	0.928986	+	1.26145e-05	0.000169694
IGF2BP2	ENST00000343267	0.902787	+	5.79667e-05	0.000476235
IGF2BP2	ENST00000427067	0.927511	+	1.39449e-05	0.00018095
IGF2BP2	ENST00000539935	0.987933	+	1.97484e-09	4.7252e-07
IGF2BP2	ENST00000366512	0.98941	+	1.03073e-09	3.48404e-07
IGF2BP2	ENST00000397929	0.933737	+	8.99581e-06	0.000135
IGF2BP2	ENCT00000160866	0.963531	+	4.77836e-07	1.7865e-05
IGF2BP2	ENST00000360708	0.934846	+	8.28349e-06	0.000127547
IGF2BP2	ENST00000377867	0.909262	+	4.15288e-05	0.000382311
IGF2BP2	ENST00000354420	0.970998	+	1.53927e-07	8.09663e-06
IGF2BP2	ENST00000371712	0.93632	+	7.40643e-06	0.000118474
IGF2BP2	ENST00000374519	0.990766	+	5.20594e-10	2.44549e-07
IGF2BP2	ENST00000537393	0.952191	+	1.81498e-06	4.41715e-05
IGF2BP2	ENST00000218147	0.959193	+	8.3211e-07	2.6174e-05
IGF2BP2	ENST00000533150	0.970998	+	1.53917e-07	8.09663e-06
IGF2BP2	ENST00000504762	0.937876	+	6.56208e-06	0.000107907
IGF2BP2	ENST00000585465	0.955367	+	1.2941e-06	3.52854e-05
IGF2BP2	ENST00000533054	0.900325	+	6.54075e-05	0.000515511
IGF2BP2	NM_001317745	0.989544	+	9.6705e-10	3.37595e-07
IGF2BP2	ENST00000508835	0.969887	+	1.85405e-07	9.35592e-06
IGF2BP2	ENST00000461745	0.946168	+	3.25144e-06	6.63197e-05
IGF2BP2	ENST00000596217	0.969704	+	1.9104e-07	9.50513e-06
IGF2BP2	ENST00000618336	0.933215	+	9.34746e-06	0.000138521
IGF2BP2	ENST00000409222	0.938842	+	6.07733e-06	0.000102875
IGF2BP2	ENST00000423703	0.959341	+	8.17285e-07	2.58714e-05
IGF2BP2	ENST00000393197	0.949619	+	2.34837e-06	5.3144e-05
IGF2BP2	ENST00000286494	0.97878	+	3.27037e-08	2.74577e-06
IGF2BP2	ENST00000553892	0.908848	+	4.24552e-05	0.000387022
IGF2BP2	ENST00000604834	0.981795	+	1.52765e-08	1.66827e-06
IGF2BP2	ENST00000416849	0.94748	+	2.88057e-06	6.09758e-05
IGF2BP2	ENST00000421033	0.922696	+	1.90749e-05	0.000223064
IGF2BP2	ENST00000310791	0.92687	+	1.45559e-05	0.000186616
IGF2BP2	uc021ogc.1	0.923541	+	1.80818e-05	0.000215792
IGF2BP2	ENST00000398020	0.949545	+	2.36538e-06	5.34721e-05
IGF2BP2	ENST00000414705	0.91887	+	2.41271e-05	0.000263076
IGF2BP2	ENST00000377725	0.925406	+	1.60326e-05	0.000200243
IGF2BP2	ENST00000342665	0.948224	+	2.68554e-06	5.83557e-05
IGF2BP2	MICT00000178263	0.917037	+	2.68943e-05	0.000280506
IGF2BP2	ENST00000369331	0.95627	+	1.17015e-06	3.31361e-05
IGF2BP2	ENCT00000478366	0.945314	+	3.5125e-06	7.01019e-05
IGF2BP2	ENST00000367339	0.908865	+	4.24179e-05	0.000386848
IGF2BP2	NM_001321904	0.907255	+	4.61699e-05	0.000410346
IGF2BP2	ENST00000311485	0.901962	+	6.03826e-05	0.00048966
IGF2BP2	ENST00000302550	0.979486	+	2.76453e-08	2.484e-06
IGF2BP2	ENST00000267996	0.943297	+	4.19544e-06	8.01992e-05
IGF2BP2	ENST00000344550	0.954612	+	1.40543e-06	3.70431e-05
IGF2BP2	ENST00000239587	0.982194	+	1.3681e-08	1.56985e-06
IGF2BP2	ENST00000252252	0.926755	+	1.46678e-05	0.000187391
IGF2BP2	ENST00000378961	0.961164	+	6.51777e-07	2.1967e-05
IGF2BP2	ENST00000394070	0.955124	+	1.32917e-06	3.59326e-05
IGF2BP2	ENST00000306052	0.940419	+	5.34773e-06	9.44279e-05
IGF2BP2	ENST00000246646	0.970281	+	1.73695e-07	8.9344e-06
IGF2BP2	ENST00000372126	0.947507	+	2.87318e-06	6.09435e-05
IGF2BP2	ENST00000360105	0.969922	+	1.84324e-07	9.32347e-06
IGF2BP2	ENST00000560780	0.982505	+	1.2533e-08	1.51159e-06
IGF2BP2	ENST00000542113	0.991049	+	4.45701e-10	2.3728e-07
IGF2BP2	ENST00000350549	0.948664	+	2.57528e-06	5.6712e-05
IGF2BP2	ENST00000339738	0.969404	+	2.00599e-07	9.79759e-06
IGF2BP2	ENST00000522476	0.981323	+	1.73479e-08	1.81317e-06
IGF2BP2	ENST00000345716	0.958308	+	9.24913e-07	2.82178e-05
IGF2BP2	ENST00000474861	0.978894	+	3.18376e-08	2.6904e-06
IGF2BP2	ENST00000261693	0.905225	+	5.12702e-05	0.000439002
IGF2BP2	ENST00000373709	0.952348	+	1.78593e-06	4.3614e-05
IGF2BP2	ENST00000537083	0.938444	+	6.27353e-06	0.00010492
IGF2BP2	ENST00000393808	0.940797	+	5.1835e-06	9.25253e-05
IGF2BP2	ENST00000414533	0.939068	+	5.9684e-06	0.000101691
IGF2BP2	ENST00000376922	0.977207	+	4.66312e-08	3.52235e-06
IGF2BP2	ENST00000375597	0.942078	+	4.6568e-06	8.58585e-05
IGF2BP2	ENST00000318008	0.989369	+	1.05042e-09	3.49509e-07
IGF2BP2	ENST00000551956	0.935825	+	7.69235e-06	0.00012152
IGF2BP2	ENST00000454109	0.966986	+	2.92202e-07	1.25452e-05
IGF2BP2	ENST00000583337	0.981461	+	1.67184e-08	1.78009e-06
IGF2BP2	ENST00000369485	0.957148	+	1.05888e-06	3.10589e-05
IGF2BP2	ENST00000396128	0.962593	+	5.4171e-07	1.94204e-05
IGF2BP2	NM_001198533	0.958193	+	9.37577e-07	2.83975e-05
IGF2BP2	ENST00000454243	0.991254	+	3.97132e-10	2.28565e-07
IGF2BP2	ENST00000538197	0.971932	+	1.30875e-07	7.10968e-06
IGF2BP2	uc011abj.2	0.988293	+	1.69851e-09	4.53156e-07
IGF2BP2	ENST00000327939	0.952726	+	1.71722e-06	4.25294e-05
IGF2BP2	ENST00000590625	0.976858	+	5.02883e-08	3.69272e-06
IGF2BP2	ENST00000200457	0.990699	+	5.39743e-10	2.44549e-07
IGF2BP2	ENST00000342066	0.959143	+	8.3715e-07	2.62163e-05
IGF2BP2	ENST00000353225	0.972463	+	1.19078e-07	6.67524e-06
IGF2BP2	ENST00000371174	0.938704	+	6.14516e-06	0.000103693
IGF2BP2	ENST00000643188	0.965917	+	3.42051e-07	1.41712e-05
IGF2BP2	ENST00000457599	0.98253	+	1.24462e-08	1.51159e-06
IGF2BP2	ENST00000620120	0.994749	+	3.11606e-11	8.11521e-08
IGF2BP2	ENST00000457378	0.963112	+	5.05598e-07	1.85144e-05
IGF2BP2	ENST00000376970	0.969644	+	1.92909e-07	9.55351e-06
IGF2BP2	ENST00000354181	0.96275	+	5.30563e-07	1.91103e-05
IGF2BP2	NM_001297762	0.90586	+	4.96285e-05	0.000428217
IGF2BP2	ENST00000380059	0.924584	+	1.69121e-05	0.000207682
IGF2BP2	ENST00000357627	0.984012	+	8.01056e-09	1.1526e-06
IGF2BP2	ENST00000375105	0.928889	+	1.26983e-05	0.000170283
IGF2BP2	ENST00000356839	0.9769	+	4.98379e-08	3.68506e-06
IGF2BP2	ENST00000597503	0.924942	+	1.65243e-05	0.00020411
IGF2BP2	ENST00000618590	0.979671	+	2.64275e-08	2.39478e-06
IGF2BP2	ENST00000528014	0.974736	+	7.76922e-08	5.04344e-06
IGF2BP2	ENST00000367897	0.916612	+	2.75692e-05	0.000285548
IGF2BP2	ENST00000402338	0.943265	+	4.20704e-06	8.02769e-05
IGF2BP2	ENST00000290015	0.93201	+	1.02006e-05	0.000146871
IGF2BP2	ENST00000376055	0.910728	+	3.83784e-05	0.000361304
IGF2BP2	ENST00000292314	0.926489	+	1.49294e-05	0.000189691
IGF2BP2	ENST00000255226	0.97992	+	2.4858e-08	2.28169e-06
IGF2BP2	ENST00000302539	0.961558	+	6.19828e-07	2.13926e-05
IGF2BP2	ENST00000423850	0.934939	+	8.22561e-06	0.000127023
IGF2BP2	ENST00000554864	0.90795	+	4.45184e-05	0.000400008
IGF2BP2	ENST00000621784	0.947618	+	2.84343e-06	6.04904e-05
IGF2BP2	ENST00000370508	0.930313	+	1.15052e-05	0.000159507
IGF2BP2	ENST00000532681	0.922158	+	1.97306e-05	0.000228722
IGF2BP2	ENST00000391804	0.977865	+	4.03244e-08	3.21378e-06
IGF2BP2	ENST00000269209	0.957298	+	1.04075e-06	3.06538e-05
IGF2BP2	ENST00000374395	0.976934	+	4.94674e-08	3.67041e-06
IGF2BP2	ENST00000569035	0.996719	+	2.97784e-12	2.11377e-08
IGF2BP2	ENST00000415613	0.992244	+	2.18187e-10	1.86833e-07
IGF2BP2	ENST00000269593	0.981922	+	1.47542e-08	1.62846e-06
IGF2BP2	ENST00000286749	0.917847	+	2.56416e-05	0.000271256
IGF2BP2	ENST00000341083	0.974052	+	8.86892e-08	5.44276e-06
IGF2BP2	ENST00000409894	0.932663	+	9.73038e-06	0.000142468
IGF2BP2	ENST00000413021	0.906013	+	4.92406e-05	0.000426078
IGF2BP2	ENST00000620225	0.958817	+	8.70545e-07	2.70161e-05
IGF2BP2	ENST00000286955	0.904454	+	5.33173e-05	0.000450374
IGF2BP2	ENST00000341307	0.923724	+	1.78715e-05	0.000215257
IGF2BP2	ENST00000254325	0.903279	+	5.65616e-05	0.000469582
IGF2BP2	ENST00000292609	0.989158	+	1.15839e-09	3.57506e-07
IGF2BP2	ENST00000551809	0.989038	+	1.22384e-09	3.7121e-07
IGF2BP2	ENST00000369102	0.993902	+	6.57103e-11	1.16608e-07
IGF2BP2	ENST00000458240	0.966137	+	3.31269e-07	1.3805e-05
IGF2BP2	ENST00000451498	0.966249	+	3.25909e-07	1.37159e-05
IGF2BP2	ENST00000414043	0.949383	+	2.40302e-06	5.41506e-05
IGF2BP2	NM_001304959	0.982298	+	1.32881e-08	1.55245e-06
IGF2BP2	ENST00000528163	0.918897	+	2.40884e-05	0.000262788
IGF2BP2	ENST00000380433	0.973854	+	9.21067e-08	5.5251e-06
IGF2BP2	ENST00000614495	0.964263	+	4.32333e-07	1.68196e-05
IGF2BP2	ENST00000533290	0.95627	+	1.17008e-06	3.31361e-05
IGF2BP2	ENST00000359926	0.933224	+	9.34126e-06	0.000138521
IGF2BP2	ENST00000293883	0.961436	+	6.29595e-07	2.15897e-05
IGF2BP2	ENST00000458258	0.946366	+	3.19322e-06	6.54472e-05
IGF2BP2	ENST00000393765	0.955823	+	1.23029e-06	3.43368e-05
IGF2BP2	ENST00000338257	0.95238	+	1.78002e-06	4.35195e-05
IGF2BP2	ENST00000306315	0.949307	+	2.42061e-06	5.43171e-05
IGF2BP2	ENST00000531382	0.91756	+	2.60808e-05	0.000274538
IGF2BP2	NM_001324112	0.946512	+	3.15079e-06	6.48158e-05
IGF2BP2	ENST00000637797	0.940663	+	5.24137e-06	9.31691e-05
IGF2BP2	ENST00000409556	0.977892	+	4.00795e-08	3.20862e-06
IGF2BP2	ENST00000442286	0.967659	+	2.639e-07	1.1831e-05
IGF2BP2	ENST00000246515	0.905231	+	5.12534e-05	0.000439002
IGF2BP2	ENST00000527174	0.934794	+	8.31574e-06	0.000127766
IGF2BP2	ENST00000616054	0.953883	+	1.52016e-06	3.89553e-05
IGF2BP2	ENST00000537465	0.921022	+	2.1171e-05	0.000240831
IGF2BP2	ENST00000263025	0.949295	+	2.42353e-06	5.43253e-05
IGF2BP2	ENST00000564228	0.946624	+	3.11864e-06	6.44146e-05
IGF2BP2	ENST00000443053	0.918722	+	2.43422e-05	0.000263977
IGF2BP2	ENST00000442218	0.98095	+	1.91363e-08	1.91318e-06
IGF2BP2	ENST00000392826	0.921857	+	2.01045e-05	0.000231921
IGF2BP2	ENST00000368744	0.962876	+	5.21783e-07	1.88969e-05
IGF2BP2	MICT00000005735	0.935067	+	8.14663e-06	0.000126261
IGF2BP2	ENST00000535547	0.943339	+	4.18049e-06	7.99852e-05
IGF2BP2	ENST00000575752	0.997821	+	3.85469e-13	8.20857e-09
IGF2BP2	ENST00000458408	0.922374	+	1.94651e-05	0.000226451
IGF2BP2	ENST00000621372	0.975891	+	6.16053e-08	4.24558e-06
IGF2BP2	ENST00000503738	0.942997	+	4.30556e-06	8.17175e-05
IGF2BP2	ENST00000396221	0.951358	+	1.97588e-06	4.69603e-05
IGF2BP2	ENST00000219207	0.967629	+	2.65146e-07	1.18549e-05
IGF2BP2	ENST00000161006	0.961907	+	5.92523e-07	2.07341e-05
IGF2BP2	ENST00000378482	0.900317	+	6.54344e-05	0.000515511
IGF2BP2	ENST00000564528	0.930141	+	1.16444e-05	0.000160217
IGF2BP2	NM_001322845	0.944294	+	3.84598e-06	7.52797e-05
IGF2BP2	ENST00000271332	0.95734	+	1.03568e-06	3.05467e-05
IGF2BP2	ENST00000303846	0.924305	+	1.72187e-05	0.000209684
IGF2BP2	ENST00000320442	0.906818	+	4.72314e-05	0.000414931
IGF2BP2	ENST00000310597	0.950055	+	2.25009e-06	5.16334e-05
IGF2BP2	ENST00000373064	0.992166	+	2.29356e-10	1.86833e-07
IGF2BP2	ENST00000310974	0.969938	+	1.83859e-07	9.32347e-06
IGF2BP2	ENST00000446327	0.959275	+	8.23883e-07	2.5992e-05
IGF2BP2	ENST00000453001	0.966145	+	3.3089e-07	1.3805e-05
IGF2BP2	ENST00000229758	0.963413	+	4.8551e-07	1.79964e-05
IGF2BP2	ENST00000548136	0.969705	+	1.90992e-07	9.50513e-06
IGF2BP2	HBMT00000250926	0.921492	+	2.05645e-05	0.000235822
IGF2BP2	ENST00000495645	0.936283	+	7.42723e-06	0.000118474
IGF2BP2	NM_001324065	0.978321	+	3.63615e-08	3.02468e-06
IGF2BP2	ENST00000258424	0.946588	+	3.12898e-06	6.45031e-05
IGF2BP2	ENST00000441599	0.921731	+	2.02617e-05	0.000233143
IGF2BP2	ENST00000336156	0.955591	+	1.2624e-06	3.48408e-05
IGF2BP2	ENST00000511355	0.977928	+	3.9758e-08	3.19489e-06
IGF2BP2	ENST00000331264	0.983941	+	8.18869e-09	1.15408e-06
IGF2BP2	ENST00000341491	0.925021	+	1.64397e-05	0.000203537
IGF2BP2	ENST00000541158	0.902329	+	5.92963e-05	0.000483614
IGF2BP2	ENST00000392023	0.980656	+	2.06487e-08	2.02633e-06
IGF2BP2	ENST00000546318	0.97508	+	7.25866e-08	4.83791e-06
IGF2BP2	ENST00000567194	0.915248	+	2.98302e-05	0.000302636
IGF2BP2	NM_001253357	0.972427	+	1.19835e-07	6.69789e-06
IGF2BP2	ENST00000590949	0.951243	+	1.99901e-06	4.73216e-05
IGF2BP2	ENST00000312210	0.981902	+	1.48355e-08	1.62846e-06
IGF2BP2	ENST00000399044	0.975098	+	7.23335e-08	4.83791e-06
IGF2BP2	ENST00000448775	0.986676	+	3.23446e-09	6.26162e-07
IGF2BP2	ENST00000335727	0.953738	+	1.54381e-06	3.93723e-05
IGF2BP2	ENST00000465271	0.911403	+	3.69932e-05	0.000352155
IGF2BP2	ENST00000225844	0.950154	+	2.22838e-06	5.1468e-05
IGF2BP2	ENST00000368708	0.953578	+	1.57028e-06	3.9714e-05
IGF2BP2	ENST00000409031	0.977928	+	3.97562e-08	3.19489e-06
IGF2BP2	ENST00000230565	0.972233	+	1.24078e-07	6.83523e-06
IGF2BP2	ENST00000382891	0.939757	+	5.64492e-06	9.82593e-05
IGF2BP2	ENST00000260605	0.93403	+	8.80313e-06	0.000132858
IGF2BP2	ENST00000303450	0.953943	+	1.51044e-06	3.87646e-05
IGF2BP2	HBMT00000734922	0.903188	+	5.68188e-05	0.00047012
IGF2BP2	ENST00000374855	0.952688	+	1.72413e-06	4.25438e-05
IGF2BP2	ENST00000164024	0.960462	+	7.12009e-07	2.3471e-05
IGF2BP2	ENST00000338779	0.99365	+	8.04403e-11	1.31767e-07
IGF2BP2	HBMT00000387841	0.911047	+	3.77183e-05	0.0003573
IGF2BP2	ENST00000622045	0.951393	+	1.96898e-06	4.68485e-05
IGF2BP2	ENST00000359441	0.938316	+	6.33789e-06	0.000105531
IGF2BP2	ENST00000251268	0.934726	+	8.35815e-06	0.000128227
IGF2BP2	ENST00000340900	0.907726	+	4.50459e-05	0.000402708
IGF2BP2	ENST00000377348	0.96648	+	3.15024e-07	1.33848e-05
IGF2BP2	ENST00000263207	0.914716	+	3.07495e-05	0.000309164
IGF2BP2	ENST00000397091	0.934265	+	8.6509e-06	0.00013168
IGF2BP2	ENST00000620260	0.984971	+	5.88741e-09	9.71879e-07
IGF2BP2	ENST00000556883	0.909782	+	4.03898e-05	0.000375262
IGF2BP2	ENST00000405237	0.910063	+	3.9783e-05	0.000371082
IGF2BP2	ENST00000315970	0.995815	+	1.00344e-11	4.27366e-08
IGF2BP2	ENST00000319374	0.977277	+	4.59265e-08	3.50539e-06
IGF2BP2	ENST00000392276	0.933596	+	9.08956e-06	0.000136024
IGF2BP2	ENST00000395270	0.971501	+	1.41131e-07	7.58938e-06
IGF2BP2	ENST00000315939	0.99748	+	7.97584e-13	8.49228e-09
IGF2BP2	ENST00000448120	0.965113	+	3.83851e-07	1.53648e-05
IGF2BP2	ENST00000360617	0.95426	+	1.45997e-06	3.78244e-05
IGF2BP2	ENST00000279263	0.912396	+	3.50254e-05	0.000338568
IGF2BP2	NM_001354432	0.91687	+	2.71582e-05	0.000282528
IGF2BP2	ENST00000395829	0.948994	+	2.49509e-06	5.53468e-05
IGF2BP2	ENST00000375824	0.954518	+	1.41986e-06	3.71332e-05
IGF2BP2	ENST00000468300	0.907084	+	4.65825e-05	0.000412072
IGF2BP2	ENST00000605552	0.967369	+	2.75824e-07	1.20857e-05
IGF2BP2	ENST00000409220	0.98068	+	2.05212e-08	2.02315e-06
IGF2BP2	HBMT00001308759	0.927811	+	1.36654e-05	0.00017897
IGF2BP2	ENST00000273794	0.98416	+	7.64655e-09	1.10771e-06
IGF2BP2	uc010vox.1	0.980253	+	2.28795e-08	2.18484e-06
IGF2BP2	ENST00000398712	0.973954	+	9.0375e-08	5.48664e-06
IGF2BP2	ENST00000372045	0.963407	+	4.85933e-07	1.79964e-05
IGF2BP2	ENST00000396315	0.973338	+	1.01473e-07	5.93644e-06
IGF2BP2	ENST00000346365	0.969739	+	1.8994e-07	9.49478e-06
IGF2BP2	ENST00000310380	0.957115	+	1.06283e-06	3.11287e-05
IGF2BP2	ENST00000611571	0.960542	+	7.04918e-07	2.33221e-05
IGF2BP2	ENST00000262895	0.967028	+	2.9039e-07	1.24926e-05
IGF2BP2	ENST00000524558	0.98076	+	2.01057e-08	1.99166e-06
IGF2BP2	HBMT00000765437	0.963428	+	4.84519e-07	1.79964e-05
IGF2BP2	ENST00000530950	0.913545	+	3.28536e-05	0.000324498
IGF2BP2	ENST00000313367	0.982542	+	1.2402e-08	1.51159e-06
IGF2BP2	ENST00000224862	0.985674	+	4.63961e-09	8.30257e-07
IGF2BP2	ENST00000297508	0.991686	+	3.08449e-10	2.05263e-07
IGF2BP2	ENST00000443387	0.956164	+	1.18421e-06	3.33569e-05
IGF2BP2	uc010bds.2	0.929062	+	1.25487e-05	0.000168916
IGF2BP2	ENST00000409001	0.936529	+	7.28839e-06	0.000117137
IGF2BP2	NM_001358534	0.929112	+	1.25058e-05	0.000168659
IGF2BP2	ENST00000307677	0.918621	+	2.44891e-05	0.000264828
IGF2BP2	ENST00000393034	0.914873	+	3.04758e-05	0.000307428
IGF2BP2	ENST00000562787	0.918647	+	2.44521e-05	0.000264689
IGF2BP2	ENST00000395042	0.931005	+	1.09579e-05	0.000154638
IGF2BP2	ENST00000401949	0.974532	+	8.08565e-08	5.14799e-06
IGF2BP2	ENST00000244458	0.952179	+	1.81722e-06	4.41755e-05
IGF2BP2	ENST00000434178	0.947889	+	2.77193e-06	5.94443e-05
IGF2BP2	ENST00000370406	0.917157	+	2.6706e-05	0.000278777
IGF2BP2	ENST00000274054	0.962387	+	5.56581e-07	1.9787e-05
IGF2BP2	ENST00000371139	0.977465	+	4.40748e-08	3.40651e-06
IGF2BP2	ENST00000318978	0.977162	+	4.70957e-08	3.54382e-06
IGF2BP2	ENST00000340879	0.925236	+	1.6211e-05	0.000201879
IGF2BP2	ENST00000361170	0.929725	+	1.19864e-05	0.000163517
IGF2BP2	uc003ypn.3	0.950119	+	2.23612e-06	5.15893e-05
IGF2BP2	ENST00000290868	0.940436	+	5.34011e-06	9.43715e-05
IGF2BP2	ENST00000541942	0.938739	+	6.12783e-06	0.000103483
IGF2BP2	ENST00000420175	0.968361	+	2.36777e-07	1.10066e-05
IGF2BP2	ENST00000528494	0.943387	+	4.16283e-06	7.97907e-05
IGF2BP2	ENST00000636362	0.959736	+	7.7884e-07	2.4978e-05
IGF2BP2	ENST00000445866	0.986226	+	3.81519e-09	7.00383e-07
IGF2BP2	ENST00000358894	0.948213	+	2.68835e-06	5.83571e-05
IGF2BP2	ENST00000567844	0.953775	+	1.53768e-06	3.93569e-05
IGF2BP2	ENST00000642069	0.977587	+	4.29043e-08	3.33447e-06
IGF2BP2	ENST00000460380	0.960205	+	7.35116e-07	2.38633e-05
IGF2BP2	ENST00000396832	0.963783	+	4.61778e-07	1.74664e-05
IGF2BP2	ENST00000456430	0.913505	+	3.29273e-05	0.000324925
IGF2BP2	ENST00000313965	0.96394	+	4.51947e-07	1.72168e-05
IGF2BP2	ENST00000311813	0.932021	+	1.01926e-05	0.000146871
IGF2BP2	ENST00000266546	0.960501	+	7.08581e-07	2.33941e-05
IGF2BP2	ENST00000373451	0.941138	+	5.03888e-06	9.07041e-05
IGF2BP2	ENST00000520214	0.960383	+	7.1902e-07	2.35925e-05
IGF2BP2	NM_001277075	0.900582	+	6.45994e-05	0.000511772
IGF2BP2	ENST00000430132	0.906332	+	4.84372e-05	0.000421983
IGF2BP2	ENST00000415217	0.907454	+	4.56935e-05	0.000407472
IGF2BP2	ENST00000406686	0.981683	+	1.57497e-08	1.69396e-06
IGF2BP2	ENST00000429094	0.94122	+	5.0047e-06	9.03793e-05
IGF2BP2	ENST00000382422	0.949193	+	2.44761e-06	5.46925e-05
IGF2BP2	ENST00000397701	0.973028	+	1.07453e-07	6.25197e-06
IGF2BP2	ENST00000641817	0.907308	+	4.60414e-05	0.000409717
IGF2BP2	ENST00000399609	0.950446	+	2.16497e-06	5.04409e-05
IGF2BP2	ENST00000420581	0.928727	+	1.28402e-05	0.000171646
IGF2BP2	ENST00000507152	0.932845	+	9.60261e-06	0.000141123
IGF2BP2	ENST00000615496	0.996501	+	4.10472e-12	2.18525e-08
IGF2BP2	ENST00000194130	0.940638	+	5.25213e-06	9.32812e-05
IGF2BP2	ENST00000294066	0.957771	+	9.85094e-07	2.93393e-05
IGF2BP2	ENST00000568223	0.945201	+	3.54836e-06	7.04872e-05
IGF2BP2	ENST00000319471	0.941462	+	4.90439e-06	8.93418e-05
IGF2BP2	ENST00000458722	0.967483	+	2.71089e-07	1.19768e-05
IGF2BP2	ENST00000279281	0.954841	+	1.37088e-06	3.64741e-05
IGF2BP2	ENST00000009105	0.982238	+	1.35157e-08	1.56422e-06
IGF2BP2	ENST00000530962	0.957726	+	9.90318e-07	2.94126e-05
IGF2BP2	ENST00000276173	0.954834	+	1.37195e-06	3.64741e-05
IGF2BP2	ENST00000455015	0.925462	+	1.59741e-05	0.000199629
IGF2BP2	ENST00000321367	0.966846	+	2.98396e-07	1.27597e-05
IGF2BP2	ENST00000266263	0.968198	+	2.42869e-07	1.11946e-05
IGF2BP2	ENST00000367330	0.991307	+	3.85337e-10	2.28565e-07
IGF2BP2	ENST00000589083	0.908169	+	4.40081e-05	0.000396858
IGF2BP2	ENST00000326194	0.986728	+	3.17217e-09	6.19738e-07
IGF2BP2	ENST00000427805	0.904984	+	5.19037e-05	0.000442824
IGF2BP2	ENST00000368235	0.945274	+	3.5253e-06	7.01978e-05
IGF2BP2	ENST00000396854	0.955726	+	1.24364e-06	3.45734e-05
IGF2BP2	ENST00000354161	0.924257	+	1.72713e-05	0.000209927
IGF2BP2	ENST00000354396	0.954716	+	1.38962e-06	3.6806e-05
IGF2BP2	ENST00000423778	0.904347	+	5.36073e-05	0.000452344
IGF2BP2	ENST00000491002	0.955557	+	1.26712e-06	3.49073e-05
IGF2BP2	uc010afb.1	0.932561	+	9.8031e-06	0.000143082
IGF2BP2	NM_001005911	0.95829	+	9.2687e-07	2.82371e-05
IGF2BP2	ENST00000375789	0.937094	+	6.97621e-06	0.000112972
IGF2BP2	ENST00000295924	0.958009	+	9.58062e-07	2.8857e-05
IGF2BP2	MICT00000119455	0.987198	+	2.65088e-09	5.64504e-07
IGF2BP2	ENST00000600767	0.949799	+	2.30751e-06	5.25544e-05
IGF2BP2	ENST00000506139	0.933529	+	9.13462e-06	0.000136124
IGF2BP2	ENST00000380302	0.976326	+	5.62826e-08	3.94415e-06
IGF2BP2	ENST00000423777	0.970995	+	1.53986e-07	8.09663e-06
IGF2BP2	NM_024815	0.967993	+	2.50692e-07	1.1456e-05
IGF2BP2	ENST00000349457	0.992057	+	2.45659e-10	1.86833e-07
IGF2BP2	ENCT00000382539	0.967348	+	2.76698e-07	1.20991e-05
IGF2BP2	ENST00000368173	0.939546	+	5.74281e-06	9.93445e-05
IGF2BP2	ENST00000403528	0.964315	+	4.292e-07	1.67703e-05
IGF2BP2	ENST00000591088	0.981122	+	1.82964e-08	1.86422e-06
IGF2BP2	ENST00000495799	0.924506	+	1.69971e-05	0.0002079
IGF2BP2	ENST00000622652	0.959002	+	8.51415e-07	2.65849e-05
IGF2BP2	ENST00000312838	0.955441	+	1.28355e-06	3.50875e-05
IGF2BP2	uc003kwo.3	0.928169	+	1.33385e-05	0.000175769
IGF2BP2	NM_001310135	0.965221	+	3.77985e-07	1.52216e-05
IGF2BP2	ENST00000361010	0.949688	+	2.33263e-06	5.29558e-05
IGF2BP2	ENST00000376618	0.951743	+	1.90022e-06	4.54666e-05
IGF2BP2	ENST00000357001	0.982351	+	1.30927e-08	1.5462e-06
IGF2BP2	MICT00000351466	0.947327	+	2.92191e-06	6.14843e-05
IGF2BP2	ENST00000544626	0.979641	+	2.6619e-08	2.40191e-06
IGF2BP2	ENST00000294973	0.935761	+	7.72993e-06	0.000121933
IGF2BP2	ENST00000571838	0.930852	+	1.1077e-05	0.0001557
IGF2BP2	ENST00000417775	0.924197	+	1.73388e-05	0.000210268
IGF2BP2	ENST00000381589	0.968704	+	2.24349e-07	1.06167e-05
IGF2BP2	NM_001304359	0.974947	+	7.4524e-08	4.89811e-06
IGF2BP2	uc010izm.3	0.93824	+	6.37622e-06	0.000105954
IGF2BP2	ENST00000421678	0.939515	+	5.75706e-06	9.95103e-05
IGF2BP2	ENST00000380871	0.976338	+	5.61408e-08	3.94415e-06
IGF2BP2	ENST00000263512	0.98308	+	1.06162e-08	1.37848e-06
IGF2BP2	ENST00000259371	0.954443	+	1.43137e-06	3.73085e-05
IGF2BP2	ENST00000361790	0.965445	+	3.66104e-07	1.48782e-05
IGF2BP2	ENST00000275605	0.977133	+	4.73859e-08	3.55311e-06
IGF2BP2	ENST00000201943	0.983437	+	9.54681e-09	1.27062e-06
IGF2BP2	ENST00000485713	0.909459	+	4.10941e-05	0.000379086
IGF2BP2	ENST00000368648	0.900002	+	6.64392e-05	0.000521724
IGF2BP2	NM_032148	0.948251	+	2.67881e-06	5.82832e-05
IGF2BP2	ENST00000396859	0.956852	+	1.09537e-06	3.17021e-05
IGF2BP2	ENST00000372343	0.91648	+	2.77817e-05	0.000286634
IGF2BP2	ENST00000426052	0.958804	+	8.71918e-07	2.70161e-05
IGF2BP2	ENST00000335613	0.970487	+	1.67813e-07	8.69485e-06
IGF2BP2	ENST00000323959	0.930724	+	1.11779e-05	0.000156704
IGF2BP2	ENST00000369173	0.981752	+	1.54553e-08	1.67919e-06
IGF2BP2	uc010aeq.3	0.988145	+	1.80819e-09	4.58398e-07
IGF2BP2	ENST00000428381	0.963526	+	4.78189e-07	1.7865e-05
IGF2BP2	MICT00000368626	0.958722	+	8.805e-07	2.71743e-05
IGF2BP2	ENST00000321322	0.903189	+	5.68174e-05	0.00047012
IGF2BP2	NM_001317188	0.963106	+	5.06005e-07	1.85144e-05
IGF2BP2	ENST00000443222	0.924276	+	1.72503e-05	0.000209792
IGF2BP2	ENST00000249005	0.942132	+	4.63539e-06	8.56135e-05
IGF2BP2	ENST00000481646	0.922943	+	1.87805e-05	0.000221814
IGF2BP2	ENST00000520407	0.98678	+	3.1104e-09	6.13296e-07
IGF2BP2	ENST00000341697	0.95094	+	2.06075e-06	4.84705e-05
IGF2BP2	ENST00000355085	0.908418	+	4.3434e-05	0.000393139
IGF2BP2	ENST00000377697	0.963598	+	4.73513e-07	1.78288e-05
IGF2BP2	ENST00000393061	0.965756	+	3.5012e-07	1.43934e-05
IGF2BP2	NM_001354103	0.951759	+	1.89708e-06	4.54424e-05
IGF2BP2	HBMT00001404603	0.94129	+	4.97547e-06	9.01426e-05
IGF2BP2	ENST00000526926	0.919361	+	2.34262e-05	0.00025821
IGF2BP2	NM_001330625	0.917822	+	2.56808e-05	0.00027143
IGF2BP2	ENST00000354649	0.942535	+	4.4793e-06	8.40412e-05
IGF2BP2	ENST00000297494	0.916888	+	2.71297e-05	0.000282369
IGF2BP2	ENST00000378073	0.972879	+	1.1043e-07	6.37289e-06
IGF2BP2	ENST00000538105	0.92143	+	2.06447e-05	0.000236381
IGF2BP2	ENST00000542778	0.932453	+	9.87953e-06	0.000144
IGF2BP2	ENST00000392476	0.970567	+	1.65573e-07	8.59968e-06
IGF2BP2	ENST00000566860	0.908016	+	4.43657e-05	0.000398973
IGF2BP2	uc010fdx.3	0.979128	+	3.01205e-08	2.61708e-06
IGF2BP2	ENST00000423828	0.908041	+	4.43069e-05	0.00039869
IGF2BP2	ENST00000190165	0.920568	+	2.17699e-05	0.000245675
IGF2BP2	uc001wpa.3	0.972234	+	1.24046e-07	6.83523e-06
IGF2BP2	ENST00000393079	0.983784	+	8.59465e-09	1.18846e-06
IGF2BP2	ENST00000596755	0.989754	+	8.7434e-10	3.10318e-07
IGF2BP2	ENST00000594786	0.94816	+	2.70196e-06	5.84145e-05
IGF2BP2	ENST00000526683	0.939946	+	5.55875e-06	9.73091e-05
IGF2BP2	ENST00000326192	0.92914	+	1.24818e-05	0.000168548
IGF2BP2	ENST00000405930	0.951937	+	1.86292e-06	4.49273e-05
IGF2BP2	ENST00000544426	0.959621	+	7.89909e-07	2.52569e-05
IGF2BP2	ENST00000592581	0.967142	+	2.85435e-07	1.23543e-05
IGF2BP2	ENST00000347982	0.965185	+	3.79917e-07	1.52648e-05
IGF2BP2	ENST00000287590	0.974073	+	8.83357e-08	5.43673e-06
IGF2BP2	ENST00000622429	0.945867	+	3.34162e-06	6.77573e-05
IGF2BP2	ENST00000645829	0.938492	+	6.24982e-06	0.000104795
IGF2BP2	ENST00000335017	0.914666	+	3.08369e-05	0.00030975
IGF2BP2	ENST00000601861	0.962564	+	5.43778e-07	1.94618e-05
IGF2BP2	ENST00000613727	0.939931	+	5.56574e-06	9.73091e-05
IGF2BP2	ENST00000361672	0.929601	+	1.20903e-05	0.000164421
IGF2BP2	ENST00000360963	0.924804	+	1.6672e-05	0.000205458
IGF2BP2	ENST00000348579	0.985106	+	5.62957e-09	9.36576e-07
IGF2BP2	ENST00000411594	0.954058	+	1.49197e-06	3.84177e-05
IGF2BP2	ENST00000244293	0.966949	+	2.93841e-07	1.25902e-05
IGF2BP2	ENST00000438480	0.988461	+	1.58033e-09	4.42803e-07
IGF2BP2	ENST00000634278	0.983816	+	8.51073e-09	1.18455e-06
IGF2BP2	MICT00000316020	0.987097	+	2.7567e-09	5.75528e-07
IGF2BP2	ENST00000239144	0.944688	+	3.71429e-06	7.32368e-05
IGF2BP2	ENST00000428989	0.902581	+	5.85635e-05	0.000479752
IGF2BP2	ENST00000247194	0.935152	+	8.09472e-06	0.000125823
IGF2BP2	ENST00000558133	0.938415	+	6.28815e-06	0.000105004
IGF2BP2	FTMT27800000069	0.942268	+	4.58215e-06	8.49966e-05
IGF2BP2	ENST00000359983	0.959317	+	8.19698e-07	2.58983e-05
IGF2BP2	NM_001348720	0.98948	+	9.97231e-10	3.42517e-07
IGF2BP2	ENST00000244303	0.923729	+	1.78658e-05	0.000215257
IGF2BP2	ENST00000294454	0.922769	+	1.89874e-05	0.000222652
IGF2BP2	ENST00000454345	0.959914	+	7.62037e-07	2.45872e-05
IGF2BP2	ENST00000274547	0.940608	+	5.26491e-06	9.33525e-05
IGF2BP2	ENST00000350669	0.93416	+	8.71866e-06	0.000132145
IGF2BP2	ENST00000524325	0.97649	+	5.4381e-08	3.89914e-06
IGF2BP2	ENST00000539106	0.983356	+	9.78283e-09	1.27807e-06
IGF2BP2	uc001kpy.2	0.973494	+	9.85631e-08	5.84652e-06
IGF2BP2	NM_005577	0.969433	+	1.99658e-07	9.7964e-06
IGF2BP2	ENST00000410062	0.959626	+	7.89379e-07	2.52569e-05
IGF2BP2	ENST00000393041	0.992309	+	2.09155e-10	1.86833e-07
IGF2BP2	ENST00000355693	0.90552	+	5.05014e-05	0.000434279
IGF2BP2	ENST00000400359	0.935874	+	7.66329e-06	0.000121241
IGF2BP2	ENST00000397122	0.977928	+	3.97552e-08	3.19489e-06
IGF2BP2	ENST00000353442	0.965601	+	3.58008e-07	1.4678e-05
IGF2BP2	ENST00000623247	0.969679	+	1.91822e-07	9.52177e-06
IGF2BP2	ENST00000637650	0.906665	+	4.76098e-05	0.000416777
IGF2BP2	ENST00000356151	0.982186	+	1.37117e-08	1.56985e-06
IGF2BP2	ENST00000288439	0.94031	+	5.39578e-06	9.50398e-05
IGF2BP2	ENST00000537909	0.918268	+	2.50102e-05	0.00026659
IGF2BP2	ENST00000368198	0.930184	+	1.1609e-05	0.000160217
IGF2BP2	ENST00000400520	0.964455	+	4.20955e-07	1.65392e-05
IGF2BP2	ENST00000312912	0.964185	+	4.36963e-07	1.68857e-05
IGF2BP2	ENST00000396210	0.953596	+	1.56727e-06	3.96848e-05
IGF2BP2	ENST00000429492	0.982964	+	1.09839e-08	1.41144e-06
IGF2BP2	ENST00000451739	0.983532	+	9.27927e-09	1.24278e-06
IGF2BP2	NM_001320976	0.93494	+	8.22527e-06	0.000127023
IGF2BP2	ENST00000361200	0.910032	+	3.98508e-05	0.000371406
IGF2BP2	ENST00000394056	0.990841	+	4.99975e-10	2.44549e-07
IGF2BP2	ENST00000321897	0.986141	+	3.93368e-09	7.15964e-07
IGF2BP2	FTMT28800000527	0.936761	+	7.1586e-06	0.000115399
IGF2BP2	ENST00000440596	0.954481	+	1.42547e-06	3.72001e-05
IGF2BP2	ENST00000476854	0.980196	+	2.32077e-08	2.18626e-06
IGF2BP2	ENCT00000229463	0.948811	+	2.53921e-06	5.615e-05
IGF2BP2	ENST00000375169	0.971975	+	1.29886e-07	7.07399e-06
IGF2BP2	ENST00000262138	0.913842	+	3.23093e-05	0.00032046
IGF2BP2	ENST00000290472	0.983612	+	9.0564e-09	1.23421e-06
IGF2BP2	ENST00000308197	0.952274	+	1.79947e-06	4.38944e-05
IGF2BP2	ENST00000455057	0.959554	+	7.96357e-07	2.54249e-05
IGF2BP2	ENST00000453702	0.938668	+	6.1628e-06	0.000103909
IGF2BP2	ENST00000411805	0.962804	+	5.26792e-07	1.90379e-05
IGF2BP2	ENST00000361763	0.920388	+	2.20107e-05	0.000246954
IGF2BP2	ENST00000495038	0.961323	+	6.38688e-07	2.17352e-05
IGF2BP2	ENST00000568546	0.981682	+	1.57504e-08	1.69396e-06
IGF2BP2	ENST00000449662	0.915262	+	2.98048e-05	0.000302636
IGF2BP2	ENST00000401419	0.942508	+	4.48963e-06	8.40867e-05
IGF2BP2	ENST00000323146	0.980144	+	2.35103e-08	2.18626e-06
IGF2BP2	ENST00000593756	0.986445	+	3.52301e-09	6.5237e-07
IGF2BP2	ENST00000323345	0.963117	+	5.05214e-07	1.85144e-05
IGF2BP2	ENST00000413851	0.98774	+	2.13672e-09	4.97574e-07
IGF2BP2	ENST00000397962	0.988485	+	1.56423e-09	4.42803e-07
IGF2BP2	ENST00000376065	0.900991	+	6.33245e-05	0.000506382
IGF2BP2	ENST00000618547	0.973162	+	1.04818e-07	6.11534e-06
IGF2BP2	ENST00000238508	0.981972	+	1.45518e-08	1.62846e-06
IGF2BP2	NM_001350451	0.952065	+	1.83864e-06	4.45436e-05
IGF2BP2	ENST00000336314	0.956965	+	1.08134e-06	3.15062e-05
IGF2BP2	MICT00000215091	0.950308	+	2.19472e-06	5.09669e-05
IGF2BP2	NM_001303613	0.954336	+	1.44804e-06	3.76048e-05
IGF2BP2	ENST00000413699	0.926769	+	1.46544e-05	0.000187391
IGF2BP2	ENST00000528743	0.939236	+	5.88832e-06	0.000101204
IGF2BP2	ENST00000372706	0.984528	+	6.80441e-09	1.05766e-06
IGF2BP2	ENST00000324464	0.907585	+	4.53802e-05	0.000405187
IGF2BP2	ENST00000447275	0.984751	+	6.32985e-09	1.01349e-06
IGF2BP2	NM_001127202	0.918525	+	2.46298e-05	0.000265163
IGF2BP2	ENST00000262958	0.986836	+	3.04572e-09	6.11874e-07
IGF2BP2	ENST00000330333	0.920933	+	2.12866e-05	0.000242017
IGF2BP2	FTMT22500049714	0.968576	+	2.28933e-07	1.07238e-05
IGF2BP2	ENST00000407595	0.916481	+	2.77805e-05	0.000286634
IGF2BP2	ENST00000339766	0.965287	+	3.74457e-07	1.5131e-05
IGF2BP2	ENST00000536226	0.918974	+	2.39769e-05	0.000262244
IGF2BP2	NM_001353084	0.954681	+	1.39489e-06	3.68539e-05
IGF2BP2	ENST00000457052	0.979272	+	2.9104e-08	2.55049e-06
IGF2BP2	ENST00000377474	0.974003	+	8.95289e-08	5.47048e-06
IGF2BP2	ENST00000367944	0.966751	+	3.0264e-07	1.29153e-05
IGF2BP2	ENST00000446148	0.988901	+	1.3023e-09	3.85173e-07
IGF2BP2	ENST00000393676	0.985579	+	4.79484e-09	8.43853e-07
IGF2BP2	ENCT00000403363	0.953616	+	1.56398e-06	3.96848e-05
IGF2BP2	ENST00000407492	0.974154	+	8.69874e-08	5.36927e-06
IGF2BP2	ENST00000419585	0.931936	+	1.02547e-05	0.000147474
IGF2BP2	ENST00000263326	0.989975	+	7.84292e-10	3.03664e-07
IGF2BP2	NM_001350492	0.956352	+	1.15935e-06	3.30057e-05
IGF2BP2	ENST00000274787	0.957812	+	9.80424e-07	2.92651e-05
IGF2BP2	ENST00000315658	0.951955	+	1.85946e-06	4.49273e-05
IGF2BP2	NM_001353682	0.913903	+	3.21983e-05	0.000319656
IGF2BP2	ENST00000372842	0.930556	+	1.13109e-05	0.000157738
IGF2BP2	ENST00000604729	0.947967	+	2.75184e-06	5.90731e-05
IGF2BP2	ENST00000418703	0.920877	+	2.13602e-05	0.000242465
IGF2BP2	ENST00000266395	0.988345	+	1.66131e-09	4.53156e-07
IGF2BP2	ENST00000395770	0.951394	+	1.96874e-06	4.68485e-05
IGF2BP2	ENST00000311234	0.909495	+	4.10157e-05	0.000378928
IGF2BP2	ENST00000546588	0.992402	+	1.96846e-10	1.86833e-07
IGF2BP2	ENST00000269025	0.955939	+	1.2144e-06	3.41169e-05
IGF2BP2	ENST00000553811	0.90459	+	5.29522e-05	0.000448911
IGF2BP2	ENST00000556614	0.951073	+	2.03358e-06	4.79569e-05
IGF2BP2	ENST00000340666	0.925949	+	1.54714e-05	0.00019518
IGF2BP2	ENST00000219091	0.951467	+	1.95429e-06	4.66032e-05
IGF2BP2	ENST00000397088	0.957846	+	9.76505e-07	2.92651e-05
IGF2BP2	ENST00000219782	0.98471	+	6.41427e-09	1.01492e-06
IGF2BP2	ENST00000556005	0.943002	+	4.30375e-06	8.17175e-05
IGF2BP2	ENST00000245912	0.978028	+	3.88704e-08	3.15933e-06
IGF2BP2	ENST00000644474	0.962794	+	5.27466e-07	1.90379e-05
IGF2BP2	ENST00000336557	0.96274	+	5.31265e-07	1.91103e-05
IGF2BP2	ENST00000393324	0.977766	+	4.12263e-08	3.24844e-06
IGF2BP2	ENST00000199320	0.962125	+	5.76001e-07	2.03079e-05
IGF2BP2	ENST00000333850	0.975319	+	6.91975e-08	4.70786e-06
IGF2BP2	NM_001324009	0.941465	+	4.90323e-06	8.93418e-05
IGF2BP2	ENST00000535572	0.954797	+	1.37752e-06	3.65765e-05
IGF2BP2	ENST00000263119	0.993024	+	1.28573e-10	1.36898e-07
IGF2BP2	ENST00000304636	0.907441	+	4.57243e-05	0.000407576
IGF2BP2	ENST00000409400	0.98459	+	6.6682e-09	1.04411e-06
IGF2BP2	ENST00000395822	0.960301	+	7.26452e-07	2.37631e-05
IGF2BP2	ENST00000441824	0.939206	+	5.90223e-06	0.00010129
IGF2BP2	ENST00000307641	0.907314	+	4.60282e-05	0.000409717
IGF2BP2	ENST00000359209	0.945723	+	3.38547e-06	6.8402e-05
IGF2BP2	ENST00000391929	0.929592	+	1.20974e-05	0.000164421
IGF2BP2	ENST00000475390	0.949167	+	2.45373e-06	5.47717e-05
IGF2BP2	ENST00000347370	0.960392	+	7.18276e-07	2.35925e-05
IGF2BP2	ENST00000306869	0.926521	+	1.48979e-05	0.000189403
IGF2BP2	ENST00000344721	0.960608	+	6.99153e-07	2.32386e-05
IGF2BP2	ENST00000425441	0.936289	+	7.4241e-06	0.000118474
IGF2BP2	ENST00000295989	0.982426	+	1.28184e-08	1.52495e-06
IGF2BP2	ENST00000527472	0.904529	+	5.3116e-05	0.000449534
IGF2BP2	ENST00000545825	0.941462	+	4.90447e-06	8.93418e-05
IGF2BP2	ENST00000371542	0.973897	+	9.13589e-08	5.5251e-06
IGF2BP2	ENST00000335847	0.926755	+	1.46678e-05	0.000187391
IGF2BP2	ENST00000358869	0.954863	+	1.36763e-06	3.64542e-05
IGF2BP2	ENST00000294168	0.977835	+	4.05967e-08	3.21378e-06
IGF2BP2	ENST00000262290	0.934316	+	8.6178e-06	0.000131432
IGF2BP2	ENST00000268655	0.976697	+	5.20402e-08	3.78224e-06
IGF2BP2	ENST00000383832	0.906119	+	4.89717e-05	0.000424269
IGF2BP2	ENST00000592287	0.97725	+	4.62003e-08	3.5137e-06
IGF2BP2	ENST00000636508	0.926379	+	1.50385e-05	0.000190576
IGF2BP2	ENST00000617875	0.966363	+	3.20504e-07	1.35419e-05
IGF2BP2	ENST00000293662	0.906862	+	4.71255e-05	0.000414737
IGF2BP2	ENST00000259870	0.936552	+	7.27551e-06	0.000117107
IGF2BP2	ENST00000402530	0.918259	+	2.50228e-05	0.00026659
IGF2BP2	ENST00000553106	0.935101	+	8.12585e-06	0.000126122
IGF2BP2	ENST00000558589	0.949074	+	2.47591e-06	5.50935e-05
IGF2BP2	ENST00000545712	0.927984	+	1.35062e-05	0.000177309
IGF2BP2	ENST00000355897	0.976803	+	5.08789e-08	3.72325e-06
IGF2BP2	ENST00000296098	0.927732	+	1.37383e-05	0.000179483
IGF2BP2	ENST00000310544	0.911453	+	3.68919e-05	0.000351347
IGF2BP2	ENST00000373985	0.902477	+	5.8866e-05	0.000481212
IGF2BP2	ENST00000399355	0.953173	+	1.63888e-06	4.10356e-05
IGF2BP2	ENST00000402131	0.915847	+	2.88193e-05	0.00029491
IGF2BP2	ENST00000373025	0.96793	+	2.53158e-07	1.15241e-05
IGF2BP2	ENST00000335425	0.937102	+	6.97193e-06	0.000112972
IGF2BP2	ENST00000381990	0.968335	+	2.37735e-07	1.10066e-05
IGF2BP2	ENST00000411739	0.952587	+	1.74227e-06	4.27931e-05
IGF2BP2	ENST00000393829	0.958112	+	9.46484e-07	2.85487e-05
IGF2BP2	ENST00000409030	0.959147	+	8.36732e-07	2.62163e-05
IGF2BP2	ENST00000539896	0.953167	+	1.63988e-06	4.10356e-05
IGF2BP2	ENST00000242994	0.945075	+	3.58847e-06	7.11513e-05
IGF2BP2	ENST00000378628	0.932463	+	9.8725e-06	0.000143996
IGF2BP2	ENST00000271835	0.951592	+	1.92965e-06	4.60671e-05
IGF2BP2	ENST00000529992	0.957635	+	1.00091e-06	2.96445e-05
IGF2BP2	ENST00000542051	0.964144	+	4.39451e-07	1.69225e-05
IGF2BP2	ENST00000246104	0.986783	+	3.10712e-09	6.13296e-07
IGF2BP2	ENST00000324695	0.967211	+	2.82494e-07	1.22769e-05
IGF2BP2	NM_001349852	0.971294	+	1.46282e-07	7.81629e-06
IGF2BP2	ENST00000344995	0.910799	+	3.82304e-05	0.000360547
IGF2BP2	ENST00000478300	0.942283	+	4.57656e-06	8.49966e-05
IGF2BP2	ENST00000557258	0.961384	+	6.33749e-07	2.16624e-05
IGF2BP2	ENST00000339024	0.946633	+	3.11586e-06	6.44146e-05
IGF2BP2	ENST00000372263	0.985331	+	5.21886e-09	9.03542e-07
IGF2BP2	ENST00000450736	0.954566	+	1.41249e-06	3.70431e-05
IGF2BP2	ENST00000215956	0.915511	+	2.93834e-05	0.000299227
IGF2BP2	NM_001324130	0.979938	+	2.47488e-08	2.2815e-06
IGF2BP2	ENST00000608999	0.960339	+	7.22988e-07	2.36862e-05
IGF2BP2	ENST00000380421	0.961489	+	6.25307e-07	2.14773e-05
IGF2BP2	ENST00000555188	0.950086	+	2.24333e-06	5.15893e-05
IGF2BP2	ENST00000540636	0.919712	+	2.29338e-05	0.000254495
IGF2BP2	ENST00000535552	0.927723	+	1.37471e-05	0.000179488
IGF2BP2	ENST00000346562	0.986981	+	2.88165e-09	5.90046e-07
IGF2BP2	ENST00000404909	0.981476	+	1.6651e-08	1.78009e-06
IGF2BP2	ENST00000229179	0.928601	+	1.2951e-05	0.000172477
IGF2BP2	ENST00000296677	0.972905	+	1.09886e-07	6.35877e-06
IGF2BP2	ENST00000368623	0.973458	+	9.92303e-08	5.85349e-06
IGF2BP2	ENST00000341584	0.921504	+	2.05498e-05	0.000235781
IGF2BP2	ENST00000266031	0.938235	+	6.37862e-06	0.000105954
IGF2BP2	ENST00000242480	0.923366	+	1.82833e-05	0.000217388
IGF2BP2	ENST00000367565	0.961147	+	6.53174e-07	2.19737e-05
IGF2BP2	ENST00000476665	0.938019	+	6.4887e-06	0.000107031
IGF2BP2	ENST00000296387	0.925739	+	1.56863e-05	0.000196842
IGF2BP2	ENST00000313375	0.900703	+	6.42192e-05	0.000510313
IGF2BP2	NM_001320633	0.982013	+	1.4387e-08	1.62846e-06
IGF2BP2	ENST00000368445	0.947728	+	2.81423e-06	6.00515e-05
IGF2BP2	ENST00000541682	0.941276	+	4.98137e-06	9.01426e-05
IGF2BP2	NM_001321703	0.954574	+	1.41122e-06	3.70431e-05
IGF2BP2	ENST00000582783	0.980398	+	2.20527e-08	2.1346e-06
IGF2BP2	uc002grs.2	0.964042	+	4.457e-07	1.70398e-05
IGF2BP2	ENST00000578229	0.977457	+	4.4151e-08	3.40651e-06
IGF2BP2	ENST00000444347	0.950224	+	2.21292e-06	5.11749e-05
IGF2BP2	ENST00000264992	0.948137	+	2.70788e-06	5.84832e-05
IGF2BP2	ENST00000543303	0.980954	+	1.91168e-08	1.91318e-06
IGF2BP2	ENST00000343246	0.964986	+	3.90808e-07	1.55039e-05
IGF2BP2	ENST00000270530	0.970264	+	1.74183e-07	8.93791e-06
IGF2BP2	ENST00000642384	0.9517	+	1.90847e-06	4.56125e-05
IGF2BP2	ENST00000467148	0.986575	+	3.35744e-09	6.32714e-07
IGF2BP2	ENCT00000202062	0.942715	+	4.41093e-06	8.30511e-05
IGF2BP2	MICT00000157249	0.968685	+	2.25005e-07	1.06241e-05
IGF2BP2	ENST00000621751	0.962947	+	5.16863e-07	1.8785e-05
IGF2BP2	ENST00000407817	0.950324	+	2.19115e-06	5.09394e-05
IGF2BP2	ENST00000339180	0.958131	+	9.4442e-07	2.85268e-05
IGF2BP2	ENST00000355956	0.939995	+	5.53665e-06	9.70394e-05
IGF2BP2	ENST00000379155	0.974635	+	7.92404e-08	5.0826e-06
IGF2BP2	ENST00000379246	0.981017	+	1.88038e-08	1.90375e-06
IGF2BP2	ENST00000569840	0.907524	+	4.55255e-05	0.000406315
IGF2BP2	ENST00000415738	0.953214	+	1.63183e-06	4.09785e-05
IGF2BP2	ENST00000599640	0.932675	+	9.72213e-06	0.000142468
IGF2BP2	ENST00000618048	0.984292	+	7.33683e-09	1.10027e-06
IGF2BP2	ENST00000419488	0.991257	+	3.96521e-10	2.28565e-07
IGF2BP2	ENST00000380173	0.982497	+	1.2564e-08	1.51159e-06
IGF2BP2	ENST00000398706	0.908899	+	4.23417e-05	0.000386649
IGF2BP2	NM_080645	0.941154	+	5.03224e-06	9.06612e-05
IGF2BP2	ENST00000533244	0.967534	+	2.69007e-07	1.19096e-05
IGF2BP2	ENST00000290871	0.928825	+	1.27542e-05	0.000170818
IGF2BP2	ENST00000264938	0.963119	+	5.05075e-07	1.85144e-05
IGF2BP2	ENST00000532559	0.935789	+	7.71308e-06	0.000121757
IGF2BP2	ENST00000394013	0.969523	+	1.96743e-07	9.68748e-06
IGF2BP2	ENST00000362065	0.948043	+	2.73205e-06	5.87446e-05
IGF2BP2	ENST00000340394	0.980275	+	2.27484e-08	2.1821e-06
IGF2BP2	ENST00000397488	0.976182	+	5.8002e-08	4.0233e-06
IGF2BP2	NM_001204897	0.986542	+	3.39917e-09	6.34959e-07
IGF2BP2	ENST00000252951	0.970071	+	1.79857e-07	9.1628e-06
IGF2BP2	ENST00000317243	0.91834	+	2.49025e-05	0.000266251
IGF2BP2	ENST00000332435	0.944546	+	3.76146e-06	7.3983e-05
IGF2BP2	ENST00000355025	0.943919	+	3.97476e-06	7.70879e-05
IGF2BP2	ENST00000388761	0.916404	+	2.79057e-05	0.000287356
IGF2BP2	ENST00000288111	0.956725	+	1.1113e-06	3.18937e-05
IGF2BP2	ENST00000493429	0.953282	+	1.62011e-06	4.07804e-05
IGF2BP2	ENST00000539363	0.928792	+	1.27836e-05	0.000171104
IGF2BP2	ENST00000602871	0.96618	+	3.29218e-07	1.37735e-05
IGF2BP2	ENST00000607266	0.970312	+	1.72808e-07	8.91029e-06
IGF2BP2	ENST00000232014	0.989789	+	8.5924e-10	3.10128e-07
IGF2BP2	ENST00000600757	0.933563	+	9.11159e-06	0.000136124
IGF2BP2	NM_001352595	0.963917	+	4.53388e-07	1.72409e-05
IGF2BP2	NM_001300964	0.932214	+	1.00517e-05	0.000145811
IGF2BP2	ENST00000300176	0.985749	+	4.52007e-09	8.15719e-07
IGF2BP2	ENST00000611678	0.938076	+	6.45932e-06	0.000106877
IGF2BP2	ENST00000311626	0.932181	+	1.00754e-05	0.000145857
IGF2BP2	ENST00000393190	0.94129	+	4.97556e-06	9.01426e-05
IGF2BP2	ENST00000297873	0.964772	+	4.02725e-07	1.59105e-05
IGF2BP2	ENST00000396169	0.979729	+	2.60545e-08	2.37108e-06
IGF2BP2	ENST00000370641	0.972556	+	1.17085e-07	6.63116e-06
IGF2BP2	ENST00000588301	0.927239	+	1.42012e-05	0.000183615
IGF2BP2	ENST00000160373	0.910625	+	3.85942e-05	0.000362374
IGF2BP2	ENST00000392825	0.915161	+	2.99784e-05	0.000303706
IGF2BP2	ENST00000304046	0.991768	+	2.93623e-10	2.05263e-07
IGF2BP2	ENST00000409346	0.955063	+	1.33801e-06	3.59326e-05
IGF2BP2	ENST00000353689	0.949003	+	2.4928e-06	5.53468e-05
IGF2BP2	ENST00000447325	0.951907	+	1.86859e-06	4.49875e-05
IGF2BP2	ENST00000496613	0.988016	+	1.90762e-09	4.61622e-07
IGF2BP2	ENST00000254323	0.988229	+	1.74496e-09	4.53156e-07
IGF2BP2	ENST00000604534	0.988257	+	1.72423e-09	4.53156e-07
IGF2BP2	ENST00000262795	0.981953	+	1.4629e-08	1.62846e-06
IGF2BP2	NM_001102657	0.965412	+	3.67857e-07	1.4921e-05
IGF2BP2	ENST00000396429	0.989161	+	1.15725e-09	3.57506e-07
IGF2BP2	ENST00000253407	0.952671	+	1.72715e-06	4.25691e-05
IGF2BP2	ENST00000372844	0.945268	+	3.5272e-06	7.01978e-05
IGF2BP2	NM_001285524	0.977046	+	4.829e-08	3.59558e-06
IGF2BP2	ENST00000611091	0.936294	+	7.42091e-06	0.000118474
IGF2BP2	ENST00000298545	0.951891	+	1.87175e-06	4.49875e-05
IGF2BP2	ENST00000205143	0.969419	+	2.00114e-07	9.7964e-06
IGF2BP2	ENST00000342873	0.941633	+	4.83473e-06	8.87548e-05
IGF2BP2	ENST00000550948	0.955545	+	1.26886e-06	3.491e-05
IGF2BP2	ENST00000562197	0.932306	+	9.98565e-06	0.000145051
IGF2BP2	ENST00000439975	0.920181	+	2.22895e-05	0.000248641
IGF2BP2	ENST00000377321	0.955051	+	1.33977e-06	3.59326e-05
IGF2BP2	ENST00000421806	0.913171	+	3.35474e-05	0.000329212
IGF2BP2	ENST00000389378	0.976495	+	5.43208e-08	3.89914e-06
IGF2BP2	ENST00000639438	0.938295	+	6.3484e-06	0.000105617
IGF2BP2	ENST00000428670	0.960385	+	7.18916e-07	2.35925e-05
IGF2BP2	ENST00000578963	0.937015	+	7.01938e-06	0.000113585
IGF2BP2	ENST00000420739	0.966371	+	3.20146e-07	1.35419e-05
IGF2BP2	ENST00000272879	0.918285	+	2.49851e-05	0.00026659
IGF2BP2	ENST00000408891	0.942827	+	4.36872e-06	8.2402e-05
IGF2BP2	MICT00000316709	0.930443	+	1.14005e-05	0.00015878
IGF2BP2	ENST00000398956	0.919941	+	2.26176e-05	0.000251379
IGF2BP2	ENST00000534750	0.988856	+	1.32863e-09	3.87578e-07
IGF2BP2	NM_001321485	0.965167	+	3.80927e-07	1.52765e-05
IGF2BP2	ENST00000277309	0.967447	+	2.72585e-07	1.19932e-05
IGF2BP2	ENST00000394900	0.985181	+	5.49004e-09	9.2786e-07
IGF2BP2	ENST00000430889	0.930142	+	1.16436e-05	0.000160217
IGF2BP2	ENST00000248342	0.949364	+	2.40724e-06	5.41884e-05
IGF2BP2	ENST00000394861	0.92003	+	2.24954e-05	0.000250413
IGF2BP2	ENST00000531455	0.922445	+	1.93779e-05	0.000225864
IGF2BP2	ENST00000255631	0.907865	+	4.47193e-05	0.000400816
IGF2BP2	NM_001284247	0.924455	+	1.70528e-05	0.000208222
IGF2BP2	ENST00000392446	0.991883	+	2.73668e-10	2.00957e-07
IGF2BP2	ENST00000372518	0.930027	+	1.17375e-05	0.000161236
IGF2BP2	ENST00000006053	0.952087	+	1.83447e-06	4.44933e-05
IGF2BP2	ENST00000264221	0.974464	+	8.19348e-08	5.17745e-06
IGF2BP2	ENST00000393306	0.945381	+	3.49142e-06	6.98777e-05
IGF2BP2	ENST00000355496	0.990767	+	5.20325e-10	2.44549e-07
IGF2BP2	ENST00000341049	0.957177	+	1.05527e-06	3.09959e-05
IGF2BP2	ENST00000367981	0.974246	+	8.54588e-08	5.29025e-06
IGF2BP2	ENST00000448843	0.952702	+	1.72155e-06	4.25294e-05
IGF2BP2	ENST00000367963	0.971424	+	1.43029e-07	7.67203e-06
IGF2BP2	ENST00000279392	0.976324	+	5.63053e-08	3.94415e-06
IGF2BP2	ENST00000432826	0.982921	+	1.11213e-08	1.41144e-06
IGF2BP2	ENST00000300209	0.941212	+	5.00811e-06	9.03793e-05
IGF2BP2	ENST00000392329	0.988052	+	1.87943e-09	4.60029e-07
IGF2BP2	HBMT00000746090	0.904668	+	5.27418e-05	0.000447465
IGF2BP2	ENST00000351937	0.911924	+	3.5949e-05	0.000345301
IGF2BP2	ENST00000367822	0.919442	+	2.33121e-05	0.000257352
IGF2BP2	ENST00000395824	0.976246	+	5.72321e-08	3.99592e-06
IGF2BP2	ENST00000393265	0.965049	+	3.87306e-07	1.54451e-05
IGF2BP2	ENST00000344824	0.95636	+	1.15836e-06	3.30057e-05
IGF2BP2	ENST00000322217	0.980328	+	2.24504e-08	2.16326e-06
IGF2BP2	ENST00000343381	0.995588	+	1.30707e-11	4.63899e-08
IGF2BP2	ENST00000292363	0.979746	+	2.59445e-08	2.37108e-06
IGF2BP2	ENST00000326799	0.907006	+	4.67736e-05	0.000412954
IGF2BP2	ENST00000474759	0.945488	+	3.458e-06	6.93569e-05
IGF2BP2	NM_001286622	0.908686	+	4.28232e-05	0.000389742
IGF2BP2	ENST00000447619	0.993183	+	1.14585e-10	1.35953e-07
IGF2BP2	NM_001330004	0.96293	+	5.17985e-07	1.87913e-05
IGF2BP2	ENST00000541110	0.986908	+	2.96291e-09	6.00905e-07
IGF2BP2	ENST00000342443	0.987783	+	2.10027e-09	4.96946e-07
IGF2BP2	ENST00000367202	0.923632	+	1.79766e-05	0.000215755
IGF2BP2	ENST00000340829	0.940579	+	5.27787e-06	9.34266e-05
IGF2BP2	ENST00000265295	0.967619	+	2.65546e-07	1.18549e-05
IGF2BP2	ENST00000612778	0.969183	+	2.07872e-07	1.00605e-05
IGF2BP2	ENST00000373588	0.938357	+	6.3169e-06	0.000105339
IGF2BP2	ENST00000529182	0.955428	+	1.28536e-06	3.50919e-05
IGF2BP2	ENST00000231484	0.904991	+	5.18848e-05	0.000442824
IGF2BP2	ENST00000332374	0.988197	+	1.76843e-09	4.5372e-07
IGF2BP2	NM_001320488	0.959176	+	8.33741e-07	2.61866e-05
IGF2BP2	ENST00000369304	0.941912	+	4.72233e-06	8.69161e-05
IGF2BP2	ENST00000642936	0.967755	+	2.60048e-07	1.17282e-05
IGF2BP2	NM_001329102	0.933093	+	9.43071e-06	0.000139366
IGF2BP2	ENST00000302262	0.973364	+	1.00968e-07	5.93644e-06
IGF2BP2	ENST00000157812	0.948074	+	2.72394e-06	5.86516e-05
IGF2BP2	ENST00000330838	0.95334	+	1.61033e-06	4.05822e-05
IGF2BP2	ENST00000393679	0.951893	+	1.87134e-06	4.49875e-05
IGF2BP2	ENST00000267935	0.993127	+	1.19361e-10	1.35953e-07
IGF2BP2	ENST00000359205	0.91207	+	3.56622e-05	0.000343477
IGF2BP2	ENST00000394310	0.929444	+	1.2222e-05	0.000165705
IGF2BP2	ENST00000599180	0.951	+	2.04843e-06	4.82536e-05
IGF2BP2	ENST00000370544	0.980232	+	2.29962e-08	2.18618e-06
IGF2BP2	ENST00000503064	0.973342	+	1.01398e-07	5.93644e-06
IGF2BP2	ENST00000296271	0.976437	+	5.49837e-08	3.92138e-06
IGF2BP2	ENST00000402844	0.946833	+	3.05901e-06	6.36926e-05
IGF2BP2	ENST00000450733	0.976207	+	5.77084e-08	4.01601e-06
IGF2BP2	ENST00000351388	0.914218	+	3.163e-05	0.000315692
IGF2BP2	ENST00000383694	0.938521	+	6.23524e-06	0.000104716
IGF2BP2	ENST00000539041	0.938437	+	6.27698e-06	0.00010492
IGF2BP2	ENST00000446848	0.980145	+	2.3508e-08	2.18626e-06
IGF2BP2	ENST00000367194	0.909682	+	4.06074e-05	0.000376462
IGF2BP2	ENST00000641124	0.946214	+	3.23794e-06	6.61091e-05
IGF2BP2	MICT00000361700	0.953735	+	1.54436e-06	3.93723e-05
IGF2BP2	ENST00000301057	0.904709	+	5.26334e-05	0.000446902
IGF2BP2	ENST00000394450	0.948421	+	2.6357e-06	5.77442e-05
IGF2BP2	ENCT00000441226	0.910579	+	3.86906e-05	0.000362798
IGF2BP2	ENST00000620693	0.98142	+	1.69017e-08	1.79065e-06
IGF2BP2	ENST00000290122	0.940034	+	5.51916e-06	9.68126e-05
IGF2BP2	ENST00000372457	0.95354	+	1.57653e-06	3.98247e-05
IGF2BP2	ENST00000409029	0.93505	+	8.15705e-06	0.00012633
IGF2BP2	ENST00000246117	0.989206	+	1.13326e-09	3.57506e-07
IGF2BP2	ENST00000531159	0.900692	+	6.42529e-05	0.000510357
IGF2BP2	NM_001349725	0.925787	+	1.56376e-05	0.000196602
IGF2BP2	NM_004029	0.963571	+	4.75243e-07	1.78473e-05
IGF2BP2	ENST00000339750	0.912799	+	3.42501e-05	0.000333649
IGF2BP2	ENST00000518448	0.952721	+	1.71811e-06	4.25294e-05
IGF2BP2	ENST00000358707	0.955586	+	1.26307e-06	3.48408e-05
IGF2BP2	ENST00000395809	0.972559	+	1.17025e-07	6.63116e-06
IGF2BP2	ENST00000368868	0.991403	+	3.6453e-10	2.28565e-07
IGF2BP2	ENST00000432695	0.935853	+	7.67604e-06	0.000121352
IGF2BP2	ENST00000444837	0.950668	+	2.11753e-06	4.94982e-05
IGF2BP2	ENST00000548055	0.92247	+	1.93484e-05	0.000225767
IGF2BP2	ENST00000248076	0.954597	+	1.40778e-06	3.70431e-05
IGF2BP2	ENST00000439262	0.919862	+	2.27264e-05	0.000252457
IGF2BP2	ENST00000352105	0.940142	+	5.47061e-06	9.61986e-05
IGF2BP2	ENST00000349570	0.942248	+	4.59009e-06	8.49966e-05
IGF2BP2	ENST00000540131	0.969148	+	2.09044e-07	1.00943e-05
IGF2BP2	ENST00000535268	0.90711	+	4.65206e-05	0.000412072
IGF2BP2	ENST00000450114	0.976667	+	5.23789e-08	3.79391e-06
IGF2BP2	ENST00000358070	0.975188	+	7.10349e-08	4.81748e-06
IGF2BP2	ENST00000392460	0.942312	+	4.56508e-06	8.49966e-05
IGF2BP2	ENST00000454748	0.931793	+	1.036e-05	0.000148563
IGF2BP2	HBMT00001310905	0.928424	+	1.31086e-05	0.000173924
IGF2BP2	ENST00000380989	0.935547	+	7.8566e-06	0.000123322
IGF2BP2	ENST00000536889	0.979385	+	2.83292e-08	2.51363e-06
IGF2BP2	ENST00000255499	0.91184	+	3.61167e-05	0.000346132
IGF2BP2	ENST00000539925	0.991051	+	4.45254e-10	2.3728e-07
IGF2BP2	ENST00000435572	0.98488	+	6.06794e-09	9.8932e-07
IGF2BP2	ENST00000308940	0.975128	+	7.18962e-08	4.83791e-06
IGF2BP2	ENST00000533410	0.941526	+	4.87828e-06	8.92465e-05
IGF2BP2	ENST00000595425	0.958259	+	9.30294e-07	2.83009e-05
IGF2BP2	ENST00000313949	0.923839	+	1.77404e-05	0.000214269
IGF2BP2	NM_001324103	0.975086	+	7.25045e-08	4.83791e-06
IGF2BP2	NM_001302109	0.94704	+	3.00109e-06	6.25937e-05
IGF2BP2	ENST00000523338	0.956963	+	1.08152e-06	3.15062e-05
IGF2BP2	ENST00000400169	0.960866	+	6.76874e-07	2.2628e-05
IGF2BP2	HBMT00001330418	0.912256	+	3.52978e-05	0.000340737
IGF2BP2	ENST00000398665	0.928386	+	1.31426e-05	0.000174266
IGF2BP2	NM_001323352	0.977311	+	4.55821e-08	3.49162e-06
IGF2BP2	ENST00000379141	0.919642	+	2.30317e-05	0.000255056
IGF2BP2	ENST00000616524	0.90512	+	5.15453e-05	0.000440826
IGF2BP2	ENST00000445369	0.923544	+	1.80774e-05	0.000215792
IGF2BP2	ENST00000369109	0.907085	+	4.65823e-05	0.000412072
IGF2BP2	ENST00000546530	0.914216	+	3.16335e-05	0.000315692
IGF2BP2	FTMT28600000310	0.94533	+	3.50743e-06	7.00663e-05
IGF2BP2	ENST00000611621	0.903226	+	5.67134e-05	0.00047011
IGF2BP2	ENST00000479303	0.981903	+	1.48282e-08	1.62846e-06
IGF2BP2	ENST00000642119	0.952426	+	1.77158e-06	4.3363e-05
IGF2BP2	ENST00000533293	0.968637	+	2.26731e-07	1.06819e-05
IGF2BP2	ENST00000488469	0.929452	+	1.22152e-05	0.000165705
IGF2BP2	ENST00000233379	0.941061	+	5.07128e-06	9.12043e-05
IGF2BP2	ENST00000523437	0.931249	+	1.07698e-05	0.000152692
IGF2BP2	ENST00000476977	0.991278	+	3.91759e-10	2.28565e-07
IGF2BP2	ENST00000222584	0.915007	+	3.02427e-05	0.000305367
IGF2BP2	ENST00000624995	0.942255	+	4.58717e-06	8.49966e-05
IGF2BP2	ENCT00000401115	0.967101	+	2.87218e-07	1.23812e-05
IGF2BP2	ENST00000503673	0.994647	+	3.42977e-11	8.11521e-08
IGF2BP2	ENST00000340360	0.989256	+	1.10761e-09	3.57371e-07
IGF2BP2	ENST00000391620	0.941835	+	4.75303e-06	8.74057e-05
IGF2BP2	ENST00000332127	0.966021	+	3.36921e-07	1.40132e-05
IGF2BP2	ENST00000461105	0.939458	+	5.78358e-06	9.97258e-05
IGF2BP2	NM_001353024	0.911021	+	3.7773e-05	0.000357659
IGF2BP2	ENST00000541398	0.944445	+	3.79518e-06	7.4487e-05
IGF2BP2	ENST00000412663	0.954726	+	1.38819e-06	3.6806e-05
IGF2BP2	ENST00000367222	0.98873	+	1.40509e-09	4.04342e-07
IGF2BP2	ENST00000369768	0.944758	+	3.69146e-06	7.29218e-05
IGF2BP2	NM_001164723	0.979113	+	3.02326e-08	2.61708e-06
IGF2BP2	ENST00000455502	0.982469	+	1.26638e-08	1.51503e-06
IGF2BP2	MICT00000164793	0.900702	+	6.42235e-05	0.000510313
IGF2BP2	ENST00000391985	0.945278	+	3.52407e-06	7.01978e-05
IGF2BP2	ENST00000370353	0.991067	+	4.4143e-10	2.3728e-07
IGF2BP2	ENST00000379504	0.924661	+	1.68279e-05	0.000206987
IGF2BP2	ENST00000442396	0.950094	+	2.24154e-06	5.15893e-05
IGF2BP2	ENST00000430041	0.961308	+	6.3996e-07	2.17352e-05
IGF2BP2	ENST00000391923	0.913202	+	3.34901e-05	0.000328802
IGF2BP2	ENCT00000179111	0.911663	+	3.64682e-05	0.000348798
IGF2BP2	ENST00000381575	0.982785	+	1.15702e-08	1.45613e-06
IGF2BP2	ENST00000611077	0.914448	+	3.12217e-05	0.000312878
IGF2BP2	ENST00000538922	0.927596	+	1.38655e-05	0.000180259
IGF2BP2	ENST00000472493	0.952993	+	1.67009e-06	4.17005e-05
IGF2BP2	MICT00000157214	0.958795	+	8.72839e-07	2.70161e-05
IGF2BP2	ENST00000394468	0.931126	+	1.08647e-05	0.000153628
IGF2BP2	ENST00000245983	0.947146	+	2.97149e-06	6.22007e-05
IGF2BP2	NM_018002	0.931476	+	1.05976e-05	0.000151055
IGF2BP2	ENST00000413518	0.96024	+	7.31964e-07	2.3824e-05
IGF2BP2	ENST00000368830	0.943823	+	4.00826e-06	7.75963e-05
IGF2BP2	ENST00000554578	0.904196	+	5.40176e-05	0.000453948
IGF2BP2	ENST00000330208	0.95685	+	1.09558e-06	3.17021e-05
IGF2BP2	ENST00000431011	0.95048	+	2.15756e-06	5.03233e-05
IGF2BP2	ENST00000389385	0.961981	+	5.86852e-07	2.06562e-05
IGF2BP2	MICT00000053341	0.937586	+	6.71353e-06	0.000109882
IGF2BP2	ENST00000333651	0.942813	+	4.37424e-06	8.2433e-05
IGF2BP2	ENST00000429360	0.912951	+	3.39623e-05	0.000332146
IGF2BP2	ENCT00000096266	0.963593	+	4.73871e-07	1.78288e-05
IGF2BP2	ENST00000560079	0.908819	+	4.25201e-05	0.000387448
IGF2BP2	ENST00000488574	0.961309	+	6.39887e-07	2.17352e-05
IGF2BP2	ENST00000294428	0.957443	+	1.02335e-06	3.02251e-05
IGF2BP2	ENST00000405348	0.945581	+	3.42914e-06	6.91511e-05
IGF2BP2	ENST00000409644	0.955101	+	1.33243e-06	3.59326e-05
IGF2BP2	ENST00000313835	0.972339	+	1.2174e-07	6.77141e-06
IGF2BP2	ENST00000359783	0.953179	+	1.63778e-06	4.10356e-05
IGF2BP2	ENST00000579649	0.937466	+	6.77683e-06	0.000110246
IGF2BP2	ENST00000378617	0.984178	+	7.60397e-09	1.10771e-06
IGF2BP2	HBMT00000345314	0.990295	+	6.66997e-10	2.73148e-07
IGF2BP2	ENST00000370172	0.983922	+	8.23766e-09	1.15408e-06
IGF2BP2	ENST00000392150	0.980174	+	2.33337e-08	2.18626e-06
IGF2BP2	NM_001160175	0.954187	+	1.47141e-06	3.79342e-05
IGF2BP2	ENST00000311575	0.974969	+	7.42005e-08	4.89811e-06
IGF2BP2	ENST00000585479	0.963858	+	4.57068e-07	1.73339e-05
IGF2BP2	ENST00000352451	0.92068	+	2.1621e-05	0.000244904
IGF2BP2	ENST00000442966	0.923056	+	1.86461e-05	0.000220839
IGF2BP2	ENST00000393775	0.920321	+	2.21e-05	0.000247633
IGF2BP2	ENCT00000043893	0.955055	+	1.33923e-06	3.59326e-05
IGF2BP2	ENST00000407583	0.921412	+	2.06672e-05	0.000236381
IGF2BP2	ENST00000595994	0.944872	+	3.65404e-06	7.23167e-05
IGF2BP2	ENST00000539354	0.948601	+	2.59095e-06	5.69395e-05
IGF2BP2	ENST00000351659	0.973855	+	9.20769e-08	5.5251e-06
IGF2BP2	ENST00000254963	0.975772	+	6.31232e-08	4.32222e-06
IGF2BP2	ENST00000578199	0.925221	+	1.6227e-05	0.00020196
IGF2BP2	ENST00000636500	0.912865	+	3.41258e-05	0.000333047
IGF2BP2	ENST00000447601	0.943462	+	4.13592e-06	7.94128e-05
IGF2BP2	ENST00000319027	0.933342	+	9.26032e-06	0.000137612
IGF2BP2	NM_001166550	0.976073	+	5.93308e-08	4.10211e-06
IGF2BP2	ENST00000380298	0.918221	+	2.50803e-05	0.000266982
IGF2BP2	ENST00000359086	0.972158	+	1.25739e-07	6.86567e-06
IGF2BP2	NM_001328609	0.988073	+	1.86282e-09	4.60029e-07
IGF2BP2	ENST00000366871	0.929117	+	1.2501e-05	0.000168659
IGF2BP2	ENST00000569923	0.903723	+	5.53181e-05	0.000462868
IGF2BP2	ENST00000217381	0.935514	+	7.87644e-06	0.000123512
IGF2BP2	ENST00000366991	0.949697	+	2.33043e-06	5.29558e-05
IGF2BP2	ENST00000610726	0.978255	+	3.69165e-08	3.03528e-06
IGF2BP2	ENST00000333010	0.928371	+	1.31559e-05	0.000174334
IGF2BP2	ENCT00000129527	0.960279	+	7.28411e-07	2.37827e-05
IGF2BP2	ENST00000341415	0.983676	+	8.88373e-09	1.22051e-06
IGF2BP2	ENST00000262648	0.960076	+	7.46934e-07	2.41365e-05
IGF2BP2	ENST00000540946	0.968035	+	2.49085e-07	1.1407e-05
IGF2BP2	NM_020945	0.942933	+	4.32936e-06	8.19674e-05
IGF2BP2	ENST00000375920	0.960538	+	7.05304e-07	2.33221e-05
IGF2BP2	ENST00000555278	0.946436	+	3.17279e-06	6.50912e-05
IGF2BP2	MICT00000061899	0.984218	+	7.50826e-09	1.10459e-06
IGF2BP2	ENST00000263370	0.908037	+	4.43156e-05	0.00039869
IGF2BP2	ENST00000356147	0.983968	+	8.12005e-09	1.15408e-06
IGF2BP2	ENST00000374278	0.916947	+	2.70358e-05	0.000281805
IGF2BP2	ENST00000350026	0.935333	+	7.98495e-06	0.000124662
IGF2BP2	ENST00000412352	0.957104	+	1.06418e-06	3.11287e-05
IGF2BP2	ENST00000296695	0.924483	+	1.7022e-05	0.000207965
IGF2BP2	ENST00000373960	0.921121	+	2.10423e-05	0.00023988
IGF2BP2	ENST00000228468	0.942469	+	4.50473e-06	8.42215e-05
IGF2BP2	ENST00000397238	0.990706	+	5.37648e-10	2.44549e-07
IGF2BP2	ENST00000359238	0.910682	+	3.84753e-05	0.00036187
IGF2BP2	ENST00000377890	0.914726	+	3.07325e-05	0.00030914
IGF2BP2	uc011mtx.2	0.963559	+	4.76041e-07	1.78473e-05
IGF2BP2	ENST00000433736	0.934717	+	8.36382e-06	0.000128227
IGF2BP2	ENST00000316803	0.949925	+	2.27914e-06	5.21314e-05
IGF2BP2	ENST00000393878	0.909755	+	4.04475e-05	0.00037547
IGF2BP2	ENST00000592268	0.916324	+	2.80347e-05	0.000288405
IGF2BP2	ENST00000366613	0.934199	+	8.69319e-06	0.000132041
IGF2BP2	ENST00000318203	0.936952	+	7.05352e-06	0.000113964
IGF2BP2	ENST00000532059	0.974697	+	7.82856e-08	5.05179e-06
IGF2BP2	ENST00000568377	0.975072	+	7.26993e-08	4.83791e-06
IGF2BP2	ENST00000403558	0.982949	+	1.10324e-08	1.41144e-06
IGF2BP2	ENST00000290863	0.962175	+	5.72192e-07	2.02406e-05
IGF2BP2	ENST00000379265	0.93531	+	7.99882e-06	0.000124744
IGF2BP2	ENST00000397574	0.970189	+	1.76372e-07	9.02846e-06
IGF2BP2	ENST00000371558	0.960231	+	7.32787e-07	2.3824e-05
IGF2BP2	ENST00000266037	0.990116	+	7.30642e-10	2.93566e-07
IGF2BP2	ENST00000305249	0.903583	+	5.57087e-05	0.000464857
IGF2BP2	ENST00000402734	0.919188	+	2.36707e-05	0.00025978
IGF2BP2	ENST00000536621	0.935068	+	8.14633e-06	0.000126261
IGF2BP2	ENST00000520358	0.934806	+	8.30831e-06	0.000127744
IGF2BP2	ENST00000605587	0.918753	+	2.42977e-05	0.000263977
IGF2BP2	ENST00000616395	0.929902	+	1.18398e-05	0.000162141
IGF2BP2	ENST00000295704	0.979046	+	3.07145e-08	2.64804e-06
IGF2BP2	MICT00000232590	0.96976	+	1.89287e-07	9.48438e-06
IGF2BP2	ENST00000614244	0.939071	+	5.96693e-06	0.000101691
IGF2BP2	ENST00000579565	0.982502	+	1.25446e-08	1.51159e-06
IGF2BP2	ENST00000300481	0.915095	+	3.00926e-05	0.000304429
IGF2BP2	ENST00000312553	0.940357	+	5.37494e-06	9.47511e-05
IGF2BP2	ENST00000289292	0.932933	+	9.54125e-06	0.000140318
IGF2BP2	ENST00000311208	0.960604	+	6.99503e-07	2.32386e-05
IGF2BP2	ENST00000598904	0.967463	+	2.71932e-07	1.19892e-05
IGF2BP2	MICT00000146787	0.918565	+	2.45721e-05	0.000265038
IGF2BP2	ENST00000407075	0.98983	+	8.42186e-10	3.09213e-07
IGF2BP2	ENST00000306117	0.987619	+	2.24384e-09	5.08326e-07
IGF2BP2	ENST00000251472	0.966469	+	3.15529e-07	1.33848e-05
IGF2BP2	ENCT00000260683	0.982284	+	1.33411e-08	1.55245e-06
IGF2BP2	ENST00000318749	0.924207	+	1.7327e-05	0.000210244
IGF2BP2	ENST00000310942	0.972535	+	1.17525e-07	6.63846e-06
IGF2BP2	ENST00000453000	0.967661	+	2.63852e-07	1.1831e-05
IGF2BP2	ENST00000553796	0.902891	+	5.7667e-05	0.000475125
IGF2BP2	ENST00000449296	0.93353	+	9.13375e-06	0.000136124
IGF2BP2	ENST00000520958	0.940116	+	5.48224e-06	9.62716e-05
IGF2BP2	ENST00000615779	0.970759	+	1.60286e-07	8.34544e-06
IGF2BP2	ENST00000292574	0.978273	+	3.67677e-08	3.03476e-06
IGF2BP2	ENST00000550697	0.915346	+	2.96621e-05	0.000301567
IGF2BP2	ENST00000261172	0.935595	+	7.82828e-06	0.000123028
IGF2BP2	ENST00000242719	0.929814	+	1.19126e-05	0.000162718
IGF2BP2	ENST00000546960	0.982917	+	1.11351e-08	1.41144e-06
IGF2BP2	NM_002614	0.915593	+	2.92447e-05	0.000298259
IGF2BP2	ENST00000524142	0.936894	+	7.08532e-06	0.000114391
IGF2BP2	ENST00000402866	0.926929	+	1.44994e-05	0.000186018
IGF2BP2	ENST00000614239	0.926747	+	1.46761e-05	0.000187391
IGF2BP2	ENST00000397911	0.985244	+	5.37569e-09	9.23188e-07
IGF2BP2	ENST00000323830	0.956737	+	1.10982e-06	3.18937e-05
IGF2BP2	ENST00000486715	0.963431	+	4.84324e-07	1.79964e-05
IGF2BP2	ENST00000399363	0.928214	+	1.32977e-05	0.000175449
IGF2BP2	NM_001304360	0.990545	+	5.85598e-10	2.54496e-07
IGF2BP2	ENST00000354232	0.920002	+	2.25339e-05	0.00025058
IGF2BP2	ENST00000525451	0.94551	+	3.45142e-06	6.93378e-05
IGF2BP2	ENST00000423893	0.942691	+	4.42013e-06	8.31322e-05
IGF2BP2	ENST00000367342	0.984497	+	6.87274e-09	1.06054e-06
IGF2BP2	ENST00000435120	0.971035	+	1.52939e-07	8.09663e-06
IGF2BP2	ENST00000544000	0.949908	+	2.28283e-06	5.21597e-05
IGF2BP2	ENST00000251377	0.941168	+	5.02637e-06	9.06321e-05
IGF2BP2	ENST00000302345	0.981126	+	1.82769e-08	1.86422e-06
IGF2BP2	ENST00000440857	0.9128	+	3.42489e-05	0.000333649
IGF2BP2	ENST00000415500	0.95254	+	1.75074e-06	4.29134e-05
IGF2BP2	ENST00000487848	0.911897	+	3.60039e-05	0.000345517
IGF2BP2	ENST00000428789	0.950103	+	2.23959e-06	5.15893e-05
IGF2BP2	ENST00000245479	0.96993	+	1.84097e-07	9.32347e-06
IGF2BP2	ENST00000264431	0.967167	+	2.84371e-07	1.23334e-05
IGF2BP2	ENST00000370900	0.973797	+	9.30911e-08	5.56847e-06
IGF2BP2	ENST00000511676	0.961967	+	5.87915e-07	2.06595e-05
IGF2BP2	ENST00000442687	0.93014	+	1.16452e-05	0.000160217
IGF2BP2	ENST00000540914	0.993515	+	8.93352e-11	1.35885e-07
IGF2BP2	ENST00000548493	0.978443	+	3.53594e-08	2.95286e-06
IGF2BP2	ENST00000395673	0.936186	+	7.48279e-06	0.000118826
IGF2BP2	uc002eah.2	0.979146	+	2.99958e-08	2.61708e-06
IGF2BP2	ENST00000537356	0.901875	+	6.06417e-05	0.000491106
IGF2BP2	ENST00000610432	0.956704	+	1.11398e-06	3.19275e-05
IGF2BP2	ENST00000294258	0.984848	+	6.13244e-09	9.8932e-07
IGF2BP2	ENST00000375108	0.973864	+	9.19282e-08	5.5251e-06
IGF2BP2	ENST00000603870	0.931364	+	1.06822e-05	0.000151651
IGF2BP2	NM_001328674	0.985364	+	5.16059e-09	9.00777e-07
IGF2BP2	ENST00000354287	0.952538	+	1.7512e-06	4.29134e-05
IGF2BP2	ENST00000272371	0.973464	+	9.91047e-08	5.85349e-06
IGF2BP2	ENCT00000133492	0.988267	+	1.7172e-09	4.53156e-07
IGF2BP2	ENST00000520466	0.943612	+	4.08232e-06	7.86723e-05
IGF2BP2	ENST00000333188	0.933635	+	9.06319e-06	0.00013582
IGF2BP2	ENST00000289707	0.964899	+	3.95611e-07	1.5659e-05
IGF2BP2	ENST00000456173	0.981914	+	1.47872e-08	1.62846e-06
IGF2BP2	NM_001322141	0.920003	+	2.25322e-05	0.00025058
IGF2BP2	ENST00000524413	0.990606	+	5.67204e-10	2.51638e-07
IGF2BP2	NM_015209	0.995197	+	1.99638e-11	6.07328e-08
IGF2BP2	ENST00000254816	0.912713	+	3.44151e-05	0.000334644
IGF2BP2	ENST00000447092	0.925705	+	1.5722e-05	0.000197173
IGF2BP2	ENST00000311160	0.980627	+	2.08047e-08	2.03228e-06
IGF2BP2	ENST00000335524	0.960101	+	7.44673e-07	2.41e-05
IGF2BP2	ENST00000460943	0.98202	+	1.436e-08	1.62846e-06
IGF2BP2	ENST00000327451	0.990834	+	5.01876e-10	2.44549e-07
IGF2BP2	NM_001330406	0.946158	+	3.25448e-06	6.63197e-05
IGF2BP2	ENST00000325888	0.916539	+	2.76871e-05	0.000286073
IGF2BP2	ENST00000396144	0.922009	+	1.99147e-05	0.000229855
IGF2BP2	ENST00000540675	0.906561	+	4.78655e-05	0.000417907
IGF2BP2	ENST00000381356	0.978773	+	3.27507e-08	2.74577e-06
IGF2BP2	ENST00000323289	0.958863	+	8.6574e-07	2.69138e-05
IGF2BP2	ENST00000585807	0.949135	+	2.46121e-06	5.48811e-05
IGF2BP2	ENST00000398788	0.908872	+	4.24025e-05	0.000386848
IGF2BP2	NM_001320605	0.947376	+	2.90858e-06	6.13367e-05
IGF2BP2	ENST00000262584	0.981274	+	1.75723e-08	1.81652e-06
IGF2BP2	ENST00000251020	0.955525	+	1.27168e-06	3.49301e-05
IGF2BP2	ENST00000321535	0.93069	+	1.12046e-05	0.000156872
IGF2BP2	ENST00000454682	0.921644	+	2.03719e-05	0.000234118
IGF2BP2	ENST00000338448	0.976508	+	5.41724e-08	3.89914e-06
IGF2BP2	ENST00000477224	0.94346	+	4.13692e-06	7.94128e-05
IGF2BP2	FTMT24400002846	0.977754	+	4.13396e-08	3.24844e-06
IGF2BP2	ENST00000486996	0.969585	+	1.94792e-07	9.62437e-06
IGF2BP2	uc010ytg.2	0.926389	+	1.50293e-05	0.000190576
IGF2BP2	ENST00000360380	0.98733	+	2.51734e-09	5.52647e-07
IGF2BP2	ENST00000405863	0.95843	+	9.11664e-07	2.79739e-05
IGF2BP2	ENST00000423271	0.994184	+	5.18807e-11	1.1048e-07
IGF2BP2	ENST00000367749	0.97811	+	3.81577e-08	3.11329e-06
IGF2BP2	ENST00000372705	0.956202	+	1.17909e-06	3.33007e-05
IGF2BP2	ENST00000351606	0.931208	+	1.08015e-05	0.000152836
IGF2BP2	ENST00000415136	0.983578	+	9.14946e-09	1.23421e-06
IGF2BP2	MICT00000186929	0.927112	+	1.43226e-05	0.000184883
IGF2BP2	ENST00000409373	0.920396	+	2.20003e-05	0.000246954
IGF2BP2	ENST00000308062	0.964254	+	4.32832e-07	1.68196e-05
IGF2BP2	NM_001278697	0.900545	+	6.47149e-05	0.000512414
IGF2BP2	ENST00000340150	0.936332	+	7.39931e-06	0.000118474
IGF2BP2	ENST00000393964	0.935378	+	7.95772e-06	0.000124389
IGF2BP2	ENST00000455217	0.95788	+	9.72644e-07	2.92136e-05
IGF2BP2	NM_015915	0.982605	+	1.2182e-08	1.50823e-06
IGF2BP2	ENST00000561530	0.949494	+	2.37707e-06	5.36793e-05
IGF2BP2	ENST00000265437	0.956023	+	1.20302e-06	3.3842e-05
IGF2BP2	ENST00000274811	0.983925	+	8.22815e-09	1.15408e-06
IGF2BP2	ENST00000605742	0.971194	+	1.48838e-07	7.92375e-06
IGF2BP2	ENST00000343164	0.972791	+	1.12214e-07	6.44094e-06
IGF2BP2	ENST00000241001	0.985189	+	5.47625e-09	9.2786e-07
IGF2BP2	ENST00000252245	0.967927	+	2.53264e-07	1.15241e-05
IGF2BP2	NM_001321826	0.972461	+	1.19117e-07	6.67524e-06
IGF2BP2	ENST00000303088	0.967792	+	2.5858e-07	1.1691e-05
IGF2BP2	ENST00000397282	0.972466	+	1.18995e-07	6.67524e-06
IGF2BP2	NM_001323044	0.974337	+	8.39614e-08	5.24328e-06
IGF2BP2	ENST00000399215	0.918662	+	2.44292e-05	0.000264608
IGF2BP2	ENST00000341165	0.984465	+	6.94293e-09	1.06367e-06
IGF2BP2	ENST00000613246	0.975863	+	6.19654e-08	4.25662e-06
IGF2BP2	ENST00000539477	0.961407	+	6.31887e-07	2.16335e-05
IGF2BP2	ENST00000329615	0.950759	+	2.09848e-06	4.91608e-05
IGF2BP2	NM_001161662	0.992609	+	1.71533e-10	1.73943e-07
IGF2BP2	ENST00000342202	0.959762	+	7.76384e-07	2.49368e-05
IGF2BP2	ENST00000265333	0.987204	+	2.64428e-09	5.64504e-07
IGF2BP2	ENST00000216629	0.903329	+	5.64215e-05	0.000468785
IGF2BP2	ENST00000268616	0.960146	+	7.40528e-07	2.40023e-05
IGF2BP2	NM_002287	0.983368	+	9.7487e-09	1.27807e-06
IGF2BP2	ENST00000274766	0.903444	+	5.60964e-05	0.000467154
IGF2BP2	ENST00000454950	0.940473	+	5.32412e-06	9.41671e-05
IGF2BP2	ENST00000369506	0.921785	+	2.01944e-05	0.000232705
IGF2BP2	ENST00000332007	0.95506	+	1.33846e-06	3.59326e-05
IGF2BP2	ENST00000627059	0.981278	+	1.75545e-08	1.81652e-06
IGF2BP2	ENST00000526406	0.942964	+	4.31787e-06	8.18781e-05
IGF2BP2	ENST00000320211	0.948276	+	2.6723e-06	5.82462e-05
IGF2BP2	ENST00000408916	0.956524	+	1.13695e-06	3.24881e-05
IGF2BP2	ENST00000415766	0.97688	+	5.00478e-08	3.68778e-06
IGF2BP2	NM_001127596	0.954219	+	1.46645e-06	3.78523e-05
IGF2BP2	ENST00000400796	0.974426	+	8.25407e-08	5.19175e-06
IGF2BP2	ENST00000382038	0.917191	+	2.66527e-05	0.000278356
IGF2BP2	ENST00000404568	0.963763	+	4.6301e-07	1.74819e-05
IGF2BP2	ENST00000394113	0.931461	+	1.06089e-05	0.000151115
IGF2BP2	ENST00000301242	0.962413	+	5.54636e-07	1.97791e-05
IGF2BP2	ENST00000379923	0.951311	+	1.98532e-06	4.70796e-05
IGF2BP2	ENST00000342056	0.971786	+	1.34296e-07	7.25844e-06
IGF2BP2	NM_201546	0.940273	+	5.41212e-06	9.52489e-05
IGF2BP2	ENST00000316911	0.946007	+	3.29958e-06	6.70463e-05
IGF2BP2	HBMT00000453911	0.91403	+	3.19679e-05	0.00031811
IGF2BP2	ENST00000331664	0.915216	+	2.98834e-05	0.000303032
IGF2BP2	ENST00000458406	0.950231	+	2.21151e-06	5.11749e-05
IGF2BP2	ENST00000383408	0.931683	+	1.04424e-05	0.000149285
IGF2BP2	ENST00000373281	0.980759	+	2.01083e-08	1.99166e-06
IGF2BP2	ENST00000358038	0.949868	+	2.29178e-06	5.23082e-05
IGF2BP2	ENST00000325110	0.972332	+	1.21896e-07	6.77141e-06
IGF2BP2	ENST00000329992	0.93549	+	7.89064e-06	0.000123643
IGF2BP2	NM_001206945	0.953603	+	1.5661e-06	3.96848e-05
IGF2BP2	ENST00000409668	0.955656	+	1.2533e-06	3.4706e-05
IGF2BP2	ENST00000568508	0.961192	+	6.49465e-07	2.1967e-05
IGF2BP2	ENST00000361822	0.981328	+	1.73218e-08	1.81317e-06
IGF2BP2	ENST00000368742	0.990501	+	5.99409e-10	2.55288e-07
IGF2BP2	ENST00000301653	0.962494	+	5.48819e-07	1.96092e-05
IGF2BP2	uc001ufk.3	0.930863	+	1.10686e-05	0.000155684
IGF2BP2	uc001usg.3	0.930294	+	1.15206e-05	0.000159513
IGF2BP2	ENST00000338862	0.954585	+	1.40953e-06	3.70431e-05
IGF2BP2	ENST00000298317	0.968556	+	2.29634e-07	1.07238e-05
IGF2BP2	ENST00000606214	0.949348	+	2.41105e-06	5.42168e-05
IGF2BP2	ENST00000391352	0.9375	+	6.75876e-06	0.000110246
IGF2BP2	ENST00000340783	0.937688	+	6.65972e-06	0.000109344
IGF2BP2	ENST00000244360	0.944293	+	3.84618e-06	7.52797e-05
IGF2BP2	ENST00000615111	0.910983	+	3.78492e-05	0.000358063
IGF2BP2	ENST00000371341	0.919088	+	2.3814e-05	0.000260824
IGF2BP2	ENST00000334409	0.978185	+	3.75162e-08	3.07272e-06
IGF2BP2	ENST00000604872	0.918093	+	2.5271e-05	0.000268329
IGF2BP2	ENST00000428040	0.9676	+	2.66307e-07	1.18641e-05
IGF2BP2	ENST00000327495	0.990054	+	7.53706e-10	2.97225e-07
IGF2BP2	ENST00000338662	0.971288	+	1.46452e-07	7.81629e-06
IGF2BP2	ENST00000292562	0.908995	+	4.21249e-05	0.000385375
IGF2BP2	ENST00000389146	0.987621	+	2.24188e-09	5.08326e-07
IGF2BP2	ENST00000610372	0.941338	+	4.95552e-06	9.00408e-05
IGF2BP2	NM_001307981	0.964983	+	3.90964e-07	1.55039e-05
IGF2BP2	ENST00000220876	0.922875	+	1.88616e-05	0.000222129
IGF2BP2	ENST00000329293	0.958883	+	8.63729e-07	2.68905e-05
IGF2BP2	ENST00000283268	0.955768	+	1.23774e-06	3.44543e-05
IGF2BP2	ENST00000367058	0.907905	+	4.46253e-05	0.0004008
IGF2BP2	ENST00000588937	0.944534	+	3.76541e-06	7.3983e-05
IGF2BP2	ENST00000309828	0.964715	+	4.05949e-07	1.59791e-05
IGF2BP2	ENST00000621850	0.927497	+	1.39576e-05	0.00018095
IGF2BP2	ENST00000448108	0.994017	+	5.97709e-11	1.15711e-07
IGF2BP2	ENST00000394014	0.95526	+	1.30939e-06	3.55657e-05
IGF2BP2	ENST00000265807	0.969858	+	1.86269e-07	9.37728e-06
IGF2BP2	ENST00000621469	0.927855	+	1.36248e-05	0.000178548
IGF2BP2	ENST00000287766	0.967411	+	2.74061e-07	1.20333e-05
IGF2BP2	ENST00000398774	0.955108	+	1.33146e-06	3.59326e-05
IGF2BP2	NM_001349544	0.913672	+	3.26188e-05	0.000322778
IGF2BP2	ENST00000374139	0.909119	+	4.18478e-05	0.000384148
IGF2BP2	ENST00000528054	0.958355	+	9.19726e-07	2.81402e-05
IGF2BP2	ENST00000619294	0.929441	+	1.22246e-05	0.000165705
IGF2BP2	ENST00000409843	0.959381	+	8.13331e-07	2.58121e-05
IGF2BP2	NM_001352422	0.920274	+	2.2164e-05	0.00024802
IGF2BP2	ENST00000357058	0.972962	+	1.08758e-07	6.31066e-06
IGF2BP2	ENST00000359373	0.955835	+	1.22858e-06	3.43343e-05
IGF2BP2	ENST00000217260	0.952618	+	1.73665e-06	4.27044e-05
IGF2BP2	NM_001323550	0.969818	+	1.87493e-07	9.41664e-06
IGF2BP2	ENST00000268933	0.952198	+	1.81377e-06	4.41715e-05
IGF2BP2	ENST00000398484	0.955312	+	1.30188e-06	3.54067e-05
IGF2BP2	ENST00000529411	0.979286	+	2.9006e-08	2.55049e-06
IGF2BP2	ENST00000253392	0.932704	+	9.70175e-06	0.000142286
IGF2BP2	ENST00000563418	0.935294	+	8.00861e-06	0.000124757
IGF2BP2	ENST00000312428	0.965219	+	3.78127e-07	1.52216e-05
IGF2BP2	ENST00000433342	0.902115	+	5.99292e-05	0.000486725
IGF2BP2	ENST00000372703	0.912831	+	3.41906e-05	0.000333374
IGF2BP2	NM_001323360	0.968331	+	2.37893e-07	1.10066e-05
IGF2BP2	ENST00000552699	0.932171	+	1.00826e-05	0.000145862
IGF2BP2	ENST00000251900	0.968567	+	2.2923e-07	1.07238e-05
IGF2BP2	ENST00000423280	0.930328	+	1.14932e-05	0.000159445
IGF2BP2	ENST00000345356	0.925106	+	1.63492e-05	0.000202652
IGF2BP2	ENST00000263620	0.911649	+	3.64978e-05	0.000348842
IGF2BP2	ENST00000378023	0.976359	+	5.58963e-08	3.94415e-06
IGF2BP2	HBMT00000321733	0.960889	+	6.74902e-07	2.26107e-05
IGF2BP2	ENST00000399133	0.929073	+	1.25392e-05	0.000168895
IGF2BP2	ENST00000310271	0.987233	+	2.61436e-09	5.64504e-07
IGF2BP2	ENST00000265165	0.916912	+	2.70915e-05	0.000282109
IGF2BP2	ENST00000306593	0.970889	+	1.56807e-07	8.22466e-06
IGF2BP2	ENST00000369230	0.917856	+	2.56289e-05	0.000271256
IGF2BP2	ENST00000298231	0.954349	+	1.44598e-06	3.75972e-05
IGF2BP2	NM_001287392	0.904314	+	5.3696e-05	0.000452675
IGF2BP2	ENST00000419602	0.924808	+	1.66686e-05	0.000205458
IGF2BP2	ENST00000380909	0.966644	+	3.07465e-07	1.30949e-05
IGF2BP2	ENST00000265808	0.974272	+	8.50289e-08	5.27898e-06
IGF2BP2	ENST00000280979	0.940957	+	5.11533e-06	9.16694e-05
IGF2BP2	ENST00000297598	0.977706	+	4.1779e-08	3.25891e-06
IGF2BP2	ENST00000319720	0.987427	+	2.42247e-09	5.43015e-07
IGF2BP2	ENST00000338891	0.922095	+	1.98072e-05	0.000228987
IGF2BP2	ENST00000541043	0.90937	+	4.12905e-05	0.000380312
IGF2BP2	ENST00000576229	0.985112	+	5.61813e-09	9.36576e-07
IGF2BP2	NM_001317960	0.972184	+	1.25165e-07	6.85192e-06
IGF2BP2	ENST00000547517	0.956899	+	1.08954e-06	3.16963e-05
IGF2BP2	ENST00000359676	0.986607	+	3.31835e-09	6.30931e-07
IGF2BP2	ENST00000425382	0.903422	+	5.61606e-05	0.000467247
IGF2BP2	ENST00000550389	0.956292	+	1.16724e-06	3.31361e-05
IGF2BP2	ENST00000368686	0.974721	+	7.79193e-08	5.04344e-06
IGF2BP2	ENST00000361132	0.981318	+	1.73696e-08	1.81317e-06
IGF2BP2	ENST00000641470	0.93915	+	5.92924e-06	0.000101498
IGF2BP2	ENST00000375479	0.98662	+	3.30236e-09	6.30931e-07
IGF2BP2	HBMT00000380478	0.991724	+	3.01508e-10	2.05263e-07
IGF2BP2	ENST00000533102	0.916155	+	2.83118e-05	0.000290694
IGF2BP2	ENST00000515393	0.906629	+	4.76989e-05	0.000416954
IGF2BP2	ENST00000278499	0.934758	+	8.33841e-06	0.000128022
IGF2BP2	ENST00000369644	0.973649	+	9.57288e-08	5.69426e-06
IGF2BP2	ENST00000298845	0.974579	+	8.0115e-08	5.12327e-06
IGF2BP2	ENST00000340381	0.98044	+	2.18239e-08	2.1221e-06
IGF2BP2	ENST00000575882	0.938042	+	6.47659e-06	0.000106923
IGF2BP2	MICT00000051597	0.912744	+	3.43557e-05	0.000334218
IGF2BP2	ENST00000544971	0.949677	+	2.33508e-06	5.29558e-05
IGF2BP2	ENST00000294794	0.949623	+	2.34752e-06	5.3144e-05
IGF2BP2	ENST00000343820	0.965567	+	3.59798e-07	1.4678e-05
IGF2BP2	ENST00000608174	0.958182	+	9.38805e-07	2.83975e-05
IGF2BP2	ENST00000453396	0.974948	+	7.45199e-08	4.89811e-06
IGF2BP2	ENST00000396593	0.93406	+	8.78302e-06	0.000132743
IGF2BP2	ENST00000549117	0.96309	+	5.07063e-07	1.85213e-05
IGF2BP2	ENST00000344956	0.979309	+	2.88486e-08	2.54909e-06
IGF2BP2	ENST00000359678	0.902727	+	5.8139e-05	0.000477282
IGF2BP2	ENST00000326139	0.990415	+	6.27056e-10	2.61827e-07
IGF2BP2	ENST00000409069	0.986999	+	2.86217e-09	5.90046e-07
IGF2BP2	ENST00000397661	0.908941	+	4.2247e-05	0.000386116
IGF2BP2	ENST00000402687	0.909913	+	4.01066e-05	0.00037312
IGF2BP2	ENST00000313311	0.959244	+	8.26945e-07	2.605e-05
IGF2BP2	ENST00000335681	0.970769	+	1.60017e-07	8.34544e-06
IGF2BP2	ENST00000572467	0.972323	+	1.22105e-07	6.77141e-06
IGF2BP2	ENST00000369729	0.93994	+	5.56159e-06	9.73091e-05
IGF2BP2	ENST00000337107	0.940985	+	5.10347e-06	9.15573e-05
IGF2BP2	ENST00000410022	0.91781	+	2.56977e-05	0.000271445
IGF2BP2	ENST00000433139	0.947241	+	2.94551e-06	6.18586e-05
IGF2BP2	ENST00000297954	0.908042	+	4.43041e-05	0.00039869
IGF2BP2	ENST00000453597	0.980194	+	2.32194e-08	2.18626e-06
IGF2BP2	ENST00000534894	0.992145	+	2.32457e-10	1.86833e-07
IGF2BP2	MICT00000149583	0.907021	+	4.67361e-05	0.000412794
IGF2BP2	ENST00000592434	0.933	+	9.49526e-06	0.000139932
IGF2BP2	ENST00000566838	0.96861	+	2.27705e-07	1.07041e-05
IGF2BP2	uc002jzt.2	0.930356	+	1.14702e-05	0.000159438
IGF2BP2	ENST00000429604	0.931679	+	1.04454e-05	0.000149285
IGF2BP2	ENST00000263915	0.910652	+	3.85375e-05	0.000362001
IGF2BP2	ENST00000450660	0.932355	+	9.94975e-06	0.000144628
IGF2BP2	ENST00000449787	0.988106	+	1.83788e-09	4.60029e-07
IGF2BP2	ENST00000368508	0.926727	+	1.46956e-05	0.000187391
IGF2BP2	ENST00000396386	0.971869	+	1.32353e-07	7.17162e-06
IGF2BP2	ENST00000448905	0.961338	+	6.37532e-07	2.17352e-05
IGF2BP2	ENST00000370040	0.919681	+	2.29768e-05	0.000254707
IGF2BP2	ENST00000410003	0.968828	+	2.19965e-07	1.04791e-05
IGF2BP2	ENST00000622611	0.964197	+	4.36242e-07	1.68857e-05
IGF2BP2	ENST00000278742	0.947823	+	2.78938e-06	5.96384e-05
IGF2BP2	ENST00000377254	0.939099	+	5.95371e-06	0.000101691
IGF2BP2	ENST00000360319	0.90955	+	4.0895e-05	0.000377977
IGF2BP2	ENST00000536708	0.910419	+	3.90267e-05	0.000365146
IGF2BP2	ENST00000295453	0.978929	+	3.15773e-08	2.6904e-06
IGF2BP2	ENST00000569466	0.970406	+	1.70098e-07	8.79186e-06
IGF2BP2	ENST00000308682	0.984213	+	7.52126e-09	1.10459e-06
IGF2BP2	ENST00000322985	0.936186	+	7.48271e-06	0.000118826
IGF2BP2	ENST00000285697	0.956809	+	1.10075e-06	3.1723e-05
IGF2BP2	ENST00000396992	0.946275	+	3.21998e-06	6.58057e-05
IGF2BP2	ENST00000361507	0.950821	+	2.08561e-06	4.8967e-05
IGF2BP2	ENST00000443798	0.974821	+	7.64117e-08	4.99137e-06
IGF2BP2	ENST00000336509	0.902558	+	5.86285e-05	0.000479821
IGF2BP2	ENST00000383738	0.975056	+	7.29389e-08	4.83873e-06
IGF2BP2	ENST00000220809	0.950279	+	2.20095e-06	5.10557e-05
IGF2BP2	ENST00000388887	0.90895	+	4.2227e-05	0.000386099
IGF2BP2	ENST00000514349	0.921112	+	2.10535e-05	0.00023988
IGF2BP2	ENST00000257909	0.947099	+	2.98457e-06	6.23102e-05
IGF2BP2	ENST00000290419	0.984246	+	7.44446e-09	1.10459e-06
IGF2BP2	ENST00000536543	0.941535	+	4.87457e-06	8.92465e-05
IGF2BP2	ENST00000565659	0.900977	+	6.33682e-05	0.000506541
IGF2BP2	HBMT00000505065	0.912186	+	3.54334e-05	0.000341891
IGF2BP2	ENST00000541709	0.980118	+	2.36667e-08	2.19123e-06
IGF2BP2	ENST00000259708	0.959463	+	8.05265e-07	2.56178e-05
IGF2BP2	ENST00000537592	0.940704	+	5.22363e-06	9.30077e-05
IGF2BP2	ENST00000352431	0.984321	+	7.26834e-09	1.09773e-06
IGF2BP2	ENST00000399875	0.92504	+	1.64194e-05	0.000203403
IGF2BP2	ENST00000371429	0.945233	+	3.53829e-06	7.03528e-05
IGF2BP2	ENST00000641462	0.962403	+	5.5543e-07	1.97791e-05
IGF2BP2	ENST00000620219	0.967314	+	2.7815e-07	1.21377e-05
IGF2BP2	ENST00000254066	0.923436	+	1.8203e-05	0.000216555
IGF2BP2	ENST00000447313	0.960884	+	6.75295e-07	2.26107e-05
IGF2BP2	MICT00000236128	0.975158	+	7.14644e-08	4.83122e-06
IGF2BP2	ENST00000392209	0.938104	+	6.44486e-06	0.000106721
IGF2BP2	ENST00000268603	0.976733	+	5.16419e-08	3.76614e-06
IGF2BP2	ENCT00000098511	0.984701	+	6.43409e-09	1.01492e-06
IGF2BP2	ENST00000630422	0.965903	+	3.42763e-07	1.41731e-05
IGF2BP2	ENST00000519810	0.983413	+	9.61828e-09	1.27218e-06
IGF2BP2	ENST00000597546	0.905927	+	4.94579e-05	0.000427264
IGF2BP2	ENST00000329402	0.974843	+	7.60691e-08	4.98428e-06
IGF2BP2	ENST00000469224	0.968059	+	2.48155e-07	1.13889e-05
IGF2BP2	ENST00000367295	0.92884	+	1.27417e-05	0.000170757
IGF2BP2	uc003gca.3	0.968856	+	2.18999e-07	1.04565e-05
IGF2BP2	ENCT00000085000	0.938972	+	6.01472e-06	0.000102045
IGF2BP2	ENST00000379358	0.913561	+	3.28242e-05	0.000324358
IGF2BP2	uc010quk.1	0.952829	+	1.69889e-06	4.21653e-05
IGF2BP2	ENST00000452138	0.936219	+	7.46428e-06	0.000118798
IGF2BP2	ENST00000361531	0.952944	+	1.67856e-06	4.17093e-05
IGF2BP2	uc009vna.3	0.941585	+	4.85426e-06	8.90366e-05
IGF2BP2	ENST00000397283	0.944256	+	3.85893e-06	7.53216e-05
IGF2BP2	ENST00000413687	0.96596	+	3.39949e-07	1.41115e-05
IGF2BP2	ENST00000512111	0.9789	+	3.1796e-08	2.6904e-06
IGF2BP2	ENST00000439028	0.957505	+	1.01607e-06	3.00516e-05
IGF2BP2	uc011mlk.2	0.90135	+	6.22251e-05	0.000500868
IGF2BP2	ENST00000216840	0.987358	+	2.48969e-09	5.5227e-07
IGF2BP2	ENST00000637731	0.937512	+	6.75241e-06	0.000110246
IGF2BP2	ENST00000320567	0.946086	+	3.27594e-06	6.66933e-05
IGF2BP2	uc002qhl.4	0.955869	+	1.22396e-06	3.4295e-05
IGF2BP2	ENST00000611869	0.924484	+	1.70209e-05	0.000207965
IGF2BP2	ENST00000348750	0.948762	+	2.55121e-06	5.63568e-05
IGF2BP2	ENST00000360482	0.97395	+	9.04349e-08	5.48664e-06
IGF2BP2	ENST00000371187	0.98837	+	1.64343e-09	4.53156e-07
IGF2BP2	MICT00000141612	0.91291	+	3.40403e-05	0.000332662
IGF2BP2	ENST00000330459	0.938193	+	6.39988e-06	0.000106224
IGF2BP2	ENST00000341360	0.957693	+	9.94089e-07	2.94835e-05
IGF2BP2	ENST00000547825	0.961712	+	6.07677e-07	2.10757e-05
IGF2BP2	ENST00000217386	0.950807	+	2.08844e-06	4.89794e-05
IGF2BP2	ENST00000297908	0.902921	+	5.75814e-05	0.000474718
IGF2BP2	ENST00000380149	0.984389	+	7.1142e-09	1.08212e-06
IGF2BP2	ENST00000549817	0.977365	+	4.50545e-08	3.46367e-06
IGF2BP2	ENST00000543264	0.900349	+	6.5332e-05	0.000515511
IGF2BP2	ENST00000571272	0.987158	+	2.69251e-09	5.67693e-07
IGF2BP2	ENST00000250535	0.947507	+	2.87331e-06	6.09435e-05
IGF2BP2	ENST00000297477	0.943245	+	4.21458e-06	8.03487e-05
IGF2BP2	ENST00000375806	0.94683	+	3.05975e-06	6.36926e-05
IGF2BP2	ENST00000288520	0.98927	+	1.10031e-09	3.57371e-07
IGF2BP2	ENST00000446837	0.960586	+	7.01023e-07	2.32528e-05
IGF2BP2	ENST00000576790	0.946503	+	3.15328e-06	6.48158e-05
IGF2BP2	ENST00000229264	0.968941	+	2.16057e-07	1.03618e-05
IGF2BP2	ENST00000599035	0.937002	+	7.02646e-06	0.000113613
IGF2BP2	ENST00000392319	0.953455	+	1.59082e-06	4.0138e-05
IGF2BP2	ENST00000375749	0.965771	+	3.49367e-07	1.43903e-05
IGF2BP2	NM_001317040	0.924325	+	1.71963e-05	0.000209614
IGF2BP2	ENST00000425478	0.9262	+	1.52173e-05	0.000192544
IGF2BP2	ENST00000291281	0.993421	+	9.60221e-11	1.35953e-07
IGF2BP2	ENST00000270570	0.936221	+	7.46281e-06	0.000118798
IGF2BP2	ENST00000368947	0.979435	+	2.79869e-08	2.50412e-06
IGF2BP2	ENST00000321355	0.969105	+	2.10474e-07	1.01404e-05
IGF2BP2	ENST00000372425	0.985645	+	4.68699e-09	8.31745e-07
IGF2BP2	ENST00000327300	0.955097	+	1.33304e-06	3.59326e-05
IGF2BP2	ENST00000238561	0.955701	+	1.24699e-06	3.46214e-05
IGF2BP2	ENST00000611648	0.961178	+	6.50589e-07	2.1967e-05
IGF2BP2	ENST00000373284	0.993105	+	1.21301e-10	1.35953e-07
IGF2BP2	ENST00000361732	0.954924	+	1.35849e-06	3.63887e-05
IGF2BP2	ENST00000283233	0.938407	+	6.29188e-06	0.000105004
IGF2BP2	ENST00000264156	0.959455	+	8.06007e-07	2.56178e-05
IGF2BP2	ENST00000492782	0.918376	+	2.48492e-05	0.000266221
IGF2BP2	ENST00000360911	0.969026	+	2.13165e-07	1.02468e-05
IGF2BP2	ENST00000369352	0.984867	+	6.0936e-09	9.8932e-07
IGF2BP2	ENST00000382110	0.95821	+	9.3563e-07	2.83975e-05
IGF2BP2	ENST00000405953	0.923683	+	1.79184e-05	0.000215334
IGF2BP2	ENST00000247992	0.938467	+	6.26202e-06	0.000104917
IGF2BP2	ENST00000541594	0.966266	+	3.25085e-07	1.37083e-05
IGF2BP2	ENST00000407325	0.912096	+	3.56114e-05	0.000343142
IGF2BP2	ENST00000554591	0.924535	+	1.6965e-05	0.000207682
IGF2BP2	ENST00000394857	0.950933	+	2.06219e-06	4.84705e-05
IGF2BP2	ENST00000294435	0.927109	+	1.43253e-05	0.000184883
IGF2BP2	ENCT00000316222	0.900722	+	6.41599e-05	0.000510189
IGF2BP2	ENST00000376521	0.904068	+	5.43665e-05	0.000456514
IGF2BP2	ENST00000311117	0.973996	+	8.96547e-08	5.47048e-06
IGF2BP2	ENST00000531405	0.90234	+	5.9265e-05	0.000483544
IGF2BP2	ENST00000332990	0.948835	+	2.53339e-06	5.61379e-05
IGF2BP2	NM_001321699	0.900273	+	6.55731e-05	0.000516413
IGF2BP2	uc004feq.3	0.946056	+	3.28482e-06	6.68102e-05
IGF2BP2	ENST00000264717	0.955516	+	1.27287e-06	3.49301e-05
IGF2BP2	ENST00000340058	0.963852	+	4.57462e-07	1.73339e-05
IGF2BP2	ENST00000420696	0.992076	+	2.42783e-10	1.86833e-07
IGF2BP2	ENST00000396613	0.972227	+	1.24219e-07	6.83523e-06
IGF2BP2	ENST00000345847	0.927693	+	1.37745e-05	0.000179631
IGF2BP2	ENST00000401475	0.932942	+	9.53565e-06	0.000140318
IGF2BP2	ENST00000446947	0.946349	+	3.19806e-06	6.54725e-05
IGF2BP2	ENST00000545087	0.955463	+	1.28043e-06	3.50474e-05
IGF2BP2	ENST00000239243	0.941514	+	4.8833e-06	8.92618e-05
IGF2BP2	ENST00000313601	0.977111	+	4.76118e-08	3.55752e-06
IGF2BP2	ENST00000367945	0.947484	+	2.8794e-06	6.09758e-05
IGF2BP2	ENST00000526054	0.9166	+	2.75887e-05	0.000285611
IGF2BP2	ENST00000296946	0.989915	+	8.0768e-10	3.07135e-07
IGF2BP2	MICT00000137377	0.938754	+	6.12023e-06	0.000103437
IGF2BP2	NM_001145643	0.946809	+	3.06574e-06	6.36926e-05
IGF2BP2	ENST00000358749	0.978956	+	3.1374e-08	2.6904e-06
IGF2BP2	ENST00000266732	0.965058	+	3.86813e-07	1.54451e-05
IGF2BP2	ENST00000391976	0.933981	+	8.83457e-06	0.000133144
IGF2BP2	ENST00000512821	0.956515	+	1.13811e-06	3.24881e-05
IGF2BP2	ENST00000612884	0.939055	+	5.97445e-06	0.000101691
IGF2BP2	ENST00000403946	0.974726	+	7.78405e-08	5.04344e-06
IGF2BP2	ENST00000291823	0.982338	+	1.31422e-08	1.5462e-06
IGF2BP2	ENST00000392204	0.955911	+	1.21825e-06	3.41799e-05
IGF2BP2	ENST00000478836	0.955351	+	1.29638e-06	3.53023e-05
IGF2BP2	ENST00000393860	0.949105	+	2.46855e-06	5.49872e-05
IGF2BP2	ENST00000376959	0.972195	+	1.24914e-07	6.85192e-06
IGF2BP2	ENST00000436368	0.945345	+	3.50291e-06	7.00418e-05
IGF2BP2	ENST00000380056	0.9392	+	5.90548e-06	0.00010129
IGF2BP2	ENST00000602122	0.927693	+	1.3775e-05	0.000179631
IGF2BP2	ENST00000257894	0.910122	+	3.96573e-05	0.000370071
IGF2BP2	HBMT00000299467	0.968927	+	2.16531e-07	1.03618e-05
IGF2BP2	ENST00000409953	0.948821	+	2.53676e-06	5.615e-05
IGF2BP2	ENST00000371521	0.956218	+	1.17703e-06	3.32868e-05
IGF2BP2	ENST00000639340	0.942928	+	4.3311e-06	8.19674e-05
IGF2BP2	ENST00000585987	0.944662	+	3.72284e-06	7.33375e-05
IGF2BP2	ENST00000397640	0.956808	+	1.10088e-06	3.1723e-05
IGF2BP2	ENST00000375026	0.900094	+	6.61422e-05	0.000519933
IGF2BP2	ENST00000337565	0.967857	+	2.56037e-07	1.16007e-05
IGF2BP2	ENST00000591382	0.982768	+	1.16244e-08	1.45613e-06
IGF2BP2	ENST00000279488	0.938041	+	6.47714e-06	0.000106923
IGF2BP2	uc001fpk.3	0.94145	+	4.90946e-06	8.93564e-05
IGF2BP2	ENST00000617690	0.942887	+	4.34643e-06	8.2127e-05
IGF2BP2	ENST00000292357	0.947336	+	2.91949e-06	6.14843e-05
IGF2BP2	ENST00000398661	0.981005	+	1.88632e-08	1.90375e-06
IGF2BP2	ENST00000409416	0.921411	+	2.06687e-05	0.000236381
IGF2BP2	ENST00000555597	0.949396	+	2.39997e-06	5.41392e-05
IGF2BP2	ENST00000342788	0.919144	+	2.3734e-05	0.000260121
IGF2BP2	ENST00000292401	0.947461	+	2.88578e-06	6.10255e-05
IGF2BP2	ENST00000355497	0.900063	+	6.62416e-05	0.000520522
IGF2BP2	ENST00000509167	0.940611	+	5.26386e-06	9.33525e-05
IGF2BP2	ENST00000268154	0.930329	+	1.14925e-05	0.000159445
IGF2BP2	ENST00000318666	0.967583	+	2.66987e-07	1.18695e-05
IGF2BP2	ENST00000381782	0.945466	+	3.4651e-06	6.94161e-05
IGF2BP2	ENST00000475075	0.974284	+	8.48351e-08	5.27898e-06
IGF2BP2	ENST00000265070	0.931861	+	1.03099e-05	0.000147945
IGF2BP2	ENST00000548645	0.903969	+	5.46394e-05	0.000457909
IGF2BP2	ENST00000426726	0.9343	+	8.62841e-06	0.000131432
IGF2BP2	ENST00000368089	0.949331	+	2.41504e-06	5.42493e-05
IGF2BP2	ENST00000334681	0.956796	+	1.10243e-06	3.17247e-05
IGF2BP2	ENST00000206020	0.983576	+	9.15733e-09	1.23421e-06
IGF2BP2	ENST00000439013	0.901346	+	6.22351e-05	0.000500868
IGF2BP2	ENST00000343587	0.961099	+	6.57171e-07	2.20733e-05
IGF2BP2	ENST00000339381	0.920139	+	2.23474e-05	0.000249025
IGF2BP2	ENST00000643666	0.966222	+	3.27213e-07	1.37165e-05
IGF2BP2	ENST00000355803	0.972567	+	1.16864e-07	6.63116e-06
IGF2BP2	ENST00000293330	0.904506	+	5.31768e-05	0.000449534
IGF2BP2	NM_001256468	0.92379	+	1.7796e-05	0.000214712
IGF2BP2	ENST00000221954	0.970783	+	1.59647e-07	8.34544e-06
IGF2BP2	ENST00000426621	0.964759	+	4.03459e-07	1.59105e-05
IGF2BP2	ENST00000269471	0.92808	+	1.34187e-05	0.000176389
IGF2BP2	ENST00000460160	0.914215	+	3.16359e-05	0.000315692
IGF2BP2	ENST00000372850	0.972718	+	1.13699e-07	6.49123e-06
IGF2BP2	ENST00000479241	0.932189	+	1.00701e-05	0.000145857
HNRNPA2B1	ENST00000317502	0.958746	+	8.77953e-07	2.7135e-05
HNRNPA2B1	ENST00000425241	0.900145	+	6.59806e-05	0.000519238
HNRNPA2B1	ENST00000375023	0.945125	+	3.5725e-06	7.09006e-05
HNRNPA2B1	ENST00000564644	0.922703	+	1.90668e-05	0.000223064
HNRNPA2B1	ENST00000403230	0.943887	+	3.98574e-06	7.72304e-05
HNRNPA2B1	NM_001350299	0.918781	+	2.42566e-05	0.000263977
HNRNPA2B1	NM_001349968	0.920143	+	2.23424e-05	0.000249025
HNRNPA2B1	ENST00000269162	0.909772	+	4.04104e-05	0.00037529
HNRNPA2B1	ENST00000394890	0.926382	+	1.50357e-05	0.000190576
HNRNPA2B1	ENST00000620366	0.933472	+	9.17259e-06	0.000136499
HNRNPA2B1	NM_031304	0.924972	+	1.64917e-05	0.000203825
HNRNPA2B1	ENST00000536218	0.900834	+	6.38128e-05	0.000508964
HNRNPA2B1	ENST00000360639	0.943812	+	4.01213e-06	7.76007e-05
HNRNPA2B1	ENST00000234454	0.907864	+	4.47212e-05	0.000400816
HNRNPA2B1	ENST00000424310	0.949799	+	2.3074e-06	5.25544e-05
HNRNPA2B1	ENST00000361644	0.922771	+	1.89858e-05	0.000222652
HNRNPA2B1	ENST00000351111	0.934916	+	8.2399e-06	0.000127151
HNRNPA2B1	ENST00000380524	0.905398	+	5.08191e-05	0.000436544
HNRNPA2B1	ENST00000455127	0.924531	+	1.69695e-05	0.000207682
HNRNPA2B1	ENST00000447182	0.927748	+	1.37239e-05	0.000179405
HNRNPA2B1	ENST00000595645	0.914738	+	3.07104e-05	0.000309063
HNRNPA2B1	ENST00000304116	0.916416	+	2.78856e-05	0.000287356
HNRNPA2B1	ENST00000402010	0.957907	+	9.69551e-07	2.91618e-05
HNRNPA2B1	ENST00000381733	0.92258	+	1.92146e-05	0.000224451
HNRNPA2B1	ENST00000238341	0.945536	+	3.44316e-06	6.93035e-05
HNRNPA2B1	ENST00000602917	0.907755	+	4.49785e-05	0.000402445
HNRNPA2B1	ENST00000315423	0.949196	+	2.44696e-06	5.46925e-05
HNRNPA2B1	NM_001351580	0.930542	+	1.13214e-05	0.000157781
HNRNPA2B1	ENST00000600114	0.904055	+	5.44034e-05	0.000456514
HNRNPA2B1	NM_001330632	0.939165	+	5.92192e-06	0.000101454
HNRNPA2B1	ENST00000360270	0.942579	+	4.46249e-06	8.37996e-05
HNRNPA2B1	ENST00000374300	0.941915	+	4.72126e-06	8.69161e-05
HNRNPA2B1	ENST00000358935	0.922255	+	1.96103e-05	0.0002277
HNRNPA2B1	ENST00000310512	0.932424	+	9.90047e-06	0.000144108
HNRNPA2B1	ENST00000338631	0.989013	+	1.23766e-09	3.7121e-07
HNRNPA2B1	ENST00000237612	0.901388	+	6.21099e-05	0.000500238
HNRNPA2B1	ENST00000323372	0.937472	+	6.77374e-06	0.000110246
HNRNPA2B1	uc021oul.2	0.906723	+	4.74648e-05	0.000416123
HNRNPA2B1	ENST00000372818	0.961817	+	5.99434e-07	2.08919e-05
HNRNPA2B1	ENST00000263246	0.963994	+	4.48624e-07	1.71209e-05
HNRNPA2B1	ENST00000589955	0.935987	+	7.59791e-06	0.000120295
HNRNPA2B1	NM_001350607	0.945683	+	3.39769e-06	6.85817e-05
HNRNPA2B1	ENST00000374088	0.920585	+	2.17464e-05	0.000245675
HNRNPA2B1	ENST00000442909	0.930284	+	1.15284e-05	0.000159517
HNRNPA2B1	ENST00000524370	0.921375	+	2.0715e-05	0.000236783
HNRNPA2B1	NM_177953	0.932951	+	9.52886e-06	0.000140318
HNRNPA2B1	ENST00000510663	0.942092	+	4.65124e-06	8.58304e-05
HNRNPA2B1	ENST00000533654	0.982674	+	1.19459e-08	1.48765e-06
HNRNPA2B1	ENST00000359564	0.912514	+	3.47963e-05	0.000336965
HNRNPA2B1	ENST00000395881	0.951203	+	2.00707e-06	4.74368e-05
HNRNPA2B1	ENST00000411641	0.904196	+	5.40174e-05	0.000453948
HNRNPA2B1	ENST00000226725	0.937323	+	6.8527e-06	0.000111311
HNRNPA2B1	ENST00000292823	0.965315	+	3.72964e-07	1.50994e-05
HNRNPA2B1	ENST00000497194	0.930765	+	1.11452e-05	0.000156348
HNRNPA2B1	ENST00000263275	0.929159	+	1.24651e-05	0.000168536
HNRNPA2B1	ENST00000439151	0.947836	+	2.78594e-06	5.96247e-05
HNRNPA2B1	ENST00000326303	0.924425	+	1.70862e-05	0.00020851
HNRNPA2B1	ENST00000394745	0.918457	+	2.47298e-05	0.000265568
HNRNPA2B1	ENST00000357096	0.901093	+	6.30115e-05	0.000504448
HNRNPA2B1	ENST00000332431	0.92236	+	1.94815e-05	0.000226451
HNRNPA2B1	ENST00000303391	0.937232	+	6.90151e-06	0.000112018
HNRNPA2B1	ENST00000402194	0.904828	+	5.23149e-05	0.000445084
HNRNPA2B1	NM_002850	0.947527	+	2.86787e-06	6.09435e-05
HNRNPA2B1	ENST00000535420	0.910667	+	3.85066e-05	0.00036187
HNRNPA2B1	ENST00000451491	0.926949	+	1.44794e-05	0.00018597
HNRNPA2B1	ENST00000373921	0.972764	+	1.12761e-07	6.45496e-06
HNRNPA2B1	ENST00000590669	0.92833	+	1.31934e-05	0.000174613
HNRNPA2B1	ENST00000396158	0.923623	+	1.79867e-05	0.000215755
HNRNPA2B1	ENST00000435406	0.902664	+	5.83215e-05	0.000478227
HNRNPA2B1	ENST00000616710	0.90832	+	4.36587e-05	0.000394614
HNRNPA2B1	ENST00000339399	0.969271	+	2.04926e-07	9.94055e-06
HNRNPA2B1	ENST00000325568	0.930095	+	1.16821e-05	0.0001606
HNRNPA2B1	ENST00000369452	0.920214	+	2.22452e-05	0.000248277
HNRNPA2B1	NM_001322935	0.921729	+	2.02652e-05	0.000233143
HNRNPA2B1	ENST00000333323	0.92591	+	1.55118e-05	0.000195342
HNRNPA2B1	ENST00000345517	0.921734	+	2.02579e-05	0.000233143
HNRNPA2B1	ENST00000233084	0.964316	+	4.29166e-07	1.67703e-05
HNRNPA2B1	uc010aev.3	0.936197	+	7.47656e-06	0.000118826
HNRNPA2B1	ENST00000393825	0.954509	+	1.42116e-06	3.71332e-05
HNRNPA2B1	ENST00000309295	0.944788	+	3.68157e-06	7.2794e-05
HNRNPA2B1	MICT00000363210	0.932392	+	9.92362e-06	0.000144347
HNRNPA2B1	NM_001290085	0.902259	+	5.95022e-05	0.000484922
[truncated: 713 more rows]
