# Supplementary material for: The m6A methylation profiles of immune cells in type 1 diabetes mellitus
Source: Front Immunol. 2022 Nov 15;13:1030728. doi: 10.3389/fimmu.2022.1030728 (PMC9707336; doi:10.3389/fimmu.2022.1030728)
Supplement: Supplementary file 6 [file Table_5.xlsx]

## Sheet: BP
GO.ID	Term	Ontology	Count	Pop.Hits	List.Total	Pop.Total	Fold.Enrichment	Pvalue	FDR	Enrichment.Score	Gene.Ratio	GENES
GO:0002283	neutrophil activation involved in immune response	Biological process	60	490	731	18866	3.16022	2.3865e-15	1.68463e-11	14.6222	0.0820793	PPIE//CR1//MAPK14//NFAM1//CTSS//CLEC12A//AP2A2//CYB5R3//DIAPH1//FCN1//CD93//NFASC//CYFIP1//DNAJC13//ALOX5//ARMC8//SIGLEC9//LAMTOR2//DBNL//ACAA1//NCKAP1L//HK3//HMOX2//ITGAM//ITGB2//KPNB1//RHOA//RAB44//ARSA//MAN2B1//ASAH1//SERPINA1//SERPINB6//ATP6V0A1//PRKCD//PSAP//PSMC2//PSMD2//PSMD13//LRRC7//RAB5B//S100A8//SDCBP//MMP25//STXBP2//BST2//TIMP2//TLR2//C1ORF35//DOK3//MAGT1//HVCN1//RNASET2//VAMP8//RAB3D…
GO:0043312	neutrophil degranulation	Biological process	59	487	731	18866	3.12669	6.68704e-15	1.7029e-11	14.1748	0.0807114	SYK//ITGAM//ITGB2//PPIE//CR1//MAPK14//NFAM1//CTSS//CLEC12A//AP2A2//CYB5R3//DIAPH1//FCN1//CD93//NFASC//CYFIP1//DNAJC13//ALOX5//ARMC8//SIGLEC9//LAMTOR2//DBNL//ACAA1//NCKAP1L//HK3//HMOX2//KPNB1//RHOA//RAB44//ARSA//MAN2B1//ASAH1//SERPINA1//SERPINB6//ATP6V0A1//PRKCD//PSAP//PSMC2//PSMD2//PSMD13//LRRC7//RAB5B//S100A8//SDCBP//MMP25//STXBP2//BST2//TIMP2//TLR2//C1ORF35//DOK3//MAGT1//HVCN1//RNASET2//VAMP8//…
GO:0042119	neutrophil activation	Biological process	60	502	731	18866	3.08468	7.23714e-15	1.7029e-11	14.1404	0.0820793	LILRA2//SYK//PPIE//CR1//MAPK14//NFAM1//CTSS//CLEC12A//AP2A2//CYB5R3//DIAPH1//FCN1//CD93//NFASC//CYFIP1//DNAJC13//ALOX5//ARMC8//SIGLEC9//LAMTOR2//DBNL//ACAA1//NCKAP1L//HK3//HMOX2//ITGAM//ITGB2//KPNB1//RHOA//RAB44//ARSA//MAN2B1//ASAH1//SERPINA1//SERPINB6//ATP6V0A1//PRKCD//PSAP//PSMC2//PSMD2//PSMD13//LRRC7//RAB5B//S100A8//SDCBP//MMP25//STXBP2//BST2//TIMP2//TLR2//C1ORF35//DOK3//MAGT1//HVCN1//RNASET2/…
GO:0036230	granulocyte activation	Biological process	60	509	731	18866	3.04226	1.35748e-14	2.39561e-11	13.8673	0.0820793	LILRA2//SYK//PRKCD//PPIE//CR1//MAPK14//NFAM1//CTSS//CLEC12A//AP2A2//CYB5R3//DIAPH1//FCN1//CD93//NFASC//CYFIP1//DNAJC13//ALOX5//ARMC8//SIGLEC9//LAMTOR2//DBNL//ACAA1//NCKAP1L//HK3//HMOX2//ITGAM//ITGB2//KPNB1//RHOA//RAB44//ARSA//MAN2B1//ASAH1//SERPINA1//SERPINB6//ATP6V0A1//PSAP//PSMC2//PSMD2//PSMD13//LRRC7//RAB5B//S100A8//SDCBP//MMP25//STXBP2//BST2//TIMP2//TLR2//C1ORF35//DOK3//MAGT1//HVCN1//RNASET2/…
GO:0002446	neutrophil mediated immunity	Biological process	59	501	731	18866	3.03932	2.37992e-14	3.35997e-11	13.6234	0.0807114	PPIE//CR1//MAPK14//NFAM1//CTSS//CLEC12A//AP2A2//CYB5R3//DIAPH1//FCN1//CD93//NFASC//CYFIP1//DNAJC13//ALOX5//ARMC8//SIGLEC9//LAMTOR2//DBNL//ACAA1//NCKAP1L//HK3//HMOX2//ITGAM//ITGB2//KPNB1//RHOA//RAB44//ARSA//MAN2B1//ASAH1//SERPINA1//SERPINB6//ATP6V0A1//PRKCD//PSAP//PSMC2//PSMD2//PSMD13//LRRC7//RAB5B//S100A8//SDCBP//MMP25//STXBP2//BST2//TIMP2//TLR2//C1ORF35//DOK3//MAGT1//HVCN1//RNASET2//VAMP8//RAB3D…
GO:0002275	myeloid cell activation involved in immune response	Biological process	62	549	731	18866	2.91462	3.4928e-14	4.01023e-11	13.4568	0.0848153	TREX1//SYK//LILRA2//BTK//STXBP2//PPIE//CR1//MAPK14//NFAM1//CTSS//CLEC12A//AP2A2//CYB5R3//DIAPH1//FCN1//CD93//NFASC//CYFIP1//DNAJC13//ALOX5//ARMC8//SIGLEC9//LAMTOR2//DBNL//ACAA1//NCKAP1L//HK3//HMOX2//ITGAM//ITGB2//KPNB1//RHOA//RAB44//ARSA//MAN2B1//ASAH1//SERPINA1//SERPINB6//ATP6V0A1//PRKCD//PSAP//PSMC2//PSMD2//PSMD13//LRRC7//RAB5B//S100A8//SDCBP//MMP25//BST2//TIMP2//TLR2//C1ORF35//DOK3//MAGT1//HVC…
GO:0043299	leukocyte degranulation	Biological process	61	537	731	18866	2.93169	4.36892e-14	4.01023e-11	13.3596	0.0834473	BTK//STXBP2//SYK//PPIE//CR1//MAPK14//NFAM1//CTSS//CLEC12A//AP2A2//CYB5R3//DIAPH1//FCN1//CD93//NFASC//CYFIP1//DNAJC13//ALOX5//ARMC8//SIGLEC9//LAMTOR2//DBNL//ACAA1//NCKAP1L//HK3//HMOX2//ITGAM//ITGB2//KPNB1//RHOA//RAB44//ARSA//MAN2B1//ASAH1//SERPINA1//SERPINB6//ATP6V0A1//PRKCD//PSAP//PSMC2//PSMD2//PSMD13//LRRC7//RAB5B//S100A8//SDCBP//MMP25//BST2//TIMP2//TLR2//C1ORF35//DOK3//MAGT1//HVCN1//RNASET2//VA…
GO:0002263	cell activation involved in immune response	Biological process	73	720	731	18866	2.61669	4.54482e-14	4.01023e-11	13.3425	0.0998632	APP//LRP1//TREX1//SYK//LILRA2//STAT6//MFNG//BTK//STXBP2//PPIE//CR1//MAPK14//NFAM1//CTSS//CLEC12A//AP2A2//CYB5R3//DIAPH1//FCN1//CD93//NFASC//CYFIP1//DNAJC13//ALOX5//ARMC8//SIGLEC9//LAMTOR2//DBNL//ACAA1//NCKAP1L//HK3//HMOX2//ITGAM//ITGB2//KPNB1//RHOA//RAB44//ARSA//MAN2B1//ASAH1//SERPINA1//SERPINB6//ATP6V0A1//PRKCD//PSAP//PSMC2//PSMD2//PSMD13//LRRC7//RAB5B//S100A8//SDCBP//MMP25//BST2//TIMP2//TLR2//C…
GO:0002366	leukocyte activation involved in immune response	Biological process	71	716	731	18866	2.55922	3.09544e-13	2.29538e-10	12.5093	0.0971272	TREX1//SYK//LILRA2//STAT6//MFNG//BTK//STXBP2//PPIE//CR1//MAPK14//NFAM1//CTSS//CLEC12A//AP2A2//CYB5R3//DIAPH1//FCN1//CD93//NFASC//CYFIP1//DNAJC13//ALOX5//ARMC8//SIGLEC9//LAMTOR2//DBNL//ACAA1//NCKAP1L//HK3//HMOX2//ITGAM//ITGB2//KPNB1//RHOA//RAB44//ARSA//MAN2B1//ASAH1//SERPINA1//SERPINB6//ATP6V0A1//PRKCD//PSAP//PSMC2//PSMD2//PSMD13//LRRC7//RAB5B//S100A8//SDCBP//MMP25//BST2//TIMP2//TLR2//C1ORF35//DOK…
GO:0009056	catabolic process	Biological process	176	2683	731	18866	1.69299	3.2517e-13	2.29538e-10	12.4879	0.240766	GABARAP//GABARAPL1//TMEM41B//NSFL1C//VMP1//BECN1//ATG12//TXN2//SMG1//PNRC2//RPS5//RPS20//CNOT11//CNOT8//MARK2//SQSTM1//ENDOG//TREX1//EXOSC4//ALDH3A2//LYPLA1//PHKB//PPP1CB//PFKP//IDS//CHI3L2//ALDH3B2//HK3//OGDH//NUP62//NUP85//NUP155//KPNB1//RNASET2//PABPC4//AGO4//STUB1//OS9//ADRM1//RNF13//RNF166//RNF144B//TRIM58//TRPC4AP//MDM2//PSMC2//PSMD13//FBXW4//TAF1//UBE2D2//UBE2D3//UBE2I//UBE3A//USP5//USP11/…
GO:0002444	myeloid leukocyte mediated immunity	Biological process	60	555	731	18866	2.79011	6.24445e-13	4.00723e-10	12.2045	0.0820793	BTK//STXBP2//SYK//PPIE//CR1//MAPK14//NFAM1//CTSS//CLEC12A//AP2A2//CYB5R3//DIAPH1//FCN1//CD93//NFASC//CYFIP1//DNAJC13//ALOX5//ARMC8//SIGLEC9//LAMTOR2//DBNL//ACAA1//NCKAP1L//HK3//HMOX2//ITGAM//ITGB2//KPNB1//RHOA//RAB44//ARSA//MAN2B1//ASAH1//SERPINA1//SERPINB6//ATP6V0A1//PRKCD//PSAP//PSMC2//PSMD2//PSMD13//LRRC7//RAB5B//S100A8//SDCBP//MMP25//BST2//TIMP2//TLR2//C1ORF35//DOK3//MAGT1//HVCN1//RNASET2//VA…
GO:0051128	regulation of cellular component organization	Biological process	162	2429	731	18866	1.72127	1.01963e-12	5.99796e-10	11.9916	0.221614	NSD1//EPB41L3//LAMTOR2//TLK2//SDCBP//SYK//CD63//RIC1//DDB2//ERCC1//APC//ARHGEF2//PRMT5//BUB3//AURKB//MAD2L1BP//CAPZB//ACTR3//PID1//ZDHHC6//DNM1L//LRP1//SQSTM1//CHMP2A//GSK3A//CNR1//AP2A1//DPYSL3//MARK2//PTK7//LRRC7//CREB3L2//SCARF1//GFI1//MDM2//PTPRS//PPM1A//CDC6//PACSIN2//RAB5B//CD22//HYAL1//RHOA//EXOSC4//S100A8//KDM2B//GNG4//PML//SIPA1//SMARCA4//BST2//OLFM1//ARHGAP4//ELN//DBNL//HCLS1//PFN2//PRK…
GO:0002274	myeloid leukocyte activation	Biological process	66	662	731	18866	2.57305	1.75872e-12	9.54983e-10	11.7548	0.0902873	STARD7//APP//ITGAM//ITGB2//TLR2//TREX1//SYK//LILRA2//BTK//CNR1//CD93//PRKCD//TNIP2//STXBP2//PPIE//CR1//MAPK14//NFAM1//CTSS//CLEC12A//AP2A2//CYB5R3//DIAPH1//FCN1//NFASC//CYFIP1//DNAJC13//ALOX5//ARMC8//SIGLEC9//LAMTOR2//DBNL//ACAA1//NCKAP1L//HK3//HMOX2//KPNB1//RHOA//RAB44//ARSA//MAN2B1//ASAH1//SERPINA1//SERPINB6//ATP6V0A1//PSAP//PSMC2//PSMD2//PSMD13//LRRC7//RAB5B//S100A8//SDCBP//MMP25//BST2//TIMP2/…
GO:0044248	cellular catabolic process	Biological process	154	2316	731	18866	1.71611	5.63888e-12	2.8432e-09	11.2488	0.21067	GABARAP//GABARAPL1//TMEM41B//NSFL1C//VMP1//BECN1//ATG12//TXN2//SMG1//PNRC2//RPS5//RPS20//CNOT11//CNOT8//MARK2//SQSTM1//ENDOG//TREX1//EXOSC4//ALDH3A2//PHKB//PPP1CB//KPNB1//RNASET2//PABPC4//AGO4//STUB1//OS9//ADRM1//RNF13//RNF166//RNF144B//TRIM58//TRPC4AP//MDM2//PSMC2//PSMD13//FBXW4//TAF1//UBE2D2//UBE2D3//UBE2I//UBE3A//USP5//USP11//BUB3//AURKB//RNF14//NCCRP1//NOS1//GLUD1//AMT//OGDH//KYNU//HIBADH//CP…
GO:0051641	cellular localization	Biological process	207	3493	731	18866	1.52945	2.73339e-11	1.28633e-08	10.5633	0.283174	DCTN1//NSFL1C//ARHGEF2//BAX//BMF//NFASC//EPB41L3//BTK//SYK//APLP2//APP//SERPINA1//PSAP//STXBP2//CD63//NUP62//CHTOP//THOC7//SRSF11//NUP155//ZC3H11A//SMG1//HNRNPA2B1//NUP85//FIP1L1//FYTTD1//OS9//GABARAP//YWHAE//YWHAZ//ELAVL1//KPNB1//PML//PPP3CA//STRADA//RABGEF1//ZDHHC9//SDCBP//ZDHHC6//RPS5//RPS20//SRP72//NAGPA//SORT1//CRAT//ACAA1//UBE2D2//UBE2D3//TOMM22//CPT1A//ARFRP1//AP2A1//AP2A2//AP1B1//TBC1D9//…
GO:0016192	vesicle-mediated transport	Biological process	143	2156	731	18866	1.71179	4.83922e-11	2.135e-08	10.3152	0.195622	SDCBP//SYK//CD63//BTK//APLP2//APP//SERPINA1//PSAP//STXBP2//STXBP6//TNFAIP2//YIF1A//DCTN1//DYNC1I1//TRAPPC3//MIA2//CREB3L2//CAPZB//KIF3A//KLC1//SCYL1//SORT1//VAMP8//AP2A1//SYS1//CSNK1G2//GAPVD1//RABGEF1//APOBR//DENND1A//RAB5B//RIN3//BECN1//RABGAP1L//AP2A2//FCGR1A//DNAJC13//DBNL//HBA2//ITGAM//ITGB2//LRP1//APOL1//SCARF1//FNBP1L//RAB8A//RAB3D//CD93//MYD88//NCF2//NCF4//CDC42SE2//CLEC7A//RHOB//SLC18A1/…
GO:0070887	cellular response to chemical stimulus	Biological process	200	3371	731	18866	1.53121	6.34379e-11	2.63417e-08	10.1977	0.273598	IRAK3//ALOX5//IL6R//TNFRSF11A//CYP2D6//CYB5R3//EPHX1//GGT1//ARNT//AOC3//RHOA//LTBP3//PML//TGFBR3//GNAL//GNAS//GNG2//GSK3A//EIF4EBP2//AKT2//GRB2//APC//ATP6V0A1//ZNF106//ATP6V0E1//HNRNPF//SHOC2//PRKCD//STK24//CLEC7A//ACAA1//MTUS1//MAPK14//RBCK1//SPPL2B//SYK//CASP8//MADD//CSF2RA//CSF2RB//CSF3R//HCK//BIRC5//IFNGR2//ITGAM//ITGB2//PRKACA//IL22RA1//STAT2//STAT5A//STAT6//YWHAZ//CASP1//CD86//SOD2//UBE2D3/…
GO:0045055	regulated exocytosis	Biological process	70	797	731	18866	2.26674	1.24994e-10	4.90185e-08	9.90311	0.0957592	BTK//SYK//APLP2//APP//SERPINA1//PSAP//STXBP2//CD63//HCK//PPIE//CR1//MAPK14//NFAM1//CTSS//CLEC12A//AP2A2//CYB5R3//DIAPH1//FCN1//CD93//NFASC//CYFIP1//DNAJC13//ALOX5//ARMC8//SIGLEC9//LAMTOR2//DBNL//ACAA1//NCKAP1L//HK3//HMOX2//ITGAM//ITGB2//KPNB1//RHOA//RAB44//ARSA//MAN2B1//ASAH1//SERPINB6//ATP6V0A1//PRKCD//PSMC2//PSMD2//PSMD13//LRRC7//RAB5B//S100A8//SDCBP//MMP25//BST2//TIMP2//TLR2//C1ORF35//DOK3//MA…
GO:0044093	positive regulation of molecular function	Biological process	125	1826	731	18866	1.76674	1.4567e-10	5.41203e-08	9.83663	0.170999	LAMTOR2//BRAF//MAPK14//DUSP6//MAP2K3//MADD//CD81//DAP//NLRP1//PML//BAX//S100A8//CASP8//CASP10//ADRA1A//CD86//MAPK8IP3//DBNL//SYK//IL6R//MEF2C//PSME3//ADRM1//PRELID1//APP//NOS1//PRKCD//PLXND1//LRP1//MFNG//TAF1//TCF7L2//MARK2//NCKAP1L//STRADA//MAP4K4//MAPKAP1//TESC//CALM2//CHTOP//DNAJA1//MYL3//PFN2//RPS6KA4//PRKACA//PRKAR1B//PARP9//GNAS//CLPSL1//APOC1//NCF2//NCF4//NR4A2//DAPK1//RHOA//CLEC7A//CASP1/…
GO:0051649	establishment of localization in cell	Biological process	171	2795	731	18866	1.57898	2.5784e-10	9.10047e-08	9.58865	0.233926	DCTN1//NSFL1C//ARHGEF2//BAX//BMF//BTK//SYK//APLP2//APP//SERPINA1//PSAP//STXBP2//CD63//NUP62//CHTOP//THOC7//SRSF11//NUP155//ZC3H11A//SMG1//HNRNPA2B1//NUP85//FIP1L1//FYTTD1//OS9//GABARAP//YWHAE//YWHAZ//ELAVL1//KPNB1//PML//PPP3CA//STRADA//RABGEF1//ZDHHC9//SDCBP//ZDHHC6//RPS5//RPS20//SRP72//NAGPA//SORT1//CRAT//ACAA1//UBE2D2//UBE2D3//TOMM22//CPT1A//ARFRP1//AP2A1//AP2A2//AP1B1//TBC1D9//GGA3//ARFIP2//RH…
GO:0044267	cellular protein metabolic process	Biological process	284	5350	731	18866	1.37002	2.86932e-10	9.23446e-08	9.54222	0.388509	CCNL2//CCND3//CDC6//PSME3//CSF2RA//CSF2RB//DUSP6//SRPK3//GRB2//LAMTOR2//MEF2C//PSMC2//PSMD2//PSMD13//LRRC7//MOK//BRAF//SRPK2//YWHAE//BRAP//MAP4K4//MAPK14//MAP2K3//MADD//CD81//DUSP3//RGS3//STUB1//TRIM22//RBCK1//RNF166//TRIM69//DDB2//RNF144B//TRIM58//FBXO9//MDM2//PELI2//PELI1//FBXW4//TAF1//UBE2D2//UBE2D3//ZNRF1//NPEPPS//RNF14//COPS4//PPIE//NSD1//EIF3C//PML//STAT2//PID1//KIRREL2//ZBED3//CSNK1D//DVL2…
GO:1901564	organonitrogen compound metabolic process	Biological process	346	6846	731	18866	1.30437	2.878e-10	9.23446e-08	9.54091	0.473324	CCNL2//CCND3//CDC6//TXN2//PSME3//CSF2RA//CSF2RB//DUSP6//SRPK3//GRB2//LAMTOR2//MEF2C//PSMC2//PSMD2//PSMD13//LRRC7//MOK//BRAF//SRPK2//YWHAE//BRAP//MAP4K4//MAPK14//MAP2K3//MADD//CD81//DUSP3//RGS3//STUB1//TRIM22//RBCK1//RNF166//TRIM69//DDB2//RNF144B//TRIM58//FBXO9//MDM2//PELI2//PELI1//FBXW4//TAF1//UBE2D2//UBE2D3//ZNRF1//NPEPPS//RNF14//COPS4//PPIE//NSD1//EIF3C//PML//STAT2//PID1//KIRREL2//ZBED3//CSNK1D…
GO:0050896	response to stimulus	Biological process	446	9398	731	18866	1.22479	3.6189e-10	1.11069e-07	9.44142	0.610123	CHEK1//MAPK14//RHNO1//PSME3//CSF2RA//CSF2RB//DUSP6//SRPK3//GRB2//LAMTOR2//MEF2C//PSMC2//PSMD2//PSMD13//LRRC7//MOK//BRAF//SRPK2//YWHAE//BRAP//MAP4K4//MAP2K3//MADD//CD81//DUSP3//RGS3//HYAL1//TRA2B//SOD2//ERCC1//MSH6//DDB2//COPS4//SWI5//AP5S1//NABP1//EPAS1//TXN2//HMOX2//ITPR1//RHOA//ARNT//NOS1//NR4A2//PML//SRF//TGFBR3//TLR2//APP//ITGAM//ITGB2//BTK//DNM1L//BAX//BMF//FCN1//IRAK3//PPP3CA//MATR3//LILRA2…
GO:0048522	positive regulation of cellular process	Biological process	299	5722	731	18866	1.34861	3.97884e-10	1.17028e-07	9.40024	0.409029	LAMTOR2//BRAF//MAPK14//DUSP6//MAP2K3//MADD//CD81//ARAP1//CSNK1D//DVL2//AKT2//SLCO3A1//APP//PELI2//SQSTM1//CCND3//ARNT//STAT5A//SHOX2//SYK//CD63//IL6R//BAX//SRF//DDB2//ERCC1//DAP//NLRP1//PML//S100A8//CASP8//CASP10//MDM2//CNOT11//CNOT8//CDC6//PLXND1//MAPK8IP3//DBNL//CHTOP//HCK//HCLS1//BIRC5//NCCRP1//GID8//SDCBP//CLEC7A//SRPK2//CNBP//TNFRSF11A//ALDH1A2//CCPG1//CD86//TRIM22//DAPK1//GSK3A//MEFV//P2RX4…
GO:1901575	organic substance catabolic process	Biological process	142	2222	731	18866	1.64933	7.68492e-10	2.16991e-07	9.11436	0.194254	TXN2//SMG1//PNRC2//RPS5//RPS20//CNOT11//CNOT8//ENDOG//TREX1//EXOSC4//ALDH3A2//LYPLA1//PHKB//PPP1CB//PFKP//IDS//CHI3L2//ALDH3B2//HK3//OGDH//NUP62//NUP85//NUP155//KPNB1//RNASET2//PABPC4//AGO4//STUB1//OS9//ADRM1//RNF13//RNF166//RNF144B//TRIM58//TRPC4AP//MDM2//PSMC2//PSMD13//FBXW4//TAF1//UBE2D2//UBE2D3//UBE2I//UBE3A//USP5//USP11//SQSTM1//BUB3//AURKB//RNF14//NCCRP1//NOS1//GLUD1//AMT//KYNU//HIBADH//CPT…
GO:0048518	positive regulation of biological process	Biological process	323	6346	731	18866	1.31361	9.85827e-10	2.67652e-07	9.0062	0.44186	LAMTOR2//BRAF//MAPK14//DUSP6//MAP2K3//MADD//CD81//BTK//TMIGD2//NFAM1//CCDC88B//PELI1//FCN1//ARAP1//CSNK1D//DVL2//AKT2//SLCO3A1//APP//PELI2//SQSTM1//CCND3//ARNT//STAT5A//ADRA1A//SHOX2//SYK//CD63//MATR3//LILRA2//PSME3//PRKACA//PRKCD//PSMC2//PSMD2//PSMD13//TREX1//CR1//TLR9//IL6R//HCK//S100A8//CNR1//BAX//SRF//DDB2//ERCC1//DAP//NLRP1//PML//CASP8//CASP10//MDM2//CNOT11//CNOT8//CDC6//PLXND1//MAPK8IP3//DB…
GO:0006887	exocytosis	Biological process	74	914	731	18866	2.08953	1.41881e-09	3.70941e-07	8.84807	0.101231	BTK//SYK//APLP2//APP//SERPINA1//PSAP//STXBP2//CD63//RAB8A//RAB3D//HCK//PPIE//CR1//MAPK14//NFAM1//CTSS//CLEC12A//AP2A2//CYB5R3//DIAPH1//FCN1//CD93//NFASC//CYFIP1//DNAJC13//ALOX5//ARMC8//SIGLEC9//LAMTOR2//DBNL//ACAA1//NCKAP1L//HK3//HMOX2//ITGAM//ITGB2//KPNB1//RHOA//RAB44//ARSA//MAN2B1//ASAH1//SERPINB6//ATP6V0A1//PRKCD//PSMC2//PSMD2//PSMD13//LRRC7//RAB5B//S100A8//SDCBP//MMP25//BST2//TIMP2//TLR2//C1O…
GO:0010033	response to organic substance	Biological process	195	3385	731	18866	1.48675	1.53229e-09	3.86302e-07	8.81466	0.266758	IRAK3//NR4A2//PPP3CA//TLR9//DNAJB5//DNAJA1//RHOA//LTBP3//PML//TGFBR3//GNAL//GNAS//GNG2//GSK3A//EIF4EBP2//AKT2//GRB2//APC//ATP6V0A1//ZNF106//ATP6V0E1//HNRNPF//SHOC2//ADRA1A//TXN2//HCLS1//NOS1//SRF//TIMP2//ERCC1//KHK//SLC8A1//TCF7L2//CLEC7A//VKORC1//RBCK1//SPPL2B//SYK//CASP8//MADD//CPT1A//DUSP6//EPHX1//ACSL1//CSF2RA//CSF2RB//CSF3R//ALOX5//HCK//BIRC5//IFNGR2//IL6R//ITGAM//ITGB2//PRKACA//IL22RA1//STA…
GO:0051716	cellular response to stimulus	Biological process	378	7748	731	18866	1.25911	2.08791e-09	5.08225e-07	8.68029	0.5171	CHEK1//MAPK14//RHNO1//PSME3//CSF2RA//CSF2RB//DUSP6//SRPK3//GRB2//LAMTOR2//MEF2C//PSMC2//PSMD2//PSMD13//LRRC7//MOK//BRAF//SRPK2//YWHAE//BRAP//MAP4K4//MAP2K3//MADD//CD81//DUSP3//RGS3//ERCC1//MSH6//DDB2//COPS4//SWI5//AP5S1//NABP1//DNM1L//BAX//SOD2//BMF//IRAK3//LILRA2//PRKACA//PRKCD//SYK//CTSS//MYD88//TLR9//S100A8//TLR2//ALOX5//CR1//IL6R//TNFRSF11A//FCN1//TNIP1//BTK//UBE2D2//UBE2D3//HCK//STUB1//TREX1…
GO:0034097	response to cytokine	Biological process	90	1227	731	18866	1.89304	3.09668e-09	7.28648e-07	8.5091	0.123119	IRAK3//RBCK1//SPPL2B//SYK//CASP8//MADD//CSF2RA//CSF2RB//CSF3R//ALOX5//GRB2//HCK//BIRC5//IFNGR2//IL6R//ITGAM//ITGB2//PRKACA//IL22RA1//STAT2//STAT5A//STAT6//YWHAZ//CASP1//CD86//PSME3//KRT8//PSMC2//PSMD2//PSMD13//TNFRSF25//TNFRSF11A//ACSL1//SLC27A1//CALCOCO2//GCH1//MEFV//BST2//KYNU//ENDOG//GGT1//MX2//TREX1//IL18BP//HNRNPA2B1//HNRNPF//MTAP//SOD2//TALDO1//IL15RA//GSK3A//SMARCA4//PARP9//TRIM22//FCGR1A/…
GO:0051130	positive regulation of cellular component organization	Biological process	89	1217	731	18866	1.88739	4.42641e-09	1.00794e-06	8.35395	0.121751	SYK//CD63//DDB2//ERCC1//ACTR3//ZDHHC6//CNR1//AP2A1//DPYSL3//MARK2//PTK7//LRRC7//CREB3L2//SCARF1//CDC42EP3//GRB2//HCK//NCKAP1L//RHOA//PFN2//CHTOP//PAF1//ZBTB7B//DCTN1//APC//TPPP//RHOC//BAX//CLEC7A//BMF//AKT2//PML//CCT3//AURKB//RPS6KA4//RASIP1//ARFIP2//NOS1//GBA//SAXO1//CYFIP1//MACF1//DBNL//SHTN1//SRF//LRP1//PPP3CA//NUP62//PSMC2//NSFL1C//IST1//PLXND1//ARHGDIA//PLXNB1//ROBO2//SHOX2//ZEB2//ARAP1//FNB…
GO:0043412	macromolecule modification	Biological process	239	4430	731	18866	1.39238	4.67931e-09	1.03223e-06	8.32982	0.326949	CCNL2//CCND3//CDC6//PSME3//CSF2RA//CSF2RB//DUSP6//SRPK3//GRB2//LAMTOR2//MEF2C//PSMC2//PSMD2//PSMD13//LRRC7//MOK//BRAF//SRPK2//YWHAE//BRAP//MAP4K4//MAPK14//MAP2K3//MADD//CD81//DUSP3//RGS3//STUB1//TRIM22//RBCK1//RNF166//TRIM69//DDB2//RNF144B//TRIM58//FBXO9//MDM2//PELI2//PELI1//FBXW4//TAF1//UBE2D2//UBE2D3//ZNRF1//NPEPPS//RNF14//COPS4//PPIE//NSD1//PML//STAT2//PID1//KIRREL2//ZBED3//CSNK1D//DVL2//AKT2/…
GO:0071310	cellular response to organic substance	Biological process	164	2756	731	18866	1.53577	5.28506e-09	1.13052e-06	8.27695	0.22435	IRAK3//RHOA//LTBP3//PML//TGFBR3//GNAL//GNAS//GNG2//GSK3A//EIF4EBP2//AKT2//GRB2//APC//ATP6V0A1//ZNF106//ATP6V0E1//HNRNPF//SHOC2//CLEC7A//RBCK1//SPPL2B//SYK//CASP8//MADD//CSF2RA//CSF2RB//CSF3R//ALOX5//HCK//BIRC5//IFNGR2//IL6R//ITGAM//ITGB2//PRKACA//IL22RA1//STAT2//STAT5A//STAT6//YWHAZ//CASP1//CD86//UBE2D3//SDCBP//STUB1//PPM1A//NR3C1//CALCOCO1//DDX17//SAFB//ARID1A//UBE3A//RNF14//ARNT//CREB3L2//CANX/…
GO:0002252	immune effector process	Biological process	93	1299	731	18866	1.84772	5.49424e-09	1.1407e-06	8.26009	0.127223	BTK//FCN1//STXBP2//PARP9//APP//LRP1//TREX1//SYK//LILRA2//STAT6//MFNG//CD81//BTN3A3//GNL1//HCK//TLR9//BST2//CR1//IRAK3//PRKCD//STARD7//ACTR3//FCGR1A//CYFIP1//GRB2//NCKAP1L//PPIE//MAPK14//NFAM1//CTSS//CLEC12A//AP2A2//CYB5R3//DIAPH1//CD93//NFASC//DNAJC13//ALOX5//ARMC8//SIGLEC9//LAMTOR2//DBNL//ACAA1//HK3//HMOX2//ITGAM//ITGB2//KPNB1//RHOA//RAB44//ARSA//MAN2B1//ASAH1//SERPINA1//SERPINB6//ATP6V0A1//PSAP…
GO:0009894	regulation of catabolic process	Biological process	78	1032	731	18866	1.95064	1.0753e-08	2.16872e-06	7.96847	0.106703	PPP1CB//TREX1//NUP62//NUP85//NUP155//DAPK1//ITPR1//RAB8A//PSAP//PIP4K2C//MTMR3//TLK2//ADRA1A//DAP//SMG1//RASIP1//BMF//TRIM22//GSK3A//MEFV//APOC1//GBA//LAMTOR2//LAMTOR4//ATP6V0A1//PRKACA//ATP6V0E1//CNR1//CPT1A//AKT2//SDCBP//STUB1//CSNK1D//RNF144B//MDM2//TAF1//USP5//RNF14//PSMD2//IRAK3//MYCBP2//BANP//PSME3//ELAVL1//SERBP1//EXOSC4//PRKCD//PSMC2//PSMD13//CACNG7//YWHAZ//PABPC4//GGA3//TIPARP//APC//APP/…
GO:0001775	cell activation	Biological process	101	1482	731	18866	1.75888	1.45445e-08	2.85193e-06	7.8373	0.138167	CD81//STARD7//APP//ITGAM//ITGB2//TLR2//BAX//ZBTB7B//PSAP//LRP1//TREX1//SYK//LILRA2//STAT6//MFNG//BTK//RHOA//CASP8//ITPR1//GNG2//PRKCD//SRF//YWHAZ//DGKZ//NFAM1//CD22//NCKAP1L//MEF2C//TLR9//PELI1//TMIGD2//GRB2//CD86//CNR1//CCND3//CCDC88B//PPP3CA//CLEC7A//BST2//CD93//PRMT5//P2RX4//TNIP2//STXBP2//PPIE//CR1//MAPK14//CTSS//CLEC12A//AP2A2//CYB5R3//DIAPH1//FCN1//NFASC//CYFIP1//DNAJC13//ALOX5//ARMC8//SIGL…
GO:0006464	cellular protein modification process	Biological process	227	4213	731	18866	1.39058	1.64748e-08	3.06041e-06	7.78318	0.310534	CCNL2//CCND3//CDC6//PSME3//CSF2RA//CSF2RB//DUSP6//SRPK3//GRB2//LAMTOR2//MEF2C//PSMC2//PSMD2//PSMD13//LRRC7//MOK//BRAF//SRPK2//YWHAE//BRAP//MAP4K4//MAPK14//MAP2K3//MADD//CD81//DUSP3//RGS3//STUB1//TRIM22//RBCK1//RNF166//TRIM69//DDB2//RNF144B//TRIM58//FBXO9//MDM2//PELI2//PELI1//FBXW4//TAF1//UBE2D2//UBE2D3//ZNRF1//NPEPPS//RNF14//COPS4//PPIE//NSD1//PML//STAT2//PID1//KIRREL2//ZBED3//CSNK1D//DVL2//AKT2/…
GO:0036211	protein modification process	Biological process	227	4213	731	18866	1.39058	1.64748e-08	3.06041e-06	7.78318	0.310534	CCNL2//CCND3//CDC6//PSME3//CSF2RA//CSF2RB//DUSP6//SRPK3//GRB2//LAMTOR2//MEF2C//PSMC2//PSMD2//PSMD13//LRRC7//MOK//BRAF//SRPK2//YWHAE//BRAP//MAP4K4//MAPK14//MAP2K3//MADD//CD81//DUSP3//RGS3//STUB1//TRIM22//RBCK1//RNF166//TRIM69//DDB2//RNF144B//TRIM58//FBXO9//MDM2//PELI2//PELI1//FBXW4//TAF1//UBE2D2//UBE2D3//ZNRF1//NPEPPS//RNF14//COPS4//PPIE//NSD1//PML//STAT2//PID1//KIRREL2//ZBED3//CSNK1D//DVL2//AKT2/…
GO:0033043	regulation of organelle organization	Biological process	92	1311	731	18866	1.81112	1.76569e-08	3.1959e-06	7.75309	0.125855	NSD1//TLK2//APC//ARHGEF2//PRMT5//BUB3//AURKB//MAD2L1BP//PID1//ZDHHC6//DNM1L//SQSTM1//CHMP2A//CDC6//ELN//DBNL//HCLS1//PFN2//PRKCD//CDC42EP3//GRB2//HCK//NCKAP1L//RHOA//CTCF//CHTOP//PAF1//ZBTB7B//GAS2L1//TUBB4A//DYRK1A//DCTN1//AKT2//SMG1//ERCC1//PML//HNRNPC//CCT3//RHOB//RHOC//LRP1//RAC3//BST2//RPS6KA4//ACTR3//ARFIP2//NOS1//STXBP6//SAXO1//CHEK1//AURKAIP1//NUP62//NSFL1C//SVIL//CAPZB//DIAPH1//MARK2//MY…
GO:0019538	protein metabolic process	Biological process	298	5894	731	18866	1.30487	1.82025e-08	3.21229e-06	7.73987	0.407661	CCNL2//CCND3//CDC6//PSME3//CSF2RA//CSF2RB//DUSP6//SRPK3//GRB2//LAMTOR2//MEF2C//PSMC2//PSMD2//PSMD13//LRRC7//MOK//BRAF//SRPK2//YWHAE//BRAP//MAP4K4//MAPK14//MAP2K3//MADD//CD81//DUSP3//RGS3//STUB1//TRIM22//RBCK1//RNF166//TRIM69//DDB2//RNF144B//TRIM58//FBXO9//MDM2//PELI2//PELI1//FBXW4//TAF1//UBE2D2//UBE2D3//ZNRF1//NPEPPS//RNF14//COPS4//PPIE//NSD1//EIF3C//PML//STAT2//PID1//KIRREL2//ZBED3//CSNK1D//DVL2…
GO:0044260	cellular macromolecule metabolic process	Biological process	399	8408	731	18866	1.22474	1.91066e-08	3.28959e-06	7.71882	0.545828	CCNL2//CCND3//CDC6//GFI1//N4BP2L2//CTCF//ZNF25//SIN3B//CBX5//CBX7//DNAJB5//NR3C1//HCLS1//HNRNPA2B1//MAX//MDM2//MEF2C//MNT//NFIX//YBX1//NR4A2//PAX5//ZBTB7B//PAF1//PPM1A//SALL4//ZNF529//SALL2//NSD1//SMARCA4//STAT6//SUPT4H1//TAF1//TCF7L2//UBE2D3//UBE2I//CNBP//ZNF124//NRIP1//ARID1A//PARP9//KDM2B//YBX3//SQSTM1//AURKB//ZEB2//PSME3//CSF2RA//CSF2RB//DUSP6//SRPK3//GRB2//LAMTOR2//PSMC2//PSMD2//PSMD13//LRRC…
GO:0045321	leukocyte activation	Biological process	92	1321	731	18866	1.79741	2.53546e-08	4.26139e-06	7.59594	0.125855	CD81//STARD7//APP//ITGAM//ITGB2//TLR2//BAX//ZBTB7B//PSAP//TREX1//SYK//LILRA2//STAT6//MFNG//BTK//RHOA//CASP8//NFAM1//CD22//NCKAP1L//MEF2C//TLR9//PELI1//TMIGD2//GRB2//CD86//CNR1//CCND3//PRKCD//CCDC88B//PPP3CA//CLEC7A//BST2//CD93//TNIP2//STXBP2//PPIE//CR1//MAPK14//CTSS//CLEC12A//AP2A2//CYB5R3//DIAPH1//FCN1//NFASC//CYFIP1//DNAJC13//ALOX5//ARMC8//SIGLEC9//LAMTOR2//DBNL//ACAA1//HK3//HMOX2//KPNB1//RAB44…
GO:0065009	regulation of molecular function	Biological process	176	3084	731	18866	1.47286	2.69882e-08	4.43045e-06	7.56883	0.240766	CCNL2//CCND3//CDC6//LAMTOR2//BRAF//MAPK14//DUSP6//MAP2K3//MADD//CD81//DUSP3//RGS3//TESC//SMYD3//AKT1S1//DAP//NLRP1//PML//BAX//S100A8//CASP8//CASP10//APP//TMIGD3//P2RY13//ADRA1A//CD86//NFKBIB//MAPK8IP3//DBNL//SYK//PRKCD//IL6R//MEF2C//PSME3//ADRM1//PRELID1//CST8//APLP2//SERPINA1//SERPINB6//BST2//TIMP2//SERPINB7//PAPLN//GFI1//NOS1//RBCK1//IRAK3//TLR9//TCEAL7//PELI1//STUB1//AURKB//PLXND1//LRP1//MFNG/…
GO:0031329	regulation of cellular catabolic process	Biological process	68	874	731	18866	2.00798	3.33603e-08	5.35205e-06	7.47677	0.0930233	PPP1CB//DAPK1//ITPR1//RAB8A//PSAP//PIP4K2C//MTMR3//TLK2//ADRA1A//DAP//SMG1//RASIP1//BMF//TRIM22//GSK3A//MEFV//APOC1//GBA//LAMTOR2//LAMTOR4//ATP6V0A1//PRKACA//ATP6V0E1//CNR1//CPT1A//AKT2//SDCBP//STUB1//CSNK1D//RNF144B//MDM2//TAF1//USP5//RNF14//PSME3//ELAVL1//SERBP1//EXOSC4//PRKCD//PSMC2//PSMD2//PSMD13//CACNG7//YWHAZ//PABPC4//APP//ARNT//SLC4A4//YBX1//TIMP2//TNRC6C//CNOT8//GIGYF2//MAPK14//HNRNPC//MY…
GO:0043085	positive regulation of catalytic activity	Biological process	99	1472	731	18866	1.73576	3.98045e-08	6.244e-06	7.40007	0.135431	LAMTOR2//BRAF//MAPK14//DUSP6//MAP2K3//MADD//CD81//DAP//NLRP1//PML//BAX//S100A8//CASP8//CASP10//ADRA1A//CD86//MAPK8IP3//DBNL//SYK//IL6R//MEF2C//PSME3//ADRM1//PRELID1//APP//NOS1//PRKCD//MARK2//NCKAP1L//STRADA//MAP4K4//MAPKAP1//CALM2//CHTOP//DNAJA1//MYL3//PFN2//PRKACA//PRKAR1B//DAPK1//RHOA//CLEC7A//CASP1//TPD52L1//DVL2//TLR9//TNFRSF11A//ZEB2//DNM1L//ADAP1//ARAP1//SRGAP2//GAPVD1//ARHGAP4//ARHGDIA//AR…
GO:0044237	cellular metabolic process	Biological process	510	11384	731	18866	1.15621	4.16523e-08	6.39181e-06	7.38036	0.697674	ACSL1//ACSL6//ACAA1//GABARAP//GABARAPL1//TMEM41B//NSFL1C//VMP1//BECN1//ATG12//CCNL2//CCND3//CDC6//GFI1//TXN2//N4BP2L2//CTCF//ZNF25//SIN3B//CBX5//CBX7//DNAJB5//NR3C1//HCLS1//HNRNPA2B1//MAX//MDM2//MEF2C//MNT//NFIX//YBX1//NR4A2//PAX5//ZBTB7B//PAF1//PPM1A//SALL4//ZNF529//SALL2//NSD1//SMARCA4//STAT6//SUPT4H1//TAF1//TCF7L2//UBE2D3//UBE2I//CNBP//ZNF124//NRIP1//ARID1A//PARP9//KDM2B//YBX3//SQSTM1//AURKB//…
GO:0022604	regulation of cell morphogenesis	Biological process	46	499	731	18866	2.37914	5.14956e-08	7.7342e-06	7.28823	0.0629275	CDC42EP3//ARAP1//DIAPH1//PLXND1//EPB41L3//CYFIP1//HCK//ITGB2//RHOA//RHOB//RHOC//PLEKHO1//PLXNB1//CDC42SE2//RAC3//SEMA4A//OLFM1//ARHGAP4//PTPRS//MACF1//DBNL//SHTN1//SRF//ULK2//IST1//LRP1//NSMF//SEMA5B//MARK2//ARHGDIA//ROBO2//SHOX2//ZEB2//PPP3CA//PPFIA2//UBE3A//DNM1L//DVL2//ZSWIM8//MYCBP2//CACNG7//LARP4//AGO4//ZRANB1//ZNF135//CAPZB
GO:0051179	localization	Biological process	335	6865	731	18866	1.25941	5.84665e-08	8.59823e-06	7.23309	0.458276	DCTN1//NSFL1C//ARHGEF2//SLC27A1//HRH2//SEMA5B//SEMA4A//ZEB2//CHL1//MARK2//MEF2C//NR4A2//BAX//SRF//YWHAE//BMF//NOS1//P2RX4//SLC8A1//SDCBP//SYK//CD63//NFASC//EPB41L3//ALOX5//TLR2//HCK//ITGB2//S100A8//IL6R//TNFRSF11A//BTK//APLP2//APP//SERPINA1//PSAP//STXBP2//RIC1//SLC36A1//SRGAP2//NUP62//CHTOP//THOC7//SRSF11//NUP155//ZC3H11A//SMG1//HNRNPA2B1//NUP85//FIP1L1//FYTTD1//OS9//GABARAP//YWHAZ//ELAVL1//KPNB1…
GO:0140352	export from cell	Biological process	99	1489	731	18866	1.71594	6.97185e-08	1.00437e-05	7.15665	0.135431	TLR2//BTK//SYK//APLP2//APP//SERPINA1//PSAP//STXBP2//CD63//RIC1//STXBP6//TNFAIP2//RAB8A//RAB3D//PPFIA2//MIA2//CANX//CNR1//ACSL4//GLUD1//TCF7L2//P2RX4//NAGPA//LRP1//NADK//SLC8A1//SLC4A4//HCK//PPIE//CR1//MAPK14//NFAM1//CTSS//CLEC12A//AP2A2//CYB5R3//DIAPH1//FCN1//CD93//NFASC//CYFIP1//DNAJC13//ALOX5//ARMC8//SIGLEC9//LAMTOR2//DBNL//ACAA1//NCKAP1L//HK3//HMOX2//ITGAM//ITGB2//KPNB1//RHOA//RAB44//ARSA//MAN…
GO:0007154	cell communication	Biological process	332	6803	731	18866	1.25951	7.18222e-08	1.01107e-05	7.14374	0.454172	PSME3//CSF2RA//CSF2RB//DUSP6//SRPK3//GRB2//LAMTOR2//MEF2C//PSMC2//PSMD2//PSMD13//LRRC7//MOK//BRAF//SRPK2//YWHAE//BRAP//MAP4K4//MAPK14//MAP2K3//MADD//CD81//DUSP3//RGS3//DNM1L//BAX//SOD2//BMF//IRAK3//LILRA2//PRKACA//PRKCD//SYK//CTSS//MYD88//TLR9//S100A8//TLR2//CR1//BTK//FCN1//TNIP1//UBE2D2//UBE2D3//HCK//MDM2//PML//CNOT11//CNOT8//GABARAP//GABARAPL1//BECN1//ARFRP1//CDC42EP3//CHL1//HBS1L//ARAP1//CLIC1…
GO:0002443	leukocyte mediated immunity	Biological process	68	892	731	18866	1.96746	7.30481e-08	1.01107e-05	7.13639	0.0930233	BTK//STXBP2//TREX1//CD81//BTN3A3//GNL1//BST2//CR1//PRKCD//STARD7//SYK//PPIE//MAPK14//NFAM1//CTSS//CLEC12A//AP2A2//CYB5R3//DIAPH1//FCN1//CD93//NFASC//CYFIP1//DNAJC13//ALOX5//ARMC8//SIGLEC9//LAMTOR2//DBNL//ACAA1//NCKAP1L//HK3//HMOX2//ITGAM//ITGB2//KPNB1//RHOA//RAB44//ARSA//MAN2B1//ASAH1//SERPINA1//SERPINB6//ATP6V0A1//PSAP//PSMC2//PSMD2//PSMD13//LRRC7//RAB5B//S100A8//SDCBP//MMP25//TIMP2//TLR2//C1ORF…
GO:0002376	immune system process	Biological process	183	3287	731	18866	1.43686	7.92444e-08	1.05647e-05	7.10103	0.250342	CD81//STARD7//APP//ITGAM//ITGB2//TLR2//BAX//NCKAP1L//MEF2C//BTK//ZBTB7B//PSAP//FCN1//STXBP2//MATR3//LILRA2//PSME3//PRKACA//PRKCD//PSMC2//PSMD2//PSMD13//SYK//PARP9//ALOX5//DACT2//RBM47//CTSS//DBNL//TNFRSF11A//CD86//TREX1//LRP1//STAT6//MFNG//RHOA//TMIGD2//GALNT2//IL6R//CR1//CD68//BTN3A3//GNL1//CANX//FCGR1A//NCF2//NCF4//VAMP8//HCK//S100A8//TLR9//GGT1//BST2//SAMSN1//CNR1//TRIM22//PRELID1//MYLPF//HRH2…
GO:0009057	macromolecule catabolic process	Biological process	96	1433	731	18866	1.72897	7.93216e-08	1.05647e-05	7.10061	0.131327	SMG1//PNRC2//RPS5//RPS20//CNOT11//CNOT8//ENDOG//TREX1//EXOSC4//LYPLA1//PHKB//PPP1CB//IDS//CHI3L2//KPNB1//RNASET2//PABPC4//AGO4//STUB1//OS9//ADRM1//RNF13//RNF166//RNF144B//TRIM58//TRPC4AP//MDM2//PSMC2//PSMD13//FBXW4//TAF1//UBE2D2//UBE2D3//UBE2I//UBE3A//USP5//USP11//SQSTM1//BUB3//AURKB//RNF14//NCCRP1//DROSHA//VCAN//HYAL1//PSME3//PSMD2//FBXO9//TLK2//SDCBP//CSNK1D//GBA//GSK3A//BECN1//AP2A1//AP2A2//IR…
GO:0006950	response to stress	Biological process	221	4162	731	18866	1.37042	9.74872e-08	1.27437e-05	7.01105	0.302326	CHEK1//MAPK14//RHNO1//HYAL1//TRA2B//SOD2//ERCC1//MSH6//DDB2//COPS4//SWI5//AP5S1//NABP1//EPAS1//TXN2//HMOX2//ITPR1//RHOA//ARNT//NOS1//NR4A2//PML//SRF//TGFBR3//TLR2//APP//ITGAM//ITGB2//BTK//FCN1//MATR3//LILRA2//PSME3//PRKACA//PRKCD//PSMC2//PSMD2//PSMD13//SYK//PARP9//ALOX5//LRP1//TREX1//CD68//S100A8//OGG1//HCK//CD81//CNR1//STUB1//P2RX4//SQSTM1//SMG1//INTS3//UBE2D3//RBM17//PPIE//LIG1//TNIP1//MICU1//C…
GO:0042221	response to chemical	Biological process	247	4785	731	18866	1.33222	1.32506e-07	1.70066e-05	6.87776	0.337893	HYAL1//TRA2B//SOD2//IRAK3//NR4A2//PPP3CA//ALOX5//TLR9//IL6R//TNFRSF11A//CALM2//CYP2D6//CYB5R3//EPHX1//GGT1//ARNT//AOC3//MAPK14//NCKAP1L//DNAJB5//DNAJA1//RHOA//LTBP3//PML//TGFBR3//GNAL//GNAS//GNG2//GSK3A//CHL1//KIF3A//NFASC//CYFIP1//GRB2//SEMA5B//ROBO2//SEMA4A//BSG//CNR1//ERCC1//ACSL1//ACSL4//SLC8A1//EIF4EBP2//AKT2//APC//ATP6V0A1//ZNF106//ATP6V0E1//HNRNPF//SHOC2//PRKCD//STK24//MDM2//BAX//SRF//TLR2…
GO:0050794	regulation of cellular process	Biological process	509	11433	731	18866	1.149	1.40411e-07	1.76181e-05	6.8526	0.696306	CDC6//CHEK1//MAPK14//RHNO1//CCNL2//CCND3//GFI1//N4BP2L2//CTCF//ZNF25//SIN3B//CBX5//CBX7//DNAJB5//NR3C1//HCLS1//HNRNPA2B1//MAX//MDM2//MEF2C//MNT//NFIX//YBX1//NR4A2//PAX5//ZBTB7B//PAF1//PPM1A//SALL4//ZNF529//SALL2//NSD1//SMARCA4//STAT6//SUPT4H1//TAF1//TCF7L2//UBE2D3//UBE2I//CNBP//ZNF124//NRIP1//ARID1A//PARP9//KDM2B//YBX3//SQSTM1//AURKB//ZEB2//PSME3//CSF2RA//CSF2RB//DUSP6//SRPK3//GRB2//LAMTOR2//PSMC…
GO:1901700	response to oxygen-containing compound	Biological process	109	1715	731	18866	1.64031	1.42262e-07	1.76181e-05	6.84691	0.149111	HYAL1//TRA2B//SOD2//GNAL//GNAS//GNG2//GSK3A//EIF4EBP2//AKT2//GRB2//APC//ATP6V0A1//ZNF106//ATP6V0E1//ERCC1//KHK//TXN2//RHOA//SLC8A1//TCF7L2//CLEC7A//MAPK14//HCK//TLR2//LILRA2//ENDOG//GGT1//OGG1//CASP8//ALDH1A2//IRAK3//IRF5//NLRP1//CNR1//CSF2RB//GCH1//LOXL1//NOS1//PELI1//S100A8//TNFRSF11A//ABHD2//UBE3A//SLC27A1//MAX//ZBTB7B//SORT1//CYFIP1//RAB8A//P2RX4//GBA//MTAP//ACSL1//TREX1//BTK//TGFBR3//LRP1//N…
GO:0016071	mRNA metabolic process	Biological process	67	890	731	18866	1.94289	1.46499e-07	1.78299e-05	6.83417	0.0916553	SMG1//PNRC2//RPS5//RPS20//TXNL4A//SRPK3//SRPK2//CNOT11//CNOT8//DDX17//SCNM1//RBM17//CELF1//DYRK1A//RBM4//TRA2B//PRMT5//PPIE//HNRNPUL1//DDX42//ELAVL1//HNRNPA2B1//HNRNPC//HNRNPF//YBX1//CTNNBL1//FIP1L1//SRSF11//EFTUD2//EXOSC4//LUC7L//SCAF8//APP//PAF1//PPP4R2//ACIN1//ZC3H13//LARP7//AURKAIP1//RBM28//PRKACA//SCAF4//PHRF1//SUPT4H1//TSEN2//AGO4//HIPK3//CHTOP//THOC7//ZC3H11A//SRF//PSME3//SERBP1//PRKCD//PS…
GO:0035556	intracellular signal transduction	Biological process	161	2837	731	18866	1.46463	1.89818e-07	2.27106e-05	6.72166	0.220246	PSME3//CSF2RA//CSF2RB//DUSP6//SRPK3//GRB2//LAMTOR2//MEF2C//PSMC2//PSMD2//PSMD13//LRRC7//MOK//BRAF//SRPK2//YWHAE//BRAP//MAP4K4//MAPK14//MAP2K3//MADD//CD81//DUSP3//RGS3//MDM2//PML//CNOT11//BAX//CNOT8//CNR1//GNAL//GNAS//GNG2//IFT122//RBCK1//TLR9//BTK//TNIP2//ERC1//TLR2//ARHGEF6//MAPK8IP3//DBNL//SYK//NOS1//ARFIP2//RHOC//RAC3//RALGPS1//DOCK4//MRAS//SHTN1//DOK3//SHOC2//SETDB1//CDC42EP3//RHOA//RHOB//ARH…
GO:0007165	signal transduction	Biological process	308	6272	731	18866	1.26738	1.932e-07	2.27299e-05	6.71399	0.421341	PSME3//CSF2RA//CSF2RB//DUSP6//SRPK3//GRB2//LAMTOR2//MEF2C//PSMC2//PSMD2//PSMD13//LRRC7//MOK//BRAF//SRPK2//YWHAE//BRAP//MAP4K4//MAPK14//MAP2K3//MADD//CD81//DUSP3//RGS3//DNM1L//BAX//SOD2//BMF//IRAK3//LILRA2//PRKACA//PRKCD//SYK//CTSS//MYD88//TLR9//S100A8//TLR2//CR1//FCN1//TNIP1//BTK//UBE2D2//UBE2D3//HCK//MDM2//PML//CNOT11//CNOT8//ADAP1//NFAM1//FCGR1A//NUP62//SIGLEC9//IFNGR2//BSG//FCRL5//CASP8//CASP1…
GO:0034613	cellular protein localization	Biological process	121	1984	731	18866	1.57401	2.44478e-07	2.82913e-05	6.61176	0.165527	BAX//BMF//NFASC//EPB41L3//SMG1//NUP62//CHTOP//HNRNPA2B1//NUP85//THOC7//FIP1L1//FYTTD1//SRSF11//NUP155//ZC3H11A//OS9//GABARAP//YWHAE//YWHAZ//ELAVL1//KPNB1//PML//PPP3CA//SYK//STRADA//RABGEF1//ZDHHC9//SDCBP//ZDHHC6//RPS5//RPS20//SRP72//NAGPA//SORT1//CRAT//ACAA1//UBE2D2//UBE2D3//TOMM22//ARFRP1//AP2A1//AP2A2//AP1B1//TBC1D9//GGA3//ARFIP2//RHOB//PSAP//RIC1//RAB5B//STXBP2//ARHGEF2//RABGAP1L//CSNK1D//SYS1…
GO:0071345	cellular response to cytokine stimulus	Biological process	79	1136	731	18866	1.79478	2.89372e-07	3.29464e-05	6.53854	0.108071	IRAK3//RBCK1//SPPL2B//SYK//CASP8//MADD//CSF2RA//CSF2RB//CSF3R//ALOX5//GRB2//HCK//BIRC5//IFNGR2//IL6R//ITGAM//ITGB2//PRKACA//IL22RA1//STAT2//STAT5A//STAT6//YWHAZ//CASP1//CD86//PSME3//KRT8//PSMC2//PSMD2//PSMD13//TNFRSF25//TNFRSF11A//ACSL1//SLC27A1//TREX1//IL18BP//HNRNPA2B1//HNRNPF//MTAP//SOD2//TALDO1//IL15RA//GSK3A//SMARCA4//TRIM22//FCGR1A//IRF5//PML//PRKCD//TRIM26//PARP9//MX2//MYD88//BST2//GFI1//C…
GO:0050790	regulation of catalytic activity	Biological process	140	2398	731	18866	1.50675	3.02236e-07	3.38648e-05	6.51965	0.191518	CCNL2//CCND3//CDC6//LAMTOR2//BRAF//MAPK14//DUSP6//MAP2K3//MADD//CD81//DUSP3//RGS3//TESC//SMYD3//AKT1S1//DAP//NLRP1//PML//BAX//S100A8//CASP8//CASP10//APP//TMIGD3//P2RY13//ADRA1A//CD86//MAPK8IP3//DBNL//SYK//IL6R//MEF2C//PSME3//ADRM1//PRELID1//CST8//APLP2//SERPINA1//SERPINB6//BST2//TIMP2//SERPINB7//PAPLN//GFI1//NOS1//PRKCD//MARK2//NCKAP1L//STRADA//MAP4K4//MAPKAP1//LRP1//CALM2//CHTOP//DNAJA1//MYL3//P…
GO:0070727	cellular macromolecule localization	Biological process	121	1993	731	18866	1.5669	3.10919e-07	3.42934e-05	6.50735	0.165527	BAX//BMF//NFASC//EPB41L3//SMG1//NUP62//CHTOP//HNRNPA2B1//NUP85//THOC7//FIP1L1//FYTTD1//SRSF11//NUP155//ZC3H11A//OS9//GABARAP//YWHAE//YWHAZ//ELAVL1//KPNB1//PML//PPP3CA//SYK//STRADA//RABGEF1//ZDHHC9//SDCBP//ZDHHC6//RPS5//RPS20//SRP72//NAGPA//SORT1//CRAT//ACAA1//UBE2D2//UBE2D3//TOMM22//ARFRP1//AP2A1//AP2A2//AP1B1//TBC1D9//GGA3//ARFIP2//RHOB//PSAP//RIC1//RAB5B//STXBP2//ARHGEF2//RABGAP1L//CSNK1D//SYS1…
GO:0032940	secretion by cell	Biological process	94	1436	731	18866	1.68941	3.17417e-07	3.44715e-05	6.49837	0.128591	TLR2//BTK//SYK//APLP2//APP//SERPINA1//PSAP//STXBP2//CD63//RIC1//STXBP6//TNFAIP2//RAB8A//RAB3D//PPFIA2//MIA2//CANX//CNR1//ACSL4//GLUD1//TCF7L2//P2RX4//NAGPA//LRP1//NADK//HCK//PPIE//CR1//MAPK14//NFAM1//CTSS//CLEC12A//AP2A2//CYB5R3//DIAPH1//FCN1//CD93//NFASC//CYFIP1//DNAJC13//ALOX5//ARMC8//SIGLEC9//LAMTOR2//DBNL//ACAA1//NCKAP1L//HK3//HMOX2//ITGAM//ITGB2//KPNB1//RHOA//RAB44//ARSA//MAN2B1//ASAH1//SERP…
GO:0016043	cellular component organization	Biological process	317	6526	731	18866	1.25365	3.32839e-07	3.55986e-05	6.47777	0.433653	SLC25A36//MGME1//RPS5//GABARAP//GABARAPL1//TMEM41B//NSFL1C//VMP1//BECN1//ATG12//BUB3//DCTN1//ARHGEF2//TUBB4A//GAS2L1//MARK2//CALM2//CALML4//TXNL4A//SRPK3//SRPK2//DNM1L//MX2//MTFR1L//PRMT5//NSD1//SQSTM1//DDB2//COPS4//SWI5//NUP155//SMARCA4//EPB41L3//LAMTOR2//TPPP//TLK2//EIF3C//BAX//SOD2//BMF//SDCBP//SYK//CD63//RIC1//SRGAP2//ERCC1//ENDOG//KPNB1//LRWD1//CBX7//NR3C1//BANP//SAFB//HLTF//SUPT4H1//SMYD3//…
GO:0032268	regulation of cellular protein metabolic process	Biological process	156	2754	731	18866	1.46192	3.52605e-07	3.71498e-05	6.45271	0.213406	CCNL2//CCND3//CDC6//LAMTOR2//BRAF//MAPK14//DUSP6//MAP2K3//MADD//CD81//DUSP3//RGS3//NSD1//PML//STAT2//PID1//KIRREL2//ZBED3//CSNK1D//DVL2//AKT2//SLCO3A1//APP//PELI2//SQSTM1//CYFIP1//NGDN//ZNF706//CNOT11//MATR3//MTIF2//TESC//SMYD3//AKT1S1//DAP//NLRP1//BAX//S100A8//CASP8//CASP10//MAPK8IP3//DBNL//SYK//IL6R//GSK3A//CALM2//SDCBP//PSME3//ADRM1//PRELID1//CST8//APLP2//SERPINA1//SERPINB6//BST2//TIMP2//SERPI…
GO:0051246	regulation of protein metabolic process	Biological process	162	2891	731	18866	1.4462	3.88246e-07	4.03033e-05	6.41089	0.221614	CCNL2//CCND3//CDC6//LAMTOR2//BRAF//MAPK14//DUSP6//MAP2K3//MADD//CD81//DUSP3//RGS3//NSD1//PML//STAT2//PID1//KIRREL2//ZBED3//CSNK1D//DVL2//AKT2//SLCO3A1//APP//PELI2//SQSTM1//CYFIP1//NGDN//ZNF706//CNOT11//MATR3//MTIF2//TESC//SMYD3//AKT1S1//DAP//NLRP1//BAX//S100A8//CASP8//CASP10//MAPK8IP3//DBNL//SYK//IL6R//GSK3A//CALM2//SDCBP//TCF7L2//PSME3//ADRM1//PRELID1//CST8//APLP2//SERPINA1//SERPINB6//BST2//TIMP…
GO:0023052	signaling	Biological process	327	6784	731	18866	1.24401	3.97906e-07	4.07075e-05	6.40022	0.447332	PSME3//CSF2RA//CSF2RB//DUSP6//SRPK3//GRB2//LAMTOR2//MEF2C//PSMC2//PSMD2//PSMD13//LRRC7//MOK//BRAF//SRPK2//YWHAE//BRAP//MAP4K4//MAPK14//MAP2K3//MADD//CD81//DUSP3//RGS3//DNM1L//BAX//SOD2//BMF//ARAP1//IRAK3//LILRA2//PRKACA//PRKCD//SYK//CTSS//MYD88//TLR9//S100A8//TLR2//CR1//BTK//FCN1//TNIP1//UBE2D2//UBE2D3//HCK//MDM2//PML//CNOT11//CNOT8//ARFRP1//CDC42EP3//CHL1//HBS1L//CLIC1//CREBL2//CSF3R//CSNK1G2//A…
GO:0006955	immune response	Biological process	135	2306	731	18866	1.5109	4.46128e-07	4.49889e-05	6.35054	0.184679	BTK//FCN1//MATR3//LILRA2//PSME3//PRKACA//PRKCD//PSMC2//PSMD2//PSMD13//SYK//CTSS//DBNL//TNFRSF11A//CD86//TREX1//APP//LRP1//STAT6//MFNG//TLR2//IL6R//CR1//CD68//CD81//BTN3A3//GNL1//MEF2C//HCK//BST2//SAMSN1//CNR1//ALOX5//PAX5//IRAK3//S100A8//CALCOCO2//GCH1//MEFV//KYNU//STARD7//GRB2//PPP3CA//ACTR3//FCGR1A//CYFIP1//NCKAP1L//IL18BP//STXBP2//PPIE//MAPK14//NFAM1//CLEC12A//AP2A2//CYB5R3//DIAPH1//CD93//NFAS…
GO:0008104	protein localization	Biological process	157	2788	731	18866	1.45335	4.60857e-07	4.58195e-05	6.33643	0.214774	BAX//BMF//NFASC//EPB41L3//TLR2//SMG1//NUP62//CHTOP//HNRNPA2B1//NUP85//THOC7//FIP1L1//FYTTD1//SRSF11//NUP155//ZC3H11A//OS9//GABARAP//YWHAE//YWHAZ//ELAVL1//KPNB1//PML//PPP3CA//SYK//STRADA//RABGEF1//ZDHHC9//SDCBP//ZDHHC6//RPS5//RPS20//SRP72//NAGPA//SORT1//CRAT//ACAA1//UBE2D2//UBE2D3//TOMM22//ARFRP1//AP2A1//AP2A2//AP1B1//TBC1D9//GGA3//ARFIP2//RHOB//PSAP//RIC1//RAB5B//STXBP2//ARHGEF2//RABGAP1L//NFKBIB…
GO:0033554	cellular response to stress	Biological process	125	2100	731	18866	1.53622	5.51561e-07	5.4076e-05	6.25841	0.170999	CHEK1//MAPK14//RHNO1//ERCC1//MSH6//DDB2//COPS4//SWI5//AP5S1//NABP1//STUB1//TREX1//SMG1//INTS3//UBE2D3//RBM17//PPIE//LIG1//OGG1//PARP9//TLK2//CBX5//GNL1//APC//TAF1//ALKBH7//MDM2//PML//CNOT11//BAX//CNOT8//GABARAP//GABARAPL1//BECN1//ARHGEF6//MAPK8IP3//DBNL//SYK//PRKCD//STK24//GAS2L1//GBA//MAX//PPP4R2//PPP4C//SOD2//OS9//NCCRP1//CREB3L2//CANX//RHOA//MAP4K4//GIGYF2//RBM4//DAP//MSRA//NCF2//NCF4//NR4A2//…
GO:0031323	regulation of cellular metabolic process	Biological process	310	6387	731	18866	1.25264	5.66114e-07	5.47424e-05	6.2471	0.424077	CCNL2//CCND3//CDC6//GFI1//N4BP2L2//CTCF//ZNF25//SIN3B//CBX5//CBX7//DNAJB5//NR3C1//HCLS1//HNRNPA2B1//MAX//MDM2//MEF2C//MNT//NFIX//YBX1//NR4A2//PAX5//ZBTB7B//PAF1//PPM1A//SALL4//ZNF529//SALL2//NSD1//SMARCA4//STAT6//SUPT4H1//TAF1//TCF7L2//UBE2D3//UBE2I//CNBP//ZNF124//NRIP1//ARID1A//PARP9//KDM2B//YBX3//SQSTM1//AURKB//ZEB2//LAMTOR2//BRAF//MAPK14//DUSP6//MAP2K3//MADD//CD81//DUSP3//RGS3//DDX17//CELF1//D…
GO:0044265	cellular macromolecule catabolic process	Biological process	81	1203	731	18866	1.73773	7.50675e-07	7.16083e-05	6.12455	0.110807	SMG1//PNRC2//RPS5//RPS20//CNOT11//CNOT8//ENDOG//TREX1//EXOSC4//KPNB1//RNASET2//PABPC4//AGO4//STUB1//OS9//ADRM1//RNF13//RNF166//RNF144B//TRIM58//TRPC4AP//MDM2//PSMC2//PSMD13//FBXW4//TAF1//UBE2D2//UBE2D3//UBE2I//UBE3A//USP5//USP11//SQSTM1//BUB3//AURKB//RNF14//NCCRP1//DROSHA//PSME3//PSMD2//FBXO9//TLK2//SDCBP//CSNK1D//GBA//GSK3A//AP2A1//AP2A2//RBCK1//ARMC8//PML//GID8//NSFL1C//PELI1//RNF122//ZNRF1//UB…
GO:0050770	regulation of axonogenesis	Biological process	23	186	731	18866	3.19137	9.18812e-07	8.64786e-05	6.03677	0.0314637	OLFM1//ARHGAP4//PTPRS//CYFIP1//MACF1//DBNL//SHTN1//SRF//ULK2//IST1//LRP1//SEMA5B//SEMA4A//RHOA//ARHGDIA//PLXND1//PLXNB1//ROBO2//SHOX2//ZEB2//ZSWIM8//MYCBP2//MARK2
GO:0120035	regulation of plasma membrane bounded cell projection organization	Biological process	54	696	731	18866	2.00238	1.00412e-06	9.32639e-05	5.99822	0.0738714	CAPZB//ACTR3//GSK3A//CNR1//AP2A1//DPYSL3//MARK2//PTK7//LRRC7//CREB3L2//SCARF1//GFI1//LRP1//MDM2//PTPRS//OLFM1//ARHGAP4//CDC42EP3//APC//SAXO1//CYFIP1//MACF1//DBNL//SHTN1//SRF//ULK2//IST1//STK24//NSMF//SEMA5B//SEMA4A//RHOA//ARHGDIA//PLXND1//PLXNB1//ROBO2//SHOX2//ZEB2//PPP3CA//PRKCD//ARAP1//FNBP1L//MIEN1//MEF2C//PPFIA2//LLPH//UBE3A//DNM1L//DVL2//PFN2//CNTROB//ZSWIM8//MYCBP2//CACNG7
GO:0019221	cytokine-mediated signaling pathway	Biological process	60	808	731	18866	1.91647	1.06396e-06	9.75387e-05	5.97308	0.0820793	IRAK3//RBCK1//SPPL2B//SYK//CASP8//MADD//PSME3//KRT8//PSMC2//PSMD2//PSMD13//TNFRSF25//TNFRSF11A//ACSL1//SLC27A1//IL18BP//ALOX5//HNRNPA2B1//HNRNPF//MTAP//SOD2//TALDO1//GRB2//IL15RA//STAT5A//STAT6//CSF2RB//SMARCA4//IL6R//TRIM22//FCGR1A//HCK//IFNGR2//IRF5//PML//PRKCD//TRIM26//PARP9//TREX1//MX2//MYD88//STAT2//BST2//GFI1//CANX//PELI2//PELI1//TNIP2//SQSTM1//RPS6KA4//CASP1//CSF2RA//CSF3R//BIRC5//ITGAM//I…
GO:0051345	positive regulation of hydrolase activity	Biological process	58	773	731	18866	1.93647	1.16506e-06	0.000105438	5.93365	0.0793434	DAP//NLRP1//PML//BAX//S100A8//CASP8//CASP10//ADRA1A//CD86//MEF2C//PSME3//ADRM1//PRELID1//APP//PRKCD//CALM2//CHTOP//DNAJA1//MYL3//PFN2//DAPK1//RHOA//CLEC7A//SYK//CASP1//DNM1L//ADAP1//ARAP1//DVL2//SRGAP2//GAPVD1//NCKAP1L//ARHGAP4//ARHGDIA//ARHGDIB//PLXNB1//RIC1//DENND1A//RGS3//RSU1//SMAP2//SIPA1//BNIP2//RIN3//MAP4K4//ARHGEF6//DOCK4//IQSEC1//MSH6//RHOC//AKT2//TBC1D9//RALGAPA2//RABGAP1L//CR1//MAPK14/…
GO:0071840	cellular component organization or biogenesis	Biological process	321	6717	731	18866	1.23337	1.40906e-06	0.000124375	5.85107	0.439124	SLC25A36//MGME1//RPS5//GABARAP//GABARAPL1//TMEM41B//NSFL1C//VMP1//BECN1//ATG12//BUB3//DCTN1//ARHGEF2//TUBB4A//GAS2L1//MARK2//CALM2//CALML4//TXNL4A//SRPK3//SRPK2//DNM1L//MX2//MTFR1L//PRMT5//NSD1//SQSTM1//EXOSC4//LAS1L//NGDN//DDB2//COPS4//SWI5//NUP155//SMARCA4//EPB41L3//LAMTOR2//TPPP//TLK2//EIF3C//BAX//SOD2//BMF//SDCBP//SYK//CD63//RIC1//SRGAP2//ERCC1//ENDOG//KPNB1//LRWD1//CBX7//NR3C1//BANP//SAFB//H…
GO:0006996	organelle organization	Biological process	210	4048	731	18866	1.33888	1.40955e-06	0.000124375	5.85092	0.287278	SLC25A36//MGME1//RPS5//GABARAP//GABARAPL1//TMEM41B//NSFL1C//VMP1//BECN1//ATG12//BUB3//DCTN1//ARHGEF2//TUBB4A//GAS2L1//MARK2//CALM2//CALML4//DNM1L//MX2//MTFR1L//NSD1//SQSTM1//DDB2//COPS4//NUP155//TPPP//TLK2//BAX//SOD2//BMF//LRWD1//CBX7//NR3C1//BANP//SAFB//HLTF//SMARCA4//SUPT4H1//SMYD3//RBBP4//ARID1A//CRAT//ACAA1//UBE2D2//UBE2D3//TOMM22//FNBP1L//VAMP8//CHMP2A//REEP4//EPAS1//ACTL7B//PACSIN2//LARP4//…
GO:0031344	regulation of cell projection organization	Biological process	54	706	731	18866	1.97402	1.54962e-06	0.000135046	5.80978	0.0738714	CAPZB//ACTR3//GSK3A//CNR1//AP2A1//DPYSL3//MARK2//PTK7//LRRC7//CREB3L2//SCARF1//GFI1//LRP1//MDM2//PTPRS//OLFM1//ARHGAP4//CDC42EP3//APC//SAXO1//CYFIP1//MACF1//DBNL//SHTN1//SRF//ULK2//IST1//STK24//NSMF//SEMA5B//SEMA4A//RHOA//ARHGDIA//PLXND1//PLXNB1//ROBO2//SHOX2//ZEB2//PPP3CA//PRKCD//ARAP1//FNBP1L//MIEN1//MEF2C//PPFIA2//LLPH//UBE3A//DNM1L//DVL2//PFN2//CNTROB//ZSWIM8//MYCBP2//CACNG7
GO:0046903	secretion	Biological process	98	1575	731	18866	1.60586	1.721e-06	0.000148153	5.76422	0.134063	HRH2//TLR2//BTK//SYK//APLP2//APP//SERPINA1//PSAP//STXBP2//CD63//S100A8//RIC1//STXBP6//TNFAIP2//RAB8A//RAB3D//PPFIA2//ZBTB7B//STAT5A//MIA2//CANX//CNR1//ACSL4//GLUD1//TCF7L2//P2RX4//STARD10//NAGPA//LRP1//NADK//HCK//PPIE//CR1//MAPK14//NFAM1//CTSS//CLEC12A//AP2A2//CYB5R3//DIAPH1//FCN1//CD93//NFASC//CYFIP1//DNAJC13//ALOX5//ARMC8//SIGLEC9//LAMTOR2//DBNL//ACAA1//NCKAP1L//HK3//HMOX2//ITGAM//ITGB2//KPNB1/…
GO:0006810	transport	Biological process	259	5224	731	18866	1.27956	1.89765e-06	0.000161391	5.72178	0.354309	SLC27A1//HRH2//BAX//BMF//NOS1//P2RX4//SLC8A1//SDCBP//SYK//CD63//TLR2//BTK//APLP2//APP//SERPINA1//PSAP//STXBP2//S100A8//RIC1//SLC36A1//NUP62//CHTOP//THOC7//SRSF11//NUP155//ZC3H11A//SMG1//HNRNPA2B1//NUP85//FIP1L1//FYTTD1//OS9//GABARAP//YWHAE//YWHAZ//ELAVL1//KPNB1//PML//PPP3CA//STRADA//RABGEF1//ZDHHC9//ZDHHC6//RPS5//RPS20//SRP72//NAGPA//SORT1//CRAT//ACAA1//UBE2D2//UBE2D3//TOMM22//SLC24A4//LASP1//SLC…
GO:0009893	positive regulation of metabolic process	Biological process	202	3880	731	18866	1.34364	1.94378e-06	0.000163347	5.71135	0.276334	LAMTOR2//BRAF//MAPK14//DUSP6//MAP2K3//MADD//CD81//TMIGD2//NFAM1//CCDC88B//PELI1//ARAP1//CSNK1D//DVL2//AKT2//SLCO3A1//APP//PELI2//SQSTM1//CCND3//SYK//CD63//SRF//DAP//NLRP1//PML//BAX//S100A8//CASP8//CASP10//PLXND1//MAPK8IP3//DBNL//TRIM22//DAPK1//GSK3A//MEFV//IL6R//ARNT//OLFM1//CTCF//AGO4//DROSHA//MDM2//MEF2C//MYD88//ZBTB7B//TLR9//TESC//PID1//CALCOCO1//TNRC6C//CLEC7A//SRPK2//TLR2//ACTG2//ALDH1A2//CA…
GO:0051234	establishment of localization	Biological process	264	5352	731	18866	1.27306	2.15053e-06	0.000178595	5.66745	0.361149	DCTN1//NSFL1C//ARHGEF2//SLC27A1//HRH2//BAX//BMF//NOS1//P2RX4//SLC8A1//SDCBP//SYK//CD63//TLR2//BTK//APLP2//APP//SERPINA1//PSAP//STXBP2//S100A8//RIC1//SLC36A1//NUP62//CHTOP//THOC7//SRSF11//NUP155//ZC3H11A//SMG1//HNRNPA2B1//NUP85//FIP1L1//FYTTD1//OS9//GABARAP//YWHAE//YWHAZ//ELAVL1//KPNB1//PML//PPP3CA//STRADA//RABGEF1//ZDHHC9//ZDHHC6//RPS5//RPS20//SRP72//NAGPA//SORT1//CRAT//ACAA1//UBE2D2//UBE2D3//TOM…
GO:0010975	regulation of neuron projection development	Biological process	43	517	731	18866	2.14655	2.25154e-06	0.000183063	5.64752	0.0588235	CNR1//AP2A1//DPYSL3//MARK2//PTK7//LRRC7//CREB3L2//SCARF1//GFI1//LRP1//MDM2//PTPRS//OLFM1//ARHGAP4//CYFIP1//MACF1//DBNL//SHTN1//SRF//ULK2//IST1//STK24//NSMF//SEMA5B//SEMA4A//RHOA//ARHGDIA//PLXND1//PLXNB1//ROBO2//SHOX2//ZEB2//PPP3CA//MEF2C//PPFIA2//LLPH//UBE3A//DNM1L//DVL2//ZSWIM8//MYCBP2//CACNG7//GSK3A
GO:0031325	positive regulation of cellular metabolic process	Biological process	180	3382	731	18866	1.3736	2.2562e-06	0.000183063	5.64662	0.246238	LAMTOR2//BRAF//MAPK14//DUSP6//MAP2K3//MADD//CD81//ARAP1//CSNK1D//DVL2//AKT2//SLCO3A1//APP//PELI2//SQSTM1//CCND3//SYK//CD63//SRF//DAP//NLRP1//PML//BAX//S100A8//CASP8//CASP10//PLXND1//MAPK8IP3//DBNL//TRIM22//DAPK1//GSK3A//MEFV//IL6R//MEF2C//CALM2//SDCBP//SLC27A1//DGAT2//APOC1//TCF7L2//PSME3//ADRM1//PRELID1//CHTOP//PAF1//ZBTB7B//NOS1//STUB1//MYCBP2//PELI1//UBE3A//CPT1A//PRKCD//MARK2//NCKAP1L//STRADA…
GO:0006468	protein phosphorylation	Biological process	118	2014	731	18866	1.51212	2.66931e-06	0.000214121	5.5736	0.161423	CCNL2//CCND3//CDC6//PSME3//CSF2RA//CSF2RB//DUSP6//SRPK3//GRB2//LAMTOR2//MEF2C//PSMC2//PSMD2//PSMD13//LRRC7//MOK//BRAF//SRPK2//YWHAE//BRAP//MAP4K4//MAPK14//MAP2K3//MADD//CD81//DUSP3//RGS3//PML//STAT2//PID1//KIRREL2//ZBED3//CSNK1D//DVL2//AKT2//SLCO3A1//APP//PELI2//SQSTM1//TESC//SMYD3//AKT1S1//CHEK1//ERC1//TLR9//TLR2//ARHGEF6//MAPK8IP3//DBNL//SYK//IL6R//GSK3A//CALM2//SDCBP//PRKCD//RPS6KA4//HIPK3//TL…
GO:0080090	regulation of primary metabolic process	Biological process	297	6174	731	18866	1.24152	2.92509e-06	0.000232002	5.53386	0.406293	CCNL2//CCND3//CDC6//GFI1//N4BP2L2//CTCF//ZNF25//SIN3B//CBX5//CBX7//DNAJB5//NR3C1//HCLS1//HNRNPA2B1//MAX//MDM2//MEF2C//MNT//NFIX//YBX1//NR4A2//PAX5//ZBTB7B//PAF1//PPM1A//SALL4//ZNF529//SALL2//NSD1//SMARCA4//STAT6//SUPT4H1//TAF1//TCF7L2//UBE2D3//UBE2I//CNBP//ZNF124//NRIP1//ARID1A//PARP9//KDM2B//YBX3//SQSTM1//AURKB//ZEB2//LAMTOR2//BRAF//MAPK14//DUSP6//MAP2K3//MADD//CD81//DUSP3//RGS3//DDX17//CELF1//D…
GO:0051171	regulation of nitrogen compound metabolic process	Biological process	289	5980	731	18866	1.24727	3.00646e-06	0.000235806	5.52195	0.395349	CCNL2//CCND3//CDC6//GFI1//N4BP2L2//CTCF//ZNF25//SIN3B//CBX5//CBX7//DNAJB5//NR3C1//HCLS1//HNRNPA2B1//MAX//MDM2//MEF2C//MNT//NFIX//YBX1//NR4A2//PAX5//ZBTB7B//PAF1//PPM1A//SALL4//ZNF529//SALL2//NSD1//SMARCA4//STAT6//SUPT4H1//TAF1//TCF7L2//UBE2D3//UBE2I//CNBP//ZNF124//NRIP1//ARID1A//PARP9//KDM2B//YBX3//SQSTM1//AURKB//ZEB2//LAMTOR2//BRAF//MAPK14//DUSP6//MAP2K3//MADD//CD81//DUSP3//RGS3//DDX17//CELF1//D…
GO:0016310	phosphorylation	Biological process	138	2455	731	18866	1.45074	3.07198e-06	0.000238298	5.51258	0.188782	CCNL2//CCND3//CDC6//PSME3//CSF2RA//CSF2RB//DUSP6//SRPK3//GRB2//LAMTOR2//MEF2C//PSMC2//PSMD2//PSMD13//LRRC7//MOK//BRAF//SRPK2//YWHAE//BRAP//MAP4K4//MAPK14//MAP2K3//MADD//CD81//DUSP3//RGS3//PML//STAT2//PID1//KIRREL2//ZBED3//CSNK1D//DVL2//AKT2//SLCO3A1//APP//PELI2//SQSTM1//AK4//COX7A2L//HK3//OGDH//TREX1//NUP62//NUP85//NUP155//NDUFC2-KCTD14//HIPK3//TLK2//CHEK1//IRAK3//STK38//STK35//CSNK1G2//DAPK1//DY…
GO:0033036	macromolecule localization	Biological process	170	3173	731	18866	1.38274	3.22396e-06	0.000246122	5.49161	0.232558	SLC27A1//BAX//BMF//NFASC//EPB41L3//TLR2//NUP62//CHTOP//THOC7//SRSF11//NUP155//ZC3H11A//SMG1//HNRNPA2B1//NUP85//FIP1L1//FYTTD1//OS9//GABARAP//YWHAE//YWHAZ//ELAVL1//KPNB1//PML//PPP3CA//SYK//STRADA//RABGEF1//ZDHHC9//SDCBP//ZDHHC6//RPS5//RPS20//SRP72//NAGPA//SORT1//CRAT//ACAA1//UBE2D2//UBE2D3//TOMM22//CPT1A//APOBR//PSAP//APOL1//ARFRP1//AP2A1//AP2A2//AP1B1//TBC1D9//GGA3//ARFIP2//RHOB//RIC1//RAB5B//STX…
GO:0051173	positive regulation of nitrogen compound metabolic process	Biological process	171	3196	731	18866	1.38087	3.24257e-06	0.000246122	5.48911	0.233926	LAMTOR2//BRAF//MAPK14//DUSP6//MAP2K3//MADD//CD81//CSNK1D//DVL2//AKT2//SLCO3A1//APP//PELI2//SQSTM1//CCND3//SRF//DAP//NLRP1//PML//BAX//S100A8//CASP8//CASP10//PLXND1//MAPK8IP3//DBNL//SYK//IL6R//GSK3A//CALM2//SDCBP//TCF7L2//PSME3//ADRM1//PRELID1//CHTOP//PAF1//ZBTB7B//NOS1//STUB1//MYCBP2//PELI1//UBE3A//PRKCD//MARK2//NCKAP1L//STRADA//MAP4K4//MAPKAP1//CCT3//AURKB//RNF144B//GBA//MDM2//TAF1//USP5//RNF14//…
GO:1901565	organonitrogen compound catabolic process	Biological process	85	1331	731	18866	1.64818	3.32882e-06	0.00024998	5.47771	0.116279	TXN2//LYPLA1//IDS//CHI3L2//STUB1//OS9//ADRM1//RNF13//RNF166//RNF144B//TRIM58//TRPC4AP//MDM2//PSMC2//PSMD13//FBXW4//TAF1//UBE2D2//UBE2D3//UBE2I//UBE3A//USP5//USP11//SQSTM1//BUB3//AURKB//RNF14//NCCRP1//NOS1//GLUD1//AMT//OGDH//KYNU//HIBADH//GBA//PSAP//GGT1//HMOX2//SAT2//CYP2D6//APOC1//NAGK//VCAN//HYAL1//PSME3//PSMD2//FBXO9//TLK2//SDCBP//CSNK1D//GSK3A//AP2A1//AP2A2//IRAK3//MYCBP2//BANP//LRTOMT//RBCK1…
GO:0010604	positive regulation of macromolecule metabolic process	Biological process	187	3574	731	18866	1.35036	4.05939e-06	0.000301634	5.39154	0.255814	LAMTOR2//BRAF//MAPK14//DUSP6//MAP2K3//MADD//CD81//TMIGD2//NFAM1//CCDC88B//PELI1//ARAP1//CSNK1D//DVL2//AKT2//SLCO3A1//APP//PELI2//SQSTM1//CCND3//SYK//CD63//SRF//DAP//NLRP1//PML//BAX//S100A8//CASP8//CASP10//PLXND1//MAPK8IP3//DBNL//IL6R//ARNT//OLFM1//CTCF//AGO4//DROSHA//GSK3A//MDM2//MEF2C//MYD88//ZBTB7B//TLR9//TESC//PID1//CALCOCO1//TNRC6C//CLEC7A//SRPK2//TLR2//ACTG2//ALDH1A2//CALM2//SDCBP//TCF7L2//P…
GO:0045664	regulation of neuron differentiation	Biological process	51	675	731	18866	1.94997	4.3077e-06	0.000316751	5.36575	0.0697674	GSK3A//CNR1//AP2A1//DPYSL3//MARK2//PTK7//LRRC7//CREB3L2//SCARF1//GFI1//LRP1//MDM2//PTPRS//RAC3//OLFM1//ARHGAP4//APP//EIF4ENIF1//RHOA//MEF2C//TCF12//TIMP2//GDPD5//ARHGEF2//CYFIP1//MACF1//DBNL//SHTN1//SRF//ULK2//IST1//STK24//NSMF//SEMA5B//SEMA4A//ARHGDIA//PLXND1//PLXNB1//ROBO2//SHOX2//ZEB2//PPP3CA//PPFIA2//LLPH//UBE3A//DNM1L//DVL2//ZSWIM8//MYCBP2//CACNG7//CSNK1D
GO:0045184	establishment of protein localization	Biological process	120	2080	731	18866	1.48895	4.5884e-06	0.000333912	5.33834	0.164159	BAX//BMF//TLR2//SMG1//NUP62//CHTOP//HNRNPA2B1//NUP85//THOC7//FIP1L1//FYTTD1//SRSF11//NUP155//ZC3H11A//OS9//GABARAP//YWHAE//YWHAZ//ELAVL1//KPNB1//PML//PPP3CA//SYK//STRADA//RABGEF1//ZDHHC9//SDCBP//ZDHHC6//RPS5//RPS20//SRP72//NAGPA//SORT1//CRAT//ACAA1//UBE2D2//UBE2D3//TOMM22//ARFRP1//AP2A1//AP2A2//AP1B1//TBC1D9//GGA3//ARFIP2//RHOB//PSAP//RIC1//RAB5B//STXBP2//ARHGEF2//RABGAP1L//RAB8A//MIA2//CANX//RAB…
GO:0000902	cell morphogenesis	Biological process	70	1041	731	18866	1.73544	4.68755e-06	0.000337647	5.32905	0.0957592	DACT2//HRH2//APP//RAB8A//SHTN1//CHL1//KIF3A//NFASC//CYFIP1//GRB2//SEMA5B//ROBO2//SEMA4A//BSG//CDC42EP3//ARAP1//DIAPH1//PLXND1//EPB41L3//HCK//ITGB2//RHOA//RHOB//RHOC//PLEKHO1//PLXNB1//CDC42SE2//RAC3//C12ORF57//ZEB2//MYCBP2//NR4A2//LARP4//AGO4//ZRANB1//ZNF135//CAPZB//MEF2C//SRF//OLFM1//ARHGAP4//PTPRS//LAMB4//SRGAP2//PEAK1//MACF1//DBNL//ULK2//IST1//LRP1//NCKAP1L//MAP4K4//NSMF//PACSIN2//MARK2//ARHGDI…
GO:0050772	positive regulation of axonogenesis	Biological process	14	86	731	18866	4.20138	5.19014e-06	0.000370072	5.28482	0.0191518	CYFIP1//MACF1//DBNL//SHTN1//SRF//IST1//LRP1//PLXND1//RHOA//ARHGDIA//PLXNB1//ROBO2//SHOX2//ZEB2
GO:0018209	peptidyl-serine modification	Biological process	31	333	731	18866	2.40259	6.43774e-06	0.00045444	5.19127	0.0424077	HIPK3//TLK2//STK38//MAPK14//CSNK1D//CSNK1G2//DYRK1A//MARK2//AKT2//SMG1//GSK3A//PRKACA//PRKCD//SRPK2//SYK//TAF1//GALNT1//GALNT2//NSD1//BAX//CREBL2//HCLS1//APP//NOS1//PFN2//SMYD3//BRAF//MAPKAP1//NTMT1//RPS6KA4//AURKB
GO:0006807	nitrogen compound metabolic process	Biological process	468	10609	731	18866	1.1385	7.61137e-06	0.000531967	5.11854	0.640219	CCNL2//CCND3//CDC6//GFI1//TXN2//N4BP2L2//CTCF//ZNF25//SIN3B//CBX5//CBX7//DNAJB5//NR3C1//HCLS1//HNRNPA2B1//MAX//MDM2//MEF2C//MNT//NFIX//YBX1//NR4A2//PAX5//ZBTB7B//PAF1//PPM1A//SALL4//ZNF529//SALL2//NSD1//SMARCA4//STAT6//SUPT4H1//TAF1//TCF7L2//UBE2D3//UBE2I//CNBP//ZNF124//NRIP1//ARID1A//PARP9//KDM2B//YBX3//SQSTM1//AURKB//ZEB2//PSME3//CSF2RA//CSF2RB//DUSP6//SRPK3//GRB2//LAMTOR2//PSMC2//PSMD2//PSMD13…
GO:0007166	cell surface receptor signaling pathway	Biological process	170	3219	731	18866	1.36298	7.69012e-06	0.000532202	5.11407	0.232558	IRAK3//LILRA2//PSME3//PRKACA//PRKCD//PSMC2//PSMD2//PSMD13//SYK//CR1//FCN1//HCK//GRB2//BRAF//APP//MAPK14//RHOA//LTBP3//PML//TGFBR3//YBX1//PLXND1//AGO4//GNG2//PPP3CA//TNRC6C//TCF7L2//IFT122//ITGAD//ITGAM//ITGB2//STAT2//STAT5A//STAT6//MYD88//PELI2//PELI1//EIF4EBP2//AKT2//GSK3A//APC//ATP6V0A1//ZNF106//ATP6V0E1//HNRNPF//SHOC2//MFNG//GABARAP//DAPK1//BLOC1S2//BAX//SORT1//CASP8//IL6R//RBCK1//SPPL2B//MADD…
GO:0050789	regulation of biological process	Biological process	532	12364	731	18866	1.11049	1.14396e-05	0.000784001	4.94159	0.72777	CDC6//CHEK1//MAPK14//RHNO1//CCNL2//CCND3//GFI1//N4BP2L2//CTCF//ZNF25//SIN3B//CBX5//CBX7//DNAJB5//NR3C1//HCLS1//HNRNPA2B1//MAX//MDM2//MEF2C//MNT//NFIX//YBX1//NR4A2//PAX5//ZBTB7B//PAF1//PPM1A//SALL4//ZNF529//SALL2//NSD1//SMARCA4//STAT6//SUPT4H1//TAF1//TCF7L2//UBE2D3//UBE2I//CNBP//ZNF124//NRIP1//ARID1A//PARP9//KDM2B//YBX3//SQSTM1//AURKB//ZEB2//PSME3//CSF2RA//CSF2RB//DUSP6//SRPK3//GRB2//LAMTOR2//PSMC…
GO:0010769	regulation of cell morphogenesis involved in differentiation	Biological process	29	310	731	18866	2.41434	1.15846e-05	0.000786304	4.93612	0.0396717	OLFM1//ARHGAP4//PTPRS//CYFIP1//MACF1//DBNL//SHTN1//SRF//ULK2//IST1//LRP1//NSMF//SEMA5B//SEMA4A//MARK2//RHOA//ARHGDIA//PLXND1//PLXNB1//ROBO2//SHOX2//ZEB2//PPP3CA//PPFIA2//UBE3A//DNM1L//RAC3//ZSWIM8//MYCBP2
GO:0065007	biological regulation	Biological process	556	13030	731	18866	1.10127	1.21374e-05	0.000815981	4.91587	0.760602	CDC6//CHEK1//MAPK14//RHNO1//CCNL2//CCND3//GFI1//N4BP2L2//CTCF//ZNF25//SIN3B//CBX5//CBX7//DNAJB5//NR3C1//HCLS1//HNRNPA2B1//MAX//MDM2//MEF2C//MNT//NFIX//YBX1//NR4A2//PAX5//ZBTB7B//PAF1//PPM1A//SALL4//ZNF529//SALL2//NSD1//SMARCA4//STAT6//SUPT4H1//TAF1//TCF7L2//UBE2D3//UBE2I//CNBP//ZNF124//NRIP1//ARID1A//PARP9//KDM2B//YBX3//SQSTM1//AURKB//ZEB2//PSME3//CSF2RA//CSF2RB//DUSP6//SRPK3//GRB2//LAMTOR2//PSMC…
GO:1903311	regulation of mRNA metabolic process	Biological process	31	344	731	18866	2.32576	1.23585e-05	0.000823004	4.90804	0.0424077	DDX17//CELF1//DYRK1A//RBM4//TRA2B//RBM17//PAF1//PSME3//ELAVL1//SERBP1//EXOSC4//PRKCD//PSMC2//PSMD2//PSMD13//CACNG7//YWHAZ//PABPC4//LARP7//SRPK2//HNRNPA2B1//YBX1//SRPK3//SAFB//TNRC6C//CNOT8//GIGYF2//MAPK14//HNRNPC//MYD88//YBX3
GO:0051240	positive regulation of multicellular organismal process	Biological process	107	1844	731	18866	1.49756	1.28746e-05	0.000844084	4.89027	0.146375	TMIGD2//NFAM1//CCDC88B//PELI1//ADRA1A//GCH1//ARNT//AAMP//RHOB//HYAL1//OLFM1//SDCBP//IRAK3//CNR1//AP2A1//DPYSL3//MARK2//PTK7//LRRC7//CREB3L2//SCARF1//FBN2//ALOX5//MEF2C//SLC8A1//HCLS1//TESC//TPPP//SLC27A1//MYD88//STAT6//SYK//TRIM15//IL6R//TLR9//TLR2//IRF5//CLEC7A//LILRA2//NLRP1//APP//CASP1//CASP8//MAPK14//LY9//CD86//ARHGEF2//FCN1//SERPINB7//ROBO2//NCKAP1L//ZBTB7B//P2RX4//MAP2K3//STAT5A//TCF7L2//BT…
GO:1902531	regulation of intracellular signal transduction	Biological process	108	1866	731	18866	1.49374	1.30203e-05	0.000844084	4.88538	0.147743	LAMTOR2//BRAF//MAPK14//DUSP6//MAP2K3//MADD//CD81//DUSP3//RGS3//MAPK8IP3//DBNL//SYK//PRKAR1B//PIP4K2C//HCLS1//PLXNB1//UBE3A//BECN1//FBXO9//GBA//GPAT3//GSK3A//AKT1S1//LAMTOR4//IQSEC1//MAP4K4//DENND1A//RALGPS1//TIMP2//ARHGDIA//ARHGDIB//CDC42SE2//ARHGEF2//ADRA1A//RASIP1//SQSTM1//TRIM22//RBCK1//NUP62//ATP2C1//RHOA//RHOC//MYD88//TLR9//PPM1A//PELI2//PELI1//BST2//UBE2I//TNIP2//CASP1//CASP8//CASP10//TNIP1…
GO:0042886	amide transport	Biological process	117	2061	731	18866	1.46511	1.30337e-05	0.000844084	4.88493	0.160055	BAX//BMF//TLR2//S100A8//SMG1//NUP62//CHTOP//HNRNPA2B1//NUP85//THOC7//FIP1L1//FYTTD1//SRSF11//NUP155//ZC3H11A//OS9//GABARAP//YWHAE//YWHAZ//ELAVL1//KPNB1//PML//PPP3CA//SYK//STRADA//RABGEF1//ZDHHC9//SDCBP//ZDHHC6//RPS5//RPS20//SRP72//NAGPA//SORT1//CRAT//ACAA1//UBE2D2//UBE2D3//TOMM22//ARFRP1//AP2A1//AP2A2//AP1B1//TBC1D9//GGA3//ARFIP2//RHOB//PSAP//RIC1//RAB5B//STXBP2//ARHGEF2//RABGAP1L//RAB8A//MIA2//C…
GO:0007265	Ras protein signal transduction	Biological process	31	346	731	18866	2.31232	1.38617e-05	0.000889544	4.85818	0.0424077	CDC42EP3//RHOA//RHOB//ARHGAP4//ARHGDIA//ARHGDIB//CYFIP1//DBNL//KPNB1//IQSEC1//MAP4K4//RAB35//DENND1A//MADD//RALGPS1//TIMP2//SHTN1//CDC42SE2//ARHGEF2//ADRA1A//RASIP1//NUP62//SQSTM1//GRB2//SHOC2//MAPKAP1//MAPK14//MRAS//DOK3//BRAP//SETDB1
GO:0046907	intracellular transport	Biological process	103	1762	731	18866	1.50867	1.40804e-05	0.000895435	4.85139	0.140903	BAX//BMF//NUP62//CHTOP//THOC7//SRSF11//NUP155//ZC3H11A//SMG1//HNRNPA2B1//NUP85//FIP1L1//FYTTD1//OS9//GABARAP//YWHAE//YWHAZ//ELAVL1//KPNB1//PML//PPP3CA//SYK//STRADA//RABGEF1//ZDHHC9//SDCBP//ZDHHC6//RPS5//RPS20//SRP72//NAGPA//SORT1//CRAT//ACAA1//UBE2D2//UBE2D3//TOMM22//CPT1A//ARFRP1//AP2A1//AP2A2//AP1B1//TBC1D9//GGA3//ARFIP2//RHOB//PSAP//RIC1//RAB5B//STXBP2//ARHGEF2//RABGAP1L//YIF1A//DCTN1//DYNC1I1…
GO:0015833	peptide transport	Biological process	115	2026	731	18866	1.46494	1.57461e-05	0.000992423	4.80283	0.157319	BAX//BMF//TLR2//S100A8//SMG1//NUP62//CHTOP//HNRNPA2B1//NUP85//THOC7//FIP1L1//FYTTD1//SRSF11//NUP155//ZC3H11A//OS9//GABARAP//YWHAE//YWHAZ//ELAVL1//KPNB1//PML//PPP3CA//SYK//STRADA//RABGEF1//ZDHHC9//SDCBP//ZDHHC6//RPS5//RPS20//SRP72//NAGPA//SORT1//CRAT//ACAA1//UBE2D2//UBE2D3//TOMM22//ARFRP1//AP2A1//AP2A2//AP1B1//TBC1D9//GGA3//ARFIP2//RHOB//PSAP//RIC1//RAB5B//STXBP2//ARHGEF2//RABGAP1L//RAB8A//MIA2//C…
GO:0015031	protein transport	Biological process	113	1985	731	18866	1.4692	1.66464e-05	0.00103988	4.77868	0.154583	BAX//BMF//TLR2//SMG1//NUP62//CHTOP//HNRNPA2B1//NUP85//THOC7//FIP1L1//FYTTD1//SRSF11//NUP155//ZC3H11A//OS9//GABARAP//YWHAE//YWHAZ//ELAVL1//KPNB1//PML//PPP3CA//SYK//STRADA//RABGEF1//ZDHHC9//SDCBP//ZDHHC6//RPS5//RPS20//SRP72//NAGPA//SORT1//CRAT//ACAA1//UBE2D2//UBE2D3//TOMM22//ARFRP1//AP2A1//AP2A2//AP1B1//TBC1D9//GGA3//ARFIP2//RHOB//PSAP//RIC1//RAB5B//STXBP2//ARHGEF2//RABGAP1L//RAB8A//MIA2//CANX//RAB…
GO:0007264	small GTPase mediated signal transduction	Biological process	40	509	731	18866	2.02817	1.92668e-05	0.00119302	4.71519	0.0547196	MAPK14//MRAS//GRB2//SHTN1//DOK3//SHOC2//BRAP//SETDB1//CDC42EP3//RHOA//RHOB//ARHGAP4//ARHGDIA//ARHGDIB//CYFIP1//DBNL//KPNB1//IQSEC1//MAP4K4//RAB35//DENND1A//MADD//RALGPS1//TIMP2//CDC42SE2//ARHGEF2//ADRA1A//RASIP1//NUP62//SQSTM1//MAPKAP1//ARAP1//SRGAP2//RHOC//RALGAPA2//RAC3//SIPA1//ARHGEF6//ARFIP2//DOCK4
GO:0045862	positive regulation of proteolysis	Biological process	32	370	731	18866	2.23208	2.05815e-05	0.00126335	4.68652	0.0437756	DAP//NLRP1//PML//BAX//S100A8//CASP8//CASP10//PSME3//ADRM1//PRELID1//APP//STUB1//CSNK1D//RNF144B//GBA//GSK3A//MDM2//TAF1//USP5//RNF14//DAPK1//RHOA//CLEC7A//SYK//CASP1//CR1//PSMC2//TNIP1//MAPK14//MEFV//AURKAIP1//IST1
GO:0071705	nitrogen compound transport	Biological process	130	2370	731	18866	1.41566	2.11213e-05	0.0012853	4.67528	0.177839	BAX//BMF//TLR2//BTK//SYK//S100A8//SLC36A1//NUP62//CHTOP//THOC7//SRSF11//NUP155//ZC3H11A//SMG1//HNRNPA2B1//NUP85//FIP1L1//FYTTD1//OS9//GABARAP//YWHAE//YWHAZ//ELAVL1//KPNB1//PML//PPP3CA//STRADA//RABGEF1//ZDHHC9//SDCBP//ZDHHC6//RPS5//RPS20//SRP72//NAGPA//SORT1//CRAT//ACAA1//UBE2D2//UBE2D3//TOMM22//SLC25A36//ARFRP1//AP2A1//AP2A2//AP1B1//TBC1D9//GGA3//ARFIP2//RHOB//PSAP//RIC1//RAB5B//STXBP2//ARHGEF2//…
GO:0006914	autophagy	Biological process	41	532	731	18866	1.989	2.39222e-05	0.00143107	4.6212	0.0560876	GABARAP//GABARAPL1//TMEM41B//NSFL1C//VMP1//BECN1//ATG12//MARK2//SQSTM1//DAPK1//ITPR1//RAB8A//PSAP//PIP4K2C//MTMR3//TLK2//ADRA1A//DAP//SMG1//RASIP1//BMF//TRIM22//GSK3A//MEFV//CHMP2A//TOMM22//VAMP8//GBA//LAMTOR2//LAMTOR4//ATP6V0A1//PRKACA//ATP6V0E1//STUB1//ULK2//CALCOCO2//DNM1L//RNF166//ARFIP2//FNBP1L//S100A8
GO:0061919	process utilizing autophagic mechanism	Biological process	41	532	731	18866	1.989	2.39222e-05	0.00143107	4.6212	0.0560876	GABARAP//GABARAPL1//TMEM41B//NSFL1C//VMP1//BECN1//ATG12//MARK2//SQSTM1//RNF166//DAP//ARFIP2//GBA//RAB8A//FNBP1L//S100A8//ULK2//DAPK1//ITPR1//PSAP//PIP4K2C//MTMR3//TLK2//ADRA1A//SMG1//RASIP1//BMF//TRIM22//GSK3A//MEFV//CHMP2A//TOMM22//VAMP8//LAMTOR2//LAMTOR4//ATP6V0A1//PRKACA//ATP6V0E1//STUB1//CALCOCO2//DNM1L
GO:0010646	regulation of cell communication	Biological process	185	3631	731	18866	1.31495	2.43536e-05	0.00144464	4.61344	0.253078	LAMTOR2//BRAF//MAPK14//DUSP6//MAP2K3//MADD//CD81//DUSP3//RGS3//IRAK3//APP//MAPK8IP3//DBNL//SYK//GNG4//PELI2//PELI1//MFNG//NUP62//CDC42SE2//BRAP//PRKCD//IL6R//SLC8A1//PRKAR1B//RBCK1//SPPL2B//CASP8//SDCBP//PPM1A//CNR1//PIP4K2C//HCLS1//PLXNB1//UBE3A//BECN1//TGFBR3//IFT122//GBA//MACF1//ZRANB1//SMARCA4//TLR2//ZEB2//LRP1//C12ORF43//STUB1//ARNT//LILRA2//FBXO9//GPAT3//GSK3A//AKT1S1//LAMTOR4//IQSEC1//MAP4…
GO:0002224	toll-like receptor signaling pathway	Biological process	18	152	731	18866	3.05627	2.50335e-05	0.00147259	4.60148	0.0246238	TNIP1//IRAK3//MYD88//TLR9//BTK//TLR2//UBE2D2//UBE2D3//GFI1//TNIP2//CASP8//PELI1//ITGAM//ITGB2//LILRA2//PTPRS//CTSS//S100A8
GO:0065008	regulation of biological quality	Biological process	205	4102	731	18866	1.28979	2.52768e-05	0.00147462	4.59728	0.280438	HK3//BAX//NCKAP1L//MEF2C//BMF//GNAS//P2RX4//POC1B//ADRA1A//RHOA//MYL3//SLC8A1//EPAS1//MDM2//PRKACA//CALM2//ALDH1A2//BTK//YWHAE//SOD2//GSK3A//PRKAR1B//RPS5//OS9//SLC24A4//ATP2C1//SLC10A7//APP//TMEM199//ABCB7//HMOX2//ABCG2//SLC12A4//ATP6V0A1//ATP6V0E1//LRP1//NFKBIB//STXBP2//PPFIA2//ZBTB7B//STAT5A//CBX5//MAFG//SERPINA1//VKORC1//CAPZB//PABPC4//ENTPD1//TIPARP//CYP2D6//GCH1//CDC42EP3//ARAP1//DIAPH1//PL…
GO:0044238	primary metabolic process	Biological process	483	11109	731	18866	1.12211	2.78782e-05	0.00160864	4.55474	0.660739	ACSL1//ACSL6//ACAA1//CCNL2//CCND3//CDC6//GFI1//TXN2//N4BP2L2//CTCF//ZNF25//SIN3B//CBX5//CBX7//DNAJB5//NR3C1//HCLS1//HNRNPA2B1//MAX//MDM2//MEF2C//MNT//NFIX//YBX1//NR4A2//PAX5//ZBTB7B//PAF1//PPM1A//SALL4//ZNF529//SALL2//NSD1//SMARCA4//STAT6//SUPT4H1//TAF1//TCF7L2//UBE2D3//UBE2I//CNBP//ZNF124//NRIP1//ARID1A//PARP9//KDM2B//YBX3//SQSTM1//AURKB//ZEB2//PSME3//CSF2RA//CSF2RB//DUSP6//SRPK3//GRB2//LAMTOR2/…
GO:0006397	mRNA processing	Biological process	42	554	731	18866	1.9566	2.80299e-05	0.00160864	4.55238	0.0574555	TXNL4A//SRPK3//SRPK2//DDX17//SCNM1//RBM17//CELF1//DYRK1A//RBM4//TRA2B//PRMT5//PPIE//HNRNPUL1//DDX42//ELAVL1//HNRNPA2B1//HNRNPC//HNRNPF//YBX1//CTNNBL1//FIP1L1//SRSF11//EFTUD2//LUC7L//SCAF8//APP//PAF1//CHTOP//THOC7//ZC3H11A//LARP7//SAFB//PPP4R2//ACIN1//ZC3H13//AURKAIP1//RBM28//PRKACA//SCAF4//PHRF1//SUPT4H1//TSEN2
GO:0031346	positive regulation of cell projection organization	Biological process	33	394	731	18866	2.16162	2.93626e-05	0.00167154	4.5322	0.0451436	ACTR3//CNR1//AP2A1//DPYSL3//MARK2//PTK7//LRRC7//CREB3L2//SCARF1//CDC42EP3//APC//SAXO1//CYFIP1//MACF1//DBNL//SHTN1//SRF//IST1//LRP1//PLXND1//RHOA//ARHGDIA//PLXNB1//ROBO2//SHOX2//ZEB2//ARAP1//FNBP1L//MIEN1//LLPH//DNM1L//DVL2//CACNG7
GO:0016055	Wnt signaling pathway	Biological process	40	519	731	18866	1.98909	2.99835e-05	0.00169323	4.52312	0.0547196	AGO4//GNG2//PPP3CA//TNRC6C//TCF7L2//APP//MACF1//ZRANB1//SMARCA4//TLR2//ZEB2//LRP1//C12ORF43//DVL2//NR4A2//PSME3//AP2A1//AP2A2//RHOA//PSMC2//PSMD2//PSMD13//MAPK14//CTNND1//GSK3A//APC//KREMEN2//PTK7//CSNK1D//CSNK1G2//PPM1A//GID8//ZBED3//MARK2//PAF1//CALCOCO1//RAC3//FBXW4//CPZ//LRRFIP2
GO:0018105	peptidyl-serine phosphorylation	Biological process	28	310	731	18866	2.33109	3.09183e-05	0.00173216	4.50978	0.0383037	NSD1//BAX//CREBL2//GSK3A//HCLS1//APP//NOS1//PFN2//SMYD3//BRAF//MAPKAP1//DYRK1A//RPS6KA4//AURKB//HIPK3//TLK2//STK38//MAPK14//CSNK1D//CSNK1G2//MARK2//AKT2//SMG1//PRKACA//PRKCD//SRPK2//SYK//TAF1
GO:0198738	cell-cell signaling by wnt	Biological process	40	521	731	18866	1.98146	3.26929e-05	0.00181436	4.48555	0.0547196	AGO4//GNG2//PPP3CA//TNRC6C//TCF7L2//CSNK1D//CSNK1G2//CTNND1//MARK2//MACF1//GSK3A//APC//PAF1//ZRANB1//GID8//CALCOCO1//RAC3//FBXW4//C12ORF43//KREMEN2//ZBED3//CPZ//LRRFIP2//APP//SMARCA4//TLR2//ZEB2//LRP1//DVL2//NR4A2//PSME3//AP2A1//AP2A2//RHOA//PSMC2//PSMD2//PSMD13//MAPK14//PTK7//PPM1A
GO:0044403	symbiotic process	Biological process	64	983	731	18866	1.68031	3.28995e-05	0.00181436	4.48281	0.0875513	PSME3//CALCOCO2//RTN3//TRIM22//RBCK1//DYRK1A//NLRP1//CD93//CBX5//NUP62//GFI1//GRB2//MSH6//HNRNPA2B1//KLC1//KRT8//RHOA//MDM2//PML//BAX//STAT2//SYK//TAF1//UBE2I//UBE3A//YWHAE//NUP85//CANX//USP11//BECN1//ATG12//NUP155//KPNB1//CHMP2A//IST1//RPS5//RPS20//UBP1//CTNND1//CASP8//SMARCA4//CTDP1//PPIE//SRPK2//TNIP1//BST2//SETDB1//FCN1//TRIM26//CR1//HYAL1//MOG//VAMP8//CD86//CD81//THOC7//SUPT4H1//AP2A1//AP2A2…
GO:0010243	response to organonitrogen compound	Biological process	68	1064	731	18866	1.64941	3.32448e-05	0.00181919	4.47828	0.0930233	NR4A2//PPP3CA//GNAL//GNAS//GNG2//GSK3A//EIF4EBP2//AKT2//GRB2//APC//ATP6V0A1//ZNF106//ATP6V0E1//STUB1//OS9//NCCRP1//IRAK3//IRF5//MAPK14//NLRP1//SLC27A1//KHK//MAX//ZBTB7B//SORT1//TLR2//CYFIP1//RAB8A//P2RX4//SLC8A1//KYNU//TGFBR3//MEF2C//CNR1//MDM2//UBE3A//EFTUD2//RHOA//STAT2//STAT5A//STAT6//BSG//CCND3//PID1//PRKCD//OGG1//RBBP4//ARHGEF2//NSMF//LAMTOR2//LAMTOR4//TAF1//APP//PRKACA//PRKAR1B//ITGB2//SYK/…
GO:0050767	regulation of neurogenesis	Biological process	57	845	731	18866	1.74093	3.39461e-05	0.00184327	4.46921	0.0779754	GSK3A//CNR1//AP2A1//DPYSL3//MARK2//PTK7//LRRC7//CREB3L2//SCARF1//GFI1//LRP1//MDM2//PTPRS//RAC3//OLFM1//ARHGAP4//APP//EIF4ENIF1//RHOA//MEF2C//TCF12//TIMP2//GDPD5//ARHGEF2//CYFIP1//MACF1//DBNL//SHTN1//SRF//ULK2//IST1//STK24//PRMT5//TLR2//NSMF//SEMA5B//SEMA4A//ELL3//ARHGDIA//PLXND1//PLXNB1//ROBO2//SHOX2//ZEB2//PPP3CA//PPFIA2//LLPH//UBE3A//DNM1L//DVL2//ZSWIM8//MYCBP2//CACNG7//P2RX4//CSNK1D//SRGAP2//N…
GO:0045666	positive regulation of neuron differentiation	Biological process	32	380	731	18866	2.17335	3.47788e-05	0.00187407	4.45868	0.0437756	CNR1//AP2A1//DPYSL3//MARK2//PTK7//LRRC7//CREB3L2//SCARF1//CYFIP1//MACF1//DBNL//SHTN1//SRF//IST1//LRP1//PLXND1//RHOA//ARHGDIA//PLXNB1//ROBO2//SHOX2//ZEB2//LLPH//DNM1L//DVL2//CACNG7//CSNK1D//MEF2C//TCF12//TIMP2//GDPD5//ARHGEF2
GO:0019882	antigen processing and presentation	Biological process	23	232	731	18866	2.5586	3.71227e-05	0.00198522	4.43036	0.0314637	TREX1//CANX//PSME3//FCGR1A//NCF2//NCF4//PSMC2//PSMD2//PSMD13//VAMP8//CD68//KIF3A//CTSS//AP2A1//AP2A2//AP1B1//DCTN1//DYNC1I1//KLC1//CAPZB//RAB35//PSAP//RAB5B
GO:0120036	plasma membrane bounded cell projection organization	Biological process	91	1547	731	18866	1.51815	3.75028e-05	0.00199047	4.42594	0.124487	SRGAP2//SHTN1//SDCBP//APP//RAB8A//CHL1//KIF3A//NFASC//CYFIP1//GRB2//SEMA5B//ROBO2//SEMA4A//BSG//CNR1//CAPZB//ACTR3//GSK3A//AP2A1//DPYSL3//MARK2//PTK7//LRRC7//CREB3L2//SCARF1//GFI1//LRP1//MDM2//PTPRS//C12ORF57//ZEB2//MYCBP2//NR4A2//SPATA13//ARFIP2//NUP85//ARHGEF6//OLFM1//ARHGAP4//MAPK8IP3//RAB35//BLOC1S2//RAC3//SRF//GDPD5//CDC42EP3//APC//IFT122//WDR19//ODF2//SAXO1//MACF1//DBNL//ULK2//IST1//STK24//…
GO:0023051	regulation of signaling	Biological process	185	3671	731	18866	1.30062	4.65293e-05	0.00245112	4.33227	0.253078	LAMTOR2//BRAF//MAPK14//DUSP6//MAP2K3//MADD//CD81//DUSP3//RGS3//ARAP1//IRAK3//APP//MAPK8IP3//DBNL//SYK//GNG4//PELI2//PELI1//MFNG//NUP62//CDC42SE2//BRAP//PRKCD//IL6R//PRKAR1B//RBCK1//SPPL2B//CASP8//SDCBP//PPM1A//CNR1//PIP4K2C//HCLS1//PLXNB1//UBE3A//BECN1//TGFBR3//IFT122//GBA//MACF1//ZRANB1//SMARCA4//TLR2//ZEB2//LRP1//C12ORF43//STUB1//ARNT//LILRA2//FBXO9//GPAT3//GSK3A//AKT1S1//LAMTOR4//IQSEC1//MAP4K…
GO:1901701	cellular response to oxygen-containing compound	Biological process	75	1220	731	18866	1.58659	4.71698e-05	0.00246646	4.32634	0.102599	GNAL//GNAS//GNG2//GSK3A//EIF4EBP2//AKT2//GRB2//APC//ATP6V0A1//ZNF106//ATP6V0E1//CLEC7A//SOD2//MAPK14//HCK//TLR2//LILRA2//CYFIP1//RAB8A//TREX1//BTK//LRP1//NADK//MEF2C//SIPA1//CCND3//PID1//PRKCD//ZBTB7B//STAT5A//STAT6//RHOB//MDM2//GFI1//RHOA//MYD88//NFKBIB//PAF1//TNIP2//CASP1//CD86//CD68//ARHGEF2//NSMF//LAMTOR2//LAMTOR4//TESC//PTK7//ALDH1A2//P2RX4//TAF1//APP//SLC8A1//ENDOG//PPP3CA//PRKACA//TRA2B//S…
GO:0051960	regulation of nervous system development	Biological process	62	957	731	18866	1.67202	5.05677e-05	0.00261146	4.29613	0.0848153	GSK3A//CNR1//AP2A1//DPYSL3//MARK2//PTK7//LRRC7//CREB3L2//SCARF1//GFI1//LRP1//MDM2//PTPRS//RAC3//IFT122//OLFM1//ARHGAP4//JAM2//TPPP//APP//EIF4ENIF1//RHOA//MEF2C//TCF12//TIMP2//GDPD5//ARHGEF2//CYFIP1//MACF1//DBNL//SHTN1//SRF//ULK2//IST1//STK24//PRMT5//TLR2//NSMF//SEMA5B//SEMA4A//NOS1//ELL3//ARHGDIA//PLXND1//PLXNB1//ROBO2//SHOX2//ZEB2//PPP3CA//PPFIA2//LLPH//UBE3A//DNM1L//YWHAZ//DVL2//PRKACA//ZSWIM8/…
GO:0051336	regulation of hydrolase activity	Biological process	79	1306	731	18866	1.56116	5.06829e-05	0.00261146	4.29514	0.108071	DAP//NLRP1//PML//BAX//S100A8//CASP8//CASP10//ADRA1A//CD86//MEF2C//PSME3//ADRM1//PRELID1//CST8//APLP2//APP//SERPINA1//SERPINB6//BST2//TIMP2//SERPINB7//PAPLN//PRKCD//LRP1//CALM2//CHTOP//DNAJA1//MYL3//PFN2//NCKAP1L//ADAP1//PLXND1//PLXNB1//RASIP1//BIRC5//MDM2//YWHAE//DAPK1//RHOA//CLEC7A//SYK//CASP1//DNM1L//ARAP1//DVL2//SRGAP2//GAPVD1//ARHGAP4//ARHGDIA//ARHGDIB//RIC1//DENND1A//RGS3//RSU1//SMAP2//SIPA1…
GO:0007568	aging	Biological process	28	319	731	18866	2.26532	5.14476e-05	0.00263133	4.28864	0.0383037	ERCC1//SOD2//NUP62//MNT//TREX1//MSH6//PML//PRKCD//SRF//CHEK1//MAPK14//APP//YBX1//CNR1//ADRA1A//ENDOG//GRB2//GSK3A//ITGB2//LRP1//OGG1//PAX5//PPP3CA//TIMP2//CANX//KYNU//AURKB//CD68
GO:0022411	cellular component disassembly	Biological process	42	569	731	18866	1.90502	5.1814e-05	0.00263133	4.28555	0.0574555	GABARAP//MARK2//GABARAPL1//BECN1//SQSTM1//ATG12//ENDOG//KPNB1//SMARCA4//ARID1A//APC//ARHGEF2//LRP1//VAMP8//CTSS//KIF9//BSG//TIMP2//ACIN1//MTIF2//KLC1//IRAK3//GBA//SVIL//CAPZB//DCTN1//TRIM58//MRPL10//AURKAIP1//DUSP3//MAP4K4//IQSEC1//ITGAM//CALCOCO2//BAX//DNM1L//GSK3A//DVL2//CHMP2A//IST1//SCAF8//SCAF4
GO:0022607	cellular component assembly	Biological process	156	3012	731	18866	1.33669	5.77141e-05	0.00290553	4.23872	0.213406	RPS5//GABARAP//GABARAPL1//TMEM41B//NSFL1C//VMP1//BECN1//ATG12//TXNL4A//SRPK3//SRPK2//PRMT5//SWI5//SMARCA4//EIF3C//SRGAP2//DNM1L//MX2//DDB2//ERCC1//SMYD3//RBBP4//CELF1//LUC7L//SHTN1//SDCBP//TUBGCP2//CSNK1D//TBCC//GJC1//CTNND1//CNTROB//AGO4//TGFBR3//PLXND1//DBNL//COA6//CAPZB//ACTR3//PPM1A//CTCF//PAF1//CYFIP1//NCKAP1L//RAC3//SPATA13//ARFIP2//NUP85//ARHGEF6//DIAPH1//HCLS1//ELN//PFN2//PRKCD//CDC42EP3/…
GO:0033365	protein localization to organelle	Biological process	63	982	731	18866	1.65574	5.84481e-05	0.00290553	4.23323	0.0861833	BAX//BMF//ELAVL1//NUP62//KPNB1//PML//PPP3CA//SYK//NUP85//NUP155//RPS5//RPS20//SRP72//OS9//NAGPA//SORT1//CRAT//ACAA1//UBE2D2//UBE2D3//TOMM22//ARFRP1//CSNK1D//SYS1//BUB3//AURKB//MDM2//PAF1//BANP//YWHAE//DIAPH1//CRIPT//RAB35//PACSIN2//MAPK14//HCLS1//PRKCD//SRPRB//GGA3//LAMTOR4//CD81//IFT122//BBS1//DNM1L//DNAJA1//LRWD1//CTCF//CD68//MX2//CACNG7//SUMO3//PARP9//YWHAZ//CASP8//WDR19//YBX1//GSK3A//NPEPPS//…
GO:0044087	regulation of cellular component biogenesis	Biological process	63	982	731	18866	1.65574	5.84481e-05	0.00290553	4.23323	0.0861833	DDB2//ERCC1//CAPZB//ACTR3//PPM1A//ELN//DBNL//HCLS1//PFN2//PRKCD//CDC42EP3//GRB2//HCK//NCKAP1L//RHOA//TUBB4A//DYRK1A//DCTN1//APC//GBA//TPPP//RHOC//BAX//CLEC7A//SYK//BMF//RASIP1//ARFIP2//STXBP6//SAXO1//PSMC2//NUP62//SVIL//ARAP1//DPYSL3//FNBP1L//SRF//MIEN1//DUSP3//MACF1//PEAK1//SLK//MAP4K4//LRP1//MEF2C//ROBO2//TLR2//KIF9//ARHGEF2//STUB1//SETDB1//PTPRS//CYFIP1//HYAL1//MEFV//CHMP2A//CNTROB//SDCBP//SEM…
GO:0030030	cell projection organization	Biological process	92	1589	731	18866	1.49426	6.09283e-05	0.00300764	4.21518	0.125855	SRGAP2//SHTN1//SDCBP//APP//RAB8A//CHL1//KIF3A//NFASC//CYFIP1//GRB2//SEMA5B//ROBO2//SEMA4A//BSG//CNR1//CAPZB//ACTR3//GSK3A//AP2A1//DPYSL3//MARK2//PTK7//LRRC7//CREB3L2//SCARF1//GFI1//LRP1//MDM2//PTPRS//C12ORF57//ZEB2//MYCBP2//NR4A2//NCKAP1L//RAC3//SPATA13//ARFIP2//NUP85//ARHGEF6//OLFM1//ARHGAP4//MAPK8IP3//RAB35//BLOC1S2//SRF//GDPD5//CDC42EP3//APC//IFT122//WDR19//ODF2//SAXO1//MACF1//DBNL//ULK2//IST1…
GO:0016032	viral process	Biological process	60	924	731	18866	1.67588	6.2805e-05	0.00307876	4.20201	0.0820793	KPNB1//CHMP2A//IST1//NUP62//RPS5//RPS20//NUP85//NUP155//UBP1//CASP8//SMARCA4//CTDP1//PPIE//SRPK2//TNIP1//BST2//SETDB1//TRIM22//FCN1//TRIM26//CR1//HYAL1//MOG//VAMP8//CD86//CD81//SUPT4H1//AP2A1//AP2A2//AP1B1//HCK//TRIM15//PML//PSME3//CALCOCO2//RTN3//RBCK1//DYRK1A//NLRP1//CD93//CBX5//GFI1//GRB2//MSH6//HNRNPA2B1//KLC1//KRT8//RHOA//MDM2//BAX//STAT2//SYK//TAF1//UBE2I//UBE3A//YWHAE//CANX//USP11//BECN1//…
GO:0007010	cytoskeleton organization	Biological process	83	1399	731	18866	1.53117	6.33556e-05	0.00308432	4.19822	0.113543	DCTN1//NSFL1C//ARHGEF2//TUBB4A//GAS2L1//GABARAP//MARK2//CALM2//CALML4//TPPP//RHOA//RHOB//RHOC//RAC3//TPM3//TPM4//TUBGCP2//CSNK1D//APC//NTMT1//AURKB//NUP62//CNTROB//SVIL//KIF3A//ODF2//CHMP2A//SRGAP2//PACSIN2//DIAPH1//MRAS//ARFIP2//EHBP1L1//PFN2//SDCBP//SRF//CAPZB//IQSEC1//ARAP1//HCLS1//ELN//DBNL//PRKCD//CDC42EP3//GRB2//HCK//NCKAP1L//EPB41L3//EPB41L2//MAPKAP1//KPNB1//DYRK1A//CCDC88B//CRIPT//SLK//AT…
GO:0048583	regulation of response to stimulus	Biological process	215	4403	731	18866	1.26024	6.59958e-05	0.00319085	4.18048	0.294118	LAMTOR2//BRAF//MAPK14//DUSP6//MAP2K3//MADD//CD81//DUSP3//RGS3//BTK//FCN1//IRAK3//MATR3//LILRA2//PSME3//PRKACA//PRKCD//PSMC2//PSMD2//PSMD13//SYK//PARP9//TREX1//CR1//MEF2C//IL6R//BST2//HCK//SAMSN1//STAT6//CNR1//APP//MAPK8IP3//DBNL//GNG4//PELI2//PELI1//MFNG//NUP62//CDC42SE2//BRAP//CHEK1//PPP4R2//PPP4C//ADRA1A//P2RX4//PRKAR1B//MTUS1//RBCK1//SPPL2B//CASP8//SDCBP//PPM1A//PIP4K2C//HCLS1//PLXNB1//UBE3A//…
GO:0010976	positive regulation of neuron projection development	Biological process	26	290	731	18866	2.31386	6.64739e-05	0.0031921	4.17735	0.0355677	CYFIP1//MACF1//DBNL//SHTN1//SRF//IST1//SCARF1//LRP1//PLXND1//RHOA//ARHGDIA//PLXNB1//ROBO2//SHOX2//ZEB2//LLPH//DNM1L//DVL2//CACNG7//CNR1//AP2A1//DPYSL3//MARK2//PTK7//LRRC7//CREB3L2
GO:0051247	positive regulation of protein metabolic process	Biological process	98	1724	731	18866	1.46707	6.9163e-05	0.0032988	4.16013	0.134063	LAMTOR2//BRAF//MAPK14//DUSP6//MAP2K3//MADD//CD81//CSNK1D//DVL2//AKT2//SLCO3A1//APP//PELI2//SQSTM1//CCND3//DAP//NLRP1//PML//BAX//S100A8//CASP8//CASP10//MAPK8IP3//DBNL//SYK//IL6R//GSK3A//CALM2//SDCBP//TCF7L2//PSME3//ADRM1//PRELID1//CHTOP//PAF1//ZBTB7B//STUB1//MYCBP2//PELI1//UBE3A//MARK2//NCKAP1L//PRKCD//STRADA//MAP4K4//MAPKAP1//RNF144B//GBA//MDM2//TAF1//USP5//RNF14//RPS6KA4//CREBL2//HCLS1//NOS1//PF…
GO:0030163	protein catabolic process	Biological process	61	948	731	18866	1.66067	7.05832e-05	0.00334394	4.1513	0.0834473	LYPLA1//STUB1//OS9//ADRM1//RNF13//RNF166//RNF144B//TRIM58//TRPC4AP//MDM2//PSMC2//PSMD13//FBXW4//TAF1//UBE2D2//UBE2D3//UBE2I//UBE3A//USP5//USP11//SQSTM1//BUB3//AURKB//RNF14//NCCRP1//PSME3//PSMD2//FBXO9//TLK2//SDCBP//CSNK1D//GBA//GSK3A//AP2A1//AP2A2//IRAK3//MYCBP2//BANP//RBCK1//ARMC8//PML//GID8//NSFL1C//PELI1//RNF122//ZNRF1//UBXN11//GGA3//TIPARP//APC//TIMP2//CTSS//CASP8//PRKACA//ZRANB1//RIC1//HM13/…
GO:0050769	positive regulation of neurogenesis	Biological process	37	485	731	18866	1.96889	7.31597e-05	0.0034429	4.13573	0.0506156	CNR1//AP2A1//DPYSL3//MARK2//PTK7//LRRC7//CREB3L2//SCARF1//RHOA//MEF2C//TCF12//TIMP2//GDPD5//ARHGEF2//CYFIP1//MACF1//DBNL//SHTN1//SRF//IST1//LRP1//PRMT5//TLR2//PLXND1//ARHGDIA//PLXNB1//ROBO2//SHOX2//ZEB2//LLPH//DNM1L//DVL2//CACNG7//P2RX4//CSNK1D//NSMF//ELL3
GO:0043254	regulation of protein-containing complex assembly	Biological process	35	449	731	18866	2.0118	7.43284e-05	0.00347473	4.12885	0.0478796	DDB2//ERCC1//PPM1A//ELN//DBNL//HCLS1//PFN2//PRKCD//CDC42EP3//GRB2//HCK//NCKAP1L//RHOA//TUBB4A//DYRK1A//DCTN1//GBA//TPPP//RHOC//BAX//CLEC7A//SYK//BMF//RASIP1//ACTR3//ARFIP2//STXBP6//PSMC2//SVIL//CAPZB//KIF9//ARHGEF2//STUB1//MEFV//CYFIP1
GO:0009628	response to abiotic stimulus	Biological process	75	1239	731	18866	1.56226	7.76209e-05	0.00358649	4.11002	0.102599	EPAS1//TXN2//HMOX2//ITPR1//RHOA//ARNT//NOS1//NR4A2//PML//SRF//TGFBR3//TLR2//HRH2//APP//GBA//HVCN1//BACE1//OGG1//TNFRSF11A//DNAJA1//SLC27A1//CASP8//DDB2//MSH6//ENDOG//SAXO1//ERCC1//BAX//NABP1//INTS3//CTSS//CHEK1//STUB1//PRKACA//YWHAE//TAF1//RHNO1//BMF//AURKB//MAPK14//SLC8A1//TMEM199//SIPA1//PPP1CB//RBM4//SEMA5B//KRT8//CYFIP1//PSME3//PSMC2//PSMD2//PSMD13//NSMF//MYD88//CASP1//AK4//MDM2//NPEPPS//HYAL…
GO:0007049	cell cycle	Biological process	105	1882	731	18866	1.4399	7.77353e-05	0.00358649	4.10938	0.143639	BUB3//CDC6//CHEK1//MAPK14//RHNO1//CCNL2//CCND3//ZNF324//MAX//PPP3CA//GFI1//TUBB4A//CSNK1D//DCTN1//ODF2//PPP1CB//PRKACA//TPD52L1//YWHAE//NSFL1C//ARHGEF2//TUBGCP2//RAB35//APC//RHOB//RHOC//ERCC1//MSH6//MDM2//PML//CNOT11//BAX//CNOT8//GAS2L1//LAMTOR2//LAMTOR4//PPM1A//TCF7L2//STRADA//NTMT1//AURKB//POGZ//KPNB1//NUP62//CHMP2A//BECN1//REEP4//PRMT5//NABP1//INTS3//MAD2L1BP//CNTROB//UBA3//PSMD13//AGO4//PSMC3…
GO:0032270	positive regulation of cellular protein metabolic process	Biological process	94	1646	731	18866	1.47387	8.35045e-05	0.00382765	4.07829	0.128591	LAMTOR2//BRAF//MAPK14//DUSP6//MAP2K3//MADD//CD81//CSNK1D//DVL2//AKT2//SLCO3A1//APP//PELI2//SQSTM1//CCND3//DAP//NLRP1//PML//BAX//S100A8//CASP8//CASP10//MAPK8IP3//DBNL//SYK//IL6R//GSK3A//CALM2//SDCBP//PSME3//ADRM1//PRELID1//CHTOP//PAF1//ZBTB7B//STUB1//MYCBP2//PELI1//UBE3A//MARK2//NCKAP1L//PRKCD//STRADA//MAP4K4//MAPKAP1//RNF144B//GBA//MDM2//TAF1//USP5//RNF14//RPS6KA4//CREBL2//HCLS1//NOS1//PFN2//SMYD…
GO:0044257	cellular protein catabolic process	Biological process	53	795	731	18866	1.72057	8.68504e-05	0.00395534	4.06123	0.0725034	STUB1//OS9//ADRM1//RNF13//RNF166//RNF144B//TRIM58//TRPC4AP//MDM2//PSMC2//PSMD13//FBXW4//TAF1//UBE2D2//UBE2D3//UBE2I//UBE3A//USP5//USP11//SQSTM1//BUB3//AURKB//RNF14//NCCRP1//PSME3//PSMD2//FBXO9//TLK2//SDCBP//CSNK1D//GBA//GSK3A//AP2A1//AP2A2//RBCK1//ARMC8//PML//GID8//NSFL1C//PELI1//RNF122//ZNRF1//UBXN11//CTSS//CASP8//PRKACA//ZRANB1//RIC1//HM13//CD81//TMEM199//PSAP//LRP1
GO:0006886	intracellular protein transport	Biological process	72	1183	731	18866	1.57076	9.19284e-05	0.00415976	4.03655	0.0984952	BAX//BMF//SMG1//NUP62//CHTOP//HNRNPA2B1//NUP85//THOC7//FIP1L1//FYTTD1//SRSF11//NUP155//ZC3H11A//OS9//GABARAP//YWHAE//YWHAZ//ELAVL1//KPNB1//PML//PPP3CA//SYK//STRADA//RABGEF1//ZDHHC9//SDCBP//ZDHHC6//RPS5//RPS20//SRP72//NAGPA//SORT1//CRAT//ACAA1//UBE2D2//UBE2D3//TOMM22//IFT122//WDR19//KIF3A//MAPK14//HCLS1//PRKCD//SRPRB//MDM2//PPM1A//PRKACA//TCF7L2//AKT2//CD81//ITGAM//ITGB2//RAB8A//MAPK8IP3//CASP8//G…
GO:0071214	cellular response to abiotic stimulus	Biological process	28	331	731	18866	2.18319	9.77201e-05	0.00436586	4.01002	0.0383037	CHEK1//BAX//TAF1//RHNO1//BMF//AURKB//SIPA1//DDB2//ERCC1//NSMF//MYD88//CASP1//CASP8//HYAL1//HVCN1//SERPINB6//YBX3//ARHGEF2//RCSD1//MAPK14//GRB2//SWI5//RHOB//TLK2//TREX1//MDM2//AKT2//MICU1
GO:0104004	cellular response to environmental stimulus	Biological process	28	331	731	18866	2.18319	9.77201e-05	0.00436586	4.01002	0.0383037	CHEK1//BAX//TAF1//RHNO1//BMF//AURKB//SIPA1//DDB2//ERCC1//NSMF//MYD88//CASP1//CASP8//HYAL1//HVCN1//SERPINB6//YBX3//ARHGEF2//RCSD1//MAPK14//GRB2//SWI5//RHOB//TLK2//TREX1//MDM2//AKT2//MICU1
GO:0044419	interspecies interaction between organisms	Biological process	121	2250	731	18866	1.38792	0.000101737	0.00449594	3.99252	0.165527	FCN1//MATR3//LILRA2//PSME3//PRKACA//PRKCD//PSMC2//PSMD2//PSMD13//SYK//PARP9//TLR9//HCK//TRIM22//HNRNPUL1//IRAK3//HYAL1//IFNGR2//MX2//BST2//CALCOCO2//RTN3//RBCK1//DYRK1A//NLRP1//CD93//CBX5//NUP62//GFI1//GRB2//MSH6//HNRNPA2B1//KLC1//KRT8//RHOA//MDM2//PML//BAX//STAT2//TAF1//UBE2I//UBE3A//YWHAE//NUP85//CANX//USP11//BECN1//ATG12//NUP155//CLEC7A//KPNB1//CHMP2A//IST1//RPS5//RPS20//S100A8//DEFB118//MAPK1…
GO:0032989	cellular component morphogenesis	Biological process	53	800	731	18866	1.70981	0.000101906	0.00449594	3.9918	0.0725034	APP//RAB8A//SHTN1//CHL1//KIF3A//NFASC//CYFIP1//GRB2//SEMA5B//ROBO2//SEMA4A//BSG//C12ORF57//ZEB2//MYCBP2//NR4A2//OLFM1//ARHGAP4//PTPRS//EPB41L3//TPPP//TLR2//KRT8//SRF//MACF1//DBNL//ULK2//IST1//LRP1//SRGAP2//NCKAP1L//RHOA//PLXNB1//MAP4K4//NSMF//PACSIN2//MARK2//ARHGDIA//PLXND1//SHOX2//PPP3CA//MEF2C//PPFIA2//UBE3A//DNM1L//PID1//BAX//NEBL//PLEKHO1//LLPH//DVL2//ZSWIM8//CACNG7
GO:1901698	response to nitrogen compound	Biological process	70	1146	731	18866	1.57643	0.000103602	0.00454239	3.98463	0.0957592	NR4A2//PPP3CA//GNAL//GNAS//GNG2//GSK3A//EIF4EBP2//AKT2//GRB2//APC//ATP6V0A1//ZNF106//ATP6V0E1//VKORC1//STUB1//OS9//NCCRP1//IRAK3//IRF5//MAPK14//NLRP1//SLC27A1//KHK//MAX//ZBTB7B//SORT1//TLR2//CYFIP1//RAB8A//P2RX4//SLC8A1//KYNU//TGFBR3//MEF2C//CNR1//MDM2//UBE3A//EFTUD2//RHOA//PELI1//STAT2//STAT5A//STAT6//BSG//CCND3//PID1//PRKCD//OGG1//RBBP4//ARHGEF2//NSMF//LAMTOR2//LAMTOR4//TAF1//APP//PRKACA//PRKAR…
GO:0002221	pattern recognition receptor signaling pathway	Biological process	20	201	731	18866	2.56801	0.000111333	0.00485124	3.95338	0.0273598	CTSS//MYD88//TLR9//S100A8//TLR2//FCN1//TNIP1//IRAK3//BTK//UBE2D2//UBE2D3//GFI1//TNIP2//CASP8//PELI1//ITGAM//ITGB2//LILRA2//PTPRS//TRIM15
GO:0032990	cell part morphogenesis	Biological process	48	705	731	18866	1.75717	0.000113648	0.00492172	3.94444	0.0656635	APP//RAB8A//SHTN1//CHL1//KIF3A//NFASC//CYFIP1//GRB2//SEMA5B//ROBO2//SEMA4A//BSG//C12ORF57//ZEB2//MYCBP2//NR4A2//OLFM1//ARHGAP4//PTPRS//MACF1//DBNL//SRF//ULK2//IST1//LRP1//EPB41L3//SRGAP2//NCKAP1L//RHOA//PLXNB1//MAP4K4//NSMF//PACSIN2//MARK2//ARHGDIA//PLXND1//SHOX2//PPP3CA//PPFIA2//UBE3A//DNM1L//PID1//BAX//PLEKHO1//LLPH//DVL2//ZSWIM8//CACNG7
GO:0051239	regulation of multicellular organismal process	Biological process	171	3402	731	18866	1.29725	0.0001156	0.00497575	3.93704	0.233926	BTN3A3//MOG//BTK//RPS6KA4//TMIGD2//NFAM1//CCDC88B//PELI1//ADRA1A//MYL3//SLC8A1//EPAS1//MDM2//PRKACA//CALM2//BST2//YWHAE//TMIGD3//GCH1//SYK//ARNT//SEMA4A//AAMP//RHOB//P2RX4//MACF1//PFN2//HYAL1//ELL3//OLFM1//SDCBP//APOC1//IRAK3//GSK3A//CNR1//AP2A1//DPYSL3//MARK2//PTK7//LRRC7//CREB3L2//SCARF1//GFI1//LRP1//PTPRS//RAC3//C12ORF57//PPP3CA//ALOX5//PML//IFT122//VKORC1//MAPK14//MEF2C//KREMEN2//FBN2//LTBP3/…
GO:0008360	regulation of cell shape	Biological process	17	156	731	18866	2.81246	0.000118976	0.00508949	3.92454	0.0232558	MARK2//CDC42EP3//ARAP1//DIAPH1//PLXND1//EPB41L3//CYFIP1//HCK//ITGB2//RHOA//RHOB//RHOC//PLEKHO1//PLXNB1//CDC42SE2//RAC3//SEMA4A
GO:0009966	regulation of signal transduction	Biological process	163	3218	731	18866	1.30727	0.000119685	0.00508949	3.92196	0.222982	LAMTOR2//BRAF//MAPK14//DUSP6//MAP2K3//MADD//CD81//DUSP3//RGS3//IRAK3//APP//MAPK8IP3//DBNL//SYK//GNG4//PELI2//PELI1//MFNG//BRAP//PRKCD//IL6R//PRKAR1B//RBCK1//SPPL2B//CASP8//SDCBP//PPM1A//PIP4K2C//HCLS1//PLXNB1//UBE3A//BECN1//TGFBR3//IFT122//GBA//MACF1//ZRANB1//SMARCA4//TLR2//ZEB2//LRP1//C12ORF43//STUB1//ARNT//LILRA2//FBXO9//GPAT3//GSK3A//AKT1S1//LAMTOR4//IQSEC1//MAP4K4//DENND1A//RALGPS1//TIMP2//RH…
GO:0051493	regulation of cytoskeleton organization	Biological process	40	554	731	18866	1.86343	0.000124779	0.00527436	3.90386	0.0547196	APC//ARHGEF2//CHMP2A//ELN//DBNL//HCLS1//PFN2//PRKCD//CDC42EP3//GRB2//HCK//NCKAP1L//RHOA//GAS2L1//TUBB4A//DYRK1A//DCTN1//RHOB//RHOC//LRP1//RAC3//BST2//ACTR3//ARFIP2//NUP62//CHEK1//NSFL1C//SVIL//CAPZB//ARAP1//MEF2C//TPPP//MARK2//ARHGDIA//ARHGDIB//CYFIP1//DIAPH1//MYCBP2//PLXNB1//S100A8
GO:0032879	regulation of localization	Biological process	148	2875	731	18866	1.32858	0.000126591	0.00531907	3.8976	0.202462	NOS1//P2RX4//SLC8A1//SDCBP//SYK//CD63//IL6R//S100A8//RIC1//PML//SEMA4A//AAMP//RHOB//MACF1//PFN2//HYAL1//AKT2//MTUS1//MAPK14//ARHGAP4//BRAF//LRP1//CALM2//PRKACA//ALKBH7//CNR1//RAB8A//RAB3D//PACSIN2//RAB5B//CD22//SPATA13//PLXND1//RHOA//PLXNB1//SLK//DIAPH1//APC//RHOC//SEMA5B//PPP3CA//CLEC7A//SOD2//MIEN1//MAP4K4//ABHD2//DPYSL3//DUSP3//SRGAP2//TMIGD3//SRF//BST2//MCTP1//STK24//ACSL4//GLUD1//TCF7L2//APO…
GO:0031175	neuron projection development	Biological process	63	1010	731	18866	1.60984	0.000130055	0.00543228	3.88587	0.0861833	APP//RAB8A//SHTN1//CHL1//KIF3A//NFASC//CYFIP1//GRB2//SEMA5B//ROBO2//SEMA4A//BSG//CNR1//GSK3A//AP2A1//DPYSL3//MARK2//PTK7//LRRC7//CREB3L2//SCARF1//GFI1//LRP1//MDM2//PTPRS//C12ORF57//ZEB2//MYCBP2//NR4A2//OLFM1//ARHGAP4//MAPK8IP3//MACF1//DBNL//SRF//ULK2//IST1//STK24//EPB41L3//SRGAP2//NCKAP1L//RHOA//PLXNB1//MAP4K4//NSMF//ARHGDIA//PLXND1//SHOX2//PPP3CA//ACSL4//IQSEC1//MEF2C//PPFIA2//LLPH//UBE3A//DNM1L…
GO:0006915	apoptotic process	Biological process	109	1996	731	18866	1.40938	0.00013115	0.00544579	3.88223	0.149111	BAX//DNM1L//SOD2//BMF//BTK//AURKB//ENDOG//KPNB1//DAP//NLRP1//PML//S100A8//CASP8//CASP10//GABARAP//DAPK1//BLOC1S2//SORT1//MSH6//PRKCD//STK24//ACIN1//TNFRSF10C//DDX42//SERBP1//PRELID1//BIRC5//ANP32E//CASP1//AKT1S1//MADD//TNFRSF25//SLK//OLFM1//CNR1//DUSP6//APC//DNAJA1//IRF5//RHOB//CALHM2//CTNNBL1//TOMM22//RPS6KA2//RNF122//ALDH1A2//SQSTM1//ARHGEF2//ARHGEF6//HIPK3//AGO4//AKT2//ERC1//NUP62//RNF144B//HC…
GO:0048523	negative regulation of cellular process	Biological process	243	5131	731	18866	1.22227	0.000137962	0.00569517	3.86024	0.332421	CDC6//CHEK1//MAPK14//RHNO1//N4BP2L2//CTCF//ZNF25//SIN3B//CBX5//CBX7//DNAJB5//GFI1//NR3C1//HCLS1//HNRNPA2B1//MAX//MDM2//MEF2C//MNT//NFIX//YBX1//NR4A2//PAX5//ZBTB7B//PAF1//PPM1A//SALL4//ZNF529//SALL2//NSD1//SMARCA4//STAT6//SUPT4H1//TAF1//TCF7L2//UBE2D3//UBE2I//CNBP//ZNF124//NRIP1//ARID1A//PARP9//KDM2B//YBX3//SQSTM1//CCND3//AURKB//ZEB2//DUSP3//DUSP6//RGS3//PID1//KIRREL2//ZBED3//ALOX5//MAP4K4//IRAK3/…
GO:0006796	phosphate-containing compound metabolic process	Biological process	168	3344	731	18866	1.2966	0.000139145	0.00570733	3.85653	0.229822	CCNL2//CCND3//CDC6//PSME3//CSF2RA//CSF2RB//DUSP6//SRPK3//GRB2//LAMTOR2//MEF2C//PSMC2//PSMD2//PSMD13//LRRC7//MOK//BRAF//SRPK2//YWHAE//BRAP//MAP4K4//MAPK14//MAP2K3//MADD//CD81//DUSP3//RGS3//PML//STAT2//PID1//KIRREL2//ZBED3//CSNK1D//DVL2//AKT2//SLCO3A1//APP//PELI2//SQSTM1//AK4//COX7A2L//HK3//PFKP//TALDO1//OGDH//TREX1//NUP62//NUP85//NUP155//NDUFC2-KCTD14//AK2//HIPK3//TLK2//CHEK1//IRAK3//STK38//STK35/…
GO:0031328	positive regulation of cellular biosynthetic process	Biological process	107	1955	731	18866	1.41254	0.000139874	0.00570733	3.85426	0.146375	SRF//PLXND1//SLC27A1//DGAT2//TCF7L2//NOS1//CCT3//AURKB//SCAF8//SUPT4H1//ELL3//SYK//ITGB2//P2RX4//CLEC7A//AKT2//LARP4//ELAVL1//PASK//RHOA//EIF3C//CTCF//RFPL2//CREBL2//DYRK1A//NUP62//MED4//CXXC1//MEF2C//PAX3//PML//PPM1A//BANP//TESC//MAP2K3//CALCOCO1//NSD1//CREB3L2//SMARCA4//CNBP//ZXDC//NUP85//ARID1A//PARP9//CD86//RNF14//PSMC2//ACTR3//TNIP1//DDX17//NCOA7//MAPK14//DVL2//EPAS1//ZNF292//POGZ//NR3C1//GS…
GO:0051091	positive regulation of DNA-binding transcription factor activity	Biological process	24	270	731	18866	2.29409	0.0001428	0.00576574	3.84527	0.0328317	RPS6KA4//TRIM22//RBCK1//IRAK3//ERC1//SLCO3A1//APP//ITGB2//MYD88//TLR9//S100A8//BTK//TLR2//TNFRSF11A//TRIM15//ARHGEF2//TAF1//NFAM1//DVL2//HCLS1//PPP3CA//SMARCA4//SRF//TRIM26
GO:0045597	positive regulation of cell differentiation	Biological process	64	1034	731	18866	1.59743	0.000142939	0.00576574	3.84485	0.0875513	OLFM1//SDCBP//MAPK14//CNR1//AP2A1//DPYSL3//MARK2//PTK7//LRRC7//CREB3L2//SCARF1//HCLS1//TESC//NCKAP1L//ZBTB7B//TCF7L2//SYK//BTK//CREBL2//CD86//ZEB2//ARNT//CASP8//ACIN1//MEF2C//RHOA//TCF12//TIMP2//GDPD5//ARHGEF2//CLIC1//FBN2//GNAS//IL6R//CYFIP1//MACF1//DBNL//SHTN1//SRF//IST1//LRP1//PRMT5//TLR2//SHOX2//ELL3//PLXND1//ARHGDIA//PLXNB1//ROBO2//MDM2//RBM4//BNIP2//LLPH//DNM1L//TRIM58//DVL2//RAC3//CLEC7A//…
GO:0006793	phosphorus metabolic process	Biological process	169	3371	731	18866	1.29387	0.000147198	0.00590382	3.8321	0.23119	CCNL2//CCND3//CDC6//PSME3//CSF2RA//CSF2RB//DUSP6//SRPK3//GRB2//LAMTOR2//MEF2C//PSMC2//PSMD2//PSMD13//LRRC7//MOK//BRAF//SRPK2//YWHAE//BRAP//MAP4K4//MAPK14//MAP2K3//MADD//CD81//DUSP3//RGS3//PML//STAT2//PID1//KIRREL2//ZBED3//CSNK1D//DVL2//AKT2//SLCO3A1//APP//PELI2//SQSTM1//AK4//COX7A2L//HK3//PFKP//TALDO1//NAGK//OGDH//TREX1//NUP62//NUP85//NUP155//NDUFC2-KCTD14//AK2//HIPK3//TLK2//CHEK1//IRAK3//STK38//…
GO:0051056	regulation of small GTPase mediated signal transduction	Biological process	27	323	731	18866	2.15737	0.000157347	0.00627523	3.80314	0.0369357	IQSEC1//MAP4K4//DENND1A//MADD//RALGPS1//TIMP2//ARHGDIA//ARHGDIB//CDC42SE2//ARHGEF2//ADRA1A//RASIP1//NUP62//SQSTM1//GRB2//SHOC2//MAPKAP1//ARAP1//SRGAP2//RHOA//RHOB//RHOC//ARHGAP4//RALGAPA2//RAC3//SIPA1//ARHGEF6
GO:0045893	positive regulation of transcription, DNA-templated	Biological process	87	1524	731	18866	1.47332	0.000158985	0.00630494	3.79864	0.119015	SRF//PLXND1//SCAF8//SUPT4H1//ELL3//PSMC2//ACTR3//TNIP1//DDX17//NCOA7//MAPK14//DVL2//EPAS1//ZNF292//POGZ//NR3C1//GSK3A//HCLS1//APP//IRF5//ARNT//MAFG//MAX//MEF2C//NFIX//NOS1//YBX1//NR4A2//PAX3//PAX5//ARMCX3//TLR9//PID1//PPP3CA//DCAF6//SALL4//CALCOCO1//SAFB//SALL2//SMYD3//CREB3L2//HLTF//SMARCA4//STAT2//STAT5A//STAT6//TCF7L2//TCF12//TLR2//UBE3A//UBP1//CNBP//TNIP2//NRIP1//LAGE3//ZMIZ2//ZBED3//SQSTM1//…
GO:0071702	organic substance transport	Biological process	144	2800	731	18866	1.32729	0.000167302	0.00659767	3.7765	0.19699	SLC27A1//BAX//BMF//TLR2//BTK//SYK//S100A8//SLC36A1//NUP62//CHTOP//THOC7//SRSF11//NUP155//ZC3H11A//SMG1//HNRNPA2B1//NUP85//FIP1L1//FYTTD1//OS9//GABARAP//YWHAE//YWHAZ//ELAVL1//KPNB1//PML//PPP3CA//STRADA//RABGEF1//ZDHHC9//SDCBP//ZDHHC6//RPS5//RPS20//SRP72//NAGPA//SORT1//CRAT//ACAA1//UBE2D2//UBE2D3//TOMM22//CPT1A//SLC25A36//APOBR//PSAP//APOL1//ARFRP1//AP2A1//AP2A2//AP1B1//TBC1D9//GGA3//ARFIP2//RHOB//…
GO:0019439	aromatic compound catabolic process	Biological process	43	620	731	18866	1.78994	0.000171851	0.00673941	3.76485	0.0588235	SMG1//PNRC2//RPS5//RPS20//CNOT11//CNOT8//ENDOG//TREX1//EXOSC4//KPNB1//RNASET2//PABPC4//AGO4//KYNU//HMOX2//ACAA1//GSK3A//NUDT3//DROSHA//NUDT9//ENTPD1//ENTPD6//LRTOMT//PSME3//ELAVL1//SERBP1//PRKCD//PSMC2//PSMD2//PSMD13//CACNG7//YWHAZ//HBS1L//OGG1//YBX1//TNRC6C//GIGYF2//MAPK14//HNRNPC//MYD88//YBX3//BAX//EPHX1
GO:0009891	positive regulation of biosynthetic process	Biological process	108	1991	731	18866	1.39996	0.000183032	0.00712781	3.73747	0.147743	SRF//PLXND1//SLC27A1//DGAT2//TCF7L2//NOS1//CCT3//AURKB//SCAF8//SUPT4H1//ELL3//SERPINB7//SYK//ITGB2//P2RX4//CLEC7A//AKT2//LARP4//ELAVL1//PASK//RHOA//EIF3C//CTCF//RFPL2//CREBL2//DYRK1A//NUP62//MED4//CXXC1//MEF2C//PAX3//PML//PPM1A//BANP//TESC//MAP2K3//CALCOCO1//NSD1//CREB3L2//SMARCA4//CNBP//ZXDC//NUP85//ARID1A//PARP9//CD86//RNF14//PSMC2//ACTR3//TNIP1//DDX17//NCOA7//MAPK14//DVL2//EPAS1//ZNF292//POGZ/…
GO:0002478	antigen processing and presentation of exogenous peptide antigen	Biological process	18	177	731	18866	2.62459	0.000183774	0.00712781	3.73572	0.0246238	PSME3//FCGR1A//NCF2//NCF4//PSMC2//PSMD2//PSMD13//VAMP8//KIF3A//CTSS//AP2A1//AP2A2//AP1B1//DCTN1//DYNC1I1//KLC1//CANX//CAPZB
GO:0010557	positive regulation of macromolecule biosynthetic process	Biological process	101	1841	731	18866	1.41589	0.000201817	0.00778483	3.69504	0.138167	SRF//PLXND1//TCF7L2//CCT3//AURKB//SCAF8//SUPT4H1//ELL3//SYK//AKT2//LARP4//ELAVL1//PASK//RHOA//EIF3C//CTCF//RFPL2//CREBL2//DYRK1A//NUP62//MED4//CXXC1//MEF2C//NOS1//PAX3//PML//PPM1A//BANP//TESC//MAP2K3//CALCOCO1//NSD1//CREB3L2//SMARCA4//CNBP//ZXDC//NUP85//ARID1A//PARP9//CD86//RNF14//PSMC2//ACTR3//TNIP1//DDX17//NCOA7//MAPK14//DVL2//EPAS1//ZNF292//POGZ//NR3C1//GSK3A//HCLS1//APP//IRF5//ARNT//MAFG//MAX…
GO:0043065	positive regulation of apoptotic process	Biological process	46	684	731	18866	1.73566	0.000207851	0.0079377	3.68225	0.0629275	BAX//DAP//NLRP1//PML//S100A8//CASP8//CASP10//DAPK1//RHOA//CLEC7A//SYK//CASP1//BACE1//GSK3A//SRPK2//PRELID1//DNM1L//BMF//ITGAM//YWHAE//YWHAZ//ENDOG//SORT1//SOD2//MEF2C//PRKCD//TPD52L1//RBCK1//BECN1//OLFM1//CNR1//DUSP6//APC//DNAJA1//IRF5//RHOB//CALHM2//CTNNBL1//TOMM22//RPS6KA2//RNF122//TNFRSF10C//ALDH1A2//SQSTM1//ARHGEF2//ARHGEF6
GO:0008152	metabolic process	Biological process	536	12706	731	18866	1.08873	0.000209461	0.0079377	3.6789	0.733242	ACSL1//ACSL6//ACAA1//GABARAP//GABARAPL1//TMEM41B//NSFL1C//VMP1//BECN1//ATG12//CCNL2//CCND3//CDC6//GFI1//TXN2//N4BP2L2//CTCF//ZNF25//SIN3B//CBX5//CBX7//DNAJB5//NR3C1//HCLS1//HNRNPA2B1//MAX//MDM2//MEF2C//MNT//NFIX//YBX1//NR4A2//PAX5//ZBTB7B//PAF1//PPM1A//SALL4//ZNF529//SALL2//NSD1//SMARCA4//STAT6//SUPT4H1//TAF1//TCF7L2//UBE2D3//UBE2I//CNBP//ZNF124//NRIP1//ARID1A//PARP9//KDM2B//YBX3//SQSTM1//AURKB//…
GO:0051090	regulation of DNA-binding transcription factor activity	Biological process	34	455	731	18866	1.92855	0.000209563	0.0079377	3.67869	0.0465116	NFKBIB//RBCK1//IRAK3//DAP//GFI1//TLR9//TCEAL7//PELI1//TMIGD3//RPS6KA4//TAF1//TCF7L2//TRIM22//NFAM1//DVL2//HCLS1//APP//PPP3CA//SMARCA4//SRF//TRIM26//TNFRSF11A//TRIM15//ERC1//SLCO3A1//ITGB2//MYD88//S100A8//BTK//TLR2//ARHGEF2//MAPK14//HCK//SYK
GO:0050793	regulation of developmental process	Biological process	143	2791	731	18866	1.32233	0.000210278	0.0079377	3.67721	0.195622	MEF2C//CDC42EP3//ARAP1//DIAPH1//PLXND1//EPB41L3//CYFIP1//HCK//ITGB2//RHOA//RHOB//RHOC//PLEKHO1//PLXNB1//CDC42SE2//RAC3//SEMA4A//PID1//ZDHHC6//DNM1L//ELL3//OLFM1//SDCBP//MAPK14//IRAK3//GSK3A//CNR1//AP2A1//DPYSL3//MARK2//PTK7//LRRC7//CREB3L2//SCARF1//GFI1//LRP1//MDM2//PTPRS//ALOX5//PML//IFT122//LARP4//AGO4//ZRANB1//ZNF135//CAPZB//FBN2//SLC8A1//LTBP3//ARHGAP4//HCLS1//TESC//JAM2//TPPP//SHOX2//BAX//RO…
GO:1905114	cell surface receptor signaling pathway involved in cell-cell signaling	Biological process	43	626	731	18866	1.77279	0.000211697	0.00794876	3.67429	0.0588235	AGO4//GNG2//PPP3CA//TNRC6C//TCF7L2//CSNK1D//CSNK1G2//CTNND1//MARK2//MACF1//GSK3A//APC//PAF1//ZRANB1//GID8//CALCOCO1//RAC3//FBXW4//C12ORF43//KREMEN2//ZBED3//CPZ//LRRFIP2//APP//SMARCA4//TLR2//ZEB2//LRP1//DVL2//NR4A2//PSME3//AP2A1//AP2A2//RHOA//PSMC2//PSMD2//PSMD13//MEF2C//P2RX4//MAPK14//PTK7//PPM1A//ITGAM
GO:0048858	cell projection morphogenesis	Biological process	46	685	731	18866	1.73312	0.000214779	0.00802184	3.66801	0.0629275	APP//RAB8A//SHTN1//CHL1//KIF3A//NFASC//CYFIP1//GRB2//SEMA5B//ROBO2//SEMA4A//BSG//C12ORF57//ZEB2//MYCBP2//NR4A2//OLFM1//ARHGAP4//PTPRS//MACF1//DBNL//SRF//ULK2//IST1//LRP1//EPB41L3//SRGAP2//NCKAP1L//RHOA//PLXNB1//MAP4K4//NSMF//MARK2//ARHGDIA//PLXND1//SHOX2//PPP3CA//PPFIA2//UBE3A//DNM1L//PLEKHO1//LLPH//DVL2//ZSWIM8//CACNG7//PACSIN2
GO:0051254	positive regulation of RNA metabolic process	Biological process	94	1692	731	18866	1.4338	0.000222647	0.00827193	3.65238	0.128591	SRF//PLXND1//PAF1//SCAF8//SUPT4H1//ELL3//DYRK1A//CTCF//RFPL2//CREBL2//NUP62//MED4//CXXC1//MEF2C//NOS1//PAX3//PML//PPM1A//BANP//TESC//MAP2K3//CALCOCO1//NSD1//CREB3L2//SMARCA4//CNBP//ZXDC//NUP85//ARID1A//PARP9//CD86//RNF14//PSMC2//ACTR3//TNIP1//DDX17//NCOA7//MAPK14//DVL2//EPAS1//ZNF292//POGZ//NR3C1//GSK3A//HCLS1//APP//IRF5//ARNT//MAFG//MAX//NFIX//YBX1//NR4A2//PAX5//ARMCX3//TLR9//PID1//PPP3CA//DCAF6…
GO:0010720	positive regulation of cell development	Biological process	40	570	731	18866	1.81112	0.000225882	0.00833376	3.64612	0.0547196	CNR1//AP2A1//DPYSL3//MARK2//PTK7//LRRC7//CREB3L2//SCARF1//RHOA//MEF2C//TCF12//TIMP2//GDPD5//ARHGEF2//CYFIP1//MACF1//DBNL//SHTN1//SRF//IST1//LRP1//PRMT5//TLR2//SHOX2//ELL3//PLXND1//ARHGDIA//PLXNB1//ROBO2//ZEB2//LLPH//DNM1L//TRIM58//DVL2//RAC3//CLEC7A//CACNG7//P2RX4//CSNK1D//NSMF
GO:0010942	positive regulation of cell death	Biological process	49	746	731	18866	1.6952	0.000226673	0.00833376	3.6446	0.0670315	BAX//DAP//NLRP1//PML//S100A8//CASP8//CASP10//DNM1L//OLFM1//CNR1//DAPK1//DUSP6//APC//DNAJA1//IRF5//RHOB//CALHM2//CTNNBL1//TOMM22//RPS6KA2//RNF122//TNFRSF10C//ALDH1A2//SQSTM1//BMF//ARHGEF2//ARHGEF6//RHOA//CLEC7A//SYK//CASP1//BACE1//GSK3A//SRPK2//PRELID1//ITGAM//YWHAE//YWHAZ//ITGB2//ENDOG//SORT1//SOD2//MEF2C//PRKCD//TPD52L1//RBCK1//BECN1//HBA2//LRP1
GO:0051701	interaction with host	Biological process	20	212	731	18866	2.43476	0.000228901	0.00837208	3.64035	0.0273598	KPNB1//IST1//CTNND1//GRB2//CASP8//TRIM22//FCN1//TRIM26//CR1//HYAL1//MOG//VAMP8//CD86//CD81//THOC7//ULK2//TNIP1//PML//TRIM15//CHMP2A
GO:0051962	positive regulation of nervous system development	Biological process	39	552	731	18866	1.82343	0.000235293	0.00856152	3.62839	0.0533516	CNR1//AP2A1//DPYSL3//MARK2//PTK7//LRRC7//CREB3L2//SCARF1//TPPP//RHOA//MEF2C//TCF12//TIMP2//GDPD5//ARHGEF2//CYFIP1//MACF1//DBNL//SHTN1//SRF//IST1//LRP1//PRMT5//TLR2//ELL3//PLXND1//ARHGDIA//PLXNB1//ROBO2//SHOX2//ZEB2//LLPH//DNM1L//DVL2//CACNG7//P2RX4//SEMA4A//CSNK1D//NSMF
GO:0060341	regulation of cellular localization	Biological process	62	1012	731	18866	1.58115	0.000239507	0.00867015	3.62068	0.0848153	PML//NOS1//P2RX4//CALM2//PRKACA//SLC8A1//LRP1//NADK//NUP62//MAPK14//HCLS1//PRKCD//LYPLA1//STXBP2//SYK//ITGAM//ITGB2//MX2//RBM4//MDM2//PPM1A//TCF7L2//YWHAE//MEF2C//MCTP1//ITPR1//DIAPH1//BAX//CACNA1D//SLC30A3//CD81//AKT2//PRKAR1B//CNR1//SUMO3//PARP9//DNM1L//YWHAZ//CASP8//BECN1//TRIM58//CRIPT//DNAJC13//VAMP8//PID1//SQSTM1//CYFIP1//DNAJA1//GSK3A//UBE2D3//NPEPPS//OS9//EPB41L2//NSFL1C//APC//CCT3//LARP7…
GO:0097190	apoptotic signaling pathway	Biological process	42	612	731	18866	1.77117	0.000254868	0.00917914	3.59369	0.0574555	DNM1L//BAX//SOD2//BMF//GABARAP//DAPK1//BLOC1S2//SORT1//CASP8//MSH6//PML//PRKCD//STK24//TNFRSF10C//ITPR1//PRELID1//GSK3A//IL6R//KRT8//YWHAE//YWHAZ//MADD//ARHGEF2//ELL3//YBX3//MDM2//DNAJA1//MNT//NR4A2//TPD52L1//PSME3//TCF7L2//RBCK1//S100A8//BECN1//DAP//ITGAM//P2RX4//BTK//CASP1//CASP10//TNFRSF25
GO:0030162	regulation of proteolysis	Biological process	49	752	731	18866	1.68167	0.000272804	0.00977523	3.56415	0.0670315	DAP//NLRP1//PML//BAX//S100A8//CASP8//CASP10//PSME3//ADRM1//PRELID1//CST8//APLP2//APP//SERPINA1//SERPINB6//BST2//TIMP2//SERPINB7//PAPLN//MDM2//TLK2//SDCBP//STUB1//CSNK1D//RNF144B//GBA//GSK3A//TAF1//USP5//RNF14//BIRC5//YWHAE//DAPK1//RHOA//CLEC7A//SYK//CASP1//AURKAIP1//IST1//PRKACA//CAST//CR1//PSMC2//TNIP1//OS9//LRP1//MAPK14//UBE3A//MEFV
GO:0018193	peptidyl-amino acid modification	Biological process	75	1291	731	18866	1.49933	0.000275732	0.00983027	3.55951	0.102599	PPIE//NSD1//APP//DOHH//IL6R//GSK3A//CALM2//CPA4//TAF1//NUP62//MDM2//SUMO3//UBE2I//NUP85//NUP155//VKORC1//NAA30//NTMT1//METTL21A//LOXL1//HIPK3//TLK2//STK38//MAPK14//CSNK1D//CSNK1G2//DYRK1A//MARK2//AKT2//SMG1//PRKACA//PRKCD//SRPK2//SYK//CHEK1//HCK//MAP2K3//SCYL1//BTK//PEAK1//NOS1//S100A8//RAB3D//PRMT5//ZDHHC9//ZDHHC6//GALNT1//GALNT2//MAGT1//P4HA1//BAX//CREBL2//HCLS1//PFN2//SMYD3//BRAF//MAPKAP1//ARN…
GO:0043068	positive regulation of programmed cell death	Biological process	46	693	731	18866	1.71312	0.000278161	0.00986702	3.5557	0.0629275	BAX//DAP//NLRP1//PML//S100A8//CASP8//CASP10//DNM1L//OLFM1//CNR1//DAPK1//DUSP6//APC//DNAJA1//IRF5//RHOB//CALHM2//CTNNBL1//TOMM22//RPS6KA2//RNF122//TNFRSF10C//ALDH1A2//SQSTM1//BMF//ARHGEF2//ARHGEF6//RHOA//CLEC7A//SYK//CASP1//BACE1//GSK3A//SRPK2//PRELID1//ITGAM//YWHAE//YWHAZ//ENDOG//SORT1//SOD2//MEF2C//PRKCD//TPD52L1//RBCK1//BECN1
GO:0034644	cellular response to UV	Biological process	11	81	731	18866	3.50486	0.000280851	0.00991265	3.55152	0.0150479	CHEK1//DDB2//ERCC1//HYAL1//MDM2//TREX1//BAX//TAF1//RHNO1//BMF//AURKB
GO:0051258	protein polymerization	Biological process	25	300	731	18866	2.15071	0.000285029	0.01001	3.54511	0.0341997	DNM1L//MX2//TUBGCP2//CSNK1D//DIAPH1//HCLS1//ELN//DBNL//PFN2//PRKCD//CDC42EP3//GRB2//HCK//NCKAP1L//RHOA//TUBB4A//DYRK1A//DCTN1//TPPP//ACTR3//ARFIP2//SVIL//CAPZB//CYFIP1//CHMP2A
GO:0080135	regulation of cellular response to stress	Biological process	50	775	731	18866	1.66506	0.000298428	0.0104235	3.52516	0.0683995	MAPK8IP3//DBNL//SYK//CHEK1//PPP4R2//PPP4C//DVL2//TLR9//TNFRSF11A//ZEB2//HIPK3//DNAJA1//DYRK1A//MDM2//MAP4K4//DUSP3//APP//SDCBP//TPD52L1//STK24//SCARF1//PTPRS//LRP1//RNF13//NUP62//YWHAE//NUP85//AKT1S1//NUP155//MICU1//BAX//ALOX5//MAPKAP1//OGG1//ENDOG//ELL3//SOD2//YBX3//ARHGEF2//NCOA7//PSAP//OS9//ERCC1//GCH1//ZBTB7B//YBX1//PML//SMG1//PRKCD//PARP9
GO:0006913	nucleocytoplasmic transport	Biological process	28	354	731	18866	2.04135	0.000299756	0.0104235	3.52323	0.0383037	NUP62//CHTOP//THOC7//SRSF11//NUP155//ZC3H11A//SMG1//HNRNPA2B1//NUP85//FIP1L1//FYTTD1//ELAVL1//KPNB1//PML//PPP3CA//SYK//STRADA//MAPK14//HCLS1//PRKCD//MX2//RBM4//MDM2//PPM1A//PRKACA//TCF7L2//YWHAE//EIF4ENIF1
GO:0045935	positive regulation of nucleobase-containing compound metabolic process	Biological process	101	1863	731	18866	1.39917	0.000309491	0.0106874	3.50935	0.138167	SRF//PLXND1//NOS1//PAF1//PRKCD//PML//CCT3//AURKB//SCAF8//SUPT4H1//ELL3//DYRK1A//APP//ARNT//SLC4A4//CTCF//RFPL2//CREBL2//NUP62//MED4//CXXC1//MEF2C//PAX3//PPM1A//BANP//TESC//MAP2K3//CALCOCO1//NSD1//CREB3L2//SMARCA4//CNBP//ZXDC//NUP85//ARID1A//PARP9//CD86//RNF14//PSMC2//ACTR3//TNIP1//DDX17//NCOA7//MAPK14//DVL2//EPAS1//ZNF292//POGZ//NR3C1//GSK3A//HCLS1//IRF5//MAFG//MAX//NFIX//YBX1//NR4A2//PAX5//ARMCX…
GO:0044085	cellular component biogenesis	Biological process	162	3257	731	18866	1.28369	0.000310372	0.0106874	3.50812	0.221614	RPS5//GABARAP//GABARAPL1//TMEM41B//NSFL1C//VMP1//BECN1//ATG12//TXNL4A//SRPK3//SRPK2//PRMT5//EXOSC4//LAS1L//NGDN//SWI5//SMARCA4//EIF3C//SRGAP2//DNM1L//MX2//DDB2//ERCC1//SMYD3//RBBP4//DDX17//CELF1//LUC7L//SHTN1//SDCBP//TUBGCP2//CSNK1D//TBCC//GJC1//CTNND1//CNTROB//AGO4//TGFBR3//PLXND1//DBNL//COA6//CAPZB//ACTR3//PPM1A//CTCF//PAF1//CYFIP1//NCKAP1L//RAC3//SPATA13//ARFIP2//NUP85//ARHGEF6//DIAPH1//HCLS1/…
GO:0010628	positive regulation of gene expression	Biological process	121	2313	731	18866	1.35012	0.000316156	0.0107445	3.5001	0.165527	TMIGD2//NFAM1//CCDC88B//PELI1//SRF//PLXND1//ARNT//PAF1//MYD88//STAT6//SYK//TRIM15//IL6R//TLR9//TLR2//IRF5//CLEC7A//LILRA2//NLRP1//APP//CASP1//CASP8//MAPK14//LY9//CD86//ARHGEF2//FCN1//SCAF8//SUPT4H1//ELL3//SERPINB7//DYRK1A//LARP4//ELAVL1//PASK//RHOA//EIF3C//CTCF//RFPL2//CREBL2//NUP62//MED4//CXXC1//MEF2C//NOS1//PAX3//PML//PPM1A//BANP//TESC//MAP2K3//CALCOCO1//NSD1//CREB3L2//SMARCA4//CNBP//ZXDC//NUP8…
GO:0010952	positive regulation of peptidase activity	Biological process	19	201	731	18866	2.43961	0.000317097	0.0107445	3.49881	0.0259918	DAP//NLRP1//PML//BAX//S100A8//CASP8//CASP10//PSME3//ADRM1//PRELID1//DAPK1//RHOA//CLEC7A//SYK//CASP1//CR1//MAPK14//MEFV//APP
GO:0019884	antigen processing and presentation of exogenous antigen	Biological process	18	185	731	18866	2.5111	0.000317947	0.0107445	3.49764	0.0246238	PSME3//FCGR1A//NCF2//NCF4//PSMC2//PSMD2//PSMD13//VAMP8//KIF3A//CTSS//AP2A1//AP2A2//AP1B1//DCTN1//DYNC1I1//KLC1//CANX//CAPZB
GO:0032615	interleukin-12 production	Biological process	9	57	731	18866	4.07502	0.000318119	0.0107445	3.49741	0.0123119	IRAK3//MEFV//MAPK14//IRF5//TLR9//CLEC7A//SYK//TLR2//PRKCD
GO:1903508	positive regulation of nucleic acid-templated transcription	Biological process	89	1601	731	18866	1.4347	0.000324595	0.010911	3.48866	0.121751	SRF//PLXND1//SCAF8//SUPT4H1//ELL3//CTCF//RFPL2//CREBL2//DYRK1A//NUP62//MED4//CXXC1//MEF2C//NOS1//PAX3//PML//PPM1A//BANP//TESC//MAP2K3//CALCOCO1//NSD1//CREB3L2//SMARCA4//CNBP//ZXDC//NUP85//ARID1A//PARP9//CD86//RNF14//PSMC2//ACTR3//TNIP1//DDX17//NCOA7//MAPK14//DVL2//EPAS1//ZNF292//POGZ//NR3C1//GSK3A//HCLS1//APP//IRF5//ARNT//MAFG//MAX//NFIX//YBX1//NR4A2//PAX5//ARMCX3//TLR9//PID1//PPP3CA//DCAF6//SALL…
GO:1902680	positive regulation of RNA biosynthetic process	Biological process	89	1602	731	18866	1.4338	0.000331304	0.0110549	3.47977	0.121751	SRF//PLXND1//SCAF8//SUPT4H1//ELL3//CTCF//RFPL2//CREBL2//DYRK1A//NUP62//MED4//CXXC1//MEF2C//NOS1//PAX3//PML//PPM1A//BANP//TESC//MAP2K3//CALCOCO1//NSD1//CREB3L2//SMARCA4//CNBP//ZXDC//NUP85//ARID1A//PARP9//CD86//RNF14//PSMC2//ACTR3//TNIP1//DDX17//NCOA7//MAPK14//DVL2//EPAS1//ZNF292//POGZ//NR3C1//GSK3A//HCLS1//APP//IRF5//ARNT//MAFG//MAX//NFIX//YBX1//NR4A2//PAX5//ARMCX3//TLR9//PID1//PPP3CA//DCAF6//SALL…
GO:0060284	regulation of cell development	Biological process	60	983	731	18866	1.57529	0.000332006	0.0110549	3.47885	0.0820793	GSK3A//CNR1//AP2A1//DPYSL3//MARK2//PTK7//LRRC7//CREB3L2//SCARF1//GFI1//LRP1//MDM2//PTPRS//RAC3//OLFM1//ARHGAP4//APP//EIF4ENIF1//RHOA//MEF2C//TCF12//TIMP2//GDPD5//ARHGEF2//CYFIP1//MACF1//DBNL//SHTN1//SRF//ULK2//IST1//STK24//PRMT5//TLR2//SHOX2//NSMF//SEMA5B//SEMA4A//NOS1//ELL3//ARHGDIA//PLXND1//PLXNB1//ROBO2//ZEB2//PPP3CA//PPFIA2//LLPH//UBE3A//DNM1L//CTDP1//TRIM58//DVL2//ZSWIM8//MYCBP2//CLEC7A//CAC…
GO:0034341	response to interferon-gamma	Biological process	19	202	731	18866	2.42753	0.000337646	0.0111899	3.47154	0.0259918	PARP9//TRIM22//FCGR1A//HCK//IFNGR2//IRF5//PML//PRKCD//TRIM26//ACTR3//DAPK1//STXBP2//TLR2//CASP1//CALCOCO2//GCH1//MEFV//BST2//KYNU
GO:0051169	nuclear transport	Biological process	28	357	731	18866	2.02419	0.000343585	0.0113335	3.46397	0.0383037	NUP62//CHTOP//THOC7//SRSF11//NUP155//ZC3H11A//SMG1//HNRNPA2B1//NUP85//FIP1L1//FYTTD1//ELAVL1//KPNB1//PML//PPP3CA//SYK//STRADA//MAPK14//HCLS1//PRKCD//MX2//RBM4//MDM2//PPM1A//PRKACA//TCF7L2//YWHAE//EIF4ENIF1
GO:0120039	plasma membrane bounded cell projection morphogenesis	Biological process	45	681	731	18866	1.70541	0.000356239	0.0116962	3.44826	0.0615595	APP//RAB8A//SHTN1//CHL1//KIF3A//NFASC//CYFIP1//GRB2//SEMA5B//ROBO2//SEMA4A//BSG//C12ORF57//ZEB2//MYCBP2//NR4A2//OLFM1//ARHGAP4//PTPRS//MACF1//DBNL//SRF//ULK2//IST1//LRP1//EPB41L3//SRGAP2//NCKAP1L//RHOA//PLXNB1//MAP4K4//NSMF//MARK2//ARHGDIA//PLXND1//SHOX2//PPP3CA//PPFIA2//UBE3A//DNM1L//PLEKHO1//LLPH//DVL2//ZSWIM8//CACNG7
GO:0061387	regulation of extent of cell growth	Biological process	13	111	731	18866	3.02261	0.000363348	0.0118292	3.43968	0.0177839	OLFM1//ARHGAP4//PTPRS//CYFIP1//MACF1//DBNL//SHTN1//SRF//ULK2//IST1//LRP1//SEMA5B//SEMA4A
GO:0044270	cellular nitrogen compound catabolic process	Biological process	41	603	731	18866	1.75481	0.000363639	0.0118292	3.43933	0.0560876	SMG1//PNRC2//RPS5//RPS20//CNOT11//CNOT8//ENDOG//TREX1//EXOSC4//KPNB1//RNASET2//PABPC4//AGO4//KYNU//HMOX2//CYP2D6//GSK3A//NUDT3//DROSHA//NUDT9//ENTPD1//ENTPD6//PSME3//ELAVL1//SERBP1//PRKCD//PSMC2//PSMD2//PSMD13//CACNG7//YWHAZ//HBS1L//OGG1//YBX1//TNRC6C//GIGYF2//MAPK14//HNRNPC//MYD88//YBX3//BAX
GO:0062197	cellular response to chemical stress	Biological process	28	360	731	18866	2.00733	0.00039299	0.0127253	3.40562	0.0383037	PML//PRKCD//STK24//SOD2//MSRA//NCF2//NCF4//NR4A2//TREX1//BTK//ENDOG//EPAS1//ARNT//RHOB//MDM2//STAT6//DAPK1//SERPINB6//YBX3//ARHGEF2//RCSD1//MICU1//ALOX5//MAPKAP1//NCOA7//PSAP//DNAJA1//GCH1
GO:0019222	regulation of metabolic process	Biological process	337	7553	731	18866	1.15152	0.00039647	0.0127794	3.40179	0.461012	CCNL2//CCND3//CDC6//GFI1//N4BP2L2//CTCF//ZNF25//SIN3B//CBX5//CBX7//DNAJB5//NR3C1//HCLS1//HNRNPA2B1//MAX//MDM2//MEF2C//MNT//NFIX//YBX1//NR4A2//PAX5//ZBTB7B//PAF1//PPM1A//SALL4//ZNF529//SALL2//NSD1//SMARCA4//STAT6//SUPT4H1//TAF1//TCF7L2//UBE2D3//UBE2I//CNBP//ZNF124//NRIP1//ARID1A//PARP9//KDM2B//YBX3//SQSTM1//AURKB//ZEB2//SMG1//PNRC2//RPS5//RPS20//LAMTOR2//BRAF//MAPK14//DUSP6//MAP2K3//MADD//CD81//DU…
GO:0010770	positive regulation of cell morphogenesis involved in differentiation	Biological process	16	157	731	18866	2.63016	0.000401715	0.0128896	3.39608	0.0218878	CYFIP1//MACF1//DBNL//SHTN1//SRF//IST1//LRP1//PLXND1//RHOA//ARHGDIA//PLXNB1//ROBO2//SHOX2//ZEB2//DNM1L//RAC3
GO:0030029	actin filament-based process	Biological process	51	807	731	18866	1.63102	0.000421166	0.0134525	3.37555	0.0697674	RHOA//RHOB//RHOC//RAC3//TPM3//TPM4//ARHGEF2//SVIL//PACSIN2//DIAPH1//MRAS//ARFIP2//EHBP1L1//PFN2//SDCBP//SRF//CAPZB//IQSEC1//ARAP1//HCLS1//MYL3//FNBP1L//ELN//DBNL//PRKCD//CDC42EP3//GRB2//HCK//NCKAP1L//EPB41L2//EPB41L3//MAPKAP1//ATP2C1//PTK7//LRP1//BST2//ACTR3//KRT8//SRGAP2//DPYSL3//GAS2L1//MEF2C//SHTN1//NEBL//CACNA1D//GJC1//NUP155//FRMPD4//ARHGDIA//ARHGDIB//CYFIP1
GO:0070647	protein modification by small protein conjugation or removal	Biological process	68	1161	731	18866	1.51161	0.000427985	0.0135492	3.36857	0.0930233	PSME3//STUB1//TRIM22//RBCK1//RNF166//TRIM69//DDB2//RNF144B//TRIM58//FBXO9//MDM2//PSMC2//PSMD2//PELI2//PELI1//PSMD13//FBXW4//TAF1//UBE2D2//UBE2D3//ZNRF1//NPEPPS//RNF14//COPS4//PAF1//RFPL2//OS9//ASB6//RNF145//EPAS1//MYCBP2//KLHL18//TRPC4AP//NCCRP1//TRIM73//MEFV//PML//DCAF6//HLTF//TRIM26//USP5//BRAP//TRIM15//TNIP1//ADRM1//APC//RHOA//OTUD6B//ZRANB1//TNIP2//USP11//BECN1//NUP62//SUMO3//UBE2I//NUP85//NU…
GO:0048812	neuron projection morphogenesis	Biological process	44	667	731	18866	1.70251	0.000428032	0.0135492	3.36852	0.0601915	APP//RAB8A//SHTN1//CHL1//KIF3A//NFASC//CYFIP1//GRB2//SEMA5B//ROBO2//SEMA4A//BSG//C12ORF57//ZEB2//MYCBP2//NR4A2//OLFM1//ARHGAP4//PTPRS//MACF1//DBNL//SRF//ULK2//IST1//LRP1//NSMF//MARK2//RHOA//ARHGDIA//PLXND1//PLXNB1//SHOX2//PPP3CA//PPFIA2//UBE3A//DNM1L//LLPH//DVL2//ZSWIM8//CACNG7//EPB41L3//SRGAP2//NCKAP1L//MAP4K4
GO:0051092	positive regulation of NF-kappaB transcription factor activity	Biological process	16	159	731	18866	2.59708	0.000462738	0.0145824	3.33466	0.0218878	TRIM22//RBCK1//IRAK3//ERC1//SLCO3A1//APP//ITGB2//MYD88//TLR9//S100A8//BTK//TLR2//TNFRSF11A//RPS6KA4//TRIM15//ARHGEF2
GO:0051252	regulation of RNA metabolic process	Biological process	184	3807	731	18866	1.24738	0.000478823	0.0150223	3.31983	0.25171	GFI1//CDC6//N4BP2L2//CTCF//ZNF25//SIN3B//CBX5//CBX7//DNAJB5//NR3C1//HCLS1//HNRNPA2B1//MAX//MDM2//MEF2C//MNT//NFIX//YBX1//NR4A2//PAX5//ZBTB7B//PAF1//PPM1A//SALL4//ZNF529//SALL2//NSD1//SMARCA4//STAT6//SUPT4H1//TAF1//TCF7L2//UBE2D3//UBE2I//CNBP//ZNF124//NRIP1//ARID1A//PARP9//KDM2B//YBX3//SQSTM1//CCND3//AURKB//ZEB2//DDX17//CELF1//DYRK1A//RBM4//TRA2B//RBM17//SRF//TRIM22//PRMT5//PPIE//ZNF689//ZNF467//D…
GO:0032535	regulation of cellular component size	Biological process	29	383	731	18866	1.95417	0.000483509	0.0151022	3.3156	0.0396717	SLC12A4//LAMTOR4//OLFM1//ARHGAP4//PTPRS//ELN//DBNL//HCLS1//PFN2//PRKCD//CDC42EP3//GRB2//HCK//NCKAP1L//RHOA//ACTR3//ARFIP2//CYFIP1//MACF1//SHTN1//SRF//AKT1S1//ULK2//IST1//LRP1//SEMA5B//SEMA4A//SVIL//CAPZB
GO:0061013	regulation of mRNA catabolic process	Biological process	19	208	731	18866	2.35751	0.000487008	0.0151195	3.31246	0.0259918	PSME3//ELAVL1//SERBP1//EXOSC4//PRKCD//PSMC2//PSMD2//PSMD13//CACNG7//YWHAZ//PABPC4//YBX1//TNRC6C//CNOT8//GIGYF2//MAPK14//HNRNPC//MYD88//YBX3
GO:0048668	collateral sprouting	Biological process	6	27	731	18866	5.73522	0.000488349	0.0151195	3.31127	0.00820793	APP//PTPRS//ULK2//IST1//LRP1//ZEB2
GO:0006979	response to oxidative stress	Biological process	33	458	731	18866	1.85956	0.000494091	0.0152305	3.30619	0.0451436	HYAL1//TRA2B//SOD2//PML//PRKCD//STK24//MSRA//NCF2//NCF4//NR4A2//TREX1//BTK//ENDOG//HBA2//SLC8A1//UBE3A//EPAS1//ARNT//RHOB//MDM2//STAT6//DAPK1//ALOX5//MAPKAP1//MCTP1//NCOA7//PSAP//GCH1//ERCC1//TXN2//HMOX2//APP//OGG1
GO:1901361	organic cyclic compound catabolic process	Biological process	43	653	731	18866	1.69949	0.000514199	0.015731	3.28887	0.0588235	SMG1//PNRC2//RPS5//RPS20//CNOT11//CNOT8//ENDOG//TREX1//EXOSC4//KPNB1//RNASET2//PABPC4//AGO4//KYNU//SCARF1//HMOX2//ACAA1//GSK3A//NUDT3//DROSHA//NUDT9//ENTPD1//ENTPD6//LRTOMT//PSME3//ELAVL1//SERBP1//PRKCD//PSMC2//PSMD2//PSMD13//CACNG7//YWHAZ//HBS1L//OGG1//YBX1//TNRC6C//GIGYF2//MAPK14//HNRNPC//MYD88//YBX3//BAX
GO:0019219	regulation of nucleobase-containing compound metabolic process	Biological process	195	4075	731	18866	1.23501	0.000514785	0.015731	3.28837	0.266758	GFI1//CDC6//N4BP2L2//CTCF//ZNF25//SIN3B//CBX5//CBX7//DNAJB5//NR3C1//HCLS1//HNRNPA2B1//MAX//MDM2//MEF2C//MNT//NFIX//YBX1//NR4A2//PAX5//ZBTB7B//PAF1//PPM1A//SALL4//ZNF529//SALL2//NSD1//SMARCA4//STAT6//SUPT4H1//TAF1//TCF7L2//UBE2D3//UBE2I//CNBP//ZNF124//NRIP1//ARID1A//PARP9//KDM2B//YBX3//SQSTM1//CCND3//AURKB//ZEB2//DDX17//CELF1//DYRK1A//RBM4//TRA2B//RBM17//SRF//TREX1//NUP62//NUP85//NUP155//TRIM22//P…
GO:0034655	nucleobase-containing compound catabolic process	Biological process	38	555	731	18866	1.76707	0.000517026	0.0157314	3.28649	0.0519836	SMG1//PNRC2//RPS5//RPS20//CNOT11//CNOT8//ENDOG//TREX1//EXOSC4//KPNB1//RNASET2//PABPC4//AGO4//GSK3A//NUDT3//DROSHA//NUDT9//ENTPD1//ENTPD6//PSME3//ELAVL1//SERBP1//PRKCD//PSMC2//PSMD2//PSMD13//CACNG7//YWHAZ//HBS1L//OGG1//YBX1//TNRC6C//GIGYF2//MAPK14//HNRNPC//MYD88//YBX3//BAX
GO:0032446	protein modification by small protein conjugation	Biological process	58	959	731	18866	1.56089	0.000522746	0.0157968	3.28171	0.0793434	PSME3//STUB1//TRIM22//RBCK1//RNF166//TRIM69//DDB2//RNF144B//TRIM58//FBXO9//MDM2//PSMC2//PSMD2//PELI2//PELI1//PSMD13//FBXW4//TAF1//UBE2D2//UBE2D3//ZNRF1//NPEPPS//RNF14//PAF1//RFPL2//OS9//ASB6//RNF145//EPAS1//MYCBP2//KLHL18//TRPC4AP//NCCRP1//TRIM73//MEFV//PML//DCAF6//HLTF//TRIM26//USP5//BRAP//TRIM15//NUP62//SUMO3//UBE2I//NUP85//NUP155//DNAJA1//SQSTM1//GSK3A//UBE3A//CTU1//ARNT//KDM2B//UBA3//RNF13//R…
GO:1901652	response to peptide	Biological process	37	536	731	18866	1.78156	0.000523652	0.0157968	3.28096	0.0506156	EIF4EBP2//AKT2//GRB2//GSK3A//APC//ATP6V0A1//ZNF106//ATP6V0E1//MAPK14//NLRP1//IRF5//SLC27A1//KHK//MAX//ZBTB7B//SORT1//TLR2//CYFIP1//RAB8A//TGFBR3//STAT2//STAT5A//STAT6//BSG//CCND3//PID1//PRKCD//RBBP4//ARHGEF2//MDM2//NR4A2//PRKACA//PRKAR1B//CDC6//BACE1//APP//LRP1
GO:0012501	programmed cell death	Biological process	112	2139	731	18866	1.35136	0.00052736	0.015841	3.27789	0.153215	BAX//DNM1L//SOD2//BMF//BTK//AURKB//ENDOG//KPNB1//HIPK3//PSME3//RTN3//CHEK1//TRIM69//MAPK14//ADRA1A//DAP//DAPK1//NLRP1//EPB41L3//RNF144B//PRELID1//NR3C1//BIRC5//ITGB2//RHOB//MEF2C//MYD88//PAX3//PRKCD//CTNNBL1//S100A8//BNIP2//TLR2//UBE2D3//TNIP2//CASP8//MIEN1//CASP10//BECN1//TNFRSF25//SQSTM1//ARHGEF6//SLK//PML//GABARAP//BLOC1S2//SORT1//MSH6//STK24//ACIN1//TNFRSF10C//DDX42//SERBP1//ANP32E//CASP1//AK…
GO:0046847	filopodium assembly	Biological process	9	61	731	18866	3.80781	0.000534337	0.0159826	3.27218	0.0123119	PRKCD//CAPZB//ARAP1//DPYSL3//FNBP1L//SRF//MIEN1//SPATA13//SRGAP2
GO:0051865	protein autoubiquitination	Biological process	10	74	731	18866	3.48763	0.000547794	0.0163159	3.26138	0.0136799	TAF1//STUB1//RNF13//DDB2//TRIM58//MDM2//UBE2D2//UBE2D3//UBE3A//RNF122
GO:0031399	regulation of protein modification process	Biological process	102	1917	731	18866	1.37322	0.000556942	0.0165187	3.25419	0.139535	CCNL2//CCND3//CDC6//LAMTOR2//BRAF//MAPK14//DUSP6//MAP2K3//MADD//CD81//DUSP3//RGS3//NSD1//PML//STAT2//PID1//KIRREL2//ZBED3//CSNK1D//DVL2//AKT2//SLCO3A1//APP//PELI2//SQSTM1//TESC//SMYD3//AKT1S1//MAPK8IP3//DBNL//SYK//IL6R//GSK3A//CALM2//SDCBP//CTCF//CHTOP//PAF1//ZBTB7B//DNAJA1//STUB1//MYCBP2//PELI1//UBE3A//MARK2//NCKAP1L//PRKCD//STRADA//MAP4K4//MAPKAP1//RPS6KA4//BAX//CREBL2//HCLS1//NOS1//PFN2//ARNT/…
GO:0048002	antigen processing and presentation of peptide antigen	Biological process	18	194	731	18866	2.3946	0.000563859	0.0166539	3.24883	0.0246238	CANX//PSME3//FCGR1A//NCF2//NCF4//PSMC2//PSMD2//PSMD13//VAMP8//KIF3A//CTSS//AP2A1//AP2A2//AP1B1//DCTN1//DYNC1I1//KLC1//CAPZB
GO:0043161	proteasome-mediated ubiquitin-dependent protein catabolic process	Biological process	31	424	731	18866	1.88694	0.000567577	0.0166703	3.24598	0.0424077	STUB1//OS9//NCCRP1//PSME3//PSMC2//PSMD2//PSMD13//BUB3//AURKB//FBXO9//FBXW4//TLK2//SDCBP//CSNK1D//RNF144B//GBA//GSK3A//MDM2//TAF1//USP5//RNF14//RBCK1//ARMC8//PML//GID8//NSFL1C//PELI1//UBE2D3//RNF122//ZNRF1//UBXN11
GO:0043467	regulation of generation of precursor metabolites and energy	Biological process	16	162	731	18866	2.54899	0.000569136	0.0166703	3.24478	0.0218878	AK4//COX7A2L//PPP1CB//TREX1//NUP62//NUP85//NUP155//PASK//GSK3A//AKT2//APP//ARNT//SLC4A4//KHK//RHOA//PRELID1
GO:0006511	ubiquitin-dependent protein catabolic process	Biological process	42	637	731	18866	1.70166	0.00058004	0.0169194	3.23654	0.0574555	STUB1//OS9//NCCRP1//PSME3//PSMC2//PSMD2//PSMD13//BUB3//AURKB//FBXO9//FBXW4//TLK2//SDCBP//CSNK1D//RNF144B//GBA//GSK3A//MDM2//TAF1//USP5//RNF14//RBCK1//ARMC8//PML//GID8//NSFL1C//PELI1//UBE2D3//RNF122//ZNRF1//UBXN11//ZRANB1//UBE3A//ADRM1//RNF13//RNF166//TRIM58//TRPC4AP//UBE2D2//UBE2I//USP11//SQSTM1
GO:0090066	regulation of anatomical structure size	Biological process	36	520	731	18866	1.78674	0.000587855	0.0170768	3.23073	0.0492476	ADRA1A//RHOA//SOD2//SLC12A4//LAMTOR4//SLC8A1//OLFM1//ARHGAP4//PTPRS//ELN//DBNL//HCLS1//PFN2//PRKCD//CDC42EP3//GRB2//HCK//NCKAP1L//ACTR3//ARFIP2//GCH1//NOS1//CYFIP1//MACF1//SHTN1//SRF//AKT1S1//HRH2//ULK2//IST1//LRP1//SEMA5B//SEMA4A//SVIL//CAPZB//DOCK4
GO:0010638	positive regulation of organelle organization	Biological process	42	638	731	18866	1.69899	0.00059856	0.017253	3.22289	0.0574555	ZDHHC6//CDC42EP3//GRB2//HCK//NCKAP1L//RHOA//PFN2//CHTOP//PAF1//ZBTB7B//DCTN1//AKT2//PML//CCT3//AURKB//RPS6KA4//ACTR3//ARFIP2//NOS1//SAXO1//NUP62//NSFL1C//RHOC//DNM1L//BAX//BMF//SETDB1//YWHAE//YWHAZ//CASP8//GSK3A//CALCOCO2//BECN1//SDCBP//UBE2D3//NPEPPS//HNRNPA2B1//ERCC1//GBA//HCLS1//CYFIP1//PIP4K2C
GO:0097435	supramolecular fiber organization	Biological process	46	718	731	18866	1.65347	0.000598806	0.017253	3.22271	0.0629275	RHOA//RHOB//RHOC//RAC3//TPM3//TPM4//ARHGEF2//TUBGCP2//CSNK1D//APC//SVIL//ARAP1//DIAPH1//HCLS1//LOXL1//P4HA1//ELN//DBNL//PFN2//PRKCD//CDC42EP3//GRB2//HCK//NCKAP1L//TPPP//KPNB1//TUBB4A//DYRK1A//DCTN1//CCDC88B//CRIPT//SLK//ACTR3//ARFIP2//SRF//KRT8//LTBP3//CAPZB//DPYSL3//GAS2L1//MEF2C//SHTN1//NEBL//APP//MDM2//CYFIP1
GO:0097300	programmed necrotic cell death	Biological process	8	50	731	18866	4.12936	0.000620789	0.0178136	3.20706	0.0109439	CASP8//RBCK1//PELI1//YBX3//ARHGEF2//DNM1L//BAX//ALKBH7
GO:0007039	protein catabolic process in the vacuole	Biological process	5	19	731	18866	6.79171	0.000636733	0.0179972	3.19604	0.00683995	CD81//TMEM199//PSAP//GBA//LRP1
GO:0032930	positive regulation of superoxide anion generation	Biological process	5	19	731	18866	6.79171	0.000636733	0.0179972	3.19604	0.00683995	ITGAM//ITGB2//PRKCD//CLEC7A//SYK
GO:0071800	podosome assembly	Biological process	5	19	731	18866	6.79171	0.000636733	0.0179972	3.19604	0.00683995	HCK//KIF9//ARHGEF2//RHOA//DBNL
GO:0045595	regulation of cell differentiation	Biological process	103	1947	731	18866	1.36532	0.000637384	0.0179972	3.1956	0.140903	ELL3//OLFM1//SDCBP//MAPK14//GSK3A//CNR1//AP2A1//DPYSL3//MARK2//PTK7//LRRC7//CREB3L2//SCARF1//GFI1//LRP1//MDM2//PTPRS//RAC3//ARHGAP4//HCLS1//TESC//SHOX2//LTBP3//NCKAP1L//ZBTB7B//TCF7L2//NFAM1//TLR9//SYK//BTK//PRELID1//CR1//DROSHA//PRMT5//SRF//ALOX5//SORT1//CREBL2//MAFG//CD86//ZEB2//CSF3R//PAF1//ARNT//CASP8//AGO4//MEF2C//TNRC6C//ACIN1//APP//EIF4ENIF1//RHOA//TCF12//TIMP2//GDPD5//ARHGEF2//PRKACA//CLI…
GO:0031331	positive regulation of cellular catabolic process	Biological process	29	390	731	18866	1.91909	0.000646345	0.0181523	3.18954	0.0396717	TRIM22//DAPK1//GSK3A//MEFV//CPT1A//AKT2//STUB1//CSNK1D//RNF144B//GBA//MDM2//TAF1//USP5//RNF14//APP//ARNT//SLC4A4//TNRC6C//CNOT8//GIGYF2//ULK2//CALCOCO2//PSMC2//ENDOG//BAX//CD81//LRP1//PRKCD//PIP4K2C
GO:0009725	response to hormone	Biological process	55	905	731	18866	1.56847	0.000648019	0.0181523	3.18841	0.0752394	EIF4EBP2//AKT2//GRB2//GSK3A//APC//ATP6V0A1//ZNF106//ATP6V0E1//NR3C1//CALCOCO1//DDX17//SAFB//ARID1A//RHOA//UBE3A//RNF14//TGFBR3//ABHD2//TLR2//SLC27A1//KHK//MAX//ZBTB7B//SORT1//CYFIP1//RAB8A//ROBO2//ACSL1//STAT2//STAT5A//STAT6//BSG//GBA//PID1//CCND3//PRKCD//MDM2//RBBP4//SMARCA4//NSMF//MEF2C//PRKACA//NR4A2//PRKAR1B//GNG2//SMYD3//GAS2L1//CTSS//CDC6//ADRA1A//TXN2//HCLS1//NOS1//SRF//TIMP2
GO:0046700	heterocycle catabolic process	Biological process	40	602	731	18866	1.71485	0.000670483	0.0187073	3.17361	0.0547196	SMG1//PNRC2//RPS5//RPS20//CNOT11//CNOT8//ENDOG//TREX1//EXOSC4//KPNB1//RNASET2//PABPC4//AGO4//KYNU//HMOX2//GSK3A//NUDT3//DROSHA//NUDT9//ENTPD1//ENTPD6//PSME3//ELAVL1//SERBP1//PRKCD//PSMC2//PSMD2//PSMD13//CACNG7//YWHAZ//HBS1L//OGG1//YBX1//TNRC6C//GIGYF2//MAPK14//HNRNPC//MYD88//YBX3//BAX
GO:0008361	regulation of cell size	Biological process	17	181	731	18866	2.424	0.000691541	0.0191435	3.16018	0.0232558	SLC12A4//OLFM1//ARHGAP4//PTPRS//CYFIP1//MACF1//DBNL//SHTN1//SRF//RHOA//AKT1S1//ULK2//IST1//LRP1//SEMA5B//SEMA4A//LAMTOR4
GO:0010950	positive regulation of endopeptidase activity	Biological process	17	181	731	18866	2.424	0.000691541	0.0191435	3.16018	0.0232558	DAP//NLRP1//PML//BAX//S100A8//CASP8//CASP10//DAPK1//RHOA//CLEC7A//SYK//CASP1//CR1//MEFV//PSME3//ADRM1//PRELID1
GO:0019941	modification-dependent protein catabolic process	Biological process	42	643	731	18866	1.68578	0.00069927	0.0192818	3.15535	0.0574555	STUB1//OS9//ADRM1//RNF13//RNF166//RNF144B//TRIM58//TRPC4AP//MDM2//PSMC2//PSMD13//FBXW4//TAF1//UBE2D2//UBE2D3//UBE2I//UBE3A//USP5//USP11//SQSTM1//BUB3//AURKB//RNF14//NCCRP1//PSME3//PSMD2//FBXO9//TLK2//SDCBP//CSNK1D//GBA//GSK3A//RBCK1//ARMC8//PML//GID8//NSFL1C//PELI1//RNF122//ZNRF1//UBXN11//ZRANB1
GO:0022402	cell cycle process	Biological process	79	1422	731	18866	1.4338	0.000726814	0.0199202	3.13858	0.108071	BUB3//ZNF324//MAX//PPP3CA//CDC6//GFI1//TUBB4A//CSNK1D//DCTN1//ODF2//PPP1CB//PRKACA//TPD52L1//YWHAE//NSFL1C//ARHGEF2//RAB35//APC//RHOB//RHOC//ERCC1//MSH6//MDM2//PML//CNOT11//BAX//CNOT8//GAS2L1//LAMTOR2//LAMTOR4//PPM1A//TCF7L2//STRADA//NTMT1//AURKB//POGZ//KPNB1//NUP62//CHMP2A//BECN1//REEP4//PRMT5//NABP1//INTS3//MAD2L1BP//CNTROB//PSMD13//AGO4//PSMC3IP//KIF3A//CTDP1//APP//PSME3//PSMC2//PSMD2//ACTR3//…
GO:0002237	response to molecule of bacterial origin	Biological process	27	356	731	18866	1.95738	0.000728064	0.0199202	3.13783	0.0369357	MAPK14//HCK//TLR2//LILRA2//IRAK3//IRF5//CNR1//CSF2RB//GCH1//GGT1//LOXL1//NOS1//PELI1//S100A8//CASP8//TNFRSF11A//GFI1//RHOA//MEF2C//MYD88//NFKBIB//PAF1//TNIP2//CASP1//CD86//CD68//TLR9
GO:0090316	positive regulation of intracellular protein transport	Biological process	17	182	731	18866	2.41068	0.000735999	0.0200595	3.13312	0.0232558	MAPK14//HCLS1//PRKCD//MDM2//PPM1A//PRKACA//TCF7L2//YWHAE//CD81//AKT2//ITGAM//ITGB2//YWHAZ//CASP8//GSK3A//UBE2D3//NPEPPS
GO:0051049	regulation of transport	Biological process	97	1821	731	18866	1.37475	0.000741676	0.0201365	3.12979	0.132695	NOS1//P2RX4//SLC8A1//SDCBP//SYK//CD63//S100A8//RIC1//PML//AKT2//BRAF//LRP1//CALM2//PRKACA//CNR1//RAB8A//RAB3D//PACSIN2//RAB5B//CD22//ACSL4//GLUD1//TCF7L2//APOC1//TESC//CLIC1//KCNH3//HVCN1//STXBP6//NADK//NUP62//MAPK14//HCLS1//PRKCD//LYPLA1//STXBP2//ITGAM//ITGB2//MCTP1//PPP3CA//GSK3A//PID1//CREBL2//MX2//RBM4//MDM2//PPM1A//YWHAE//MEF2C//AP2A1//TLR9//TLR2//DNM1L//HCK//IL15RA//CLEC7A//CPT1A//ALOX5//IT…
GO:0051094	positive regulation of developmental process	Biological process	81	1467	731	18866	1.42501	0.000745684	0.0201678	3.12745	0.110807	ZDHHC6//OLFM1//SDCBP//MAPK14//IRAK3//CNR1//AP2A1//DPYSL3//MARK2//PTK7//LRRC7//CREB3L2//SCARF1//FBN2//ALOX5//MEF2C//SLC8A1//HCLS1//TESC//TPPP//ROBO2//NCKAP1L//ZBTB7B//TCF7L2//SYK//BTK//SRF//CREBL2//CD86//ZEB2//ARNT//CASP8//ACIN1//RHOA//TCF12//TIMP2//GDPD5//ARHGEF2//CLIC1//GNAS//IL6R//TMIGD2//HYAL1//ITGB2//RHOB//CYFIP1//MACF1//DBNL//SHTN1//YBX3//STAT6//IST1//LRP1//PRMT5//TLR2//SHOX2//ELL3//PLXND1//…
GO:0071900	regulation of protein serine/threonine kinase activity	Biological process	36	527	731	18866	1.76301	0.00074894	0.0201785	3.12555	0.0492476	CCNL2//CCND3//CDC6//LAMTOR2//BRAF//MAPK14//DUSP6//MAP2K3//MADD//CD81//DUSP3//RGS3//MAPK8IP3//DBNL//SYK//TPD52L1//IRAK3//STK38//NUP62//GBA//PRKCD//DVL2//TLR9//TNFRSF11A//ZEB2//HIPK3//DNAJA1//APC//SLC8A1//ACSL1//SLC27A1//RHOA//CALM2//STRADA//RASIP1//PRKAR1B
GO:0048666	neuron development	Biological process	66	1143	731	18866	1.49025	0.000755035	0.0202654	3.12203	0.0902873	APP//RAB8A//SHTN1//CHL1//KIF3A//NFASC//CYFIP1//GRB2//SEMA5B//ROBO2//SEMA4A//BSG//CNR1//YWHAZ//GSK3A//AP2A1//DPYSL3//MARK2//PTK7//LRRC7//CREB3L2//SCARF1//GFI1//LRP1//MDM2//PTPRS//RAC3//C12ORF57//ZEB2//MYCBP2//NR4A2//OLFM1//ARHGAP4//MAPK8IP3//RAB35//BLOC1S2//SRF//GDPD5//MACF1//DBNL//MEF2C//ULK2//IST1//STK24//EPB41L3//SRGAP2//NCKAP1L//RHOA//PLXNB1//MAP4K4//NSMF//ARHGDIA//PLXND1//SHOX2//PPP3CA//LRTOM…
GO:0030036	actin cytoskeleton organization	Biological process	45	707	731	18866	1.64269	0.000783161	0.0209009	3.10615	0.0615595	RHOA//RHOB//RHOC//RAC3//TPM3//TPM4//ARHGEF2//SVIL//ARAP1//DIAPH1//HCLS1//ELN//DBNL//PFN2//PRKCD//CDC42EP3//GRB2//HCK//NCKAP1L//EPB41L2//EPB41L3//MAPKAP1//ATP2C1//PTK7//LRP1//BST2//ACTR3//ARFIP2//SRF//KRT8//CAPZB//DPYSL3//GAS2L1//MEF2C//SHTN1//NEBL//FRMPD4//ARHGDIA//ARHGDIB//CYFIP1//PACSIN2//MRAS//EHBP1L1//SDCBP//IQSEC1
GO:2000026	regulation of multicellular organismal development	Biological process	115	2231	731	18866	1.33033	0.000785906	0.0209009	3.10463	0.157319	ELL3//OLFM1//SDCBP//IRAK3//GSK3A//CNR1//AP2A1//DPYSL3//MARK2//PTK7//LRRC7//CREB3L2//SCARF1//GFI1//LRP1//MDM2//PTPRS//RAC3//ALOX5//PML//SEMA4A//IFT122//FBN2//MEF2C//SLC8A1//LTBP3//ARHGAP4//HCLS1//TESC//JAM2//TPPP//SHOX2//BAX//ROBO2//NCKAP1L//ZBTB7B//TCF7L2//NFAM1//TLR9//SYK//BTK//PRELID1//CR1//DROSHA//MAFG//CD86//CSF3R//PAF1//MAPK14//ARNT//CASP8//AGO4//TNRC6C//ACIN1//APP//EIF4ENIF1//RHOA//TCF12//T…
GO:0035567	non-canonical Wnt signaling pathway	Biological process	15	151	731	18866	2.56376	0.000787597	0.0209009	3.1037	0.0205198	AGO4//GNG2//PPP3CA//TNRC6C//TCF7L2//PSME3//AP2A1//AP2A2//DVL2//RHOA//PSMC2//PSMD2//PSMD13//PTK7//CSNK1D
GO:0060546	negative regulation of necroptotic process	Biological process	5	20	731	18866	6.45212	0.000822105	0.0216539	3.08507	0.00683995	RBCK1//PELI1//CASP8//YBX3//ARHGEF2
GO:0062099	negative regulation of programmed necrotic cell death	Biological process	5	20	731	18866	6.45212	0.000822105	0.0216539	3.08507	0.00683995	RBCK1//PELI1//CASP8//YBX3//ARHGEF2
GO:0010647	positive regulation of cell communication	Biological process	99	1872	731	18866	1.36487	0.000828051	0.0216772	3.08194	0.135431	LAMTOR2//BRAF//MAPK14//DUSP6//MAP2K3//MADD//CD81//MAPK8IP3//DBNL//SYK//IL6R//SDCBP//HCLS1//PLXNB1//UBE3A//BECN1//MACF1//ZRANB1//SMARCA4//TLR2//ZEB2//TGFBR3//ARNT//LAMTOR4//MAP4K4//ACSL4//GLUD1//TCF7L2//ADRA1A//P2RX4//TLR9//PELI1//STARD10//ROBO2//LRP1//NADK//PARP9//TRIM22//RBCK1//NUP62//ATP2C1//RHOA//RHOC//MYD88//PPM1A//PELI2//BST2//UBE2I//TNIP2//CASP1//CASP8//CASP10//TPD52L1//PSAP//TIMP2//DVL2//T…
GO:0061564	axon development	Biological process	36	530	731	18866	1.75303	0.000829132	0.0216772	3.08138	0.0492476	APP//RAB8A//SHTN1//CHL1//KIF3A//NFASC//CYFIP1//GRB2//SEMA5B//ROBO2//SEMA4A//BSG//CNR1//C12ORF57//ZEB2//MYCBP2//NR4A2//OLFM1//ARHGAP4//PTPRS//MAPK8IP3//MACF1//DBNL//SRF//ULK2//IST1//STK24//SCARF1//LRP1//MARK2//RHOA//ARHGDIA//PLXND1//PLXNB1//SHOX2//ZSWIM8
GO:0006611	protein export from nucleus	Biological process	17	184	731	18866	2.38448	0.000832288	0.0216794	3.07973	0.0232558	SMG1//NUP62//CHTOP//HNRNPA2B1//NUP85//THOC7//FIP1L1//FYTTD1//SRSF11//NUP155//ZC3H11A//MDM2//PPM1A//PRKACA//TCF7L2//YWHAE//STRADA
GO:0008219	cell death	Biological process	117	2281	731	18866	1.3238	0.00084297	0.0218769	3.07419	0.160055	BAX//DNM1L//SOD2//BMF//BTK//AURKB//ENDOG//KPNB1//HIPK3//PSME3//RTN3//CHEK1//TRIM69//MAPK14//ADRA1A//DAP//DAPK1//NLRP1//EPB41L3//RNF144B//PRELID1//NR3C1//BIRC5//ITGB2//RHOB//MEF2C//MYD88//PAX3//PRKCD//CTNNBL1//S100A8//BNIP2//TLR2//UBE2D3//TNIP2//CASP8//MIEN1//CASP10//BECN1//TNFRSF25//SQSTM1//ARHGEF6//SLK//PML//GABARAP//BLOC1S2//SORT1//MSH6//STK24//HBA2//APC//LRP1//ACIN1//TNFRSF10C//DDX42//SERBP1//…
GO:0009896	positive regulation of catabolic process	Biological process	32	454	731	18866	1.8191	0.000864403	0.022351	3.06328	0.0437756	TRIM22//DAPK1//GSK3A//MEFV//CPT1A//AKT2//STUB1//CSNK1D//RNF144B//GBA//MDM2//TAF1//USP5//RNF14//GGA3//TIPARP//APC//APP//ARNT//SLC4A4//TNRC6C//CNOT8//GIGYF2//ULK2//CALCOCO2//PSMC2//ENDOG//BAX//CD81//LRP1//PRKCD//PIP4K2C
GO:0080134	regulation of response to stress	Biological process	84	1541	731	18866	1.40682	0.000873595	0.0225062	3.05869	0.114911	BTK//MATR3//LILRA2//PSME3//PRKACA//PRKCD//PSMC2//PSMD2//PSMD13//SYK//PARP9//FCN1//HCK//CD81//CNR1//MAPK8IP3//DBNL//CHEK1//PPP4R2//PPP4C//VKORC1//DVL2//TLR9//TNFRSF11A//ZEB2//HIPK3//DNAJA1//DYRK1A//MDM2//IRAK3//CR1//MAP4K4//DUSP3//APP//SDCBP//TPD52L1//STK24//SCARF1//PTPRS//LRP1//TREX1//NLRP1//ALOX5//GGT1//DROSHA//MYD88//CASP1//GBA//MEFV//TNIP1//S100A8//TLR2//IFNGR2//RNF13//CLEC7A//MAPK14//NUP62//Y…
GO:0071704	organic substance metabolic process	Biological process	510	12140	731	18866	1.08421	0.000923067	0.0236277	3.03477	0.697674	ACSL1//ACSL6//ACAA1//CCNL2//CCND3//CDC6//GFI1//TXN2//N4BP2L2//CTCF//ZNF25//SIN3B//CBX5//CBX7//DNAJB5//NR3C1//HCLS1//HNRNPA2B1//MAX//MDM2//MEF2C//MNT//NFIX//YBX1//NR4A2//PAX5//ZBTB7B//PAF1//PPM1A//SALL4//ZNF529//SALL2//NSD1//SMARCA4//STAT6//SUPT4H1//TAF1//TCF7L2//UBE2D3//UBE2I//CNBP//ZNF124//NRIP1//ARID1A//PARP9//KDM2B//YBX3//SQSTM1//AURKB//ZEB2//PSME3//CSF2RA//CSF2RB//DUSP6//SRPK3//GRB2//LAMTOR2/…
GO:0043407	negative regulation of MAP kinase activity	Biological process	10	79	731	18866	3.2669	0.000923821	0.0236277	3.03441	0.0136799	DUSP3//DUSP6//RGS3//HIPK3//DNAJA1//IRAK3//STK38//NUP62//GBA//PRKCD
GO:0023056	positive regulation of signaling	Biological process	99	1879	731	18866	1.35979	0.00093602	0.0237967	3.02871	0.135431	LAMTOR2//BRAF//MAPK14//DUSP6//MAP2K3//MADD//CD81//ARAP1//MAPK8IP3//DBNL//SYK//IL6R//SDCBP//HCLS1//PLXNB1//UBE3A//BECN1//MACF1//ZRANB1//SMARCA4//TLR2//ZEB2//TGFBR3//ARNT//LAMTOR4//MAP4K4//ACSL4//GLUD1//TCF7L2//ADRA1A//P2RX4//TLR9//PELI1//STARD10//ROBO2//LRP1//NADK//PARP9//TRIM22//RBCK1//NUP62//ATP2C1//RHOA//RHOC//MYD88//PPM1A//PELI2//BST2//UBE2I//TNIP2//CASP1//CASP8//CASP10//TPD52L1//PSAP//TIMP2//…
GO:0043488	regulation of mRNA stability	Biological process	17	186	731	18866	2.35884	0.000939131	0.0237967	3.02727	0.0232558	ELAVL1//YBX1//GIGYF2//MAPK14//HNRNPC//MYD88//YBX3//PSME3//SERBP1//EXOSC4//PRKCD//PSMC2//PSMD2//PSMD13//CACNG7//YWHAZ//PABPC4
GO:0002684	positive regulation of immune system process	Biological process	64	1110	731	18866	1.48806	0.00094054	0.0237967	3.02662	0.0875513	BTK//FCN1//MATR3//LILRA2//PSME3//PRKACA//PRKCD//PSMC2//PSMD2//PSMD13//SYK//TREX1//CR1//TLR9//IL6R//HCK//CD81//CNR1//MAPK14//IRAK3//HCLS1//TESC//NCKAP1L//MEF2C//PELI1//TMIGD2//GRB2//CD86//ACTR3//FCGR1A//CYFIP1//CCDC88B//TNIP2//STXBP2//ITGAM//ITGB2//ZBTB7B//ARNT//CASP8//ACIN1//GNAS//RHOA//STAT6//SPG21//BTN3A3//RBCK1//MOG//THEMIS2//NFAM1//PAX5//CD22//DUSP3//DGKZ//CLEC7A//PARP9//TRIM58//DNM1L//TRIM15…
GO:0051603	proteolysis involved in cellular protein catabolic process	Biological process	46	734	731	18866	1.61743	0.000947996	0.0238193	3.02319	0.0629275	STUB1//OS9//ADRM1//RNF13//RNF166//RNF144B//TRIM58//TRPC4AP//MDM2//PSMC2//PSMD13//FBXW4//TAF1//UBE2D2//UBE2D3//UBE2I//UBE3A//USP5//USP11//SQSTM1//BUB3//AURKB//RNF14//NCCRP1//PSME3//PSMD2//FBXO9//TLK2//SDCBP//CSNK1D//GBA//GSK3A//RBCK1//ARMC8//PML//GID8//NSFL1C//PELI1//RNF122//ZNRF1//UBXN11//PRKACA//ZRANB1//HM13//CTSS//CASP8
GO:0032870	cellular response to hormone stimulus	Biological process	41	633	731	18866	1.67164	0.000948184	0.0238193	3.02311	0.0560876	EIF4EBP2//AKT2//GRB2//GSK3A//APC//ATP6V0A1//ZNF106//ATP6V0E1//NR3C1//CALCOCO1//DDX17//SAFB//ARID1A//RHOA//UBE3A//RNF14//CYFIP1//RAB8A//ACSL1//SLC27A1//ABHD2//PID1//CCND3//PRKCD//ZBTB7B//STAT5A//STAT6//SMARCA4//NSMF//MEF2C//PRKACA//MAX//MDM2//NR4A2//PRKAR1B//GNG2//SMYD3//GAS2L1//CTSS//CDC6//ROBO2
GO:0048588	developmental cell growth	Biological process	20	237	731	18866	2.17793	0.000955684	0.0239226	3.01969	0.0273598	OLFM1//ARHGAP4//PTPRS//CYFIP1//MACF1//DBNL//SHTN1//SRF//ZEB2//APP//ULK2//IST1//SEMA5B//LRP1//SEMA4A//ADRA1A//GSK3A//CTDP1//LLPH//CACNG7
GO:0043632	modification-dependent macromolecule catabolic process	Biological process	42	654	731	18866	1.65743	0.000975317	0.0243278	3.01085	0.0574555	STUB1//OS9//ADRM1//RNF13//RNF166//RNF144B//TRIM58//TRPC4AP//MDM2//PSMC2//PSMD13//FBXW4//TAF1//UBE2D2//UBE2D3//UBE2I//UBE3A//USP5//USP11//SQSTM1//BUB3//AURKB//RNF14//NCCRP1//PSME3//PSMD2//FBXO9//TLK2//SDCBP//CSNK1D//GBA//GSK3A//RBCK1//ARMC8//PML//GID8//NSFL1C//PELI1//RNF122//ZNRF1//UBXN11//ZRANB1
GO:0051168	nuclear export	Biological process	18	204	731	18866	2.27722	0.00101458	0.0251938	2.99371	0.0246238	NUP62//CHTOP//THOC7//SRSF11//NUP155//ZC3H11A//SMG1//HNRNPA2B1//NUP85//FIP1L1//FYTTD1//STRADA//MDM2//PPM1A//PRKACA//TCF7L2//YWHAE//EIF4ENIF1
GO:0048678	response to axon injury	Biological process	10	80	731	18866	3.22606	0.00101989	0.0251938	2.99145	0.0136799	MAPK8IP3//STK24//SCARF1//PTPRS//LRP1//DPYSL3//TXN2//MAX//P2RX4//BAX
GO:0060255	regulation of macromolecule metabolic process	Biological process	312	7012	731	18866	1.14835	0.00102074	0.0251938	2.99108	0.426813	CCNL2//CCND3//CDC6//GFI1//N4BP2L2//CTCF//ZNF25//SIN3B//CBX5//CBX7//DNAJB5//NR3C1//HCLS1//HNRNPA2B1//MAX//MDM2//MEF2C//MNT//NFIX//YBX1//NR4A2//PAX5//ZBTB7B//PAF1//PPM1A//SALL4//ZNF529//SALL2//NSD1//SMARCA4//STAT6//SUPT4H1//TAF1//TCF7L2//UBE2D3//UBE2I//CNBP//ZNF124//NRIP1//ARID1A//PARP9//KDM2B//YBX3//SQSTM1//AURKB//ZEB2//SMG1//PNRC2//RPS5//RPS20//LAMTOR2//BRAF//MAPK14//DUSP6//MAP2K3//MADD//CD81//DU…
GO:0046827	positive regulation of protein export from nucleus	Biological process	5	21	731	18866	6.14488	0.00104489	0.0256511	2.98093	0.00683995	MDM2//PPM1A//PRKACA//TCF7L2//YWHAE
GO:0046031	ADP metabolic process	Biological process	13	124	731	18866	2.70573	0.00104936	0.0256511	2.97907	0.0177839	HK3//OGDH//TREX1//NUP62//NUP85//NUP155//AK2//AK4//APP//ARNT//SLC4A4//NUDT9//PFKP
GO:0031345	negative regulation of cell projection organization	Biological process	17	188	731	18866	2.33375	0.00105744	0.0256511	2.97574	0.0232558	DPYSL3//GFI1//LRP1//MDM2//PTPRS//ARHGAP4//ULK2//SEMA5B//SEMA4A//RHOA//ARHGDIA//PPP3CA//PRKCD//CAPZB//UBE3A//PFN2//GSK3A
GO:0043123	positive regulation of I-kappaB kinase/NF-kappaB signaling	Biological process	17	188	731	18866	2.33375	0.00105744	0.0256511	2.97574	0.0232558	TRIM22//RBCK1//NUP62//ATP2C1//RHOA//RHOC//MYD88//TLR9//PPM1A//PELI2//PELI1//BST2//UBE2I//TNIP2//CASP1//CASP8//CASP10
GO:0071478	cellular response to radiation	Biological process	17	188	731	18866	2.33375	0.00105744	0.0256511	2.97574	0.0232558	CHEK1//BAX//TAF1//RHNO1//BMF//AURKB//DDB2//ERCC1//MAPK14//GRB2//SWI5//RHOB//TLK2//TREX1//MDM2//AKT2//HYAL1
GO:0031334	positive regulation of protein-containing complex assembly	Biological process	21	257	731	18866	2.10886	0.00108854	0.0263151	2.96316	0.0287278	DDB2//ERCC1//CDC42EP3//GRB2//HCK//NCKAP1L//RHOA//PFN2//DCTN1//TPPP//RASIP1//ACTR3//ARFIP2//PSMC2//STUB1//CYFIP1//RHOC//BAX//CLEC7A//SYK//BMF
GO:0009967	positive regulation of signal transduction	Biological process	90	1687	731	18866	1.37686	0.00111062	0.0267572	2.95443	0.123119	LAMTOR2//BRAF//MAPK14//DUSP6//MAP2K3//MADD//CD81//MAPK8IP3//DBNL//SYK//IL6R//SDCBP//HCLS1//PLXNB1//UBE3A//BECN1//MACF1//ZRANB1//SMARCA4//TLR2//ZEB2//TGFBR3//ARNT//LAMTOR4//MAP4K4//TLR9//PELI1//STARD10//ROBO2//PARP9//TRIM22//RBCK1//NUP62//ATP2C1//RHOA//RHOC//MYD88//PPM1A//PELI2//BST2//UBE2I//TNIP2//CASP1//CASP8//CASP10//TPD52L1//ADRA1A//PSAP//TIMP2//DVL2//TNFRSF11A//ARAP1//MFNG//SHOX2//APP//GRB2//…
GO:0051726	regulation of cell cycle	Biological process	69	1227	731	18866	1.45133	0.00115616	0.0277597	2.93698	0.0943912	CDC6//CHEK1//MAPK14//RHNO1//CCNL2//CCND3//MDM2//PML//CNOT11//BAX//CNOT8//GAS2L1//LAMTOR2//APC//LAMTOR4//PPM1A//TCF7L2//STRADA//PRMT5//NABP1//INTS3//MAD2L1BP//BUB3//AURKB//SDCBP//TUBB4A//CSNK1D//DCTN1//ODF2//PRKACA//YWHAE//CHMP2A//APP//PSME3//PSMC2//PSMD2//PSMD13//GIGYF2//CALM2//BECN1//RHOA//SVIL//RHOB//RPS6KA2//SIPA1//SRPK2//GDPD5//CCPG1//AURKAIP1//NUP62//TIMP2//DUSP3//NSFL1C//CBX5//MAX//RBBP4//C…
GO:0032655	regulation of interleukin-12 production	Biological process	8	55	731	18866	3.75396	0.00118795	0.0284262	2.9252	0.0109439	IRAK3//MEFV//MAPK14//IRF5//TLR9//CLEC7A//SYK//TLR2
GO:0048096	chromatin-mediated maintenance of transcription	Biological process	4	13	731	18866	7.94107	0.00120796	0.0288075	2.91795	0.00547196	CHEK1//ARID1A//ZMIZ2//ELOF1
GO:0010498	proteasomal protein catabolic process	Biological process	33	483	731	18866	1.76331	0.0012197	0.028908	2.91375	0.0451436	STUB1//OS9//NCCRP1//PSME3//PSMC2//PSMD2//PSMD13//BUB3//AURKB//FBXO9//FBXW4//TLK2//SDCBP//CSNK1D//RNF144B//GBA//GSK3A//MDM2//TAF1//USP5//RNF14//RBCK1//ARMC8//PML//GID8//NSFL1C//PELI1//UBE2D3//RNF122//ZNRF1//UBXN11//PRKACA//HM13
GO:0045859	regulation of protein kinase activity	Biological process	49	805	731	18866	1.57095	0.00122037	0.028908	2.91351	0.0670315	CCNL2//CCND3//CDC6//LAMTOR2//BRAF//MAPK14//DUSP6//MAP2K3//MADD//CD81//DUSP3//RGS3//TESC//SMYD3//AKT1S1//APP//MAPK8IP3//DBNL//SYK//IL6R//MARK2//NCKAP1L//PRKCD//STRADA//MAP4K4//MAPKAP1//PRKACA//PRKAR1B//TPD52L1//IRAK3//STK38//NUP62//GBA//DVL2//TLR9//TNFRSF11A//ZEB2//HIPK3//DNAJA1//APC//FCGR1A//SLC8A1//ACSL1//SLC27A1//RHOA//CALM2//ADRA1A//CD86//RASIP1
GO:1903008	organelle disassembly	Biological process	12	111	731	18866	2.79011	0.00123571	0.0291735	2.90808	0.0164159	GABARAP//MARK2//GABARAPL1//BECN1//SQSTM1//ATG12//MTIF2//KLC1//DNM1L//GSK3A//GBA//KIF9
GO:0009987	cellular process	Biological process	711	17917	731	18866	1.02416	0.00127337	0.0299624	2.89504	0.97264	SLC25A36//MGME1//RPS5//ACSL1//ACSL6//ACAA1//GABARAP//GABARAPL1//TMEM41B//NSFL1C//VMP1//BECN1//ATG12//BUB3//CDC6//CHEK1//MAPK14//RHNO1//CCNL2//CCND3//ZNF324//MAX//PPP3CA//GFI1//TUBB4A//CSNK1D//DCTN1//ODF2//PPP1CB//PRKACA//TPD52L1//YWHAE//TXN2//N4BP2L2//CTCF//ZNF25//SIN3B//CBX5//CBX7//DNAJB5//NR3C1//HCLS1//HNRNPA2B1//MDM2//MEF2C//MNT//NFIX//YBX1//NR4A2//PAX5//ZBTB7B//PAF1//PPM1A//SALL4//ZNF529//SAL…
GO:0032928	regulation of superoxide anion generation	Biological process	5	22	731	18866	5.86556	0.0013095	0.0307102	2.88289	0.00683995	ITGAM//ITGB2//PRKCD//CLEC7A//SYK
GO:0030516	regulation of axon extension	Biological process	11	97	731	18866	2.92674	0.00131832	0.0308145	2.87998	0.0150479	ARHGAP4//PTPRS//CYFIP1//MACF1//DBNL//SHTN1//SRF//LRP1//SEMA5B//SEMA4A//OLFM1
GO:0052547	regulation of peptidase activity	Biological process	32	466	731	18866	1.77226	0.0013244	0.0308546	2.87798	0.0437756	DAP//NLRP1//PML//BAX//S100A8//CASP8//CASP10//PSME3//ADRM1//PRELID1//CST8//APLP2//APP//SERPINA1//SERPINB6//BST2//TIMP2//SERPINB7//PAPLN//BIRC5//MDM2//YWHAE//DAPK1//RHOA//CLEC7A//SYK//CASP1//CAST//CR1//LRP1//MAPK14//MEFV
GO:1903307	positive regulation of regulated secretory pathway	Biological process	8	56	731	18866	3.68693	0.00133973	0.031109	2.87298	0.0109439	SYK//ITGAM//ITGB2//CNR1//CACNA1D//VAMP8//DNM1L//RAB3D
GO:0032496	response to lipopolysaccharide	Biological process	25	334	731	18866	1.93177	0.0013537	0.0313304	2.86848	0.0341997	MAPK14//HCK//TLR2//LILRA2//GFI1//RHOA//MEF2C//MYD88//NFKBIB//PAF1//TNIP2//CASP1//CD86//CD68//IRAK3//CNR1//CSF2RB//GCH1//GGT1//LOXL1//NOS1//PELI1//S100A8//CASP8//TNFRSF11A
GO:2000112	regulation of cellular macromolecule biosynthetic process	Biological process	188	3991	731	18866	1.21573	0.00146653	0.0338309	2.83371	0.257182	GFI1//CDC6//N4BP2L2//CTCF//ZNF25//SIN3B//CBX5//CBX7//DNAJB5//NR3C1//HCLS1//HNRNPA2B1//MAX//MDM2//MEF2C//MNT//NFIX//YBX1//NR4A2//PAX5//ZBTB7B//PAF1//PPM1A//SALL4//ZNF529//SALL2//NSD1//SMARCA4//STAT6//SUPT4H1//TAF1//TCF7L2//UBE2D3//UBE2I//CNBP//ZNF124//NRIP1//ARID1A//PARP9//KDM2B//YBX3//SQSTM1//CCND3//AURKB//ZEB2//SRF//PPP1CB//TRIM22//PRMT5//PPIE//ZNF689//ZNF467//DVL2//ERC1//ZNF324//ZNF780A//ZFP41/…
GO:0010941	regulation of cell death	Biological process	92	1748	731	18866	1.35834	0.0014791	0.0340097	2.83	0.125855	BTK//AURKB//BAX//DAP//NLRP1//PML//S100A8//CASP8//CASP10//HBA2//APC//LRP1//PRKCD//DDX42//DAPK1//SERBP1//PRELID1//BIRC5//ANP32E//CASP1//AKT1S1//MADD//TNFRSF25//TNFRSF10C//SLK//DNM1L//OLFM1//CNR1//DUSP6//DNAJA1//IRF5//RHOB//CALHM2//CTNNBL1//TOMM22//RPS6KA2//RNF122//ALDH1A2//SQSTM1//BMF//ARHGEF2//ARHGEF6//HIPK3//AGO4//AKT2//ERC1//NUP62//RNF144B//HCK//NCKAP1L//ARHGDIA//MYD88//OGG1//BNIP2//BRAF//YWHAZ/…
GO:0046578	regulation of Ras protein signal transduction	Biological process	17	194	731	18866	2.26157	0.00149112	0.0341747	2.82649	0.0232558	IQSEC1//MAP4K4//DENND1A//MADD//RALGPS1//TIMP2//ARHGDIA//ARHGDIB//CDC42SE2//ARHGEF2//ADRA1A//RASIP1//GRB2//SHOC2//NUP62//MAPKAP1//SQSTM1
GO:0042981	regulation of apoptotic process	Biological process	85	1592	731	18866	1.37797	0.00149663	0.03419	2.82489	0.116279	BTK//AURKB//BAX//DAP//NLRP1//PML//S100A8//CASP8//CASP10//PRKCD//DNM1L//OLFM1//CNR1//DAPK1//DUSP6//APC//DNAJA1//IRF5//RHOB//CALHM2//CTNNBL1//TOMM22//RPS6KA2//RNF122//TNFRSF10C//ALDH1A2//SQSTM1//BMF//ARHGEF2//ARHGEF6//HIPK3//AGO4//AKT2//ERC1//NUP62//RNF144B//PRELID1//HCK//NCKAP1L//BIRC5//ARHGDIA//MYD88//OGG1//BNIP2//BRAF//YWHAZ//MIEN1//BECN1//MAP4K4//MDM2//YWHAE//RHOA//CLEC7A//SYK//CASP1//NSMF//MEF…
GO:0016049	cell growth	Biological process	33	490	731	18866	1.73812	0.00154408	0.0351602	2.81133	0.0451436	EPB41L3//LAMTOR2//HYAL1//RHOA//EXOSC4//S100A8//SDCBP//KDM2B//GNG4//PML//SIPA1//SMARCA4//BST2//OLFM1//ARHGAP4//PTPRS//CYFIP1//MACF1//DBNL//SHTN1//SRF//ZEB2//APP//ULK2//IST1//SEMA5B//LRP1//SEMA4A//ADRA1A//GSK3A//CTDP1//LLPH//CACNG7
GO:0043067	regulation of programmed cell death	Biological process	86	1617	731	18866	1.37262	0.00157078	0.0356531	2.80389	0.117647	BTK//AURKB//BAX//DAP//NLRP1//PML//S100A8//CASP8//CASP10//PRKCD//DDX42//DAPK1//SERBP1//PRELID1//BIRC5//ANP32E//CASP1//AKT1S1//MADD//TNFRSF25//TNFRSF10C//SLK//DNM1L//OLFM1//CNR1//DUSP6//APC//DNAJA1//IRF5//RHOB//CALHM2//CTNNBL1//TOMM22//RPS6KA2//RNF122//ALDH1A2//SQSTM1//BMF//ARHGEF2//ARHGEF6//HIPK3//AGO4//AKT2//ERC1//NUP62//RNF144B//HCK//NCKAP1L//ARHGDIA//MYD88//OGG1//BNIP2//BRAF//YWHAZ//MIEN1//BECN…
GO:0043487	regulation of RNA stability	Biological process	17	195	731	18866	2.24997	0.00157629	0.0356636	2.80236	0.0232558	PSME3//ELAVL1//SERBP1//EXOSC4//PRKCD//PSMC2//PSMD2//PSMD13//CACNG7//YWHAZ//PABPC4//YBX1//GIGYF2//MAPK14//HNRNPC//MYD88//YBX3
GO:0031330	negative regulation of cellular catabolic process	Biological process	21	265	731	18866	2.0452	0.00159453	0.0358547	2.79737	0.0287278	TLK2//ADRA1A//DAP//SMG1//RASIP1//BMF//APOC1//GSK3A//CNR1//SDCBP//ELAVL1//YBX1//TIMP2//MAPK14//HNRNPC//MYD88//YBX3//RIC1//OS9//PML//TAF1
GO:1903829	positive regulation of cellular protein localization	Biological process	25	338	731	18866	1.90891	0.0015949	0.0358547	2.79727	0.0341997	MAPK14//HCLS1//PRKCD//MDM2//PPM1A//PRKACA//TCF7L2//YWHAE//CD81//AKT2//ITGAM//ITGB2//PARP9//YWHAZ//CASP8//LRP1//SQSTM1//GSK3A//UBE2D3//NPEPPS//EPB41L2//NUP62//APC//CCT3//LARP7
GO:0060547	negative regulation of necrotic cell death	Biological process	5	23	731	18866	5.61054	0.00162045	0.0361986	2.79036	0.00683995	RBCK1//PELI1//CASP8//YBX3//ARHGEF2
GO:0070935	3'-UTR-mediated mRNA stabilization	Biological process	5	23	731	18866	5.61054	0.00162045	0.0361986	2.79036	0.00683995	MAPK14//ELAVL1//HNRNPC//MYD88//YBX3
GO:0044089	positive regulation of cellular component biogenesis	Biological process	36	551	731	18866	1.68622	0.00163444	0.0363959	2.78663	0.0492476	DDB2//ERCC1//ACTR3//CDC42EP3//GRB2//HCK//NCKAP1L//RHOA//PFN2//DCTN1//APC//TPPP//RHOC//BAX//CLEC7A//SYK//BMF//RASIP1//ARFIP2//SAXO1//PSMC2//NUP62//ARAP1//DPYSL3//FNBP1L//SRF//MIEN1//MAP4K4//STUB1//SETDB1//CYFIP1//HYAL1//CHMP2A//SDCBP//SEMA4A//PIP4K2C
GO:0070672	response to interleukin-15	Biological process	4	14	731	18866	7.37385	0.00163962	0.0363965	2.78526	0.00547196	GRB2//IL15RA//STAT5A//ACSL4
GO:0052548	regulation of endopeptidase activity	Biological process	30	434	731	18866	1.784	0.00167067	0.0369695	2.77711	0.0410397	DAP//NLRP1//PML//BAX//S100A8//CASP8//CASP10//PSME3//ADRM1//PRELID1//CST8//APLP2//APP//SERPINA1//SERPINB6//BST2//TIMP2//SERPINB7//PAPLN//BIRC5//MDM2//YWHAE//DAPK1//RHOA//CLEC7A//SYK//CASP1//CAST//CR1//MEFV
GO:0061640	cytoskeleton-dependent cytokinesis	Biological process	11	100	731	18866	2.83893	0.00169111	0.0373048	2.77183	0.0150479	RAB35//APC//RHOB//RHOC//ACTR3//RHOA//AURKB//CHMP2A//CNTROB//NUP62//IST1
GO:0032271	regulation of protein polymerization	Biological process	19	231	731	18866	2.12278	0.0017064	0.0374171	2.76792	0.0259918	ELN//DBNL//HCLS1//PFN2//PRKCD//CDC42EP3//GRB2//HCK//NCKAP1L//RHOA//TUBB4A//DYRK1A//DCTN1//TPPP//ACTR3//ARFIP2//SVIL//CAPZB//CYFIP1
GO:0009889	regulation of biosynthetic process	Biological process	202	4342	731	18866	1.20067	0.0017068	0.0374171	2.76782	0.276334	GFI1//CDC6//N4BP2L2//CTCF//ZNF25//SIN3B//CBX5//CBX7//DNAJB5//NR3C1//HCLS1//HNRNPA2B1//MAX//MDM2//MEF2C//MNT//NFIX//YBX1//NR4A2//PAX5//ZBTB7B//PAF1//PPM1A//SALL4//ZNF529//SALL2//NSD1//SMARCA4//STAT6//SUPT4H1//TAF1//TCF7L2//UBE2D3//UBE2I//CNBP//ZNF124//NRIP1//ARID1A//PARP9//KDM2B//YBX3//SQSTM1//CCND3//AURKB//ZEB2//SRF//PPP1CB//TRIM22//PRMT5//PPIE//ZNF689//ZNF467//DVL2//ERC1//ZNF324//ZNF780A//ZFP41/…
GO:0043933	protein-containing complex subunit organization	Biological process	102	1984	731	18866	1.32685	0.00173986	0.0380238	2.75949	0.139535	RPS5//TXNL4A//SRPK3//SRPK2//PRMT5//SWI5//SMARCA4//EIF3C//DNM1L//MX2//DDB2//ERCC1//SMYD3//RBBP4//ARID1A//CELF1//LUC7L//TUBGCP2//CSNK1D//TBCC//APC//ARHGEF2//TGFBR3//COA6//PPM1A//VAMP8//CTCF//PAF1//DIAPH1//HCLS1//ELN//DBNL//PFN2//PRKCD//CDC42EP3//GRB2//HCK//NCKAP1L//RHOA//TUBB4A//DYRK1A//DCTN1//GBA//TPPP//RHOC//BAX//CLEC7A//SYK//BMF//NDUFAF6//RASIP1//ACTR3//ARFIP2//APOC1//PRKACA//AGO4//STXBP6//KLC1/…
GO:0042176	regulation of protein catabolic process	Biological process	28	397	731	18866	1.82025	0.00175528	0.0382423	2.75565	0.0383037	TLK2//SDCBP//STUB1//CSNK1D//RNF144B//GBA//GSK3A//MDM2//TAF1//USP5//RNF14//IRAK3//MYCBP2//BANP//GGA3//TIPARP//APC//TIMP2//PSME3//PRKACA//PSMC2//RIC1//OS9//CD81//LRP1//UBE3A//PML//PSMD2
GO:0006351	transcription, DNA-templated	Biological process	173	3647	731	18866	1.22426	0.00177493	0.0385094	2.75082	0.236662	GFI1//CDC6//N4BP2L2//CTCF//ZNF25//SIN3B//CBX5//CBX7//DNAJB5//NR3C1//HCLS1//HNRNPA2B1//MAX//MDM2//MEF2C//MNT//NFIX//YBX1//NR4A2//PAX5//ZBTB7B//PAF1//PPM1A//SALL4//ZNF529//SALL2//NSD1//SMARCA4//STAT6//SUPT4H1//TAF1//TCF7L2//UBE2D3//UBE2I//CNBP//ZNF124//NRIP1//ARID1A//PARP9//KDM2B//YBX3//SQSTM1//CCND3//AURKB//ZEB2//SRF//PRMT5//TTF1//ELL3//TRIM22//PPIE//ZNF689//ZNF467//DVL2//ERC1//ZNF324//ZNF780A//ZF…
GO:0006897	endocytosis	Biological process	42	675	731	18866	1.60586	0.00177845	0.0385094	2.74996	0.0574555	SDCBP//SYK//CD63//AP2A1//AP2A2//FCGR1A//DNAJC13//DBNL//HBA2//ITGAM//ITGB2//LRP1//APOL1//SCARF1//CLEC7A//MX2//PACSIN2//RAB5B//CD22//GRB2//CD81//UBE3A//FCN1//MCTP1//PPP3CA//APOC1//DNM1L//DENND1A//CANX//NCKAP1L//FCHO1//FNBP1L//CACNG7//CSNK1G2//GAPVD1//RABGEF1//APP//APOBR//SORT1//RIN3//BECN1//RABGAP1L
GO:0007249	I-kappaB kinase/NF-kappaB signaling	Biological process	22	286	731	18866	1.98527	0.00182266	0.039307	2.73929	0.0300958	ERC1//TLR9//TLR2//SQSTM1//TRIM22//RBCK1//NUP62//ATP2C1//RHOA//RHOC//MYD88//PPM1A//PELI2//PELI1//BST2//UBE2I//TNIP2//CASP1//CASP8//CASP10//TNIP1//BTK
GO:0051489	regulation of filopodium assembly	Biological process	7	46	731	18866	3.92738	0.00182642	0.039307	2.7384	0.00957592	PRKCD//CAPZB//ARAP1//DPYSL3//FNBP1L//SRF//MIEN1
GO:0009895	negative regulation of catabolic process	Biological process	24	323	731	18866	1.91766	0.0018438	0.0395337	2.73429	0.0328317	TLK2//ADRA1A//DAP//SMG1//RASIP1//BMF//APOC1//GSK3A//CNR1//SDCBP//IRAK3//MYCBP2//BANP//ELAVL1//YBX1//TIMP2//MAPK14//HNRNPC//MYD88//YBX3//RIC1//OS9//PML//TAF1
GO:0060627	regulation of vesicle-mediated transport	Biological process	36	555	731	18866	1.67406	0.00184816	0.0395337	2.73326	0.0492476	SDCBP//SYK//CD63//RAB8A//RAB3D//PACSIN2//RAB5B//CD22//AKT2//STXBP6//LYPLA1//STXBP2//ITGAM//ITGB2//MCTP1//LRP1//PPP3CA//AP2A1//APOC1//HCK//TLR2//IL15RA//CLEC7A//NCKAP1L//PRKAR1B//CNR1//CACNA1D//DNM1L//DNAJC13//CYFIP1//CHMP2A//VAMP8//ADRA1A//BACE1//PFN2//PPFIA2
GO:0071901	negative regulation of protein serine/threonine kinase activity	Biological process	14	148	731	18866	2.44134	0.00185784	0.0396208	2.73099	0.0191518	DUSP3//DUSP6//RGS3//IRAK3//STK38//NUP62//GBA//PRKCD//HIPK3//DNAJA1//APC//RASIP1//PRKAR1B//SLC8A1
GO:0031324	negative regulation of cellular metabolic process	Biological process	136	2775	731	18866	1.26485	0.00187403	0.0398456	2.72722	0.186047	N4BP2L2//CTCF//ZNF25//SIN3B//CBX5//CBX7//DNAJB5//GFI1//NR3C1//HCLS1//HNRNPA2B1//MAX//MDM2//MEF2C//MNT//NFIX//YBX1//NR4A2//PAX5//ZBTB7B//PAF1//PPM1A//SALL4//ZNF529//SALL2//NSD1//SMARCA4//STAT6//SUPT4H1//TAF1//TCF7L2//UBE2D3//UBE2I//CNBP//ZNF124//NRIP1//ARID1A//PARP9//KDM2B//YBX3//SQSTM1//CCND3//AURKB//ZEB2//DUSP3//DUSP6//RGS3//PID1//KIRREL2//ZBED3//SDCBP//TESC//SMYD3//AKT1S1//TTF1//CDC6//TLK2//ADR…
GO:0032469	endoplasmic reticulum calcium ion homeostasis	Biological process	5	24	731	18866	5.37677	0.00198236	0.0420224	2.70282	0.00683995	BAX//THADA//APP//ITPR1//PML
GO:0048519	negative regulation of biological process	Biological process	272	6078	731	18866	1.15497	0.00201218	0.0424073	2.69633	0.372093	CDC6//CHEK1//MAPK14//RHNO1//N4BP2L2//CTCF//ZNF25//SIN3B//CBX5//CBX7//DNAJB5//GFI1//NR3C1//HCLS1//HNRNPA2B1//MAX//MDM2//MEF2C//MNT//NFIX//YBX1//NR4A2//PAX5//ZBTB7B//PAF1//PPM1A//SALL4//ZNF529//SALL2//NSD1//SMARCA4//STAT6//SUPT4H1//TAF1//TCF7L2//UBE2D3//UBE2I//CNBP//ZNF124//NRIP1//ARID1A//PARP9//KDM2B//YBX3//SQSTM1//CCND3//AURKB//ZEB2//SMG1//PNRC2//RPS5//RPS20//DUSP3//DUSP6//RGS3//CNOT11//CNOT8//EX…
GO:0001558	regulation of cell growth	Biological process	29	420	731	18866	1.78201	0.00201253	0.0424073	2.69626	0.0396717	HYAL1//RHOA//EXOSC4//S100A8//SDCBP//KDM2B//GNG4//PML//SIPA1//SMARCA4//BST2//OLFM1//ARHGAP4//PTPRS//CYFIP1//MACF1//DBNL//SHTN1//SRF//ULK2//IST1//LRP1//SEMA5B//SEMA4A//GSK3A//CTDP1//CACNG7//EPB41L3//LAMTOR2
GO:0032735	positive regulation of interleukin-12 production	Biological process	6	35	731	18866	4.42431	0.00205811	0.0432387	2.68653	0.00820793	MAPK14//IRF5//TLR9//CLEC7A//SYK//TLR2
GO:0051172	negative regulation of nitrogen compound metabolic process	Biological process	127	2572	731	18866	1.27437	0.00207279	0.0433475	2.68344	0.173735	N4BP2L2//CTCF//ZNF25//SIN3B//CBX5//CBX7//DNAJB5//GFI1//NR3C1//HCLS1//HNRNPA2B1//MAX//MDM2//MEF2C//MNT//NFIX//YBX1//NR4A2//PAX5//ZBTB7B//PAF1//PPM1A//SALL4//ZNF529//SALL2//NSD1//SMARCA4//STAT6//SUPT4H1//TAF1//TCF7L2//UBE2D3//UBE2I//CNBP//ZNF124//NRIP1//ARID1A//PARP9//KDM2B//YBX3//SQSTM1//CCND3//AURKB//ZEB2//DUSP3//DUSP6//RGS3//PID1//KIRREL2//ZBED3//TESC//SMYD3//AKT1S1//CALM2//APOC1//GSK3A//CST8//A…
GO:0046677	response to antibiotic	Biological process	7	47	731	18866	3.84382	0.00207557	0.0433475	2.68286	0.00957592	MEF2C//MDM2//ENDOG//HYAL1//VKORC1//CASP8//AOC3
GO:0010556	regulation of macromolecule biosynthetic process	Biological process	191	4094	731	18866	1.20406	0.00210132	0.0437558	2.67751	0.261286	GFI1//CDC6//N4BP2L2//CTCF//ZNF25//SIN3B//CBX5//CBX7//DNAJB5//NR3C1//HCLS1//HNRNPA2B1//MAX//MDM2//MEF2C//MNT//NFIX//YBX1//NR4A2//PAX5//ZBTB7B//PAF1//PPM1A//SALL4//ZNF529//SALL2//NSD1//SMARCA4//STAT6//SUPT4H1//TAF1//TCF7L2//UBE2D3//UBE2I//CNBP//ZNF124//NRIP1//ARID1A//PARP9//KDM2B//YBX3//SQSTM1//CCND3//AURKB//ZEB2//SRF//PPP1CB//TRIM22//PRMT5//PPIE//ZNF689//ZNF467//DVL2//ERC1//ZNF324//ZNF780A//ZFP41/…
GO:0070498	interleukin-1-mediated signaling pathway	Biological process	11	103	731	18866	2.75625	0.00214581	0.0443555	2.66841	0.0150479	PSME3//IRAK3//MYD88//PSMC2//PSMD2//PELI2//PELI1//PSMD13//TNIP2//SQSTM1//RPS6KA4
GO:0051129	negative regulation of cellular component organization	Biological process	45	744	731	18866	1.561	0.00215273	0.0443555	2.66701	0.0615595	SDCBP//APC//ARHGEF2//BUB3//AURKB//DNM1L//DPYSL3//GFI1//LRP1//MDM2//PTPRS//PPM1A//ARHGAP4//PFN2//PRKCD//TUBB4A//DYRK1A//GBA//ERCC1//HNRNPC//IRAK3//PACSIN2//MCTP1//CHEK1//AURKAIP1//APOC1//ULK2//SEMA5B//SEMA4A//RHOA//ARHGDIA//PPP3CA//SVIL//CAPZB//ARAP1//PAX5//ROBO2//TLR2//UBE3A//PRELID1//MEFV//CHMP2A//GSK3A//SCAF8//SCAF4
GO:0051299	centrosome separation	Biological process	4	15	731	18866	6.88226	0.00216782	0.0443555	2.66398	0.00547196	NUP62//CHEK1//NSFL1C//CNTROB
GO:0071474	cellular hyperosmotic response	Biological process	4	15	731	18866	6.88226	0.00216782	0.0443555	2.66398	0.00547196	MICU1//YBX3//ARHGEF2//RCSD1
GO:0071801	regulation of podosome assembly	Biological process	4	15	731	18866	6.88226	0.00216782	0.0443555	2.66398	0.00547196	ARHGEF2//RHOA//HCK//KIF9
GO:1905146	lysosomal protein catabolic process	Biological process	4	15	731	18866	6.88226	0.00216782	0.0443555	2.66398	0.00547196	GBA//LRP1//TMEM199//PSAP
GO:0006801	superoxide metabolic process	Biological process	9	74	731	18866	3.13887	0.00218071	0.0444902	2.6614	0.0123119	SOD2//SYK//ITGAM//ITGB2//PRKCD//CLEC7A//NCF2//GCH1//NCF4
GO:0007409	axonogenesis	Biological process	32	482	731	18866	1.71343	0.00225966	0.0459681	2.64596	0.0437756	CHL1//KIF3A//NFASC//CYFIP1//GRB2//SEMA5B//ROBO2//SEMA4A//BSG//APP//C12ORF57//ZEB2//MYCBP2//NR4A2//OLFM1//ARHGAP4//PTPRS//MACF1//DBNL//SHTN1//SRF//ULK2//IST1//LRP1//MARK2//RHOA//ARHGDIA//PLXND1//PLXNB1//SHOX2//ZSWIM8//RAB8A
GO:0009719	response to endogenous stimulus	Biological process	87	1662	731	18866	1.35099	0.00232732	0.0472086	2.63314	0.119015	RHOA//LTBP3//PML//TGFBR3//GNAL//GNAS//GNG2//GSK3A//EIF4EBP2//AKT2//GRB2//APC//ATP6V0A1//ZNF106//ATP6V0E1//HNRNPF//SHOC2//ADRA1A//TXN2//HCLS1//NOS1//SRF//TIMP2//UBE2D3//SDCBP//STUB1//PPM1A//NR3C1//CALCOCO1//DDX17//SAFB//ARID1A//UBE3A//RNF14//ABHD2//TLR2//SLC27A1//KHK//MAX//ZBTB7B//SORT1//CYFIP1//RAB8A//ROBO2//ACSL1//FBN2//MEF2C//HYAL1//STAT2//STAT5A//STAT6//BSG//GBA//PID1//CCND3//PRKCD//MDM2//RBBP…
GO:0048667	cell morphogenesis involved in neuron differentiation	Biological process	38	604	731	18866	1.62371	0.00238692	0.0480673	2.62216	0.0519836	APP//RAB8A//SHTN1//CHL1//KIF3A//NFASC//CYFIP1//GRB2//SEMA5B//ROBO2//SEMA4A//BSG//C12ORF57//ZEB2//MYCBP2//NR4A2//OLFM1//ARHGAP4//PTPRS//MACF1//DBNL//SRF//ULK2//IST1//LRP1//NSMF//MARK2//RHOA//ARHGDIA//PLXND1//PLXNB1//SHOX2//PPP3CA//PPFIA2//UBE3A//DNM1L//ZSWIM8//MEF2C
GO:0002755	MyD88-dependent toll-like receptor signaling pathway	Biological process	6	36	731	18866	4.30141	0.00239009	0.0480673	2.62159	0.00820793	TNIP1//IRAK3//MYD88//TLR9//BTK//TLR2
GO:0042554	superoxide anion generation	Biological process	6	36	731	18866	4.30141	0.00239009	0.0480673	2.62159	0.00820793	SYK//ITGAM//ITGB2//PRKCD//CLEC7A//NCF2
GO:0009135	purine nucleoside diphosphate metabolic process	Biological process	13	136	731	18866	2.46699	0.00242675	0.0485282	2.61497	0.0177839	HK3//OGDH//TREX1//NUP62//NUP85//NUP155//AK2//AK4//APP//ARNT//SLC4A4//NUDT9//PFKP
GO:0009179	purine ribonucleoside diphosphate metabolic process	Biological process	13	136	731	18866	2.46699	0.00242675	0.0485282	2.61497	0.0177839	HK3//OGDH//TREX1//NUP62//NUP85//NUP155//AK2//AK4//APP//ARNT//SLC4A4//NUDT9//PFKP
GO:0052126	movement in host environment	Biological process	15	169	731	18866	2.29069	0.00243803	0.048616	2.61296	0.0205198	IST1//CTNND1//GRB2//TRIM22//FCN1//TRIM26//CR1//HYAL1//MOG//VAMP8//CD86//CD81//PML//TRIM15//CHMP2A
GO:0045944	positive regulation of transcription by RNA polymerase II	Biological process	66	1199	731	18866	1.42065	0.00247794	0.0492725	2.60591	0.0902873	SRF//PLXND1//PSMC2//ERCC1//MED4//NR3C1//SMARCA4//LARP7//ZBTB7B//ACTR3//TNIP1//DDX17//NCOA7//MAPK14//DVL2//EPAS1//ZNF292//POGZ//GSK3A//HCLS1//APP//IRF5//ARNT//MAFG//MAX//MEF2C//NFIX//NOS1//YBX1//NR4A2//PAX3//PAX5//ARMCX3//TLR9//PID1//PPP3CA//DCAF6//SALL4//CALCOCO1//SAFB//SALL2//SMYD3//CREB3L2//HLTF//STAT2//STAT5A//STAT6//SUPT4H1//TCF7L2//TCF12//TLR2//UBE3A//UBP1//CNBP//TNIP2//ELL3//NRIP1//LAGE3//Z…
GO:0031326	regulation of cellular biosynthetic process	Biological process	197	4255	731	18866	1.19489	0.00251026	0.0497752	2.60028	0.269494	GFI1//CDC6//N4BP2L2//CTCF//ZNF25//SIN3B//CBX5//CBX7//DNAJB5//NR3C1//HCLS1//HNRNPA2B1//MAX//MDM2//MEF2C//MNT//NFIX//YBX1//NR4A2//PAX5//ZBTB7B//PAF1//PPM1A//SALL4//ZNF529//SALL2//NSD1//SMARCA4//STAT6//SUPT4H1//TAF1//TCF7L2//UBE2D3//UBE2I//CNBP//ZNF124//NRIP1//ARID1A//PARP9//KDM2B//YBX3//SQSTM1//CCND3//AURKB//ZEB2//SRF//PPP1CB//TRIM22//PRMT5//PPIE//ZNF689//ZNF467//DVL2//ERC1//ZNF324//ZNF780A//ZFP41/…
GO:0097659	nucleic acid-templated transcription	Biological process	174	3701	731	18866	1.21337	0.00254225	0.0502682	2.59478	0.23803	GFI1//CDC6//N4BP2L2//CTCF//ZNF25//SIN3B//CBX5//CBX7//DNAJB5//NR3C1//HCLS1//HNRNPA2B1//MAX//MDM2//MEF2C//MNT//NFIX//YBX1//NR4A2//PAX5//ZBTB7B//PAF1//PPM1A//SALL4//ZNF529//SALL2//NSD1//SMARCA4//STAT6//SUPT4H1//TAF1//TCF7L2//UBE2D3//UBE2I//CNBP//ZNF124//NRIP1//ARID1A//PARP9//KDM2B//YBX3//SQSTM1//CCND3//AURKB//ZEB2//SRF//CREBL2//NFKBIB//CNOT8//PRMT5//TTF1//ELL3//TRIM22//PPIE//ZNF689//ZNF467//DVL2//ER…
GO:0043434	response to peptide hormone	Biological process	30	447	731	18866	1.73211	0.00260237	0.0513131	2.58463	0.0410397	EIF4EBP2//AKT2//GRB2//GSK3A//APC//ATP6V0A1//ZNF106//ATP6V0E1//SLC27A1//KHK//MAX//ZBTB7B//SORT1//TLR2//CYFIP1//RAB8A//TGFBR3//CCND3//PID1//PRKCD//STAT5A//STAT6//RBBP4//MDM2//NR4A2//PRKACA//PRKAR1B//CDC6//STAT2//BSG
GO:0042325	regulation of phosphorylation	Biological process	87	1669	731	18866	1.34532	0.0026187	0.0514914	2.58191	0.119015	CCNL2//CCND3//CDC6//LAMTOR2//BRAF//MAPK14//DUSP6//MAP2K3//MADD//CD81//DUSP3//RGS3//PML//STAT2//PID1//KIRREL2//ZBED3//CSNK1D//DVL2//AKT2//SLCO3A1//APP//PELI2//SQSTM1//AK4//COX7A2L//TREX1//NUP62//NUP85//NUP155//TESC//SMYD3//AKT1S1//MAPK8IP3//DBNL//SYK//IL6R//GSK3A//CALM2//SDCBP//MARK2//NCKAP1L//PRKCD//STRADA//MAP4K4//MAPKAP1//RPS6KA4//NSD1//BAX//CREBL2//HCLS1//NOS1//PFN2//PRKACA//PRKAR1B//PARP9//TP…
GO:0008380	RNA splicing	Biological process	32	487	731	18866	1.69583	0.0026497	0.0519562	2.5768	0.0437756	TXNL4A//SRPK3//SRPK2//TRA2B//TSEN2//DDX17//SCNM1//RBM17//CELF1//DYRK1A//RBM4//PRMT5//PPIE//HNRNPUL1//DDX42//ELAVL1//HNRNPA2B1//HNRNPC//HNRNPF//YBX1//CTNNBL1//FIP1L1//SRSF11//EFTUD2//LUC7L//AHNAK//LARP7//PPP4R2//ACIN1//ZC3H13//RBM28//THOC7
GO:0010977	negative regulation of neuron projection development	Biological process	14	154	731	18866	2.34623	0.00269047	0.0526071	2.57017	0.0191518	ARHGAP4//PTPRS//ULK2//SEMA5B//SEMA4A//RHOA//ARHGDIA//PPP3CA//UBE3A//GSK3A//DPYSL3//GFI1//LRP1//MDM2
GO:0030031	cell projection assembly	Biological process	37	588	731	18866	1.624	0.0026978	0.0526071	2.56899	0.0506156	SRGAP2//SHTN1//SDCBP//CAPZB//ACTR3//SPATA13//CYFIP1//ARFIP2//NUP85//ARHGEF6//CDC42EP3//APC//KIF3A//IFT122//WDR19//SAXO1//PRKCD//ARAP1//DPYSL3//FNBP1L//SRF//MIEN1//CEP162//POC1B//RAB8A//BBS1//DBNL//TUBB4A//CSNK1D//DCTN1//ODF2//PRKACA//YWHAE//PFN2//CNTROB//NCKAP1L//RAC3
GO:0006355	regulation of transcription, DNA-templated	Biological process	164	3467	731	18866	1.22082	0.00271586	0.0528128	2.56609	0.22435	GFI1//CDC6//N4BP2L2//CTCF//ZNF25//SIN3B//CBX5//CBX7//DNAJB5//NR3C1//HCLS1//HNRNPA2B1//MAX//MDM2//MEF2C//MNT//NFIX//YBX1//NR4A2//PAX5//ZBTB7B//PAF1//PPM1A//SALL4//ZNF529//SALL2//NSD1//SMARCA4//STAT6//SUPT4H1//TAF1//TCF7L2//UBE2D3//UBE2I//CNBP//ZNF124//NRIP1//ARID1A//PARP9//KDM2B//YBX3//SQSTM1//CCND3//AURKB//ZEB2//SRF//DDX17//ZNF689//CREBL2//MAPK14//ZNF467//ZNF627//EPAS1//ZNF292//ZNF324//ZNF780A//Z…
GO:0045921	positive regulation of exocytosis	Biological process	10	91	731	18866	2.8361	0.00272331	0.0528128	2.5649	0.0136799	SYK//ITGAM//ITGB2//CNR1//CACNA1D//RAB3D//CHMP2A//SDCBP//VAMP8//DNM1L
GO:0090322	regulation of superoxide metabolic process	Biological process	6	37	731	18866	4.18516	0.00276076	0.0533923	2.55897	0.00820793	SYK//ITGAM//ITGB2//PRKCD//CLEC7A//GCH1
GO:0006366	transcription by RNA polymerase II	Biological process	131	2689	731	18866	1.25731	0.00285325	0.0550304	2.54466	0.179207	N4BP2L2//CTCF//ZNF25//SIN3B//CBX5//CBX7//DNAJB5//GFI1//NR3C1//HCLS1//HNRNPA2B1//MAX//MDM2//MEF2C//MNT//NFIX//YBX1//NR4A2//PAX5//ZBTB7B//PAF1//PPM1A//SALL4//ZNF529//SALL2//NSD1//SMARCA4//STAT6//SUPT4H1//TAF1//TCF7L2//UBE2D3//UBE2I//CNBP//ZNF124//NRIP1//ARID1A//PARP9//KDM2B//YBX3//SQSTM1//CCND3//AURKB//ZEB2//SRF//DDX17//ZNF689//CREBL2//MAPK14//ZNF467//ZNF627//EPAS1//ZNF292//ZNF324//ZNF780A//ZFP41//…
GO:1903362	regulation of cellular protein catabolic process	Biological process	20	260	731	18866	1.98527	0.00287514	0.055245	2.54134	0.0273598	TLK2//SDCBP//STUB1//CSNK1D//RNF144B//GBA//GSK3A//MDM2//TAF1//USP5//RNF14//PSME3//PRKACA//PSMC2//RIC1//OS9//CD81//LRP1//UBE3A//PML
GO:0031122	cytoplasmic microtubule organization	Biological process	8	63	731	18866	3.27727	0.00288235	0.055245	2.54025	0.0109439	TPPP//KPNB1//TUBGCP2//DCTN1//CCDC88B//RHOA//CRIPT//SLK
GO:0000910	cytokinesis	Biological process	15	172	731	18866	2.25074	0.00288786	0.055245	2.53942	0.0205198	RAB35//APC//RHOB//RHOC//CALM2//BECN1//AURKB//RHOA//SVIL//CDC6//ACTR3//IST1//CHMP2A//CNTROB//NUP62
GO:0009185	ribonucleoside diphosphate metabolic process	Biological process	13	139	731	18866	2.41374	0.00293927	0.0560764	2.53176	0.0177839	HK3//OGDH//TREX1//NUP62//NUP85//NUP155//AK2//AK4//APP//ARNT//SLC4A4//NUDT9//PFKP
GO:0032774	RNA biosynthetic process	Biological process	174	3714	731	18866	1.20912	0.00295698	0.0562281	2.52915	0.23803	GFI1//CDC6//N4BP2L2//CTCF//ZNF25//SIN3B//CBX5//CBX7//DNAJB5//NR3C1//HCLS1//HNRNPA2B1//MAX//MDM2//MEF2C//MNT//NFIX//YBX1//NR4A2//PAX5//ZBTB7B//PAF1//PPM1A//SALL4//ZNF529//SALL2//NSD1//SMARCA4//STAT6//SUPT4H1//TAF1//TCF7L2//UBE2D3//UBE2I//CNBP//ZNF124//NRIP1//ARID1A//PARP9//KDM2B//YBX3//SQSTM1//CCND3//AURKB//ZEB2//SRF//CREBL2//NFKBIB//CNOT8//PRMT5//TTF1//ELL3//TRIM22//PPIE//ZNF689//ZNF467//DVL2//ER…
GO:0048675	axon extension	Biological process	12	123	731	18866	2.5179	0.00296315	0.0562281	2.52825	0.0164159	OLFM1//ARHGAP4//PTPRS//CYFIP1//MACF1//DBNL//SHTN1//SRF//LRP1//SEMA5B//SEMA4A//ULK2
GO:1903047	mitotic cell cycle process	Biological process	52	905	731	18866	1.48292	0.00297819	0.056362	2.52605	0.0711354	BUB3//ZNF324//MAX//PPP3CA//CDC6//GFI1//TUBB4A//CSNK1D//DCTN1//ODF2//PPP1CB//PRKACA//TPD52L1//YWHAE//NSFL1C//ARHGEF2//RAB35//APC//RHOB//RHOC//MDM2//PML//CNOT11//BAX//CNOT8//AURKB//POGZ//KPNB1//NUP62//CHMP2A//BECN1//REEP4//PRMT5//NABP1//INTS3//MAD2L1BP//CTDP1//APP//PSME3//PSMC2//PSMD2//PSMD13//GIGYF2//CCND3//CHEK1//AURKAIP1//BIRC5//RHOA//HYAL1//KLHL18//CNTROB//LIG1
GO:0006508	proteolysis	Biological process	93	1814	731	18866	1.32315	0.00303347	0.0572547	2.51806	0.127223	COPS4//HM13//BACE1//SPPL2B//STUB1//OS9//ADRM1//RNF13//RNF166//RNF144B//TRIM58//TRPC4AP//MDM2//PSMC2//PSMD13//FBXW4//TAF1//UBE2D2//UBE2D3//UBE2I//UBE3A//USP5//USP11//SQSTM1//BUB3//AURKB//RNF14//DAP//NLRP1//PML//BAX//S100A8//CASP8//CASP10//PSME3//PRELID1//CST8//APLP2//APP//SERPINA1//SERPINB6//BST2//TIMP2//SERPINB7//PAPLN//CTSS//CPZ//CASP1//TNIP1//DDB2//APC//RHOA//OTUD6B//ZRANB1//PSMD2//TNIP2//BECN1…
GO:0009653	anatomical structure morphogenesis	Biological process	136	2812	731	18866	1.24821	0.00306354	0.057668	2.51378	0.186047	MAPK14//CYFIP1//NCKAP1L//LIPA//WDR19//TBCC//CAPZB//ARHGEF2//AAMP//EPAS1//PLXND1//RHOB//RASIP1//SEMA4A//SRPK2//SYK//TGFBR3//TNFAIP2//UBP1//YWHAZ//SRF//GJC1//TIPARP//ARID1A//PRKACA//PAF1//PTK7//ZEB2//MFNG//DVL2//IFT122//SALL4//MEF2C//GNAS//TDRD7//TREX1//ALDH1A2//ROBO2//ELN//MDM2//OLFM1//SHOX2//GSK3A//DACT2//HRH2//ERCC1//ARFRP1//APP//RAB8A//SHTN1//CHL1//KIF3A//NFASC//GRB2//SEMA5B//BSG//TRIM15//NOS1/…
GO:0001932	regulation of protein phosphorylation	Biological process	79	1499	731	18866	1.36015	0.00309682	0.0581396	2.50908	0.108071	CCNL2//CCND3//CDC6//LAMTOR2//BRAF//MAPK14//DUSP6//MAP2K3//MADD//CD81//DUSP3//RGS3//PID1//KIRREL2//ZBED3//CSNK1D//DVL2//AKT2//SLCO3A1//APP//PELI2//SQSTM1//TESC//SMYD3//AKT1S1//MAPK8IP3//DBNL//SYK//IL6R//GSK3A//CALM2//SDCBP//MARK2//NCKAP1L//PRKCD//STRADA//MAP4K4//MAPKAP1//RPS6KA4//NSD1//BAX//CREBL2//HCLS1//NOS1//PFN2//PRKACA//PRKAR1B//PARP9//TPD52L1//IRAK3//STK38//NUP62//GBA//GRB2//ADRA1A//TLR9//PS…
GO:0009411	response to UV	Biological process	13	140	731	18866	2.3965	0.00312852	0.0585789	2.50466	0.0177839	ERCC1//CHEK1//BAX//TAF1//RHNO1//BMF//AURKB//DDB2//HYAL1//MDM2//TREX1//MSH6//PML
GO:0070265	necrotic cell death	Biological process	8	64	731	18866	3.22606	0.00318476	0.0594742	2.49692	0.0109439	CASP8//RBCK1//PELI1//YBX3//ARHGEF2//DNM1L//BAX//ALKBH7
GO:0030833	regulation of actin filament polymerization	Biological process	15	174	731	18866	2.22487	0.00322416	0.0599163	2.49158	0.0205198	PFN2//PRKCD//CDC42EP3//GRB2//HCK//NCKAP1L//RHOA//ACTR3//ARFIP2//SVIL//CAPZB//CYFIP1//ELN//DBNL//HCLS1
GO:0009611	response to wounding	Biological process	40	656	731	18866	1.57369	0.00322541	0.0599163	2.49141	0.0547196	CBX5//MAFG//P2RX4//SERPINA1//PRKACA//PRKAR1B//VKORC1//CAPZB//PABPC4//ENTPD1//SYK//ITPR1//GNG2//PRKCD//SRF//YWHAZ//DGKZ//MAPK8IP3//MACF1//PLEC//PPP3CA//PTK7//S100A8//RHOA//RHOC//DPYSL3//TXN2//MAX//BAX//STK24//SCARF1//PTPRS//LRP1//ALOX5//CLIC1//GNAS//CLEC7A//ABHD2//TMIGD3//CREB3L2
GO:0048584	positive regulation of response to stimulus	Biological process	121	2465	731	18866	1.26687	0.0032663	0.0605166	2.48594	0.165527	LAMTOR2//BRAF//MAPK14//DUSP6//MAP2K3//MADD//CD81//BTK//FCN1//MATR3//LILRA2//PSME3//PRKACA//PRKCD//PSMC2//PSMD2//PSMD13//SYK//TREX1//CR1//IL6R//HCK//CNR1//MAPK8IP3//DBNL//SDCBP//HCLS1//PLXNB1//UBE3A//BECN1//MACF1//ZRANB1//SMARCA4//TLR2//ZEB2//TGFBR3//ARNT//LAMTOR4//MAP4K4//TLR9//PELI1//STARD10//ROBO2//LRP1//NADK//ACTR3//FCGR1A//CYFIP1//GRB2//NCKAP1L//PARP9//TRIM22//RBCK1//NUP62//ATP2C1//RHOA//RHOC…
GO:0006402	mRNA catabolic process	Biological process	26	376	731	18866	1.78463	0.00328276	0.0606624	2.48376	0.0355677	SMG1//PNRC2//RPS5//RPS20//CNOT11//CNOT8//EXOSC4//PSME3//ELAVL1//SERBP1//PRKCD//PSMC2//PSMD2//PSMD13//CACNG7//YWHAZ//PABPC4//HBS1L//YBX1//TNRC6C//GIGYF2//MAPK14//HNRNPC//MYD88//YBX3//AGO4
GO:0006401	RNA catabolic process	Biological process	28	415	731	18866	1.7413	0.00330146	0.0607112	2.48129	0.0383037	SMG1//PNRC2//RPS5//RPS20//CNOT11//CNOT8//EXOSC4//AGO4//DROSHA//PSME3//ELAVL1//SERBP1//PRKCD//PSMC2//PSMD2//PSMD13//CACNG7//YWHAZ//PABPC4//HBS1L//YBX1//TNRC6C//GIGYF2//MAPK14//HNRNPC//MYD88//YBX3//RNASET2
GO:0051961	negative regulation of nervous system development	Biological process	23	319	731	18866	1.8608	0.00330937	0.0607112	2.48025	0.0314637	DPYSL3//GFI1//LRP1//MDM2//PTPRS//IFT122//ARHGAP4//JAM2//APP//EIF4ENIF1//ULK2//SEMA5B//SEMA4A//ARHGEF2//RHOA//ARHGDIA//PPP3CA//ROBO2//TLR2//UBE3A//PRKACA//GSK3A//SRGAP2
GO:0072657	protein localization to membrane	Biological process	40	657	731	18866	1.57129	0.00331121	0.0607112	2.48001	0.0547196	BAX//BMF//RABGEF1//ZDHHC9//SDCBP//ZDHHC6//RPS5//RPS20//SRP72//NUP155//LYPLA1//ARFRP1//GGA3//MACF1//BBS1//SYS1//ITGB2//LRRC7//TOMM22//IFT122//WDR19//AKT2//NFASC//EPB41L3//RAB8A//TESC//BSG//RAB3D//CD81//BRAF//ITGAM//CACNG7//YWHAE//YWHAZ//CASP8//CRIPT//VAMP8//PID1//LRP1//SQSTM1
GO:1903578	regulation of ATP metabolic process	Biological process	12	125	731	18866	2.47761	0.00338457	0.0618077	2.4705	0.0164159	AK4//COX7A2L//TREX1//NUP62//NUP85//NUP155//APP//ARNT//SLC4A4//RHOA//PID1//DNM1L
GO:0060544	regulation of necroptotic process	Biological process	5	27	731	18866	4.77935	0.00342092	0.0618077	2.46586	0.00683995	RBCK1//PELI1//CASP8//YBX3//ARHGEF2
GO:0062098	regulation of programmed necrotic cell death	Biological process	5	27	731	18866	4.77935	0.00342092	0.0618077	2.46586	0.00683995	CASP8//RBCK1//PELI1//YBX3//ARHGEF2
GO:0009059	macromolecule biosynthetic process	Biological process	230	5091	731	18866	1.16597	0.00342313	0.0618077	2.46558	0.314637	GFI1//CDC6//N4BP2L2//CTCF//ZNF25//SIN3B//CBX5//CBX7//DNAJB5//NR3C1//HCLS1//HNRNPA2B1//MAX//MDM2//MEF2C//MNT//NFIX//YBX1//NR4A2//PAX5//ZBTB7B//PAF1//PPM1A//SALL4//ZNF529//SALL2//NSD1//SMARCA4//STAT6//SUPT4H1//TAF1//TCF7L2//UBE2D3//UBE2I//CNBP//ZNF124//NRIP1//ARID1A//PARP9//KDM2B//YBX3//SQSTM1//CCND3//AURKB//ZEB2//EIF3C//RBM4//GALNT2//TREX1//SRF//AKT2//PPP1CB//CHEK1//RBBP4//RHNO1//MGME1//LRWD1//LIG…
GO:0000422	autophagy of mitochondrion	Biological process	9	79	731	18866	2.94021	0.00342355	0.0618077	2.46552	0.0123119	BECN1//SQSTM1//DNM1L//GSK3A//GBA//GABARAP//MARK2//GABARAPL1//ATG12
GO:0061726	mitochondrion disassembly	Biological process	9	79	731	18866	2.94021	0.00342355	0.0618077	2.46552	0.0123119	GABARAP//MARK2//GABARAPL1//BECN1//SQSTM1//ATG12//DNM1L//GSK3A//GBA
GO:0034612	response to tumor necrosis factor	Biological process	23	320	731	18866	1.85498	0.00343951	0.0619376	2.4635	0.0314637	RBCK1//SPPL2B//SYK//CASP8//MADD//PSME3//KRT8//PSMC2//PSMD2//PSMD13//TNFRSF25//TNFRSF11A//MAPK14//GBA//HYAL1//ASAH1//PID1//YBX3//ARHGEF2//CASP1//ENDOG//GCH1//GGT1
GO:0019220	regulation of phosphate metabolic process	Biological process	95	1869	731	18866	1.31183	0.00351111	0.063066	2.45456	0.129959	CCNL2//CCND3//CDC6//LAMTOR2//BRAF//MAPK14//DUSP6//MAP2K3//MADD//CD81//DUSP3//RGS3//PML//STAT2//PID1//KIRREL2//ZBED3//CSNK1D//DVL2//AKT2//SLCO3A1//APP//PELI2//SQSTM1//AK4//COX7A2L//TREX1//NUP62//NUP85//NUP155//TESC//SMYD3//AKT1S1//MAPK8IP3//DBNL//SYK//IL6R//MEF2C//GSK3A//CALM2//SDCBP//APOC1//NOS1//MARK2//NCKAP1L//PRKCD//STRADA//MAP4K4//MAPKAP1//RPS6KA4//NSD1//BAX//CREBL2//HCLS1//PFN2//PRKACA//PRKA…
GO:0030041	actin filament polymerization	Biological process	16	193	731	18866	2.13956	0.00353192	0.0632787	2.45199	0.0218878	ELN//DBNL//HCLS1//PFN2//PRKCD//CDC42EP3//GRB2//HCK//NCKAP1L//RHOA//ACTR3//ARFIP2//SVIL//CAPZB//CYFIP1//DIAPH1
GO:0030575	nuclear body organization	Biological process	4	17	731	18866	6.07258	0.00355375	0.0635086	2.44931	0.00547196	FAM118B//SERBP1//PML//SRPK2
GO:0051174	regulation of phosphorus metabolic process	Biological process	95	1870	731	18866	1.31113	0.00356544	0.0635567	2.44789	0.129959	CCNL2//CCND3//CDC6//LAMTOR2//BRAF//MAPK14//DUSP6//MAP2K3//MADD//CD81//DUSP3//RGS3//PML//STAT2//PID1//KIRREL2//ZBED3//CSNK1D//DVL2//AKT2//SLCO3A1//APP//PELI2//SQSTM1//AK4//COX7A2L//TREX1//NUP62//NUP85//NUP155//TESC//SMYD3//AKT1S1//MAPK8IP3//DBNL//SYK//IL6R//MEF2C//GSK3A//CALM2//SDCBP//APOC1//NOS1//MARK2//NCKAP1L//PRKCD//STRADA//MAP4K4//MAPKAP1//RPS6KA4//NSD1//BAX//CREBL2//HCLS1//PFN2//PRKACA//PRKA…
GO:0000209	protein polyubiquitination	Biological process	24	340	731	18866	1.82178	0.00357505	0.0635675	2.44672	0.0328317	STUB1//PELI1//UBE2D2//UBE2D3//UBE3A//ZNRF1//RBCK1//PSME3//TRIM22//RNF166//TRIM69//DDB2//RNF144B//TRIM58//FBXO9//MDM2//PSMC2//PSMD2//PELI2//PSMD13//FBXW4//TAF1//NPEPPS//RNF14
GO:0018210	peptidyl-threonine modification	Biological process	12	126	731	18866	2.45795	0.00361272	0.0640759	2.44217	0.0164159	GSK3A//APP//CALM2//HIPK3//CHEK1//DYRK1A//MARK2//PRKACA//PRKCD//TAF1//GALNT1//GALNT2
GO:0006656	phosphatidylcholine biosynthetic process	Biological process	6	39	731	18866	3.97054	0.0036291	0.0642051	2.4402	0.00820793	CEPT1//PCYT1A//STARD10//SLC44A3//SLC27A1//STARD7
GO:0097194	execution phase of apoptosis	Biological process	10	95	731	18866	2.71668	0.00373128	0.0658477	2.42814	0.0136799	ENDOG//KPNB1//ACIN1//BAX//DNM1L//CASP1//CASP8//STK24//CASP10//MADD
GO:0043405	regulation of MAP kinase activity	Biological process	24	342	731	18866	1.81112	0.00384817	0.0674989	2.41475	0.0328317	LAMTOR2//BRAF//MAPK14//DUSP6//MAP2K3//MADD//CD81//DUSP3//RGS3//MAPK8IP3//DBNL//SYK//TPD52L1//IRAK3//STK38//NUP62//GBA//PRKCD//DVL2//TLR9//TNFRSF11A//ZEB2//HIPK3//DNAJA1
GO:0090150	establishment of protein localization to membrane	Biological process	24	342	731	18866	1.81112	0.00384817	0.0674989	2.41475	0.0328317	BAX//BMF//RABGEF1//ZDHHC9//SDCBP//ZDHHC6//RPS5//RPS20//SRP72//LYPLA1//ARFRP1//GGA3//MACF1//BBS1//SYS1//TOMM22//AKT2//ITGAM//ITGB2//RAB8A//YWHAE//YWHAZ//CASP8//BRAF
GO:0046824	positive regulation of nucleocytoplasmic transport	Biological process	8	66	731	18866	3.1283	0.00386309	0.0674989	2.41307	0.0109439	MAPK14//HCLS1//PRKCD//MDM2//PPM1A//PRKACA//TCF7L2//YWHAE
GO:0150116	regulation of cell-substrate junction organization	Biological process	8	66	731	18866	3.1283	0.00386309	0.0674989	2.41307	0.0109439	DUSP3//MACF1//RHOA//PEAK1//SLK//MAP4K4//LRP1//IQSEC1
GO:0034654	nucleobase-containing compound biosynthetic process	Biological process	192	4175	731	18866	1.18688	0.00394038	0.0686794	2.40446	0.262654	GFI1//CDC6//N4BP2L2//CTCF//ZNF25//SIN3B//CBX5//CBX7//DNAJB5//NR3C1//HCLS1//HNRNPA2B1//MAX//MDM2//MEF2C//MNT//NFIX//YBX1//NR4A2//PAX5//ZBTB7B//PAF1//PPM1A//SALL4//ZNF529//SALL2//NSD1//SMARCA4//STAT6//SUPT4H1//TAF1//TCF7L2//UBE2D3//UBE2I//CNBP//ZNF124//NRIP1//ARID1A//PARP9//KDM2B//YBX3//SQSTM1//CCND3//AURKB//ZEB2//SRF//NAGK//MTAP//AK2//AK4//CREBL2//NFKBIB//CNOT8//PRMT5//TTF1//ELL3//TRIM22//PPIE//ZN…
GO:0032502	developmental process	Biological process	292	6649	731	18866	1.13342	0.00396688	0.0688292	2.40155	0.399453	MAPK14//CYFIP1//NCKAP1L//LIPA//WDR19//TBCC//CAPZB//ARHGEF2//ERCC1//SOD2//VCAN//SHOX2//AAMP//EPAS1//PLXND1//RHOB//RASIP1//SEMA4A//SRPK2//SYK//TGFBR3//TNFAIP2//UBP1//YWHAZ//BAX//UBE3A//NRIP1//TREX1//MDM2//MEF2C//TCF7L2//ALDH1A2//SRF//GJC1//TIPARP//DNAJC13//HNRNPC//PSMC2//TPM4//SALL2//ROBO2//ENDOG//CHTOP//MAFG//YBX1//HM13//YBX3//ARID1A//PRKACA//APC//PAF1//PTK7//SEMA5B//ZEB2//CHL1//MARK2//NR4A2//YWHA…
GO:0090087	regulation of peptide transport	Biological process	40	664	731	18866	1.55473	0.00396847	0.0688292	2.40138	0.0547196	S100A8//ACSL4//GLUD1//TCF7L2//LRP1//NADK//NUP62//MAPK14//HCLS1//PRKCD//LYPLA1//PPP3CA//MDM2//PPM1A//PRKACA//YWHAE//TLR9//TLR2//DNM1L//SYK//CNR1//CPT1A//ALOX5//ITPR1//CACNA1D//CD22//GAPVD1//DNAJA1//RAB8A//PASK//CD81//AKT2//ITGAM//ITGB2//YWHAZ//CASP8//GSK3A//UBE2D3//NPEPPS//OS9
GO:0010212	response to ionizing radiation	Biological process	13	144	731	18866	2.32993	0.00398733	0.0689867	2.39932	0.0177839	ERCC1//PML//BAX//MAPK14//GRB2//SWI5//RHOB//RHNO1//TLK2//TREX1//MDM2//NABP1//INTS3
GO:0044271	cellular nitrogen compound biosynthetic process	Biological process	224	4960	731	18866	1.16554	0.00404642	0.0698379	2.39293	0.30643	GFI1//CDC6//N4BP2L2//CTCF//ZNF25//SIN3B//CBX5//CBX7//DNAJB5//NR3C1//HCLS1//HNRNPA2B1//MAX//MDM2//MEF2C//MNT//NFIX//YBX1//NR4A2//PAX5//ZBTB7B//PAF1//PPM1A//SALL4//ZNF529//SALL2//NSD1//SMARCA4//STAT6//SUPT4H1//TAF1//TCF7L2//UBE2D3//UBE2I//CNBP//ZNF124//NRIP1//ARID1A//PARP9//KDM2B//YBX3//SQSTM1//CCND3//AURKB//ZEB2//EIF3C//RBM4//SRF//NAGK//MTAP//AK2//AK4//CREBL2//NFKBIB//CNOT8//PRMT5//TTF1//ELL3//TRI…
GO:0043001	Golgi to plasma membrane protein transport	Biological process	6	40	731	18866	3.87127	0.0041323	0.0708477	2.38381	0.00820793	LYPLA1//ARFRP1//GGA3//MACF1//BBS1//SYS1
GO:0046822	regulation of nucleocytoplasmic transport	Biological process	11	112	731	18866	2.53476	0.00413267	0.0708477	2.38377	0.0150479	NUP62//MAPK14//HCLS1//PRKCD//MDM2//PPM1A//PRKACA//TCF7L2//YWHAE//MX2//RBM4
GO:0016567	protein ubiquitination	Biological process	50	877	731	18866	1.47141	0.00413504	0.0708477	2.38352	0.0683995	PSME3//STUB1//TRIM22//RBCK1//RNF166//TRIM69//DDB2//RNF144B//TRIM58//FBXO9//MDM2//PSMC2//PSMD2//PELI2//PELI1//PSMD13//FBXW4//TAF1//UBE2D2//UBE2D3//ZNRF1//NPEPPS//RNF14//PAF1//DNAJA1//SQSTM1//MYCBP2//GSK3A//UBE3A//KDM2B//RNF13//RNF122//DNM1L//RFPL2//OS9//ASB6//RNF145//EPAS1//KLHL18//TRPC4AP//NCCRP1//TRIM73//MEFV//PML//DCAF6//HLTF//TRIM26//USP5//BRAP//TRIM15
GO:0072698	protein localization to microtubule cytoskeleton	Biological process	7	53	731	18866	3.40867	0.00416556	0.0710922	2.38033	0.00957592	DIAPH1//CRIPT//CSNK1D//NSFL1C//NUP62//APC//GAS2L1
GO:0034645	cellular macromolecule biosynthetic process	Biological process	224	4963	731	18866	1.16484	0.00416945	0.0710922	2.37992	0.30643	GFI1//CDC6//N4BP2L2//CTCF//ZNF25//SIN3B//CBX5//CBX7//DNAJB5//NR3C1//HCLS1//HNRNPA2B1//MAX//MDM2//MEF2C//MNT//NFIX//YBX1//NR4A2//PAX5//ZBTB7B//PAF1//PPM1A//SALL4//ZNF529//SALL2//NSD1//SMARCA4//STAT6//SUPT4H1//TAF1//TCF7L2//UBE2D3//UBE2I//CNBP//ZNF124//NRIP1//ARID1A//PARP9//KDM2B//YBX3//SQSTM1//CCND3//AURKB//ZEB2//EIF3C//RBM4//SRF//AKT2//PPP1CB//CHEK1//TREX1//RBBP4//RHNO1//MGME1//LRWD1//LIG1//CREBL…
GO:0006082	organic acid metabolic process	Biological process	64	1183	731	18866	1.39623	0.00425058	0.0723009	2.37155	0.0875513	ACSL1//ACSL6//ACAA1//TXN2//ALDH3A2//CPT1A//ACSL4//SLC27A1//ALDH1A2//BSG//HK3//OGDH//TREX1//NUP62//NUP85//NUP155//GGT1//PSME3//PSMC2//PSMD2//PSMD13//NOS1//GLUD1//AMT//MSRA//KYNU//HIBADH//LYPLA1//ALKBH7//ALOX5//TLR2//PTGR2//BNIP2//CHST6//NAGK//CYP2D6//EPHX1//SYK//CBR1//MAPK14//MTAP//STAT5A//CYB5R3//SLC23A1//DSE//VCAN//HYAL1//IDS//SLC10A7//CNR1//AKT2//ETFA//CRAT//APOC1//APP//ARNT//SLC4A4//DGAT2//SLC…
GO:0030182	neuron differentiation	Biological process	74	1406	731	18866	1.35834	0.00430171	0.0729946	2.36636	0.101231	APP//RAB8A//SHTN1//CHL1//KIF3A//NFASC//CYFIP1//GRB2//SEMA5B//ROBO2//SEMA4A//BSG//CNR1//YWHAZ//GSK3A//AP2A1//DPYSL3//MARK2//PTK7//LRRC7//CREB3L2//SCARF1//GFI1//LRP1//MDM2//PTPRS//RAC3//GIGYF2//SCYL1//GDPD5//C12ORF57//ZEB2//PSAP//MYCBP2//NR4A2//OLFM1//ARHGAP4//MAPK8IP3//RAB35//BLOC1S2//SRF//EIF4ENIF1//RHOA//MEF2C//TCF12//TIMP2//ARHGEF2//MACF1//DBNL//ULK2//IST1//STK24//EPB41L3//SRGAP2//NCKAP1L//PLXN…
GO:1903506	regulation of nucleic acid-templated transcription	Biological process	165	3531	731	18866	1.206	0.00432628	0.0732355	2.36389	0.225718	GFI1//CDC6//N4BP2L2//CTCF//ZNF25//SIN3B//CBX5//CBX7//DNAJB5//NR3C1//HCLS1//HNRNPA2B1//MAX//MDM2//MEF2C//MNT//NFIX//YBX1//NR4A2//PAX5//ZBTB7B//PAF1//PPM1A//SALL4//ZNF529//SALL2//NSD1//SMARCA4//STAT6//SUPT4H1//TAF1//TCF7L2//UBE2D3//UBE2I//CNBP//ZNF124//NRIP1//ARID1A//PARP9//KDM2B//YBX3//SQSTM1//CCND3//AURKB//ZEB2//SRF//TRIM22//PRMT5//PPIE//ZNF689//ZNF467//DVL2//ERC1//ZNF324//ZNF780A//ZFP41//CXXC1//…
GO:0072594	establishment of protein localization to organelle	Biological process	36	585	731	18866	1.58821	0.00437212	0.0736637	2.35931	0.0492476	BAX//BMF//ELAVL1//NUP62//KPNB1//PML//PPP3CA//SYK//NUP85//NUP155//RPS5//RPS20//SRP72//NAGPA//SORT1//CRAT//ACAA1//UBE2D2//UBE2D3//TOMM22//MAPK14//HCLS1//PRKCD//SRPRB//LRWD1//MX2//CACNG7//YWHAE//YWHAZ//CASP8//DNAJA1//GSK3A//NPEPPS//CCT3//IFT122//CD68
GO:0071482	cellular response to light stimulus	Biological process	12	129	731	18866	2.40079	0.00437244	0.0736637	2.35928	0.0164159	CHEK1//BAX//TAF1//RHNO1//BMF//AURKB//DDB2//ERCC1//AKT2//HYAL1//MDM2//TREX1
GO:0006406	mRNA export from nucleus	Biological process	11	113	731	18866	2.51233	0.00442265	0.0741556	2.35432	0.0150479	ZC3H11A//SMG1//NUP62//CHTOP//HNRNPA2B1//NUP85//THOC7//FIP1L1//FYTTD1//SRSF11//NUP155
GO:0071427	mRNA-containing ribonucleoprotein complex export from nucleus	Biological process	11	113	731	18866	2.51233	0.00442265	0.0741556	2.35432	0.0150479	SMG1//NUP62//CHTOP//HNRNPA2B1//NUP85//THOC7//FIP1L1//FYTTD1//SRSF11//NUP155//ZC3H11A
GO:0043122	regulation of I-kappaB kinase/NF-kappaB signaling	Biological process	19	252	731	18866	1.94588	0.00448854	0.0750819	2.3479	0.0259918	TRIM22//RBCK1//NUP62//ATP2C1//RHOA//RHOC//MYD88//TLR9//PPM1A//PELI2//PELI1//BST2//UBE2I//TNIP2//CASP1//CASP8//CASP10//TNIP1//SQSTM1
GO:0000904	cell morphogenesis involved in differentiation	Biological process	44	753	731	18866	1.50807	0.0045	0.0750957	2.34679	0.0601915	DACT2//HRH2//APP//RAB8A//SHTN1//CHL1//KIF3A//NFASC//CYFIP1//GRB2//SEMA5B//ROBO2//SEMA4A//BSG//C12ORF57//ZEB2//MYCBP2//NR4A2//MEF2C//SRF//OLFM1//ARHGAP4//PTPRS//LAMB4//SRGAP2//RHOA//PEAK1//MACF1//DBNL//ULK2//IST1//LRP1//NSMF//MARK2//ARHGDIA//PLXND1//PLXNB1//SHOX2//PPP3CA//PPFIA2//UBE3A//DNM1L//RAC3//ZSWIM8
GO:0018130	heterocycle biosynthetic process	Biological process	194	4237	731	18866	1.1817	0.004538	0.0755512	2.34314	0.26539	GFI1//CDC6//N4BP2L2//CTCF//ZNF25//SIN3B//CBX5//CBX7//DNAJB5//NR3C1//HCLS1//HNRNPA2B1//MAX//MDM2//MEF2C//MNT//NFIX//YBX1//NR4A2//PAX5//ZBTB7B//PAF1//PPM1A//SALL4//ZNF529//SALL2//NSD1//SMARCA4//STAT6//SUPT4H1//TAF1//TCF7L2//UBE2D3//UBE2I//CNBP//ZNF124//NRIP1//ARID1A//PARP9//KDM2B//YBX3//SQSTM1//CCND3//AURKB//ZEB2//SRF//NAGK//MTAP//AK2//AK4//CREBL2//NFKBIB//CNOT8//PRMT5//TTF1//ELL3//TRIM22//PPIE//ZN…
GO:1902533	positive regulation of intracellular signal transduction	Biological process	58	1055	731	18866	1.41885	0.00456996	0.0758428	2.34009	0.0793434	LAMTOR2//BRAF//MAPK14//DUSP6//MAP2K3//MADD//CD81//MAPK8IP3//DBNL//SYK//HCLS1//PLXNB1//UBE3A//BECN1//LAMTOR4//MAP4K4//TRIM22//RBCK1//NUP62//ATP2C1//RHOA//RHOC//MYD88//TLR9//PPM1A//PELI2//PELI1//BST2//UBE2I//TNIP2//CASP1//CASP8//CASP10//TPD52L1//ADRA1A//PSAP//TIMP2//DVL2//TNFRSF11A//ZEB2//APP//SDCBP//GRB2//SHOC2//P2RX4//TCF7L2//CD86//CALM2//RNF13//LRP1//GSK3A//NOS1//TRIM15//TLR2//DNM1L//BAX//S100A8…
GO:2001141	regulation of RNA biosynthetic process	Biological process	165	3536	731	18866	1.2043	0.004577	0.0758428	2.33942	0.225718	GFI1//CDC6//N4BP2L2//CTCF//ZNF25//SIN3B//CBX5//CBX7//DNAJB5//NR3C1//HCLS1//HNRNPA2B1//MAX//MDM2//MEF2C//MNT//NFIX//YBX1//NR4A2//PAX5//ZBTB7B//PAF1//PPM1A//SALL4//ZNF529//SALL2//NSD1//SMARCA4//STAT6//SUPT4H1//TAF1//TCF7L2//UBE2D3//UBE2I//CNBP//ZNF124//NRIP1//ARID1A//PARP9//KDM2B//YBX3//SQSTM1//CCND3//AURKB//ZEB2//SRF//TRIM22//PRMT5//PPIE//ZNF689//ZNF467//DVL2//ERC1//ZNF324//ZNF780A//ZFP41//CXXC1//…
GO:0010506	regulation of autophagy	Biological process	24	347	731	18866	1.78502	0.00460848	0.0761856	2.33644	0.0328317	TLK2//ADRA1A//DAP//SMG1//RASIP1//BMF//TRIM22//DAPK1//GSK3A//MEFV//GBA//LAMTOR2//LAMTOR4//ATP6V0A1//PRKACA//ATP6V0E1//ULK2//CALCOCO2//DNM1L//MTMR3//PIP4K2C//ITPR1//RAB8A//PSAP
GO:0071479	cellular response to ionizing radiation	Biological process	8	68	731	18866	3.03629	0.00464786	0.0766571	2.33275	0.0109439	TLK2//TREX1//MDM2//MAPK14//GRB2//SWI5//RHOB//RHNO1
GO:0043547	positive regulation of GTPase activity	Biological process	27	406	731	18866	1.71633	0.00468914	0.0771577	2.32891	0.0369357	AKT2//TBC1D9//RALGAPA2//RABGAP1L//DNM1L//ADAP1//ARAP1//DVL2//SRGAP2//GAPVD1//NCKAP1L//ARHGAP4//ARHGDIA//ARHGDIB//PLXNB1//RIC1//DENND1A//RGS3//RSU1//SMAP2//SIPA1//BNIP2//RIN3//MAP4K4//ARHGEF6//DOCK4//IQSEC1
GO:0030097	hemopoiesis	Biological process	52	926	731	18866	1.44929	0.00470193	0.0771883	2.32772	0.0711354	ZBTB7B//PSAP//DACT2//RBM47//STAT6//MFNG//TREX1//BTK//BAX//RHOA//APP//TLR2//PML//NFAM1//EPAS1//ACIN1//HCLS1//MEF2C//SRF//CASP8//MAPK14//TNFRSF11A//TESC//ERCC1//SYK//NCKAP1L//SEMA4A//TLR9//PRELID1//CR1//DROSHA//CD86//CSF3R//PAF1//ARNT//AGO4//TNRC6C//GNAS//TGFBR3//PABPC4//TRIM58//LY9//CD81//N4BP2L2//PSME3//PSMC2//PSMD2//PSMD13//TCF12//TIPARP//GFI1//ZNF160
GO:0045577	regulation of B cell differentiation	Biological process	5	29	731	18866	4.44974	0.00472142	0.0773283	2.32593	0.00683995	NCKAP1L//SYK//BTK//NFAM1//TLR9
GO:0065003	protein-containing complex assembly	Biological process	87	1706	731	18866	1.31614	0.00475551	0.0777064	2.3228	0.119015	RPS5//TXNL4A//SRPK3//SRPK2//PRMT5//SWI5//SMARCA4//EIF3C//DNM1L//MX2//DDB2//ERCC1//SMYD3//RBBP4//CELF1//LUC7L//TUBGCP2//CSNK1D//TBCC//TGFBR3//COA6//PPM1A//DIAPH1//HCLS1//ELN//DBNL//PFN2//PRKCD//CDC42EP3//GRB2//HCK//NCKAP1L//RHOA//TUBB4A//DYRK1A//DCTN1//GBA//TPPP//RHOC//BAX//CLEC7A//SYK//BMF//NDUFAF6//RASIP1//ACTR3//ARFIP2//APOC1//PRKACA//AGO4//VAMP8//STXBP6//ADRM1//OTUD6B//PSMD13//PSMC2//CCT3//ANK…
GO:0048699	generation of neurons	Biological process	81	1570	731	18866	1.33152	0.00478063	0.0779364	2.32051	0.110807	CHL1//MARK2//MEF2C//NR4A2//BAX//SRF//YWHAE//APP//RAB8A//SHTN1//KIF3A//NFASC//CYFIP1//GRB2//SEMA5B//ROBO2//SEMA4A//BSG//CNR1//YWHAZ//GSK3A//AP2A1//DPYSL3//PTK7//LRRC7//CREB3L2//SCARF1//GFI1//LRP1//MDM2//PTPRS//RAC3//GIGYF2//SCYL1//GDPD5//C12ORF57//ZEB2//PSAP//MYCBP2//RHOA//ACSL4//ALDH1A2//OLFM1//ARHGAP4//MAPK8IP3//RAB35//BLOC1S2//EIF4ENIF1//TCF12//TIMP2//ARHGEF2//MACF1//DBNL//ULK2//IST1//STK24//PR…
GO:0031503	protein-containing complex localization	Biological process	21	291	731	18866	1.86247	0.00481993	0.078396	2.31696	0.0287278	SMG1//NUP62//CHTOP//HNRNPA2B1//NUP85//THOC7//FIP1L1//FYTTD1//SRSF11//NUP155//ZC3H11A//IFT122//WDR19//KIF3A//STXBP6//TNFAIP2//LRRC7//MX2//RAB8A//CACNG7//BIRC5
GO:0034599	cellular response to oxidative stress	Biological process	22	310	731	18866	1.83157	0.00483302	0.0784282	2.31578	0.0300958	PML//PRKCD//STK24//SOD2//TREX1//BTK//ENDOG//EPAS1//ARNT//RHOB//MDM2//STAT6//DAPK1//ALOX5//MAPKAP1//NCOA7//PSAP//GCH1//MSRA//NCF2//NCF4//NR4A2
GO:0043170	macromolecule metabolic process	Biological process	447	10650	731	18866	1.08323	0.00486538	0.0787723	2.31288	0.611491	CCNL2//CCND3//CDC6//GFI1//N4BP2L2//CTCF//ZNF25//SIN3B//CBX5//CBX7//DNAJB5//NR3C1//HCLS1//HNRNPA2B1//MAX//MDM2//MEF2C//MNT//NFIX//YBX1//NR4A2//PAX5//ZBTB7B//PAF1//PPM1A//SALL4//ZNF529//SALL2//NSD1//SMARCA4//STAT6//SUPT4H1//TAF1//TCF7L2//UBE2D3//UBE2I//CNBP//ZNF124//NRIP1//ARID1A//PARP9//KDM2B//YBX3//SQSTM1//AURKB//ZEB2//PSME3//CSF2RA//CSF2RB//DUSP6//SRPK3//GRB2//LAMTOR2//PSMC2//PSMD2//PSMD13//LRRC…
GO:0009314	response to radiation	Biological process	29	447	731	18866	1.67438	0.00489087	0.0790039	2.31061	0.0396717	HRH2//APP//DDB2//MSH6//PML//OGG1//ERCC1//NABP1//INTS3//BAX//CHEK1//TAF1//RHNO1//BMF//AURKB//PPP1CB//RBM4//SEMA5B//MAPK14//GRB2//SWI5//RHOB//TLK2//TREX1//MDM2//AKT2//HYAL1//BACE1//TNFRSF11A
GO:0010035	response to inorganic substance	Biological process	35	569	731	18866	1.58752	0.00494353	0.0796722	2.30596	0.0478796	SOD2//CALM2//MDM2//KHK//S100A8//SLC30A3//HVCN1//MIEN1//BACE1//APP//CASP8//ENTPD6//HBA2//SLC8A1//UBE3A//STK24//SIPA1//ERCC1//BSG//PPP3CA//KRT8//RHOB//PRKCD//STAT6//OGG1//UBE2D3//CPNE8//ENDOG//MEF2C//BRAF//GSK3A//P2RX4//TREX1//PSAP//GCH1
GO:0060560	developmental growth involved in morphogenesis	Biological process	18	236	731	18866	1.96844	0.00496392	0.0798185	2.30418	0.0246238	PTK7//OLFM1//ARHGAP4//PTPRS//CYFIP1//MACF1//DBNL//SHTN1//SRF//ZEB2//APP//ULK2//IST1//SEMA5B//LRP1//SEMA4A//LLPH//CACNG7
GO:0019886	antigen processing and presentation of exogenous peptide antigen via MHC class II	Biological process	10	99	731	18866	2.60692	0.00501424	0.0802619	2.29979	0.0136799	KIF3A//CTSS//AP2A1//AP2A2//AP1B1//DCTN1//DYNC1I1//KLC1//CANX//CAPZB
GO:1905037	autophagosome organization	Biological process	10	99	731	18866	2.60692	0.00501424	0.0802619	2.29979	0.0136799	GABARAP//GABARAPL1//TMEM41B//NSFL1C//VMP1//BECN1//ATG12//MTMR3//PIP4K2C//GBA
GO:0006357	regulation of transcription by RNA polymerase II	Biological process	123	2545	731	18866	1.24733	0.00505885	0.0807928	2.29595	0.168263	N4BP2L2//CTCF//ZNF25//SIN3B//CBX5//CBX7//DNAJB5//GFI1//NR3C1//HCLS1//HNRNPA2B1//MAX//MDM2//MEF2C//MNT//NFIX//YBX1//NR4A2//PAX5//ZBTB7B//PAF1//PPM1A//SALL4//ZNF529//SALL2//NSD1//SMARCA4//STAT6//SUPT4H1//TAF1//TCF7L2//UBE2D3//UBE2I//CNBP//ZNF124//NRIP1//ARID1A//PARP9//KDM2B//YBX3//SQSTM1//CCND3//AURKB//ZEB2//SRF//PLXND1//CHEK1//EPAS1//ARNT//PSMC2//ACTR3//TNIP1//DDX17//NCOA7//MAPK14//DVL2//ZNF292//P…
GO:0030032	lamellipodium assembly	Biological process	8	69	731	18866	2.99229	0.0050834	0.0810016	2.29385	0.0109439	SRGAP2//CAPZB//ACTR3//SPATA13//CYFIP1//ARFIP2//NUP85//ARHGEF6
GO:0097345	mitochondrial outer membrane permeabilization	Biological process	7	55	731	18866	3.28472	0.00513146	0.0815832	2.28976	0.00957592	BAX//BMF//YWHAE//YWHAZ//CASP8//GSK3A//BLOC1S2
GO:0030177	positive regulation of Wnt signaling pathway	Biological process	15	183	731	18866	2.11545	0.00515957	0.0818459	2.28739	0.0205198	PSME3//CSNK1D//CSNK1G2//PPM1A//GID8//PSMC2//PSMD2//PSMD13//PTK7//ZBED3//MACF1//ZRANB1//SMARCA4//TLR2//ZEB2
GO:0033993	response to lipid	Biological process	51	909	731	18866	1.448	0.00518051	0.0818667	2.28563	0.0697674	NR3C1//CALCOCO1//DDX17//SAFB//ARID1A//RHOA//UBE3A//RNF14//MAPK14//HCK//TLR2//LILRA2//ENDOG//GGT1//OGG1//CASP8//ALDH1A2//IRAK3//CNR1//CSF2RB//GCH1//LOXL1//NOS1//PELI1//S100A8//TNFRSF11A//ABHD2//GBA//MTAP//ACSL1//TGFBR3//MDM2//SMARCA4//GFI1//MEF2C//MYD88//NFKBIB//PAF1//TNIP2//CASP1//CD86//CD68//TESC//PTK7//GNG2//NRIP1//CPT1A//PID1//DGAT2//SMYD3//DNM1L
GO:0046777	protein autophosphorylation	Biological process	18	237	731	18866	1.96014	0.00518408	0.0818667	2.28533	0.0246238	CALM2//DYRK1A//HCK//SYK//IRAK3//CSNK1G2//DAPK1//MARK2//SMG1//PASK//PRKACA//TAF1//BTK//PEAK1//STK24//AURKB//ULK2//SLK
GO:0051223	regulation of protein transport	Biological process	38	633	731	18866	1.54932	0.00519938	0.081925	2.28405	0.0519836	ACSL4//GLUD1//TCF7L2//LRP1//NADK//NUP62//MAPK14//HCLS1//PRKCD//LYPLA1//PPP3CA//MDM2//PPM1A//PRKACA//YWHAE//TLR9//TLR2//DNM1L//SYK//CNR1//CPT1A//ALOX5//ITPR1//CACNA1D//CD22//CD81//AKT2//ITGAM//ITGB2//YWHAZ//CASP8//GSK3A//UBE2D3//NPEPPS//OS9//GAPVD1//DNAJA1//RAB8A
GO:1904951	positive regulation of establishment of protein localization	Biological process	25	370	731	18866	1.74382	0.00521939	0.0820572	2.28238	0.0341997	ACSL4//GLUD1//TCF7L2//LRP1//NADK//MAPK14//HCLS1//PRKCD//MDM2//PPM1A//PRKACA//YWHAE//DNM1L//SYK//CD81//AKT2//ITGAM//ITGB2//YWHAZ//CASP8//GSK3A//UBE2D3//NPEPPS//TLR2//CCT3
GO:0000075	cell cycle checkpoint	Biological process	17	219	731	18866	2.0034	0.00523411	0.0821057	2.28116	0.0232558	CDC6//CHEK1//MAPK14//RHNO1//MDM2//PML//CNOT11//BAX//CNOT8//NABP1//INTS3//MAD2L1BP//APC//BUB3//AURKB//GIGYF2//TREX1
GO:0150146	cell junction disassembly	Biological process	4	19	731	18866	5.43336	0.00544238	0.0851835	2.26421	0.00547196	DUSP3//MAP4K4//IQSEC1//ITGAM
GO:0001844	protein insertion into mitochondrial membrane involved in apoptotic signaling pathway	Biological process	5	30	731	18866	4.30141	0.00548823	0.0855219	2.26057	0.00683995	YWHAE//YWHAZ//CASP8//BAX//BMF
GO:0051491	positive regulation of filopodium assembly	Biological process	5	30	731	18866	4.30141	0.00548823	0.0855219	2.26057	0.00683995	ARAP1//DPYSL3//FNBP1L//SRF//MIEN1
GO:0120031	plasma membrane bounded cell projection assembly	Biological process	35	573	731	18866	1.57643	0.00550237	0.0855534	2.25945	0.0478796	SRGAP2//SHTN1//SDCBP//CAPZB//ACTR3//SPATA13//CYFIP1//ARFIP2//NUP85//ARHGEF6//CDC42EP3//APC//KIF3A//IFT122//WDR19//SAXO1//PRKCD//ARAP1//DPYSL3//FNBP1L//SRF//MIEN1//CEP162//POC1B//RAB8A//BBS1//DBNL//TUBB4A//CSNK1D//DCTN1//ODF2//PRKACA//YWHAE//PFN2//CNTROB
GO:0051338	regulation of transferase activity	Biological process	56	1022	731	18866	1.41416	0.00564689	0.0874462	2.24819	0.0766074	CCNL2//CCND3//CDC6//LAMTOR2//BRAF//MAPK14//DUSP6//MAP2K3//MADD//CD81//DUSP3//RGS3//TESC//SMYD3//AKT1S1//APP//MAPK8IP3//DBNL//SYK//IL6R//MARK2//NCKAP1L//PRKCD//STRADA//MAP4K4//MAPKAP1//PRKACA//PRKAR1B//TPD52L1//IRAK3//STK38//NUP62//GBA//DVL2//TLR9//TNFRSF11A//ZEB2//HIPK3//DNAJA1//APC//STUB1//AURKB//FCGR1A//SLC8A1//ACSL1//SLC27A1//RHOA//CALM2//DGKZ//UBE2I//ADRA1A//GSK3A//DNM1L//HNRNPA2B1//CD86//RAS…
GO:0007267	cell-cell signaling	Biological process	89	1763	731	18866	1.30287	0.00564888	0.0874462	2.24804	0.121751	TLR2//BTK//SYK//AGO4//GNG2//PPP3CA//TNRC6C//TCF7L2//GJC1//GABARAP//HRH2//PDYN//SDCBP//SLC12A4//STXBP2//PPFIA2//CNR1//CSNK1D//CSNK1G2//CTNND1//MARK2//MACF1//GSK3A//APC//PAF1//ZRANB1//GID8//CALCOCO1//RAC3//FBXW4//C12ORF43//KREMEN2//ZBED3//CPZ//LRRFIP2//APP//SMARCA4//ZEB2//LRP1//ACSL4//GLUD1//ADRA1A//P2RX4//S100A8//CD68//DVL2//NADK//MEF2C//MCTP1//EIF4EBP2//NSMF//RAB8A//TLR9//CPT1A//ALOX5//ITPR1//CAC…
GO:1904779	regulation of protein localization to centrosome	Biological process	3	10	731	18866	7.74254	0.00566785	0.0875478	2.24658	0.00410397	NSFL1C//NUP62//APC
GO:0045786	negative regulation of cell cycle	Biological process	38	637	731	18866	1.5396	0.00575013	0.0884162	2.24032	0.0519836	CDC6//CHEK1//MAPK14//RHNO1//MDM2//PML//CNOT11//BAX//CNOT8//GAS2L1//LAMTOR2//APC//LAMTOR4//PPM1A//TCF7L2//STRADA//NABP1//INTS3//MAD2L1BP//BUB3//AURKB//PSME3//PSMC2//PSMD2//PSMD13//GIGYF2//AURKAIP1//TIMP2//CBX5//MAX//RBBP4//AKT2//PRKACA//TREX1//CHMP2A//RHOB//RPS6KA2//SIPA1
GO:0070201	regulation of establishment of protein localization	Biological process	39	658	731	18866	1.52968	0.00576008	0.0884162	2.23957	0.0533516	ACSL4//GLUD1//TCF7L2//LRP1//NADK//NUP62//MAPK14//HCLS1//PRKCD//LYPLA1//PPP3CA//MDM2//PPM1A//PRKACA//YWHAE//TLR9//TLR2//DNM1L//SYK//CNR1//CPT1A//ALOX5//ITPR1//CACNA1D//CD22//GAPVD1//DNAJA1//RAB8A//CD81//AKT2//ITGAM//ITGB2//YWHAZ//CASP8//GSK3A//UBE2D3//NPEPPS//OS9//CCT3
GO:0016477	cell migration	Biological process	84	1650	731	18866	1.31389	0.00576165	0.0884162	2.23945	0.114911	SEMA5B//SEMA4A//ZEB2//CHL1//MARK2//MEF2C//NR4A2//BAX//SRF//YWHAE//ALOX5//HCK//ITGB2//S100A8//IL6R//TNFRSF11A//SRGAP2//SHTN1//SDCBP//AAMP//RHOB//MACF1//PFN2//HYAL1//MTUS1//MAPK14//LAMTOR2//PML//SLC8A1//ARHGAP4//LRP1//RHOA//AKT2//SPATA13//PLXND1//PLXNB1//SLK//DIAPH1//APC//RHOC//PPP3CA//CLEC7A//SOD2//MIEN1//MAP4K4//ABHD2//DPYSL3//DUSP3//TMIGD3//BST2//MCTP1//STK24//CSF3R//NCKAP1L//SYK//P2RX4//MAP2K3/…
GO:0051222	positive regulation of protein transport	Biological process	24	354	731	18866	1.74973	0.00588016	0.0898577	2.23061	0.0328317	ACSL4//GLUD1//TCF7L2//LRP1//NADK//MAPK14//HCLS1//PRKCD//MDM2//PPM1A//PRKACA//YWHAE//DNM1L//SYK//CD81//AKT2//ITGAM//ITGB2//YWHAZ//CASP8//GSK3A//UBE2D3//NPEPPS//TLR2
GO:0050803	regulation of synapse structure or activity	Biological process	18	240	731	18866	1.93564	0.00589301	0.0898577	2.22966	0.0246238	FRMPD4//MEF2C//ROBO2//TLR2//PPFIA2//UBE3A//DNM1L//DBNL//YWHAZ//PTPRS//MAPK14//CRIPT//DCTN1//SEMA4A//CYFIP1//RHOA//APP//MX2
GO:0043280	positive regulation of cysteine-type endopeptidase activity involved in apoptotic process	Biological process	12	134	731	18866	2.31121	0.00591834	0.0898577	2.2278	0.0164159	DAP//NLRP1//PML//BAX//S100A8//CASP8//CASP10//DAPK1//RHOA//CLEC7A//SYK//CASP1
GO:2001056	positive regulation of cysteine-type endopeptidase activity	Biological process	13	151	731	18866	2.22192	0.005942	0.0898577	2.22607	0.0177839	DAP//NLRP1//PML//BAX//S100A8//CASP8//CASP10//DAPK1//RHOA//CLEC7A//SYK//CASP1//MEFV
GO:0030521	androgen receptor signaling pathway	Biological process	6	43	731	18866	3.60118	0.00595155	0.0898577	2.22537	0.00820793	RNF14//SMARCA4//DDX17//RHOA//UBE3A//ARID1A
GO:0045773	positive regulation of axon extension	Biological process	6	43	731	18866	3.60118	0.00595155	0.0898577	2.22537	0.00820793	LRP1//CYFIP1//MACF1//DBNL//SHTN1//SRF
GO:0061462	protein localization to lysosome	Biological process	6	43	731	18866	3.60118	0.00595155	0.0898577	2.22537	0.00820793	NAGPA//SORT1//CACNG7//GGA3//LAMTOR4//CD81
GO:0048193	Golgi vesicle transport	Biological process	25	374	731	18866	1.72517	0.00596576	0.0898577	2.22433	0.0341997	YIF1A//DCTN1//DYNC1I1//TRAPPC3//MIA2//SERPINA1//CREB3L2//CAPZB//KIF3A//KLC1//SCYL1//SORT1//VAMP8//STXBP6//AP2A1//SYS1//LYPLA1//ARFRP1//GGA3//MACF1//BBS1//CSNK1D//ANKRD28//RAB8A//SLC10A7
GO:0017157	regulation of exocytosis	Biological process	17	222	731	18866	1.97633	0.00598288	0.0898577	2.22309	0.0232558	STXBP2//SYK//ITGAM//ITGB2//STXBP6//CNR1//CACNA1D//RAB3D//CHMP2A//SDCBP//VAMP8//ADRA1A//BACE1//PFN2//PPFIA2//DNM1L//RAB8A
GO:0032388	positive regulation of intracellular transport	Biological process	17	222	731	18866	1.97633	0.00598288	0.0898577	2.22309	0.0232558	MAPK14//HCLS1//PRKCD//MDM2//PPM1A//PRKACA//TCF7L2//YWHAE//CD81//AKT2//ITGAM//ITGB2//YWHAZ//CASP8//GSK3A//UBE2D3//NPEPPS
GO:0061061	muscle structure development	Biological process	40	681	731	18866	1.51592	0.00604377	0.0904368	2.21869	0.0547196	TGFBR3//SRF//MRAS//MEF2C//PAX3//TCF12//MAPK14//ELN//SRPK3//MYLPF//RHOA//SVIL//NOS1//PLEKHO1//JAM2//SORT1//SMYD3//CD81//ZNF689//PAX5//KRT8//DDX17//LUC7L//EPAS1//TCF7L2//YBX3//PPP3CA//SHOX2//NEBL//MDM2//RBM4//BNIP2//YBX1//ARID1A//MYL3//SLC8A1//ADRA1A//GSK3A//CTDP1//SOD2
GO:0007015	actin filament organization	Biological process	28	434	731	18866	1.66506	0.00605771	0.0904368	2.21769	0.0383037	SVIL//ARAP1//DIAPH1//HCLS1//ELN//DBNL//PFN2//PRKCD//CDC42EP3//GRB2//HCK//NCKAP1L//RHOA//ACTR3//ARFIP2//SRF//CAPZB//DPYSL3//RHOC//GAS2L1//SHTN1//NEBL//CYFIP1//RHOB//RAC3//TPM3//TPM4//ARHGEF2
GO:0003015	heart process	Biological process	21	297	731	18866	1.82484	0.00605987	0.0904368	2.21754	0.0287278	ADRA1A//MYL3//SLC8A1//EPAS1//MDM2//PRKACA//CALM2//YWHAE//TMIGD3//GCH1//GSK3A//NOS1//P2RX4//DNM1L//MAP2K3//CACNG7//CACNA1D//GJC1//NUP155//ITPR1//TREX1
GO:0030111	regulation of Wnt signaling pathway	Biological process	25	375	731	18866	1.72057	0.00616557	0.0918202	2.21003	0.0341997	MACF1//ZRANB1//SMARCA4//TLR2//ZEB2//LRP1//C12ORF43//PSME3//MAPK14//CTNND1//DVL2//GSK3A//APC//PSMC2//PSMD2//PSMD13//TCF7L2//KREMEN2//CSNK1D//CSNK1G2//PPM1A//GID8//PTK7//ZBED3//APP
GO:0060996	dendritic spine development	Biological process	10	102	731	18866	2.53024	0.00618552	0.0919233	2.20862	0.0136799	MEF2C//PPFIA2//LLPH//PTPRS//UBE3A//DNM1L//DBNL//ACSL4//SRGAP2//IQSEC1
GO:0044380	protein localization to cytoskeleton	Biological process	7	57	731	18866	3.16946	0.00625646	0.0927822	2.20367	0.00957592	DIAPH1//CRIPT//CSNK1D//NSFL1C//NUP62//APC//GAS2L1
GO:0007155	cell adhesion	Biological process	76	1474	731	18866	1.3307	0.0063096	0.0933741	2.2	0.103967	MAP4K4//ROBO2//BSG//TNIP1//ITGB2//SYK//DEFB118//RHOA//SRF//PPFIA2//CD63//DACT2//PLXND1//ARHGDIA//ARHGDIB//PLXNB1//JAM2//SIPA1//RSU1//ATP2C1//PML//PPP1CB//TMIGD2//GRB2//CD86//TESC//NCKAP1L//RAC3//NFASC//ITGAD//LAMB4//SRGAP2//PEAK1//CD81//CCDC88B//PELI1//ZBTB7B//CTNND1//HYAL1//PPP3CA//DUSP3//MACF1//SLK//LRP1//S100A8//CLIC1//GNAS//PRKCD//CD93//STXBP6//LRRC7//VMP1//KIRREL2//ITGAM//MAPK14//PTPRS//ALOX…
GO:0032436	positive regulation of proteasomal ubiquitin-dependent protein catabolic process	Biological process	9	87	731	18866	2.66984	0.00649876	0.095494	2.18717	0.0123119	STUB1//CSNK1D//RNF144B//GBA//GSK3A//MDM2//TAF1//USP5//RNF14
GO:0097581	lamellipodium organization	Biological process	9	87	731	18866	2.66984	0.00649876	0.095494	2.18717	0.0123119	SRGAP2//CAPZB//ACTR3//SPATA13//CYFIP1//ARFIP2//NUP85//ARHGEF6//PLEKHO1
GO:0071417	cellular response to organonitrogen compound	Biological process	39	663	731	18866	1.51815	0.00650475	0.095494	2.18677	0.0533516	GNAL//GNAS//GNG2//GSK3A//EIF4EBP2//AKT2//GRB2//APC//ATP6V0A1//ZNF106//ATP6V0E1//CYFIP1//RAB8A//MEF2C//CCND3//PID1//PRKCD//ZBTB7B//STAT5A//STAT6//ARHGEF2//NSMF//LAMTOR2//LAMTOR4//MDM2//SLC8A1//P2RX4//TAF1//APP//MAX//NR4A2//PRKACA//PRKAR1B//DIAPH1//HRH2//CDC6//BACE1//LRP1//PRMT5
GO:0010822	positive regulation of mitochondrion organization	Biological process	11	119	731	18866	2.38566	0.0065186	0.095494	2.18585	0.0150479	ZDHHC6//DNM1L//BAX//BMF//YWHAE//YWHAZ//CASP8//GSK3A//UBE2D3//NPEPPS//GBA
GO:0019438	aromatic compound biosynthetic process	Biological process	193	4248	731	18866	1.17256	0.00652049	0.095494	2.18572	0.264022	GFI1//CDC6//N4BP2L2//CTCF//ZNF25//SIN3B//CBX5//CBX7//DNAJB5//NR3C1//HCLS1//HNRNPA2B1//MAX//MDM2//MEF2C//MNT//NFIX//YBX1//NR4A2//PAX5//ZBTB7B//PAF1//PPM1A//SALL4//ZNF529//SALL2//NSD1//SMARCA4//STAT6//SUPT4H1//TAF1//TCF7L2//UBE2D3//UBE2I//CNBP//ZNF124//NRIP1//ARID1A//PARP9//KDM2B//YBX3//SQSTM1//CCND3//AURKB//ZEB2//SRF//NAGK//MTAP//AK2//AK4//CREBL2//NFKBIB//CNOT8//PRMT5//TTF1//ELL3//TRIM22//PPIE//ZN…
GO:0000281	mitotic cytokinesis	Biological process	8	72	731	18866	2.86761	0.00657856	0.0959545	2.18187	0.0109439	CHMP2A//CNTROB//NUP62//RHOA//RAB35//APC//RHOB//RHOC
GO:0032495	response to muramyl dipeptide	Biological process	4	20	731	18866	5.1617	0.00659745	0.0959545	2.18062	0.00547196	ARHGEF2//MAPK14//NLRP1//IRF5
GO:0048670	regulation of collateral sprouting	Biological process	4	20	731	18866	5.1617	0.00659745	0.0959545	2.18062	0.00547196	PTPRS//ULK2//IST1//LRP1
GO:0044249	cellular biosynthetic process	Biological process	268	6104	731	18866	1.13314	0.00660826	0.0959545	2.17991	0.366621	GFI1//CDC6//N4BP2L2//CTCF//ZNF25//SIN3B//CBX5//CBX7//DNAJB5//NR3C1//HCLS1//HNRNPA2B1//MAX//MDM2//MEF2C//MNT//NFIX//YBX1//NR4A2//PAX5//ZBTB7B//PAF1//PPM1A//SALL4//ZNF529//SALL2//NSD1//SMARCA4//STAT6//SUPT4H1//TAF1//TCF7L2//UBE2D3//UBE2I//CNBP//ZNF124//NRIP1//ARID1A//PARP9//KDM2B//YBX3//SQSTM1//CCND3//AURKB//ZEB2//EIF3C//ALDH1A2//RBM4//SRF//AKT2//PPP1CB//NAGK//MTAP//AK2//AK4//CHEK1//TREX1//RBBP4//R…
GO:0002495	antigen processing and presentation of peptide antigen via MHC class II	Biological process	10	103	731	18866	2.50568	0.00661989	0.0959545	2.17915	0.0136799	KIF3A//CTSS//AP2A1//AP2A2//AP1B1//DCTN1//DYNC1I1//KLC1//CANX//CAPZB
GO:0032881	regulation of polysaccharide metabolic process	Biological process	6	44	731	18866	3.51934	0.00667053	0.0963063	2.17584	0.00820793	PPP1CB//PASK//GSK3A//AKT2//KHK//AP2A1
GO:0045860	positive regulation of protein kinase activity	Biological process	33	539	731	18866	1.58011	0.00667145	0.0963063	2.17578	0.0451436	LAMTOR2//BRAF//MAPK14//DUSP6//MAP2K3//MADD//CD81//MAPK8IP3//DBNL//SYK//IL6R//MARK2//NCKAP1L//PRKCD//STRADA//MAP4K4//MAPKAP1//PRKACA//PRKAR1B//TPD52L1//DVL2//TLR9//TNFRSF11A//ZEB2//CCND3//CDC6//FCGR1A//ACSL1//SLC27A1//RHOA//CALM2//ADRA1A//CD86
GO:0000278	mitotic cell cycle	Biological process	57	1053	731	18866	1.39704	0.00672096	0.096823	2.17257	0.0779754	BUB3//ZNF324//MAX//PPP3CA//CDC6//GFI1//TUBB4A//CSNK1D//DCTN1//ODF2//PPP1CB//PRKACA//TPD52L1//YWHAE//NSFL1C//ARHGEF2//RAB35//APC//RHOB//RHOC//MDM2//PML//CNOT11//BAX//CNOT8//AURKB//POGZ//KPNB1//NUP62//CHMP2A//BECN1//REEP4//PRMT5//NABP1//INTS3//MAD2L1BP//UBA3//SDCBP//CTDP1//APP//PSME3//PSMC2//PSMD2//PSMD13//GIGYF2//CCND3//CHEK1//AURKAIP1//TIMP2//DUSP3//BIRC5//RHOA//HYAL1//KLHL18//CNTROB//LIG1//TUBGC…
GO:1903050	regulation of proteolysis involved in cellular protein catabolic process	Biological process	17	225	731	18866	1.94997	0.0068164	0.0978923	2.16644	0.0232558	TLK2//SDCBP//STUB1//CSNK1D//RNF144B//GBA//GSK3A//MDM2//TAF1//USP5//RNF14//PSME3//PRKACA//PSMC2//OS9//UBE3A//PML
GO:0030307	positive regulation of cell growth	Biological process	14	171	731	18866	2.11298	0.00682379	0.0978923	2.16597	0.0191518	CYFIP1//MACF1//DBNL//SHTN1//SRF//IST1//LRP1//CACNG7//HYAL1//RHOA//EXOSC4//S100A8//SDCBP//KDM2B
GO:1901653	cellular response to peptide	Biological process	26	398	731	18866	1.68598	0.00683679	0.0978923	2.16515	0.0355677	EIF4EBP2//AKT2//GRB2//GSK3A//APC//ATP6V0A1//ZNF106//ATP6V0E1//CYFIP1//RAB8A//CCND3//PID1//PRKCD//ZBTB7B//STAT5A//STAT6//ARHGEF2//MAX//MDM2//NR4A2//PRKACA//PRKAR1B//CDC6//BACE1//APP//LRP1
GO:0032755	positive regulation of interleukin-6 production	Biological process	9	88	731	18866	2.6395	0.0069975	0.0997886	2.15506	0.0123119	LILRA2//APP//IL6R//MYD88//TLR9//CLEC7A//SYK//TLR2//ARHGEF2
GO:0090559	regulation of membrane permeability	Biological process	9	88	731	18866	2.6395	0.0069975	0.0997886	2.15506	0.0123119	BAX//BMF//BLOC1S2//YWHAE//YWHAZ//CASP8//GSK3A//ALKBH7//RASIP1
GO:0006952	defense response	Biological process	91	1824	731	18866	1.28759	0.00704205	0.0999211	2.1523	0.124487	APP//ITGAM//ITGB2//TLR2//BTK//FCN1//MATR3//LILRA2//PSME3//PRKACA//PRKCD//PSMC2//PSMD2//PSMD13//SYK//PARP9//ALOX5//LRP1//TREX1//CD68//S100A8//OGG1//HCK//CD81//CNR1//IL6R//SERPINA1//TNIP1//NFAM1//NLRP1//HYAL1//LIPA//MEFV//MYD88//TLR9//MAP2K3//STARD7//SCYL1//TMIGD3//MMP25//CLEC7A//TNIP2//AOC3//RPS6KA4//THEMIS2//LSP1//NCF2//BECN1//CALCOCO2//GCH1//BST2//KYNU//DEFB118//CCDC88B//TRIM22//RNF166//CR1//TRI…
GO:0022610	biological adhesion	Biological process	76	1481	731	18866	1.32441	0.00705699	0.0999211	2.15138	0.103967	MAP4K4//CHL1//CSF3R//VCAN//SIGLEC9//HCK//APC//APP//ITGAM//ITGB2//RHOB//LY9//MOG//CNTN3//PTK7//EMILIN2//KIRREL2//FIBCD1//SCARF1//AOC3//CD22//THEMIS2//ENTPD1//ROBO2//BSG//TNIP1//SYK//DEFB118//RHOA//SRF//PPFIA2//CD63//DACT2//PLXND1//ARHGDIA//ARHGDIB//PLXNB1//JAM2//SIPA1//RSU1//ATP2C1//PML//PPP1CB//TMIGD2//GRB2//CD86//TESC//NCKAP1L//RAC3//NFASC//ITGAD//LAMB4//SRGAP2//PEAK1//CD81//CCDC88B//PELI1//ZBTB…
GO:0002504	antigen processing and presentation of peptide or polysaccharide antigen via MHC class II	Biological process	10	104	731	18866	2.48158	0.00707757	0.0999211	2.15012	0.0136799	KIF3A//CTSS//AP2A1//AP2A2//AP1B1//DCTN1//DYNC1I1//KLC1//CANX//CAPZB
GO:0006892	post-Golgi vesicle-mediated transport	Biological process	10	104	731	18866	2.48158	0.00707757	0.0999211	2.15012	0.0136799	STXBP6//AP2A1//SORT1//SYS1//LYPLA1//ARFRP1//GGA3//MACF1//BBS1//VAMP8
GO:0120034	positive regulation of plasma membrane bounded cell projection assembly	Biological process	10	104	731	18866	2.48158	0.00707757	0.0999211	2.15012	0.0136799	ACTR3//CDC42EP3//APC//SAXO1//ARAP1//DPYSL3//FNBP1L//SRF//MIEN1//CYFIP1
GO:1990138	neuron projection extension	Biological process	14	172	731	18866	2.10069	0.00717255	0.10106	2.14433	0.0191518	OLFM1//ARHGAP4//PTPRS//CYFIP1//MACF1//DBNL//SHTN1//SRF//SEMA5B//ULK2//LRP1//SEMA4A//LLPH//CACNG7
GO:0032956	regulation of actin cytoskeleton organization	Biological process	24	360	731	18866	1.72057	0.00718965	0.101099	2.14329	0.0328317	ELN//DBNL//HCLS1//PFN2//PRKCD//CDC42EP3//GRB2//HCK//NCKAP1L//RHOA//ACTR3//ARFIP2//SVIL//CAPZB//RHOC//ARAP1//MEF2C//ARHGDIA//ARHGDIB//CYFIP1//RHOB//LRP1//RAC3//BST2
GO:0008064	regulation of actin polymerization or depolymerization	Biological process	15	190	731	18866	2.03751	0.00724033	0.101528	2.14024	0.0205198	ELN//DBNL//HCLS1//PFN2//PRKCD//CDC42EP3//GRB2//HCK//NCKAP1L//RHOA//ACTR3//ARFIP2//SVIL//CAPZB//CYFIP1
GO:0051402	neuron apoptotic process	Biological process	18	245	731	18866	1.89613	0.00724889	0.101528	2.13973	0.0246238	NSMF//MEF2C//AKT1S1//CHL1//RHOA//LRP1//NR4A2//BAX//SOD2//KDM2B//BACE1//GSK3A//SRPK2//AKT2//ITGAM//NLRP1//APP//MAX
GO:0033157	regulation of intracellular protein transport	Biological process	19	264	731	18866	1.85743	0.00731476	0.10222	2.1358	0.0259918	NUP62//MAPK14//HCLS1//PRKCD//MDM2//PPM1A//PRKACA//TCF7L2//YWHAE//CD81//AKT2//ITGAM//ITGB2//YWHAZ//CASP8//GSK3A//UBE2D3//NPEPPS//OS9
GO:0002429	immune response-activating cell surface receptor signaling pathway	Biological process	30	481	731	18866	1.60968	0.00734177	0.10222	2.1342	0.0410397	LILRA2//PSME3//PRKACA//PRKCD//PSMC2//PSMD2//PSMD13//SYK//CR1//FCN1//ACTR3//FCGR1A//CYFIP1//GRB2//HCK//NCKAP1L//SPG21//BTN3A3//RBCK1//MOG//THEMIS2//NFAM1//MEF2C//BTK//PAX5//CD22//DUSP3//DGKZ//CD81//BAX
GO:0002757	immune response-activating signal transduction	Biological process	30	481	731	18866	1.60968	0.00734177	0.10222	2.1342	0.0410397	LILRA2//PSME3//PRKACA//PRKCD//PSMC2//PSMD2//PSMD13//SYK//CR1//FCN1//HCK//ACTR3//FCGR1A//CYFIP1//GRB2//NCKAP1L//SPG21//BTN3A3//RBCK1//MOG//THEMIS2//NFAM1//MEF2C//BTK//PAX5//CD22//DUSP3//DGKZ//CD81//BAX
GO:0009132	nucleoside diphosphate metabolic process	Biological process	13	155	731	18866	2.16458	0.00736265	0.102309	2.13297	0.0177839	HK3//OGDH//TREX1//NUP62//NUP85//NUP155//AK4//AK2//APP//ARNT//SLC4A4//NUDT9//PFKP
GO:0051204	protein insertion into mitochondrial membrane	Biological process	6	45	731	18866	3.44113	0.00745044	0.103123	2.12782	0.00820793	BAX//BMF//TOMM22//YWHAE//YWHAZ//CASP8
GO:0070266	necroptotic process	Biological process	6	45	731	18866	3.44113	0.00745044	0.103123	2.12782	0.00820793	CASP8//RBCK1//PELI1//YBX3//ARHGEF2//DNM1L
GO:0008625	extrinsic apoptotic signaling pathway via death domain receptors	Biological process	9	89	731	18866	2.60985	0.00752503	0.103175	2.12349	0.0123119	CASP8//TNFRSF10C//MADD//ARHGEF2//GABARAP//DAPK1//BLOC1S2//BAX//SORT1
GO:0043506	regulation of JUN kinase activity	Biological process	9	89	731	18866	2.60985	0.00752503	0.103175	2.12349	0.0123119	MAPK8IP3//DBNL//SYK//DVL2//TLR9//TNFRSF11A//ZEB2//HIPK3//DNAJA1
GO:1903522	regulation of blood circulation	Biological process	21	303	731	18866	1.78871	0.0075507	0.103175	2.12201	0.0287278	ADRA1A//MYL3//SLC8A1//EPAS1//MDM2//PRKACA//CALM2//YWHAE//TMIGD3//GCH1//GSK3A//HRH2//NOS1//P2RX4//CACNG7//CACNA1D//GJC1//NUP155//ITPR1//DOCK4//RHOA
GO:0007191	adenylate cyclase-activating dopamine receptor signaling pathway	Biological process	3	11	731	18866	7.03868	0.00757085	0.103175	2.12086	0.00410397	GNAL//GNAS//GNG2
GO:0031652	positive regulation of heat generation	Biological process	3	11	731	18866	7.03868	0.00757085	0.103175	2.12086	0.00410397	CNR1//TNFRSF11A//SLC27A1
GO:0106049	regulation of cellular response to osmotic stress	Biological process	3	11	731	18866	7.03868	0.00757085	0.103175	2.12086	0.00410397	MICU1//YBX3//ARHGEF2
GO:1904350	regulation of protein catabolic process in the vacuole	Biological process	3	11	731	18866	7.03868	0.00757085	0.103175	2.12086	0.00410397	CD81//GBA//LRP1
GO:0010821	regulation of mitochondrion organization	Biological process	15	191	731	18866	2.02684	0.00758576	0.103175	2.12	0.0205198	PID1//ZDHHC6//DNM1L//STAT2//BAX//BMF//PRELID1//YWHAE//YWHAZ//CASP8//GSK3A//UBE2D3//NPEPPS//GBA//SQSTM1
GO:0030832	regulation of actin filament length	Biological process	15	191	731	18866	2.02684	0.00758576	0.103175	2.12	0.0205198	ELN//DBNL//HCLS1//PFN2//PRKCD//CDC42EP3//GRB2//HCK//NCKAP1L//RHOA//ACTR3//ARFIP2//SVIL//CAPZB//CYFIP1
GO:0032880	regulation of protein localization	Biological process	52	950	731	18866	1.41267	0.00765818	0.10396	2.11587	0.0711354	ACSL4//GLUD1//TCF7L2//LRP1//NADK//NUP62//MAPK14//HCLS1//PRKCD//LYPLA1//PPP3CA//MDM2//PPM1A//PRKACA//YWHAE//TLR9//TLR2//DNM1L//SYK//CNR1//CPT1A//ALOX5//ITPR1//CACNA1D//CD22//GAPVD1//DNAJA1//RAB8A//CD81//AKT2//ITGAM//ITGB2//SUMO3//PARP9//YWHAZ//CASP8//CRIPT//VAMP8//PID1//SQSTM1//GSK3A//UBE2D3//NPEPPS//OS9//EPB41L2//NSFL1C//APC//CCT3//LARP7//TRIM22//MYCBP2//RABGAP1L
GO:0010468	regulation of gene expression	Biological process	240	5425	731	18866	1.14176	0.00782406	0.106008	2.10657	0.328317	GFI1//CDC6//N4BP2L2//CTCF//ZNF25//SIN3B//CBX5//CBX7//DNAJB5//NR3C1//HCLS1//HNRNPA2B1//MAX//MDM2//MEF2C//MNT//NFIX//YBX1//NR4A2//PAX5//ZBTB7B//PAF1//PPM1A//SALL4//ZNF529//SALL2//NSD1//SMARCA4//STAT6//SUPT4H1//TAF1//TCF7L2//UBE2D3//UBE2I//CNBP//ZNF124//NRIP1//ARID1A//PARP9//KDM2B//YBX3//SQSTM1//CCND3//AURKB//ZEB2//SMG1//PNRC2//RPS5//RPS20//CNOT11//CNOT8//DDX17//CELF1//DYRK1A//RBM4//TRA2B//RBM17//EX…
GO:1901135	carbohydrate derivative metabolic process	Biological process	60	1128	731	18866	1.37279	0.00787455	0.106188	2.10377	0.0820793	HK3//PFKP//TALDO1//IDS//CHI3L2//CHST6//NAGK//OGDH//TREX1//NUP62//NUP85//NUP155//MTAP//AK2//AK4//NAGPA//B3GALNT1//ALG12//MAGT1//GALNT6//GALNT1//GALNT2//PGAP2//NCCRP1//MAN2B1//ACSL6//ACOT9//PSAP//GBA//ARSA//ASAH1//BAX//TNIP1//GSK3A//TCF7L2//DSE//COASY//KYNU//FAM20B//VCAN//HYAL1//SLC10A7//LCMT2//ACSL4//DGAT2//ACSL1//TK2//OGG1//APP//ARNT//SLC4A4//NUDT9//RHOA//PPT2//KHK//AP2A1//NUDT3//OS9//PRKCD//PID1
GO:0006837	serotonin transport	Biological process	4	21	731	18866	4.9159	0.00790394	0.106188	2.10216	0.00547196	SYK//CNR1//SLC18A1//NOS1
GO:0032288	myelin assembly	Biological process	4	21	731	18866	4.9159	0.00790394	0.106188	2.10216	0.00547196	NFASC//EPB41L3//TLR2//TPPP
GO:0046514	ceramide catabolic process	Biological process	4	21	731	18866	4.9159	0.00790394	0.106188	2.10216	0.00547196	GBA//PSAP//PRKCD//ASAH1
GO:0007033	vacuole organization	Biological process	14	174	731	18866	2.07654	0.00791257	0.106188	2.10168	0.0191518	GABARAP//GABARAPL1//TMEM41B//NSFL1C//VMP1//BECN1//ATG12//GBA//NAGPA//TMEM199//TMEM175//TREX1//MTMR3//PIP4K2C
GO:0050807	regulation of synapse organization	Biological process	17	229	731	18866	1.91591	0.00807124	0.108056	2.09306	0.0232558	FRMPD4//MEF2C//ROBO2//TLR2//PPFIA2//UBE3A//DNM1L//DBNL//YWHAZ//PTPRS//MAPK14//CRIPT//DCTN1//SEMA4A//CYFIP1//RHOA//APP
GO:0043470	regulation of carbohydrate catabolic process	Biological process	9	90	731	18866	2.58085	0.00808236	0.108056	2.09246	0.0123119	PPP1CB//TREX1//NUP62//NUP85//NUP155//GSK3A//APP//ARNT//SLC4A4
GO:0022008	neurogenesis	Biological process	84	1674	731	18866	1.29505	0.00826637	0.109801	2.08269	0.114911	CHL1//MARK2//MEF2C//NR4A2//BAX//SRF//YWHAE//APP//LRP1//RAB8A//SHTN1//KIF3A//NFASC//CYFIP1//GRB2//SEMA5B//ROBO2//SEMA4A//BSG//CNR1//YWHAZ//GSK3A//AP2A1//DPYSL3//PTK7//LRRC7//CREB3L2//SCARF1//GFI1//MDM2//PTPRS//S100A8//TPPP//TLR2//RAC3//GIGYF2//SCYL1//GDPD5//C12ORF57//ZEB2//PSAP//MYCBP2//SRGAP2//RHOA//ACSL4//ALDH1A2//OLFM1//ARHGAP4//MAPK8IP3//RAB35//BLOC1S2//AKT2//EIF4ENIF1//TCF12//TIMP2//ARHGEF2//…
GO:0006893	Golgi to plasma membrane transport	Biological process	7	60	731	18866	3.01099	0.00827516	0.109801	2.08222	0.00957592	LYPLA1//ARFRP1//GGA3//MACF1//BBS1//SYS1//STXBP6
GO:0030865	cortical cytoskeleton organization	Biological process	7	60	731	18866	3.01099	0.00827516	0.109801	2.08222	0.00957592	EPB41L2//EPB41L3//NCKAP1L//RHOA//RHOB//RHOC//RAC3
GO:0061951	establishment of protein localization to plasma membrane	Biological process	7	60	731	18866	3.01099	0.00827516	0.109801	2.08222	0.00957592	LYPLA1//ARFRP1//GGA3//MACF1//BBS1//SYS1//RAB8A
GO:0022603	regulation of anatomical structure morphogenesis	Biological process	63	1198	731	18866	1.35721	0.00831523	0.10993	2.08013	0.0861833	MEF2C//CDC42EP3//ARAP1//DIAPH1//PLXND1//EPB41L3//CYFIP1//HCK//ITGB2//RHOA//RHOB//RHOC//PLEKHO1//PLXNB1//CDC42SE2//RAC3//SEMA4A//PID1//ZDHHC6//DNM1L//ALOX5//PML//LARP4//AGO4//ZRANB1//ZNF135//CAPZB//OLFM1//ARHGAP4//PTPRS//ROBO2//TMIGD2//HYAL1//MACF1//DBNL//SHTN1//SRF//ULK2//IST1//LRP1//NSMF//SEMA5B//MARK2//ARHGDIA//SHOX2//ZEB2//PPP3CA//BAX//PSME3//AP2A1//AP2A2//DVL2//PSMC2//PSMD2//PSMD13//PPFIA2//U…
GO:0061136	regulation of proteasomal protein catabolic process	Biological process	15	193	731	18866	2.00584	0.00831603	0.10993	2.08008	0.0205198	TLK2//SDCBP//STUB1//CSNK1D//RNF144B//GBA//GSK3A//MDM2//TAF1//USP5//RNF14//PSMC2//OS9//PSME3//PRKACA
GO:0002479	antigen processing and presentation of exogenous peptide antigen via MHC class I, TAP-dependent	Biological process	8	75	731	18866	2.7529	0.00838486	0.110633	2.0765	0.0109439	PSME3//FCGR1A//NCF2//NCF4//PSMC2//PSMD2//PSMD13//VAMP8
GO:0031349	positive regulation of defense response	Biological process	25	385	731	18866	1.67588	0.00848597	0.111591	2.0713	0.0341997	BTK//MATR3//LILRA2//PSME3//PRKACA//PRKCD//PSMC2//PSMD2//PSMD13//SYK//FCN1//HCK//CD81//CNR1//TNIP1//TLR9//S100A8//TLR2//PARP9//TNFRSF11A//MYD88//CLEC7A//TRIM15//VAMP8//MEF2C
GO:0060047	heart contraction	Biological process	20	287	731	18866	1.7985	0.00848908	0.111591	2.07114	0.0273598	ADRA1A//MYL3//SLC8A1//EPAS1//MDM2//PRKACA//CALM2//YWHAE//TMIGD3//GCH1//GSK3A//NOS1//P2RX4//MAP2K3//CACNG7//CACNA1D//GJC1//NUP155//ITPR1//DNM1L
GO:0007519	skeletal muscle tissue development	Biological process	13	158	731	18866	2.12348	0.0085946	0.112768	2.06577	0.0177839	ZNF689//MEF2C//PAX5//YBX3//PPP3CA//SHOX2//DDX17//MAPK14//ELN//SRPK3//MYLPF//RHOA//SVIL
GO:0030901	midbrain development	Biological process	9	91	731	18866	2.55249	0.00867055	0.113343	2.06195	0.0123119	GLUD1//RHOA//YWHAE//MAPKAP1//CALM2//NR4A2//CSNK1D//TAF1//KDM2B
GO:0060333	interferon-gamma-mediated signaling pathway	Biological process	9	91	731	18866	2.55249	0.00867055	0.113343	2.06195	0.0123119	IFNGR2//PARP9//TRIM22//FCGR1A//HCK//IRF5//PML//PRKCD//TRIM26
GO:0051248	negative regulation of protein metabolic process	Biological process	63	1201	731	18866	1.35382	0.00875508	0.114237	2.05774	0.0861833	DUSP3//DUSP6//RGS3//PID1//KIRREL2//ZBED3//TESC//SMYD3//AKT1S1//CALM2//CST8//APLP2//APP//SERPINA1//SERPINB6//BST2//TIMP2//SERPINB7//PAPLN//MDM2//CELF1//DAPK1//GIGYF2//YBX1//EIF4ENIF1//RBM4//CNOT8//DNAJA1//SQSTM1//TLK2//SDCBP//BAX//AGO4//TNRC6C//NCKAP1L//IRAK3//MYCBP2//BANP//BIRC5//YWHAE//STK38//NUP62//GBA//PRKCD//HIPK3//APC//EIF4EBP2//SAMSN1//PAX5//TNIP1//SLC8A1//CAST//CR1//NCOA7//GGA3//RIC1//OS9/…
GO:0002520	immune system development	Biological process	55	1024	731	18866	1.3862	0.00891902	0.116161	2.04968	0.0752394	ZBTB7B//PSAP//DACT2//RBM47//STAT6//MFNG//TREX1//BTK//BAX//RHOA//IRAK3//APP//TLR2//CTNNBL1//MSH6//TIPARP//GFI1//ZNF160//PML//NFAM1//EPAS1//ACIN1//HCLS1//MEF2C//SRF//CASP8//MAPK14//TNFRSF11A//TESC//ERCC1//SYK//NCKAP1L//SEMA4A//TLR9//PRELID1//CR1//DROSHA//CD86//CSF3R//PAF1//ARNT//AGO4//TNRC6C//GNAS//TGFBR3//PABPC4//TRIM58//LY9//CD81//N4BP2L2//PSME3//PSMC2//PSMD2//PSMD13//TCF12
GO:0009058	biosynthetic process	Biological process	274	6290	731	18866	1.12425	0.00899989	0.116711	2.04576	0.374829	GFI1//CDC6//N4BP2L2//CTCF//ZNF25//SIN3B//CBX5//CBX7//DNAJB5//NR3C1//HCLS1//HNRNPA2B1//MAX//MDM2//MEF2C//MNT//NFIX//YBX1//NR4A2//PAX5//ZBTB7B//PAF1//PPM1A//SALL4//ZNF529//SALL2//NSD1//SMARCA4//STAT6//SUPT4H1//TAF1//TCF7L2//UBE2D3//UBE2I//CNBP//ZNF124//NRIP1//ARID1A//PARP9//KDM2B//YBX3//SQSTM1//CCND3//AURKB//ZEB2//EIF3C//ALDH1A2//RBM4//GALNT2//TREX1//SRF//AKT2//PPP1CB//TALDO1//NAGK//MTAP//AK2//AK4/…
GO:0048856	anatomical structure development	Biological process	267	6115	731	18866	1.12688	0.00903882	0.116711	2.04389	0.365253	MAPK14//CYFIP1//NCKAP1L//LIPA//WDR19//TBCC//CAPZB//ARHGEF2//VCAN//SHOX2//AAMP//EPAS1//PLXND1//RHOB//RASIP1//SEMA4A//SRPK2//SYK//TGFBR3//TNFAIP2//UBP1//YWHAZ//BAX//UBE3A//NRIP1//TREX1//MDM2//MEF2C//TCF7L2//ALDH1A2//SRF//GJC1//TIPARP//SALL2//ROBO2//ENDOG//CHTOP//MAFG//YBX1//HM13//YBX3//ARID1A//PRKACA//PAF1//PTK7//SEMA5B//ZEB2//CHL1//MARK2//NR4A2//YWHAE//MFNG//SALL4//DDX17//DVL2//IFT122//ZBTB7B//PSA…
GO:2000058	regulation of ubiquitin-dependent protein catabolic process	Biological process	13	159	731	18866	2.11013	0.00903939	0.116711	2.04386	0.0177839	TLK2//SDCBP//STUB1//CSNK1D//RNF144B//GBA//GSK3A//MDM2//TAF1//USP5//RNF14//PML//UBE3A
GO:0003170	heart valve development	Biological process	7	61	731	18866	2.96163	0.0090439	0.116711	2.04364	0.00957592	ELN//ROBO2//MDM2//MEF2C//OLFM1//SHOX2//MATR3
GO:1902110	positive regulation of mitochondrial membrane permeability involved in apoptotic process	Biological process	7	61	731	18866	2.96163	0.0090439	0.116711	2.04364	0.00957592	BAX//BMF//BLOC1S2//YWHAE//YWHAZ//CASP8//GSK3A
GO:0043549	regulation of kinase activity	Biological process	50	915	731	18866	1.4103	0.0090937	0.117139	2.04126	0.0683995	CCNL2//CCND3//CDC6//LAMTOR2//BRAF//MAPK14//DUSP6//MAP2K3//MADD//CD81//DUSP3//RGS3//TESC//SMYD3//AKT1S1//APP//MAPK8IP3//DBNL//SYK//IL6R//MARK2//NCKAP1L//PRKCD//STRADA//MAP4K4//MAPKAP1//PRKACA//PRKAR1B//TPD52L1//IRAK3//STK38//NUP62//GBA//DVL2//TLR9//TNFRSF11A//ZEB2//HIPK3//DNAJA1//APC//FCGR1A//SLC8A1//ACSL1//SLC27A1//RHOA//CALM2//DGKZ//ADRA1A//CD86//RASIP1
GO:0006898	receptor-mediated endocytosis	Biological process	22	328	731	18866	1.73106	0.00915729	0.117744	2.03823	0.0300958	SDCBP//SYK//CD63//GRB2//ITGB2//LRP1//MX2//CD81//AP2A1//APOC1//AP2A2//FCHO1//FNBP1L//CANX//CACNG7//FCGR1A//DNAJC13//DBNL//HBA2//ITGAM//APOL1//SCARF1
GO:0002888	positive regulation of myeloid leukocyte mediated immunity	Biological process	5	34	731	18866	3.79536	0.00943874	0.120267	2.02509	0.00683995	BTK//SYK//ITGAM//ITGB2//VAMP8
GO:0019076	viral release from host cell	Biological process	5	34	731	18866	3.79536	0.00943874	0.120267	2.02509	0.00683995	PML//TRIM26//TRIM15//CHMP2A//IST1
GO:0035890	exit from host	Biological process	5	34	731	18866	3.79536	0.00943874	0.120267	2.02509	0.00683995	IST1//PML//TRIM26//TRIM15//CHMP2A
GO:0035891	exit from host cell	Biological process	5	34	731	18866	3.79536	0.00943874	0.120267	2.02509	0.00683995	IST1//PML//TRIM26//TRIM15//CHMP2A
GO:0055094	response to lipoprotein particle	Biological process	5	34	731	18866	3.79536	0.00943874	0.120267	2.02509	0.00683995	ITGB2//SYK//CD81//MYD88//CD68
GO:0060537	muscle tissue development	Biological process	26	409	731	18866	1.64064	0.00955906	0.121581	2.01958	0.0355677	TGFBR3//MAPK14//ELN//SRPK3//MYLPF//RHOA//MEF2C//SVIL//ZNF689//PAX5//LUC7L//YBX3//GJC1//ALDH1A2//PPP3CA//SHOX2//TIPARP//SRF//ARID1A//MYL3//SLC8A1//ADRA1A//GSK3A//CTDP1//NEBL//DDX17
GO:0014706	striated muscle tissue development	Biological process	25	389	731	18866	1.65864	0.00959489	0.121817	2.01796	0.0341997	TGFBR3//MAPK14//ELN//SRPK3//MYLPF//RHOA//MEF2C//SVIL//ZNF689//PAX5//LUC7L//YBX3//GJC1//ALDH1A2//PPP3CA//SHOX2//SRF//ARID1A//MYL3//SLC8A1//ADRA1A//GSK3A//CTDP1//NEBL//DDX17
GO:0016236	macroautophagy	Biological process	21	310	731	18866	1.74832	0.00965437	0.122352	2.01528	0.0287278	GABARAP//GABARAPL1//TMEM41B//NSFL1C//VMP1//BECN1//ATG12//SQSTM1//VAMP8//GBA//LAMTOR2//LAMTOR4//ATP6V0A1//PRKACA//ATP6V0E1//SMG1//CALCOCO2//MTMR3//PIP4K2C//CHMP2A//TOMM22
GO:0008286	insulin receptor signaling pathway	Biological process	12	143	731	18866	2.16575	0.00976464	0.122743	2.01034	0.0164159	CCND3//GSK3A//PID1//PRKCD//ZBTB7B//EIF4EBP2//AKT2//GRB2//APC//ATP6V0A1//ZNF106//ATP6V0E1
GO:0046902	regulation of mitochondrial membrane permeability	Biological process	8	77	731	18866	2.6814	0.00978007	0.122743	2.00966	0.0109439	BAX//BMF//BLOC1S2//YWHAE//YWHAZ//CASP8//GSK3A//ALKBH7
GO:0071375	cellular response to peptide hormone stimulus	Biological process	22	330	731	18866	1.72057	0.00978794	0.122743	2.00931	0.0300958	EIF4EBP2//AKT2//GRB2//GSK3A//APC//ATP6V0A1//ZNF106//ATP6V0E1//CYFIP1//RAB8A//CCND3//PID1//PRKCD//ZBTB7B//STAT5A//STAT6//NR4A2//PRKACA//PRKAR1B//CDC6//MAX//MDM2
GO:0002863	positive regulation of inflammatory response to antigenic stimulus	Biological process	3	12	731	18866	6.45212	0.00980693	0.122743	2.00847	0.00410397	BTK//CNR1//CD81
GO:0006002	fructose 6-phosphate metabolic process	Biological process	3	12	731	18866	6.45212	0.00980693	0.122743	2.00847	0.00410397	HK3//PFKP//TALDO1
GO:0098885	modification of postsynaptic actin cytoskeleton	Biological process	3	12	731	18866	6.45212	0.00980693	0.122743	2.00847	0.00410397	CYFIP1//RHOA//PFN2
GO:2000302	positive regulation of synaptic vesicle exocytosis	Biological process	3	12	731	18866	6.45212	0.00980693	0.122743	2.00847	0.00410397	CNR1//CACNA1D//DNM1L
GO:0030888	regulation of B cell proliferation	Biological process	7	62	731	18866	2.91386	0.00986367	0.123125	2.00596	0.00957592	BTK//NCKAP1L//MEF2C//TLR9//PELI1//CD81//CD22
GO:0000377	RNA splicing, via transesterification reactions with bulged adenosine as nucleophile	Biological process	25	390	731	18866	1.65439	0.0098898	0.123125	2.00481	0.0341997	TXNL4A//SRPK3//SRPK2//DDX17//SCNM1//RBM17//CELF1//DYRK1A//RBM4//TRA2B//PRMT5//PPIE//HNRNPUL1//DDX42//ELAVL1//HNRNPA2B1//HNRNPC//HNRNPF//YBX1//CTNNBL1//FIP1L1//SRSF11//EFTUD2//LUC7L//LARP7
GO:0000398	mRNA splicing, via spliceosome	Biological process	25	390	731	18866	1.65439	0.0098898	0.123125	2.00481	0.0341997	TXNL4A//SRPK3//SRPK2//DDX17//SCNM1//RBM17//CELF1//DYRK1A//RBM4//TRA2B//PRMT5//LUC7L//LARP7//HNRNPA2B1//PPIE//HNRNPUL1//DDX42//ELAVL1//HNRNPC//HNRNPF//YBX1//CTNNBL1//FIP1L1//SRSF11//EFTUD2
GO:0032088	negative regulation of NF-kappaB transcription factor activity	Biological process	9	93	731	18866	2.49759	0.00994365	0.123578	2.00245	0.0123119	NFKBIB//RBCK1//IRAK3//DAP//GFI1//TLR9//TCEAL7//PELI1//TMIGD3
GO:0043436	oxoacid metabolic process	Biological process	61	1164	731	18866	1.35251	0.0100032	0.1241	1.99986	0.0834473	ACSL1//ACSL6//ACAA1//TXN2//ALDH3A2//CPT1A//ACSL4//SLC27A1//ALDH1A2//BSG//HK3//OGDH//TREX1//NUP62//NUP85//NUP155//GGT1//PSME3//PSMC2//PSMD2//PSMD13//NOS1//GLUD1//AMT//MSRA//KYNU//HIBADH//LYPLA1//ALKBH7//ALOX5//TLR2//PTGR2//BNIP2//CHST6//NAGK//CYP2D6//EPHX1//SYK//CBR1//MAPK14//MTAP//CYB5R3//SLC23A1//DSE//VCAN//HYAL1//IDS//SLC10A7//CNR1//AKT2//ETFA//CRAT//APOC1//APP//ARNT//SLC4A4//DGAT2//GCH1//ABHD2…
GO:0019752	carboxylic acid metabolic process	Biological process	57	1075	731	18866	1.36845	0.0100587	0.124569	1.99746	0.0779754	ACSL1//ACSL6//ACAA1//TXN2//ALDH3A2//CPT1A//ACSL4//SLC27A1//ALDH1A2//BSG//HK3//OGDH//TREX1//NUP62//NUP85//NUP155//GGT1//PSME3//PSMC2//PSMD2//PSMD13//NOS1//GLUD1//AMT//MSRA//KYNU//HIBADH//LYPLA1//ALKBH7//ALOX5//TLR2//PTGR2//NAGK//CYP2D6//EPHX1//SYK//CBR1//MAPK14//MTAP//CYB5R3//SLC23A1//DSE//VCAN//HYAL1//CNR1//AKT2//ETFA//CRAT//APOC1//APP//ARNT//SLC4A4//DGAT2//GCH1//ABHD2//PFKP//AP2A1
GO:1901576	organic substance biosynthetic process	Biological process	270	6204	731	18866	1.12319	0.0101559	0.125552	1.99328	0.369357	GFI1//CDC6//N4BP2L2//CTCF//ZNF25//SIN3B//CBX5//CBX7//DNAJB5//NR3C1//HCLS1//HNRNPA2B1//MAX//MDM2//MEF2C//MNT//NFIX//YBX1//NR4A2//PAX5//ZBTB7B//PAF1//PPM1A//SALL4//ZNF529//SALL2//NSD1//SMARCA4//STAT6//SUPT4H1//TAF1//TCF7L2//UBE2D3//UBE2I//CNBP//ZNF124//NRIP1//ARID1A//PARP9//KDM2B//YBX3//SQSTM1//CCND3//AURKB//ZEB2//EIF3C//ALDH1A2//RBM4//GALNT2//TREX1//SRF//AKT2//PPP1CB//TALDO1//NAGK//MTAP//AK2//AK4/…
GO:0002768	immune response-regulating cell surface receptor signaling pathway	Biological process	31	514	731	18866	1.55654	0.0102656	0.126686	1.98862	0.0424077	LILRA2//PSME3//PRKACA//PRKCD//PSMC2//PSMD2//PSMD13//SYK//CR1//FCN1//GRB2//PPP3CA//BTK//ACTR3//FCGR1A//CYFIP1//HCK//NCKAP1L//SPG21//BTN3A3//RBCK1//MOG//THEMIS2//NFAM1//MEF2C//PAX5//CD22//DUSP3//DGKZ//CD81//BAX
GO:1901800	positive regulation of proteasomal protein catabolic process	Biological process	10	110	731	18866	2.34623	0.0103584	0.127609	1.98471	0.0136799	STUB1//CSNK1D//RNF144B//GBA//GSK3A//MDM2//TAF1//USP5//RNF14//PSMC2
GO:0000165	MAPK cascade	Biological process	51	944	731	18866	1.39431	0.0104089	0.128008	1.98259	0.0697674	LAMTOR2//BRAF//MAPK14//DUSP6//MAP2K3//MADD//CD81//DUSP3//RGS3//ARHGEF6//MAPK8IP3//DBNL//SYK//TPD52L1//IRAK3//STK38//NUP62//GBA//PRKCD//GRB2//ADRA1A//TLR9//PSAP//PELI2//TIMP2//DVL2//TNFRSF11A//ZEB2//HIPK3//DNAJA1//MAP4K4//APP//SDCBP//TNIP2//YWHAZ//PRMT5//TNIP1//LRP1//PSME3//CSF2RA//CSF2RB//SRPK3//MEF2C//PSMC2//PSMD2//PSMD13//LRRC7//MOK//SRPK2//YWHAE//BRAP
GO:1903305	regulation of regulated secretory pathway	Biological process	13	162	731	18866	2.07105	0.0104827	0.128691	1.97953	0.0177839	STXBP2//SYK//ITGAM//ITGB2//CNR1//CACNA1D//RAB3D//VAMP8//ADRA1A//BACE1//PFN2//PPFIA2//DNM1L
GO:0070925	organelle assembly	Biological process	48	879	731	18866	1.40934	0.0105892	0.12939	1.97514	0.0656635	RPS5//GABARAP//GABARAPL1//TMEM41B//NSFL1C//VMP1//BECN1//ATG12//CNTROB//UBAP2L//KIF3A//IFT122//WDR19//CHMP2A//IST1//KRT8//SRF//SAXO1//NUP62//TUBGCP2//CSNK1D//AURKB//POGZ//ACTR3//CEP162//POC1B//RAB8A//FNBP1L//BBS1//MEF2C//NEBL//DBNL//HCK//KIF9//ARHGEF2//RHOA//BIRC5//KPNB1//TMEM175//TUBB4A//DCTN1//ODF2//PRKACA//YWHAE//PTPRS//SDCBP//MTMR3//PIP4K2C
GO:0006928	movement of cell or subcellular component	Biological process	110	2298	731	18866	1.23539	0.010592	0.12939	1.97502	0.150479	SEMA5B//SEMA4A//ZEB2//CHL1//MARK2//MEF2C//NR4A2//BAX//SRF//YWHAE//ALOX5//HCK//ITGB2//S100A8//IL6R//TNFRSF11A//DNHD1//SRGAP2//SHTN1//SDCBP//KIF3A//DNAH2//DYNC1I1//KLC1//KIF9//KPNB1//NFASC//CYFIP1//GRB2//ROBO2//BSG//APP//BLOC1S2//AAMP//RHOB//MACF1//PFN2//HYAL1//MTUS1//MAPK14//LAMTOR2//PML//SLC8A1//ARHGAP4//LRP1//ACTR3//SPATA13//LAMB4//GSK3A//NCKAP1L//APC//RHOA//RHOC//PLXNB1//ZRANB1//PTK7//TGFBR3//P…
GO:0048534	hematopoietic or lymphoid organ development	Biological process	52	967	731	18866	1.38784	0.0105946	0.12939	1.97491	0.0711354	ZBTB7B//PSAP//DACT2//RBM47//STAT6//MFNG//TREX1//BTK//BAX//RHOA//APP//TLR2//TIPARP//GFI1//ZNF160//PML//NFAM1//EPAS1//ACIN1//HCLS1//MEF2C//SRF//CASP8//MAPK14//TNFRSF11A//TESC//ERCC1//SYK//NCKAP1L//SEMA4A//TLR9//PRELID1//CR1//DROSHA//CD86//CSF3R//PAF1//ARNT//AGO4//TNRC6C//GNAS//TGFBR3//PABPC4//TRIM58//LY9//CD81//N4BP2L2//PSME3//PSMC2//PSMD2//PSMD13//TCF12
GO:1901030	positive regulation of mitochondrial outer membrane permeabilization involved in apoptotic signaling pathway	Biological process	5	35	731	18866	3.68693	0.0106688	0.130071	1.97188	0.00683995	YWHAE//YWHAZ//CASP8//GSK3A//BAX
GO:0051893	regulation of focal adhesion assembly	Biological process	7	63	731	18866	2.86761	0.0107363	0.13022	1.96914	0.00957592	MAP4K4//LRP1//DUSP3//MACF1//RHOA//PEAK1//SLK
GO:0090109	regulation of cell-substrate junction assembly	Biological process	7	63	731	18866	2.86761	0.0107363	0.13022	1.96914	0.00957592	DUSP3//MACF1//RHOA//PEAK1//SLK//MAP4K4//LRP1
GO:1902686	mitochondrial outer membrane permeabilization involved in programmed cell death	Biological process	7	63	731	18866	2.86761	0.0107363	0.13022	1.96914	0.00957592	BAX//BMF//BLOC1S2//YWHAE//YWHAZ//CASP8//GSK3A
GO:0000375	RNA splicing, via transesterification reactions	Biological process	25	393	731	18866	1.64176	0.0108191	0.130998	1.96581	0.0341997	TXNL4A//SRPK3//SRPK2//DDX17//SCNM1//RBM17//CELF1//DYRK1A//RBM4//TRA2B//PRMT5//PPIE//HNRNPUL1//DDX42//ELAVL1//HNRNPA2B1//HNRNPC//HNRNPF//YBX1//CTNNBL1//FIP1L1//SRSF11//EFTUD2//LUC7L//LARP7
GO:0048638	regulation of developmental growth	Biological process	23	353	731	18866	1.68157	0.0108524	0.131004	1.96448	0.0314637	OLFM1//ARHGAP4//PTPRS//APP//STAT5A//CYFIP1//MACF1//DBNL//SHTN1//SRF//YBX3//ULK2//IST1//LRP1//SEMA5B//SEMA4A//MAPK14//MEF2C//TGFBR3//DUSP6//GSK3A//CTDP1//CACNG7
GO:1902903	regulation of supramolecular fiber organization	Biological process	24	373	731	18866	1.6606	0.0108567	0.131004	1.9643	0.0328317	APC//ARHGEF2//ELN//DBNL//HCLS1//PFN2//PRKCD//CDC42EP3//GRB2//HCK//NCKAP1L//RHOA//TUBB4A//DYRK1A//DCTN1//ACTR3//ARFIP2//SVIL//CAPZB//RHOC//ARAP1//MEF2C//APP//CYFIP1
GO:0031281	positive regulation of cyclase activity	Biological process	4	23	731	18866	4.48843	0.0110007	0.13208	1.95858	0.00547196	NOS1//TIMP2//CACNA1D//MAPK14
GO:1902410	mitotic cytokinetic process	Biological process	4	23	731	18866	4.48843	0.0110007	0.13208	1.95858	0.00547196	CHMP2A//NUP62//RHOA//CNTROB
GO:0034440	lipid oxidation	Biological process	10	111	731	18866	2.32509	0.011002	0.13208	1.95853	0.0136799	ALDH3A2//CPT1A//ACAA1//MAPK14//CNR1//AKT2//ETFA//CRAT//DGAT2//ALOX5
GO:0002764	immune response-regulating signaling pathway	Biological process	31	517	731	18866	1.54751	0.0110896	0.132905	1.95509	0.0424077	LILRA2//PSME3//PRKACA//PRKCD//PSMC2//PSMD2//PSMD13//SYK//CR1//FCN1//HCK//GRB2//PPP3CA//BTK//ACTR3//FCGR1A//CYFIP1//NCKAP1L//SPG21//BTN3A3//RBCK1//MOG//THEMIS2//NFAM1//MEF2C//PAX5//CD22//DUSP3//DGKZ//CD81//BAX
GO:0008016	regulation of heart contraction	Biological process	18	256	731	18866	1.81466	0.0111251	0.133105	1.9537	0.0246238	ADRA1A//MYL3//SLC8A1//EPAS1//MDM2//PRKACA//CALM2//YWHAE//GCH1//GSK3A//NOS1//P2RX4//CACNG7//CACNA1D//GJC1//NUP155//ITPR1//TMIGD3
GO:1901362	organic cyclic compound biosynthetic process	Biological process	197	4402	731	18866	1.15499	0.0111872	0.133622	1.95128	0.269494	GFI1//CDC6//N4BP2L2//CTCF//ZNF25//SIN3B//CBX5//CBX7//DNAJB5//NR3C1//HCLS1//HNRNPA2B1//MAX//MDM2//MEF2C//MNT//NFIX//YBX1//NR4A2//PAX5//ZBTB7B//PAF1//PPM1A//SALL4//ZNF529//SALL2//NSD1//SMARCA4//STAT6//SUPT4H1//TAF1//TCF7L2//UBE2D3//UBE2I//CNBP//ZNF124//NRIP1//ARID1A//PARP9//KDM2B//YBX3//SQSTM1//CCND3//AURKB//ZEB2//SRF//NAGK//MTAP//AK2//AK4//CREBL2//NFKBIB//CNOT8//PRMT5//TTF1//ELL3//TRIM22//PPIE//ZN…
GO:0018198	peptidyl-cysteine modification	Biological process	6	49	731	18866	3.16022	0.011234	0.133729	1.94946	0.00820793	NOS1//S100A8//RAB3D//ZDHHC9//ZDHHC6//NCOA7
GO:0090151	establishment of protein localization to mitochondrial membrane	Biological process	6	49	731	18866	3.16022	0.011234	0.133729	1.94946	0.00820793	BAX//BMF//TOMM22//YWHAE//YWHAZ//CASP8
GO:0016052	carbohydrate catabolic process	Biological process	15	200	731	18866	1.93564	0.011322	0.134549	1.94607	0.0205198	PHKB//PPP1CB//PFKP//HK3//OGDH//TREX1//NUP62//NUP85//NUP155//MAN2B1//GSK3A//APP//ARNT//SLC4A4//KHK
GO:0032269	negative regulation of cellular protein metabolic process	Biological process	60	1149	731	18866	1.3477	0.0113465	0.134613	1.94514	0.0820793	DUSP3//DUSP6//RGS3//PID1//KIRREL2//ZBED3//TESC//SMYD3//AKT1S1//CALM2//CST8//APLP2//APP//SERPINA1//SERPINB6//BST2//TIMP2//SERPINB7//PAPLN//MDM2//CELF1//DAPK1//GIGYF2//YBX1//EIF4ENIF1//RBM4//CNOT8//DNAJA1//SQSTM1//TLK2//SDCBP//BAX//AGO4//TNRC6C//NCKAP1L//BIRC5//YWHAE//IRAK3//STK38//NUP62//GBA//PRKCD//HIPK3//APC//EIF4EBP2//SAMSN1//PAX5//TNIP1//SLC8A1//CAST//CR1//NCOA7//RIC1//OS9//TPPP//LRP1//TAF1//P…
GO:1903827	regulation of cellular protein localization	Biological process	33	560	731	18866	1.52086	0.011414	0.135012	1.94256	0.0451436	NUP62//MAPK14//HCLS1//PRKCD//LYPLA1//MDM2//PPM1A//PRKACA//TCF7L2//YWHAE//CD81//AKT2//ITGAM//ITGB2//SUMO3//PARP9//YWHAZ//CASP8//CRIPT//VAMP8//PID1//LRP1//SQSTM1//DNAJA1//GSK3A//UBE2D3//NPEPPS//OS9//EPB41L2//NSFL1C//APC//CCT3//LARP7
GO:0031401	positive regulation of protein modification process	Biological process	65	1262	731	18866	1.32928	0.0114184	0.135012	1.9424	0.0889193	LAMTOR2//BRAF//MAPK14//DUSP6//MAP2K3//MADD//CD81//CSNK1D//DVL2//AKT2//SLCO3A1//APP//PELI2//SQSTM1//CCND3//MAPK8IP3//DBNL//SYK//IL6R//GSK3A//CALM2//SDCBP//CHTOP//PAF1//ZBTB7B//STUB1//MYCBP2//PELI1//UBE3A//MARK2//NCKAP1L//PRKCD//STRADA//MAP4K4//MAPKAP1//RPS6KA4//CREBL2//HCLS1//NOS1//PFN2//SMYD3//ARNT//PRKACA//PRKAR1B//NSMF//GBA//PARP9//TPD52L1//ADRA1A//TLR9//PSAP//TIMP2//TNFRSF11A//ZEB2//CDC6//ARHG…
GO:0071346	cellular response to interferon-gamma	Biological process	14	182	731	18866	1.98527	0.0114974	0.135719	1.9394	0.0191518	TRIM22//FCGR1A//HCK//IFNGR2//IRF5//PML//PRKCD//TRIM26//PARP9//ACTR3//DAPK1//STXBP2//TLR2//CASP1
GO:0030334	regulation of cell migration	Biological process	53	994	731	18866	1.37611	0.0115847	0.136521	1.93612	0.0725034	IL6R//SEMA4A//AAMP//RHOB//MACF1//PFN2//HYAL1//MTUS1//MAPK14//SLC8A1//ARHGAP4//LRP1//DIAPH1//AKT2//APC//RHOC//SEMA5B//PPP3CA//SDCBP//CLEC7A//SOD2//MIEN1//MAP4K4//ABHD2//DPYSL3//DUSP3//SRGAP2//TMIGD3//SRF//BST2//MCTP1//STK24//P2RX4//MAP2K3//STAT5A//MEF2C//IQSEC1//DNM1L//NCKAP1L//RHOA//ARHGDIB//MDM2//DOCK4//CD81//JAM2//APP//NSMF//SHTN1//ARHGEF2//SPATA13//PLXND1//PLXNB1//SLK
GO:1903706	regulation of hemopoiesis	Biological process	30	498	731	18866	1.55473	0.0116146	0.136645	1.935	0.0410397	HCLS1//TESC//NCKAP1L//ZBTB7B//NFAM1//TLR9//SYK//BTK//PRELID1//CR1//DROSHA//CD86//CSF3R//PAF1//MAPK14//ARNT//CASP8//AGO4//MEF2C//TNRC6C//ACIN1//GNAS//RHOA//TRIM58//N4BP2L2//PSME3//PSMC2//PSMD2//PSMD13//TCF12
GO:0034504	protein localization to nucleus	Biological process	19	277	731	18866	1.77026	0.0118536	0.139225	1.92615	0.0259918	ELAVL1//NUP62//KPNB1//PML//PPP3CA//SYK//NUP85//NUP155//MAPK14//HCLS1//PRKCD//SUMO3//PARP9//LARP7//CCT3//MDM2//PAF1//BANP//YWHAE
GO:0033044	regulation of chromosome organization	Biological process	23	356	731	18866	1.6674	0.0119155	0.139453	1.92389	0.0314637	NSD1//TLK2//APC//BUB3//AURKB//CDC6//CTCF//CHTOP//PAF1//ZBTB7B//SMG1//ERCC1//PML//HNRNPC//CCT3//RPS6KA4//NOS1//GFI1//PAX5//SETDB1//BECN1//HNRNPA2B1//CHEK1
GO:0044092	negative regulation of molecular function	Biological process	62	1197	731	18866	1.33678	0.0119336	0.139453	1.92323	0.0848153	DUSP3//DUSP6//RGS3//TESC//SMYD3//AKT1S1//P2RY13//NFKBIB//CST8//APLP2//APP//SERPINA1//SERPINB6//BST2//TIMP2//SERPINB7//PAPLN//GFI1//RBCK1//IRAK3//DAP//TLR9//TCEAL7//PELI1//TMIGD3//STUB1//PRKCD//BAX//AURKB//NCKAP1L//PPP3CA//CASP8//ANP32E//PARP9//BIRC5//MDM2//YWHAE//SUMO3//STK38//NUP62//GBA//TAF1//TCF7L2//HIPK3//DNAJA1//APC//CNR1//APOC1//SORT1//CYP2D6//NOS1//CALM2//SLC8A1//CAST//CR1//THADA//AOC3//GS…
GO:0070873	regulation of glycogen metabolic process	Biological process	5	36	731	18866	3.58451	0.0120041	0.139453	1.92067	0.00683995	PPP1CB//PASK//GSK3A//AKT2//KHK
GO:0071402	cellular response to lipoprotein particle stimulus	Biological process	5	36	731	18866	3.58451	0.0120041	0.139453	1.92067	0.00683995	ITGB2//SYK//CD81//MYD88//CD68
GO:0120032	regulation of plasma membrane bounded cell projection assembly	Biological process	14	183	731	18866	1.97442	0.0120224	0.139453	1.92001	0.0191518	CAPZB//ACTR3//CDC42EP3//APC//SAXO1//PRKCD//ARAP1//DPYSL3//FNBP1L//SRF//MIEN1//PFN2//CYFIP1//CNTROB
GO:2000116	regulation of cysteine-type endopeptidase activity	Biological process	17	239	731	18866	1.83575	0.0120294	0.139453	1.91975	0.0232558	DAP//NLRP1//PML//BAX//S100A8//CASP8//CASP10//BIRC5//MDM2//YWHAE//DAPK1//RHOA//CLEC7A//SYK//CASP1//CAST//MEFV
GO:0071356	cellular response to tumor necrosis factor	Biological process	20	297	731	18866	1.73794	0.0120699	0.139453	1.9183	0.0273598	RBCK1//SPPL2B//SYK//CASP8//MADD//PSME3//KRT8//PSMC2//PSMD2//PSMD13//TNFRSF25//TNFRSF11A//CASP1//MAPK14//GBA//HYAL1//ASAH1//PID1//YBX3//ARHGEF2
GO:1901360	organic cyclic compound metabolic process	Biological process	288	6678	731	18866	1.11303	0.0120831	0.139453	1.91782	0.393981	GFI1//CDC6//N4BP2L2//CTCF//ZNF25//SIN3B//CBX5//CBX7//DNAJB5//NR3C1//HCLS1//HNRNPA2B1//MAX//MDM2//MEF2C//MNT//NFIX//YBX1//NR4A2//PAX5//ZBTB7B//PAF1//PPM1A//SALL4//ZNF529//SALL2//NSD1//SMARCA4//STAT6//SUPT4H1//TAF1//TCF7L2//UBE2D3//UBE2I//CNBP//ZNF124//NRIP1//ARID1A//PARP9//KDM2B//YBX3//SQSTM1//CCND3//AURKB//ZEB2//SMG1//PNRC2//RPS5//RPS20//TXNL4A//SRPK3//SRPK2//CNOT11//CNOT8//TRA2B//TSEN2//DDX17//S…
GO:0009605	response to external stimulus	Biological process	138	2976	731	18866	1.19676	0.0120979	0.139453	1.91729	0.188782	BTK//FCN1//MATR3//LILRA2//PSME3//PRKACA//PRKCD//PSMC2//PSMD2//PSMD13//SYK//PARP9//ALOX5//TLR9//IL6R//TNFRSF11A//HCK//CD81//CNR1//MAPK14//NCKAP1L//GABARAP//GABARAPL1//BECN1//CHL1//KIF3A//NFASC//CYFIP1//GRB2//SEMA5B//ROBO2//SEMA4A//BSG//ERCC1//ACSL1//ACSL4//SLC8A1//GAS2L1//GBA//MAX//STK24//ENDOG//RHOA//TRIM22//HNRNPUL1//IRAK3//HYAL1//IFNGR2//MX2//BST2//MTUS1//CLEC7A//APP//S100A8//MYCBP2//VKORC1//CS…
GO:0000045	autophagosome assembly	Biological process	9	96	731	18866	2.41955	0.0121108	0.139453	1.91683	0.0123119	MTMR3//PIP4K2C//GABARAP//GABARAPL1//TMEM41B//NSFL1C//VMP1//BECN1//ATG12
GO:0042590	antigen processing and presentation of exogenous peptide antigen via MHC class I	Biological process	8	80	731	18866	2.58085	0.0121867	0.139453	1.91411	0.0109439	PSME3//FCGR1A//NCF2//NCF4//PSMC2//PSMD2//PSMD13//VAMP8
GO:0071426	ribonucleoprotein complex export from nucleus	Biological process	11	130	731	18866	2.18379	0.012304	0.139453	1.90995	0.0150479	SMG1//NUP62//CHTOP//HNRNPA2B1//NUP85//THOC7//FIP1L1//FYTTD1//SRSF11//NUP155//ZC3H11A
GO:0023014	signal transduction by protein phosphorylation	Biological process	51	953	731	18866	1.38115	0.0123066	0.139453	1.90986	0.0697674	PSME3//CSF2RA//CSF2RB//DUSP6//SRPK3//GRB2//LAMTOR2//MEF2C//PSMC2//PSMD2//PSMD13//LRRC7//MOK//BRAF//SRPK2//YWHAE//BRAP//MAP4K4//MAPK14//MAP2K3//MADD//CD81//DUSP3//RGS3//ARHGEF6//MAPK8IP3//DBNL//SYK//TPD52L1//IRAK3//STK38//NUP62//GBA//PRKCD//ADRA1A//TLR9//PSAP//PELI2//TIMP2//DVL2//TNFRSF11A//ZEB2//HIPK3//DNAJA1//APP//SDCBP//TNIP2//YWHAZ//PRMT5//TNIP1//LRP1
GO:0001676	long-chain fatty acid metabolic process	Biological process	10	113	731	18866	2.28394	0.0123796	0.139453	1.90729	0.0136799	CYP2D6//EPHX1//ALOX5//CBR1//ACSL1//ACAA1//CPT1A//ACSL4//ACSL6//SLC27A1
GO:0006995	cellular response to nitrogen starvation	Biological process	3	13	731	18866	5.9558	0.0123866	0.139453	1.90705	0.00410397	GABARAP//GABARAPL1//BECN1
GO:0010457	centriole-centriole cohesion	Biological process	3	13	731	18866	5.9558	0.0123866	0.139453	1.90705	0.00410397	KIF3A//DCTN1//ODF2
GO:0010635	regulation of mitochondrial fusion	Biological process	3	13	731	18866	5.9558	0.0123866	0.139453	1.90705	0.00410397	ZDHHC6//DNM1L//PID1
GO:0031650	regulation of heat generation	Biological process	3	13	731	18866	5.9558	0.0123866	0.139453	1.90705	0.00410397	CNR1//SLC27A1//TNFRSF11A
GO:0035723	interleukin-15-mediated signaling pathway	Biological process	3	13	731	18866	5.9558	0.0123866	0.139453	1.90705	0.00410397	GRB2//IL15RA//STAT5A
GO:0043248	proteasome assembly	Biological process	3	13	731	18866	5.9558	0.0123866	0.139453	1.90705	0.00410397	ADRM1//OTUD6B//PSMD13
GO:0043562	cellular response to nitrogen levels	Biological process	3	13	731	18866	5.9558	0.0123866	0.139453	1.90705	0.00410397	GABARAP//GABARAPL1//BECN1
GO:0045579	positive regulation of B cell differentiation	Biological process	3	13	731	18866	5.9558	0.0123866	0.139453	1.90705	0.00410397	NCKAP1L//SYK//BTK
GO:0051988	regulation of attachment of spindle microtubules to kinetochore	Biological process	3	13	731	18866	5.9558	0.0123866	0.139453	1.90705	0.00410397	BECN1//AURKB//APC
GO:0070914	UV-damage excision repair	Biological process	3	13	731	18866	5.9558	0.0123866	0.139453	1.90705	0.00410397	TREX1//DDB2//ERCC1
GO:0071350	cellular response to interleukin-15	Biological process	3	13	731	18866	5.9558	0.0123866	0.139453	1.90705	0.00410397	GRB2//IL15RA//STAT5A
GO:1902563	regulation of neutrophil activation	Biological process	3	13	731	18866	5.9558	0.0123866	0.139453	1.90705	0.00410397	SYK//ITGAM//ITGB2
GO:0008154	actin polymerization or depolymerization	Biological process	16	221	731	18866	1.86849	0.0124699	0.140167	1.90414	0.0218878	DIAPH1//HCLS1//ELN//DBNL//PFN2//PRKCD//CDC42EP3//GRB2//HCK//NCKAP1L//RHOA//ACTR3//ARFIP2//SVIL//CAPZB//CYFIP1
GO:0046328	regulation of JNK cascade	Biological process	14	184	731	18866	1.96369	0.0125659	0.141022	1.90081	0.0191518	MAPK8IP3//DBNL//SYK//DVL2//TLR9//TNFRSF11A//ZEB2//HIPK3//DNAJA1//DUSP3//APP//SDCBP//TPD52L1//MAP4K4
GO:0006687	glycosphingolipid metabolic process	Biological process	7	65	731	18866	2.77937	0.0126476	0.141392	1.89799	0.00957592	PSAP//GBA//PRKCD//ARSA//ASAH1//BAX//B3GALNT1
GO:0035794	positive regulation of mitochondrial membrane permeability	Biological process	7	65	731	18866	2.77937	0.0126476	0.141392	1.89799	0.00957592	BAX//BMF//BLOC1S2//YWHAE//YWHAZ//CASP8//GSK3A
GO:0032386	regulation of intracellular transport	Biological process	23	358	731	18866	1.65809	0.0126695	0.141392	1.89724	0.0314637	NUP62//MAPK14//HCLS1//PRKCD//MX2//RBM4//MDM2//PPM1A//PRKACA//TCF7L2//YWHAE//CD81//AKT2//ITGAM//ITGB2//YWHAZ//CASP8//TRIM58//DNAJC13//GSK3A//UBE2D3//NPEPPS//OS9
GO:0007093	mitotic cell cycle checkpoint	Biological process	13	166	731	18866	2.02115	0.012679	0.141392	1.89691	0.0177839	MDM2//PML//CNOT11//BAX//CNOT8//APC//BUB3//AURKB//GIGYF2//CDC6//NABP1//INTS3//MAD2L1BP
GO:0086064	cell communication by electrical coupling involved in cardiac conduction	Biological process	4	24	731	18866	4.30141	0.0128044	0.142371	1.89264	0.00547196	GJC1//CALM2//PRKACA//SLC8A1
GO:0043087	regulation of GTPase activity	Biological process	29	481	731	18866	1.55602	0.0128071	0.142371	1.89255	0.0396717	DNM1L//ADAP1//ARAP1//DVL2//SRGAP2//GAPVD1//NCKAP1L//ARHGAP4//ARHGDIA//ARHGDIB//PLXNB1//RIC1//DENND1A//RGS3//RSU1//SMAP2//SIPA1//BNIP2//RIN3//MAP4K4//ARHGEF6//DOCK4//IQSEC1//AKT2//TBC1D9//RALGAPA2//RABGAP1L//PLXND1//RASIP1
GO:0042100	B cell proliferation	Biological process	9	97	731	18866	2.3946	0.012906	0.143244	1.88921	0.0123119	BAX//CD22//BTK//NCKAP1L//MEF2C//TLR9//PELI1//CD81//PRKCD
GO:0032434	regulation of proteasomal ubiquitin-dependent protein catabolic process	Biological process	11	131	731	18866	2.16712	0.0129784	0.143597	1.88678	0.0150479	TLK2//SDCBP//STUB1//CSNK1D//RNF144B//GBA//GSK3A//MDM2//TAF1//USP5//RNF14
GO:0071166	ribonucleoprotein complex localization	Biological process	11	131	731	18866	2.16712	0.0129784	0.143597	1.88678	0.0150479	SMG1//NUP62//CHTOP//HNRNPA2B1//NUP85//THOC7//FIP1L1//FYTTD1//SRSF11//NUP155//ZC3H11A
GO:0032787	monocarboxylic acid metabolic process	Biological process	38	672	731	18866	1.45941	0.0130151	0.143777	1.88555	0.0519836	ACSL1//ACSL6//ACAA1//ALDH3A2//CPT1A//ACSL4//SLC27A1//ALDH1A2//BSG//HK3//OGDH//TREX1//NUP62//NUP85//NUP155//LYPLA1//GGT1//ALKBH7//PTGR2//CYP2D6//EPHX1//ALOX5//CBR1//MAPK14//DSE//VCAN//CNR1//AKT2//ETFA//CRAT//KYNU//APOC1//APP//ARNT//SLC4A4//DGAT2//ABHD2//PFKP
GO:0001666	response to hypoxia	Biological process	23	359	731	18866	1.65347	0.0130606	0.144054	1.88404	0.0314637	PSME3//EPAS1//ARNT//PSMC2//PSMD2//PSMD13//STUB1//ENDOG//AK4//MDM2//SLC8A1//NPEPPS//DNM1L//TXN2//HMOX2//ITPR1//RHOA//NOS1//NR4A2//PML//SRF//TGFBR3//TLR2
GO:0051707	response to other organism	Biological process	79	1591	731	18866	1.2815	0.0131093	0.14435	1.88242	0.108071	FCN1//MATR3//LILRA2//PSME3//PRKACA//PRKCD//PSMC2//PSMD2//PSMD13//SYK//PARP9//TLR9//HCK//TRIM22//HNRNPUL1//IRAK3//HYAL1//IFNGR2//MX2//BST2//CLEC7A//S100A8//MAPK14//TLR2//IRF5//CNR1//CSF2RB//GCH1//GGT1//LOXL1//NOS1//PELI1//CASP8//TNFRSF11A//CALCOCO2//MEFV//KYNU//DEFB118//NLRP1//MYD88//CCDC88B//RNF166//CR1//TRIM58//FBXO9//APP//ITGAM//LY9//NCF2//PML//SRPK2//BTK//TRIM26//APOL1//RNASET2//TRIM15//ARHGEF…
GO:0060491	regulation of cell projection assembly	Biological process	14	185	731	18866	1.95307	0.0131283	0.14435	1.88179	0.0191518	CAPZB//ACTR3//CDC42EP3//APC//SAXO1//PRKCD//ARAP1//DPYSL3//FNBP1L//SRF//MIEN1//PFN2//CYFIP1//CNTROB
GO:0051347	positive regulation of transferase activity	Biological process	39	694	731	18866	1.45033	0.0131503	0.144367	1.88106	0.0533516	LAMTOR2//BRAF//MAPK14//DUSP6//MAP2K3//MADD//CD81//MAPK8IP3//DBNL//SYK//IL6R//MARK2//NCKAP1L//PRKCD//STRADA//MAP4K4//MAPKAP1//PRKACA//PRKAR1B//TPD52L1//DVL2//TLR9//TNFRSF11A//ZEB2//CCND3//CDC6//STUB1//AURKB//FCGR1A//ACSL1//SLC27A1//RHOA//CALM2//DGKZ//UBE2I//ADRA1A//HNRNPA2B1//CD86//GSK3A
GO:1903364	positive regulation of cellular protein catabolic process	Biological process	12	149	731	18866	2.07854	0.0132512	0.145173	1.87775	0.0164159	STUB1//CSNK1D//RNF144B//GBA//GSK3A//MDM2//TAF1//USP5//RNF14//PSMC2//CD81//LRP1
GO:1901699	cellular response to nitrogen compound	Biological process	40	716	731	18866	1.44181	0.0132649	0.145173	1.8773	0.0547196	GNAL//GNAS//GNG2//GSK3A//EIF4EBP2//AKT2//GRB2//APC//ATP6V0A1//ZNF106//ATP6V0E1//CYFIP1//RAB8A//MEF2C//CCND3//PID1//PRKCD//ZBTB7B//STAT5A//STAT6//ARHGEF2//NSMF//LAMTOR2//LAMTOR4//MDM2//SLC8A1//P2RX4//TAF1//APP//MAX//NR4A2//PRKACA//PRKAR1B//DIAPH1//TREX1//HRH2//CDC6//BACE1//LRP1//PRMT5
GO:0031098	stress-activated protein kinase signaling cascade	Biological process	20	300	731	18866	1.72057	0.0133515	0.145895	1.87447	0.0273598	ARHGEF6//MAPK8IP3//DBNL//SYK//MAPK14//MAP2K3//DVL2//TLR9//TNFRSF11A//ZEB2//HIPK3//DNAJA1//MAP4K4//DUSP3//APP//SDCBP//TPD52L1//TNIP2//RNF13//RHOA
GO:1903708	positive regulation of hemopoiesis	Biological process	15	204	731	18866	1.89768	0.0133876	0.146064	1.8733	0.0205198	HCLS1//TESC//NCKAP1L//ZBTB7B//SYK//BTK//CD86//MAPK14//ARNT//CASP8//ACIN1//GNAS//RHOA//TRIM58//N4BP2L2
GO:0070997	neuron death	Biological process	23	360	731	18866	1.64888	0.0134613	0.146641	1.87091	0.0314637	ENDOG//NSMF//MEF2C//AKT1S1//CHL1//RHOA//LRP1//NR4A2//BAX//SOD2//KDM2B//BACE1//GSK3A//SRPK2//NLRP1//APP//MAX//AKT2//ITGAM//GBA//ITGB2//CASP8//NCOA7
GO:0043207	response to external biotic stimulus	Biological process	79	1593	731	18866	1.27989	0.0134837	0.146659	1.87019	0.108071	FCN1//MATR3//LILRA2//PSME3//PRKACA//PRKCD//PSMC2//PSMD2//PSMD13//SYK//PARP9//TLR9//HCK//TRIM22//HNRNPUL1//IRAK3//HYAL1//IFNGR2//MX2//BST2//CLEC7A//S100A8//MAPK14//TLR2//IRF5//CNR1//CSF2RB//GCH1//GGT1//LOXL1//NOS1//PELI1//CASP8//TNFRSF11A//CALCOCO2//MEFV//KYNU//DEFB118//NLRP1//MYD88//CCDC88B//RNF166//CR1//TRIM58//FBXO9//APP//ITGAM//LY9//NCF2//PML//SRPK2//BTK//TRIM26//APOL1//RNASET2//TRIM15//ARHGEF…
GO:0030335	positive regulation of cell migration	Biological process	33	567	731	18866	1.50208	0.0135046	0.146659	1.86952	0.0451436	IL6R//AAMP//RHOB//HYAL1//MAPK14//SLC8A1//P2RX4//MAP2K3//STAT5A//MAP4K4//IQSEC1//DNM1L//NCKAP1L//LRP1//MDM2//DOCK4//JAM2//APP//RHOA//NSMF//SHTN1//ARHGEF2//DIAPH1//AKT2//APC//RHOC//SEMA5B//PPP3CA//SDCBP//SEMA4A//CLEC7A//SOD2//MIEN1
GO:0048255	mRNA stabilization	Biological process	6	51	731	18866	3.03629	0.0135613	0.147049	1.8677	0.00820793	YBX1//MAPK14//ELAVL1//HNRNPC//MYD88//YBX3
GO:1902108	regulation of mitochondrial membrane permeability involved in apoptotic process	Biological process	7	66	731	18866	2.73726	0.0136899	0.148216	1.8636	0.00957592	BAX//BMF//BLOC1S2//YWHAE//YWHAZ//CASP8//GSK3A
GO:0010771	negative regulation of cell morphogenesis involved in differentiation	Biological process	9	98	731	18866	2.37017	0.0137393	0.148524	1.86203	0.0123119	ARHGAP4//PTPRS//ULK2//SEMA5B//SEMA4A//RHOA//ARHGDIA//PPP3CA//UBE3A
GO:0006096	glycolytic process	Biological process	10	115	731	18866	2.24422	0.0138833	0.149702	1.85751	0.0136799	TREX1//NUP62//NUP85//NUP155//APP//ARNT//SLC4A4//HK3//PFKP//OGDH
GO:0060538	skeletal muscle organ development	Biological process	13	168	731	18866	1.99708	0.0139023	0.149702	1.85691	0.0177839	MAPK14//ELN//SRPK3//MYLPF//RHOA//MEF2C//SVIL//ZNF689//PAX5//YBX3//PPP3CA//SHOX2//DDX17
GO:0019058	viral life cycle	Biological process	22	341	731	18866	1.66506	0.013912	0.149702	1.85661	0.0300958	IST1//CHMP2A//PPIE//SRPK2//TNIP1//BST2//SETDB1//TRIM22//FCN1//TRIM26//CR1//HYAL1//MOG//VAMP8//CD86//CD81//NUP62//KPNB1//NUP85//NUP155//TRIM15//PML
GO:0006165	nucleoside diphosphate phosphorylation	Biological process	11	133	731	18866	2.13454	0.014411	0.154836	1.8413	0.0150479	HK3//OGDH//TREX1//NUP62//NUP85//NUP155//APP//ARNT//SLC4A4//PFKP//AK4
GO:0016125	sterol metabolic process	Biological process	13	169	731	18866	1.98527	0.0145469	0.156044	1.83723	0.0177839	CYB5R3//CNBP//SCARF1//CYP2D6//GBA//APOC1//APP//APOBR//APOL1//KPNB1//FMO5//DGAT2//LIPA
GO:0045665	negative regulation of neuron differentiation	Biological process	16	225	731	18866	1.83527	0.0145812	0.156044	1.83621	0.0218878	DPYSL3//GFI1//LRP1//MDM2//PTPRS//ARHGAP4//ULK2//SEMA5B//SEMA4A//RHOA//ARHGDIA//PPP3CA//UBE3A//GSK3A//APP//EIF4ENIF1
GO:0032868	response to insulin	Biological process	19	283	731	18866	1.73272	0.0145921	0.156044	1.83588	0.0259918	EIF4EBP2//AKT2//GRB2//GSK3A//APC//ATP6V0A1//ZNF106//ATP6V0E1//CYFIP1//RAB8A//CCND3//PID1//PRKCD//ZBTB7B//SLC27A1//KHK//MAX//SORT1//TLR2
GO:0002474	antigen processing and presentation of peptide antigen via MHC class I	Biological process	9	99	731	18866	2.34623	0.0146118	0.156044	1.8353	0.0123119	PSME3//FCGR1A//NCF2//NCF4//PSMC2//PSMD2//PSMD13//VAMP8//CANX
GO:0006757	ATP generation from ADP	Biological process	10	116	731	18866	2.22487	0.0146845	0.156583	1.83314	0.0136799	HK3//OGDH//TREX1//NUP62//NUP85//NUP155//APP//ARNT//SLC4A4//PFKP
GO:0034162	toll-like receptor 9 signaling pathway	Biological process	4	25	731	18866	4.12936	0.0147862	0.156784	1.83014	0.00547196	TLR9//PTPRS//MYD88//TNIP2
GO:0035336	long-chain fatty-acyl-CoA metabolic process	Biological process	4	25	731	18866	4.12936	0.0147862	0.156784	1.83014	0.00547196	ACSL1//ACSL4//ACSL6//DGAT2
GO:0043302	positive regulation of leukocyte degranulation	Biological process	4	25	731	18866	4.12936	0.0147862	0.156784	1.83014	0.00547196	SYK//ITGAM//ITGB2//VAMP8
GO:1905710	positive regulation of membrane permeability	Biological process	7	67	731	18866	2.69641	0.0147922	0.156784	1.82997	0.00957592	BAX//BMF//BLOC1S2//YWHAE//YWHAZ//CASP8//GSK3A
GO:0048468	cell development	Biological process	105	2208	731	18866	1.22731	0.0148427	0.157083	1.82849	0.143639	SEMA5B//SEMA4A//ZEB2//SHOX2//APP//LRP1//PSAP//DACT2//HRH2//CELF1//BAX//ODF2//JAM2//RAB8A//SHTN1//CHL1//KIF3A//NFASC//CYFIP1//GRB2//ROBO2//BSG//CNR1//YWHAZ//GSK3A//AP2A1//DPYSL3//MARK2//PTK7//LRRC7//CREB3L2//SCARF1//GFI1//MDM2//PTPRS//S100A8//TPPP//TLR2//ALDH1A2//RAC3//SMYD3//C12ORF57//MYCBP2//NR4A2//MEF2C//SRF//OLFM1//ARHGAP4//MAPK8IP3//RAB35//BLOC1S2//GDPD5//AKT2//LAMB4//SRGAP2//RHOA//PEAK1//KRT…
GO:0032103	positive regulation of response to external stimulus	Biological process	31	529	731	18866	1.51241	0.0149428	0.157906	1.82557	0.0424077	BTK//MATR3//LILRA2//PSME3//PRKACA//PRKCD//PSMC2//PSMD2//PSMD13//SYK//IL6R//FCN1//HCK//CD81//CNR1//MAPK14//SCARF1//LRP1//TNIP1//TLR9//S100A8//TLR2//PARP9//TNFRSF11A//DNM1L//NCKAP1L//MYD88//CLEC7A//TRIM15//VAMP8//P2RX4
GO:0007223	Wnt signaling pathway, calcium modulating pathway	Biological process	5	38	731	18866	3.39585	0.0150053	0.158093	1.82376	0.00683995	AGO4//GNG2//PPP3CA//TNRC6C//TCF7L2
GO:0032885	regulation of polysaccharide biosynthetic process	Biological process	5	38	731	18866	3.39585	0.0150053	0.158093	1.82376	0.00683995	PPP1CB//PASK//GSK3A//AKT2//AP2A1
GO:0050684	regulation of mRNA processing	Biological process	12	152	731	18866	2.03751	0.0153165	0.159715	1.81484	0.0164159	DDX17//CELF1//DYRK1A//RBM4//TRA2B//RBM17//PAF1//LARP7//SRPK2//HNRNPA2B1//SRPK3//SAFB
GO:0051028	mRNA transport	Biological process	12	152	731	18866	2.03751	0.0153165	0.159715	1.81484	0.0164159	SMG1//NUP62//CHTOP//HNRNPA2B1//NUP85//THOC7//FIP1L1//FYTTD1//SRSF11//NUP155//ZC3H11A//MX2
GO:0007100	mitotic centrosome separation	Biological process	3	14	731	18866	5.53039	0.0153176	0.159715	1.81481	0.00410397	CHEK1//NSFL1C//NUP62
GO:0010917	negative regulation of mitochondrial membrane potential	Biological process	3	14	731	18866	5.53039	0.0153176	0.159715	1.81481	0.00410397	PRELID1//BAX//RNF122
GO:0030207	chondroitin sulfate catabolic process	Biological process	3	14	731	18866	5.53039	0.0153176	0.159715	1.81481	0.00410397	VCAN//HYAL1//IDS
GO:0047484	regulation of response to osmotic stress	Biological process	3	14	731	18866	5.53039	0.0153176	0.159715	1.81481	0.00410397	MICU1//YBX3//ARHGEF2
GO:0060831	smoothened signaling pathway involved in dorsal/ventral neural tube patterning	Biological process	3	14	731	18866	5.53039	0.0153176	0.159715	1.81481	0.00410397	PRKACA//IFT122//WDR19
GO:0051050	positive regulation of transport	Biological process	49	921	731	18866	1.37309	0.0154028	0.160366	1.8124	0.0670315	SYK//CD63//S100A8//P2RX4//BRAF//LRP1//AKT2//ACSL4//GLUD1//TCF7L2//TESC//NADK//MAPK14//HCLS1//PRKCD//ITGAM//ITGB2//PPP3CA//CREBL2//MDM2//PPM1A//PRKACA//YWHAE//AP2A1//DNM1L//IL15RA//CLEC7A//BAX//LILRA2//CACNA1D//NCKAP1L//CALM2//CD81//TNFRSF11A//CNR1//YWHAZ//CASP8//GSK3A//NOS1//RAB3D//CHMP2A//SDCBP//VAMP8//UBE2D3//NPEPPS//TLR2//PRELID1//CTSS//SLC30A3
GO:0002758	innate immune response-activating signal transduction	Biological process	10	117	731	18866	2.20585	0.0155197	0.16071	1.80912	0.0136799	LILRA2//PSME3//PRKACA//PRKCD//PSMC2//PSMD2//PSMD13//SYK//FCN1//HCK
GO:0014902	myotube differentiation	Biological process	10	117	731	18866	2.20585	0.0155197	0.16071	1.80912	0.0136799	NOS1//PLEKHO1//JAM2//MAPK14//SMYD3//CD81//PPP3CA//SHOX2//MEF2C//SORT1
GO:0018107	peptidyl-threonine phosphorylation	Biological process	10	117	731	18866	2.20585	0.0155197	0.16071	1.80912	0.0136799	GSK3A//APP//CALM2//CHEK1//HIPK3//DYRK1A//MARK2//PRKACA//PRKCD//TAF1
GO:0007399	nervous system development	Biological process	115	2449	731	18866	1.21191	0.0155269	0.16071	1.80892	0.157319	CHL1//MARK2//MEF2C//NR4A2//BAX//SRF//YWHAE//DVL2//PRKACA//IFT122//SALL4//ARID1A//ZEB2//APP//LRP1//RAB8A//SHTN1//KIF3A//NFASC//CYFIP1//GRB2//SEMA5B//ROBO2//SEMA4A//BSG//CNR1//PLXND1//DBNL//VCAN//ALDH3A2//MOG//TIMP2//CTNND1//AK4//PPP3CA//SLC6A11//UBE3A//SLC23A1//YWHAZ//GSK3A//AP2A1//DPYSL3//PTK7//LRRC7//CREB3L2//SCARF1//GFI1//MDM2//PTPRS//S100A8//TPPP//TLR2//RAC3//DCTN1//GIGYF2//SCYL1//GDPD5//SLC8A…
GO:0006469	negative regulation of protein kinase activity	Biological process	17	246	731	18866	1.78351	0.0156122	0.161121	1.80654	0.0232558	DUSP3//DUSP6//RGS3//IRAK3//STK38//NUP62//GBA//PRKCD//HIPK3//DNAJA1//APC//SLC8A1//RASIP1//PRKAR1B//TESC//SMYD3//AKT1S1
GO:0071216	cellular response to biotic stimulus	Biological process	17	246	731	18866	1.78351	0.0156122	0.161121	1.80654	0.0232558	MAPK14//HCK//TLR2//LILRA2//GFI1//RHOA//MEF2C//MYD88//NFKBIB//PAF1//TNIP2//CASP1//CD86//CD68//CLEC7A//SYK//BTK
GO:0071902	positive regulation of protein serine/threonine kinase activity	Biological process	22	345	731	18866	1.64576	0.0157156	0.161951	1.80367	0.0300958	LAMTOR2//BRAF//MAPK14//DUSP6//MAP2K3//MADD//CD81//MAPK8IP3//DBNL//SYK//TPD52L1//DVL2//TLR9//TNFRSF11A//ZEB2//CCND3//CDC6//ACSL1//SLC27A1//RHOA//CALM2//STRADA
GO:0044281	small molecule metabolic process	Biological process	96	2001	731	18866	1.23819	0.0157787	0.162364	1.80193	0.131327	ACSL1//ACSL6//ACAA1//TXN2//ALDH3A2//CPT1A//ACSL4//SLC27A1//ALDH1A2//PPP1CB//TALDO1//KHK//MAPK14//AKT2//PFKP//MAN2B1//NAGK//ALDH3B2//DGAT2//CYP2D6//BSG//HK3//OGDH//TREX1//NUP62//NUP85//NUP155//AK2//AK4//MTAP//GGT1//PSME3//PSMC2//PSMD2//PSMD13//NOS1//GLUD1//AMT//MSRA//KYNU//HIBADH//LYPLA1//ALKBH7//ACOT9//ALOX5//TLR2//PTGR2//CYB5R3//CNBP//SCARF1//GCH1//NADK//BNIP2//GBA//APOC1//APP//APOBR//APOL1//TK2…
GO:0034641	cellular nitrogen compound metabolic process	Biological process	300	7016	731	18866	1.10356	0.0158535	0.162896	1.79988	0.410397	GFI1//CDC6//N4BP2L2//CTCF//ZNF25//SIN3B//CBX5//CBX7//DNAJB5//NR3C1//HCLS1//HNRNPA2B1//MAX//MDM2//MEF2C//MNT//NFIX//YBX1//NR4A2//PAX5//ZBTB7B//PAF1//PPM1A//SALL4//ZNF529//SALL2//NSD1//SMARCA4//STAT6//SUPT4H1//TAF1//TCF7L2//UBE2D3//UBE2I//CNBP//ZNF124//NRIP1//ARID1A//PARP9//KDM2B//YBX3//SQSTM1//CCND3//AURKB//ZEB2//SMG1//PNRC2//RPS5//RPS20//TXNL4A//SRPK3//SRPK2//CNOT11//CNOT8//TRA2B//TSEN2//DDX17//S…
GO:0042157	lipoprotein metabolic process	Biological process	11	135	731	18866	2.10291	0.0159597	0.163512	1.79697	0.0150479	LYPLA1//PPM1A//ATG12//PGAP2//ZDHHC9//ZDHHC6//DGAT2//GBA//APOC1//LRP1//APOL1
GO:0046939	nucleotide phosphorylation	Biological process	11	135	731	18866	2.10291	0.0159597	0.163512	1.79697	0.0150479	HK3//OGDH//TREX1//NUP62//NUP85//NUP155//AK4//APP//ARNT//SLC4A4//PFKP
GO:0008203	cholesterol metabolic process	Biological process	12	153	731	18866	2.02419	0.0160565	0.164265	1.79435	0.0164159	CYB5R3//CNBP//SCARF1//KPNB1//FMO5//DGAT2//CYP2D6//GBA//APOC1//APP//APOBR//APOL1
GO:0010564	regulation of cell cycle process	Biological process	43	791	731	18866	1.40299	0.016115	0.164625	1.79277	0.0588235	MDM2//PML//CNOT11//BAX//CNOT8//PRMT5//CDC6//APC//BUB3//AURKB//MAD2L1BP//TUBB4A//CSNK1D//DCTN1//ODF2//PRKACA//YWHAE//CHMP2A//APP//PSME3//PSMC2//PSMD2//PSMD13//GIGYF2//CALM2//BECN1//RHOA//SVIL//CHEK1//AURKAIP1//NUP62//NSFL1C//CBX5//MAX//RBBP4//RHNO1//CTCF//AKT2//HYAL1//CCND3//KLHL18//TAF1//PAF1
GO:0016358	dendrite development	Biological process	17	247	731	18866	1.77629	0.0161854	0.165073	1.79088	0.0232558	NSMF//RHOA//PPP3CA//ACSL4//SRGAP2//IQSEC1//MEF2C//PPFIA2//LLPH//PTPRS//UBE3A//DNM1L//DBNL//CYFIP1//GSK3A//APP//SCARF1
GO:0032731	positive regulation of interleukin-1 beta production	Biological process	6	53	731	18866	2.92171	0.0162057	0.165073	1.79033	0.00820793	LILRA2//NLRP1//APP//CLEC7A//CASP1//CASP8
GO:0055114	oxidation-reduction process	Biological process	53	1014	731	18866	1.34896	0.0164619	0.166649	1.78352	0.0725034	ALDH3A2//GSK3A//PHKB//PPP1CB//AKT2//TALDO1//OGDH//GNAS//PID1//NDUFC2-KCTD14//COX7A2L//CPT1A//ACAA1//HMOX2//MTFR1L//LOXL1//MAPK14//NCF2//ETFA//CNR1//CRAT//ALOX5//COA6//TREX1//PASK//DGAT2//HK3//PFKP//KHK//CYP2D6//FMO5//PRELID1//HIBADH//LOXHD1//PTGR2//CYB5R3//ALDH3B2//TXN2//GLUD1//MSRA//NCF4//NOS1//P4HA1//DHRS7//KIAA1191//SOD2//VKORC1//DOHH//ALKBH7//KDM2B//AOC3//CBR1//ALDH1A2
GO:0016070	RNA metabolic process	Biological process	228	5213	731	18866	1.12878	0.016475	0.166649	1.78318	0.311902	GFI1//CDC6//N4BP2L2//CTCF//ZNF25//SIN3B//CBX5//CBX7//DNAJB5//NR3C1//HCLS1//HNRNPA2B1//MAX//MDM2//MEF2C//MNT//NFIX//YBX1//NR4A2//PAX5//ZBTB7B//PAF1//PPM1A//SALL4//ZNF529//SALL2//NSD1//SMARCA4//STAT6//SUPT4H1//TAF1//TCF7L2//UBE2D3//UBE2I//CNBP//ZNF124//NRIP1//ARID1A//PARP9//KDM2B//YBX3//SQSTM1//CCND3//AURKB//ZEB2//SMG1//PNRC2//RPS5//RPS20//TXNL4A//SRPK3//SRPK2//CNOT11//CNOT8//TRA2B//TSEN2//DDX17//S…
GO:0015908	fatty acid transport	Biological process	9	101	731	18866	2.29977	0.0164784	0.166649	1.78308	0.0123119	SLC27A1//CPT1A//AKT2//SLCO3A1//P2RX4//ACSL1//TNFRSF11A//SYK//ACSL4
GO:0030838	positive regulation of actin filament polymerization	Biological process	9	101	731	18866	2.29977	0.0164784	0.166649	1.78308	0.0123119	ACTR3//ARFIP2//CYFIP1//CDC42EP3//GRB2//HCK//NCKAP1L//RHOA//PFN2
GO:0045639	positive regulation of myeloid cell differentiation	Biological process	9	101	731	18866	2.29977	0.0164784	0.166649	1.78308	0.0123119	HCLS1//TESC//MAPK14//NCKAP1L//ARNT//CASP8//ACIN1//GNAS//TRIM58
GO:0031076	embryonic camera-type eye development	Biological process	5	39	731	18866	3.30878	0.0166783	0.168188	1.77785	0.00683995	ARID1A//IFT122//KDM2B//WDR19//ALDH1A2
GO:0032506	cytokinetic process	Biological process	5	39	731	18866	3.30878	0.0166783	0.168188	1.77785	0.00683995	RHOA//AURKB//CHMP2A//CNTROB//NUP62
GO:0021952	central nervous system projection neuron axonogenesis	Biological process	4	26	731	18866	3.97054	0.0169513	0.170455	1.7708	0.00547196	C12ORF57//ZEB2//MYCBP2//NR4A2
GO:0044068	modulation by symbiont of host cellular process	Biological process	4	26	731	18866	3.97054	0.0169513	0.170455	1.7708	0.00547196	KPNB1//CASP8//ULK2//TNIP1
GO:0006725	cellular aromatic compound metabolic process	Biological process	277	6444	731	18866	1.1094	0.0169868	0.170569	1.76989	0.378933	GFI1//CDC6//N4BP2L2//CTCF//ZNF25//SIN3B//CBX5//CBX7//DNAJB5//NR3C1//HCLS1//HNRNPA2B1//MAX//MDM2//MEF2C//MNT//NFIX//YBX1//NR4A2//PAX5//ZBTB7B//PAF1//PPM1A//SALL4//ZNF529//SALL2//NSD1//SMARCA4//STAT6//SUPT4H1//TAF1//TCF7L2//UBE2D3//UBE2I//CNBP//ZNF124//NRIP1//ARID1A//PARP9//KDM2B//YBX3//SQSTM1//CCND3//AURKB//ZEB2//SMG1//PNRC2//RPS5//RPS20//TXNL4A//SRPK3//SRPK2//CNOT11//CNOT8//TRA2B//TSEN2//DDX17//S…
GO:0007169	transmembrane receptor protein tyrosine kinase signaling pathway	Biological process	41	750	731	18866	1.41086	0.0170248	0.170707	1.76892	0.0560876	GRB2//BRAF//APP//EIF4EBP2//AKT2//GSK3A//APC//ATP6V0A1//ZNF106//ATP6V0E1//HNRNPF//SHOC2//ARNT//SYK//STUB1//DUSP3//NUP62//ARAP1//CCND3//PID1//PRKCD//ZBTB7B//TIPARP//GIGYF2//MAPK14//CYFIP1//NCKAP1L//RHOA//NCF2//NCF4//SORT1//AKT1S1//ACTR3//AP2A1//AP2A2//SDCBP//STAT5A//STAT6//CD63//LRP1//HCK
GO:1902532	negative regulation of intracellular signal transduction	Biological process	32	556	731	18866	1.48538	0.0171425	0.171643	1.76593	0.0437756	DUSP3//DUSP6//RGS3//GSK3A//AKT1S1//ADRA1A//RASIP1//MAPK14//MAP2K3//TNIP1//RHOA//PPM1A//CASP8//IRAK3//STK38//NUP62//GBA//PRKCD//HIPK3//DNAJA1//DYRK1A//MDM2//TIMP2//MAPKAP1//ITPR1//CD22//CALM2//RCAN1//ELL3//SOD2//YBX3//ARHGEF2
GO:0072521	purine-containing compound metabolic process	Biological process	28	472	731	18866	1.53101	0.0173327	0.173294	1.76113	0.0383037	HK3//OGDH//TREX1//NUP62//NUP85//NUP155//AK2//AK4//MTAP//ACSL6//ACOT9//COASY//KYNU//NOS1//ACSL4//DGAT2//ACSL1//APP//ARNT//SLC4A4//NUDT9//RHOA//SLC22A12//ABCG2//PPT2//PFKP//NUDT3//PID1
GO:0033209	tumor necrosis factor-mediated signaling pathway	Biological process	13	173	731	18866	1.93937	0.0173564	0.173294	1.76054	0.0177839	RBCK1//SPPL2B//SYK//CASP8//MADD//TNFRSF11A//CASP1//PSME3//KRT8//PSMC2//PSMD2//PSMD13//TNFRSF25
GO:0150115	cell-substrate junction organization	Biological process	9	102	731	18866	2.27722	0.0174745	0.173981	1.7576	0.0123119	PLEC//PEAK1//DUSP3//MACF1//RHOA//SLK//MAP4K4//LRP1//IQSEC1
GO:2000060	positive regulation of ubiquitin-dependent protein catabolic process	Biological process	9	102	731	18866	2.27722	0.0174745	0.173981	1.7576	0.0123119	STUB1//CSNK1D//RNF144B//GBA//GSK3A//MDM2//TAF1//USP5//RNF14
GO:0040008	regulation of growth	Biological process	38	686	731	18866	1.42962	0.0175056	0.174037	1.75682	0.0519836	EPB41L3//LAMTOR2//HYAL1//RHOA//EXOSC4//S100A8//SDCBP//KDM2B//GNG4//PML//SIPA1//SMARCA4//BST2//OLFM1//ARHGAP4//PTPRS//APP//STAT5A//CYFIP1//MACF1//DBNL//SHTN1//SRF//YBX3//ULK2//IST1//LRP1//SEMA5B//SEMA4A//MAPK14//MEF2C//TGFBR3//DUSP6//GSK3A//CTDP1//CACNG7//SAFB//ARMC10
GO:0097191	extrinsic apoptotic signaling pathway	Biological process	16	230	731	18866	1.79537	0.0175997	0.174037	1.75449	0.0218878	GABARAP//DAPK1//BLOC1S2//BAX//SORT1//CASP8//TNFRSF10C//GSK3A//MADD//ARHGEF2//PSME3//TCF7L2//RBCK1//PML//IL6R//KRT8
GO:0050773	regulation of dendrite development	Biological process	12	155	731	18866	1.99808	0.017617	0.174037	1.75407	0.0164159	NSMF//PPP3CA//MEF2C//PPFIA2//LLPH//PTPRS//UBE3A//DNM1L//DBNL//CYFIP1//GSK3A//RHOA
GO:0032273	positive regulation of protein polymerization	Biological process	11	137	731	18866	2.07221	0.01763	0.174037	1.75375	0.0150479	CDC42EP3//GRB2//HCK//NCKAP1L//RHOA//PFN2//DCTN1//ACTR3//ARFIP2//CYFIP1//TPPP
GO:0006584	catecholamine metabolic process	Biological process	6	54	731	18866	2.86761	0.0176527	0.174037	1.75319	0.00820793	NR4A2//EPAS1//GCH1//LRTOMT//ITGAM//ITGB2
GO:0009712	catechol-containing compound metabolic process	Biological process	6	54	731	18866	2.86761	0.0176527	0.174037	1.75319	0.00820793	NR4A2//EPAS1//GCH1//LRTOMT//ITGAM//ITGB2
GO:0032757	positive regulation of interleukin-8 production	Biological process	6	54	731	18866	2.86761	0.0176527	0.174037	1.75319	0.00820793	FCN1//MYD88//TLR9//CLEC7A//SYK//TLR2
GO:0046483	heterocycle metabolic process	Biological process	275	6399	731	18866	1.10913	0.0177064	0.174209	1.75187	0.376197	GFI1//CDC6//N4BP2L2//CTCF//ZNF25//SIN3B//CBX5//CBX7//DNAJB5//NR3C1//HCLS1//HNRNPA2B1//MAX//MDM2//MEF2C//MNT//NFIX//YBX1//NR4A2//PAX5//ZBTB7B//PAF1//PPM1A//SALL4//ZNF529//SALL2//NSD1//SMARCA4//STAT6//SUPT4H1//TAF1//TCF7L2//UBE2D3//UBE2I//CNBP//ZNF124//NRIP1//ARID1A//PARP9//KDM2B//YBX3//SQSTM1//CCND3//AURKB//ZEB2//SMG1//PNRC2//RPS5//RPS20//TXNL4A//SRPK3//SRPK2//CNOT11//CNOT8//TRA2B//TSEN2//DDX17//S…
GO:0044282	small molecule catabolic process	Biological process	27	452	731	18866	1.54166	0.0177331	0.174209	1.75122	0.0369357	TXN2//ALDH3A2//PFKP//ALDH3B2//NOS1//GLUD1//AMT//OGDH//KYNU//HIBADH//CPT1A//ACAA1//SCARF1//GSK3A//NAGK//HYAL1//CNR1//AKT2//ETFA//CRAT//NUDT9//ENTPD1//ENTPD6//ABHD2//HK3//KHK//NUDT3
GO:0045087	innate immune response	Biological process	52	996	731	18866	1.34743	0.0177442	0.174209	1.75094	0.0711354	FCN1//MATR3//LILRA2//PSME3//PRKACA//PRKCD//PSMC2//PSMD2//PSMD13//SYK//HCK//CALCOCO2//GCH1//MEFV//BST2//KYNU//IRAK3//CR1//PARP9//TRIM22//FCGR1A//IFNGR2//IRF5//PML//TRIM26//TREX1//MX2//MYD88//STAT2//ACTR3//DAPK1//STXBP2//TLR2//CASP1//RNF166//DEFB118//NLRP1//TRIM58//FBXO9//APP//ITGAM//LY9//NCF2//TLR9//S100A8//CLEC7A//SRPK2//BTK//APOL1//RNASET2//TRIM15//ARHGEF2
GO:0006139	nucleobase-containing compound metabolic process	Biological process	268	6225	731	18866	1.11111	0.0180095	0.176568	1.7445	0.366621	GFI1//CDC6//N4BP2L2//CTCF//ZNF25//SIN3B//CBX5//CBX7//DNAJB5//NR3C1//HCLS1//HNRNPA2B1//MAX//MDM2//MEF2C//MNT//NFIX//YBX1//NR4A2//PAX5//ZBTB7B//PAF1//PPM1A//SALL4//ZNF529//SALL2//NSD1//SMARCA4//STAT6//SUPT4H1//TAF1//TCF7L2//UBE2D3//UBE2I//CNBP//ZNF124//NRIP1//ARID1A//PARP9//KDM2B//YBX3//SQSTM1//CCND3//AURKB//ZEB2//SMG1//PNRC2//RPS5//RPS20//TXNL4A//SRPK3//SRPK2//CNOT11//CNOT8//TRA2B//TSEN2//DDX17//S…
GO:0003205	cardiac chamber development	Biological process	13	174	731	18866	1.92822	0.018119	0.177026	1.74187	0.0177839	ROBO2//TGFBR3//SHOX2//MEF2C//GSK3A//PLXND1//MDM2//SALL4//PTK7//MATR3//MYL3//SRF//ARID1A
GO:0015718	monocarboxylic acid transport	Biological process	13	174	731	18866	1.92822	0.018119	0.177026	1.74187	0.0177839	SLC27A1//CPT1A//AKT2//SLC10A7//SLCO3A1//SLC6A11//ABCG2//ACSL4//P2RX4//STARD10//ACSL1//TNFRSF11A//SYK
GO:0007346	regulation of mitotic cell cycle	Biological process	37	666	731	18866	1.4338	0.0181315	0.177026	1.74157	0.0506156	MDM2//PML//CNOT11//BAX//CNOT8//PRMT5//CDC6//NABP1//INTS3//MAD2L1BP//APC//BUB3//AURKB//TUBB4A//CSNK1D//DCTN1//ODF2//PRKACA//YWHAE//APP//PSME3//PSMC2//PSMD2//PSMD13//GIGYF2//CHEK1//AURKAIP1//NUP62//TIMP2//DUSP3//NSFL1C//HYAL1//CCND3//CHMP2A//KLHL18//BECN1//SDCBP
GO:0051588	regulation of neurotransmitter transport	Biological process	10	120	731	18866	2.15071	0.0182373	0.177318	1.73904	0.0136799	MEF2C//MCTP1//NOS1//CNR1//CACNA1D//ADRA1A//BACE1//PFN2//PPFIA2//DNM1L
GO:0006112	energy reserve metabolic process	Biological process	8	86	731	18866	2.40079	0.0182618	0.177318	1.73846	0.0109439	GSK3A//PHKB//PPP1CB//AKT2//PASK//KHK//GNAS//PID1
GO:0009791	post-embryonic development	Biological process	8	86	731	18866	2.40079	0.0182618	0.177318	1.73846	0.0109439	ERCC1//GNAS//BAX//C12ORF57//TIPARP//GIGYF2//ITPR1//NR4A2
GO:1903901	negative regulation of viral life cycle	Biological process	8	86	731	18866	2.40079	0.0182618	0.177318	1.73846	0.0109439	TNIP1//SRPK2//BST2//SETDB1//FCN1//TRIM26//TRIM15//PML
GO:0010939	regulation of necrotic cell death	Biological process	5	40	731	18866	3.22606	0.0184706	0.177958	1.73352	0.00683995	CASP8//RBCK1//PELI1//YBX3//ARHGEF2
GO:0032467	positive regulation of cytokinesis	Biological process	5	40	731	18866	3.22606	0.0184706	0.177958	1.73352	0.00683995	NUP62//RHOA//SVIL//AURKB//CDC6
GO:0042417	dopamine metabolic process	Biological process	5	40	731	18866	3.22606	0.0184706	0.177958	1.73352	0.00683995	NR4A2//GCH1//ITGAM//ITGB2//LRTOMT
GO:0071526	semaphorin-plexin signaling pathway	Biological process	5	40	731	18866	3.22606	0.0184706	0.177958	1.73352	0.00683995	PLXNB1//PLXND1//ARHGDIA//SEMA5B//SEMA4A
GO:0050771	negative regulation of axonogenesis	Biological process	7	70	731	18866	2.58085	0.0184766	0.177958	1.73338	0.00957592	ARHGAP4//PTPRS//ULK2//SEMA5B//SEMA4A//RHOA//ARHGDIA
GO:0006638	neutral lipid metabolic process	Biological process	11	138	731	18866	2.0572	0.0185123	0.177958	1.73254	0.0150479	DGAT2//CPT1A//APOC1//APOBR//SLC27A1//ACSL1//ACSL4//GPAT3//PNPLA5//DGKZ//ABHD2
GO:0006639	acylglycerol metabolic process	Biological process	11	138	731	18866	2.0572	0.0185123	0.177958	1.73254	0.0150479	DGAT2//CPT1A//APOC1//APOBR//SLC27A1//ACSL1//ACSL4//GPAT3//PNPLA5//DGKZ//ABHD2
GO:0036293	response to decreased oxygen levels	Biological process	23	371	731	18866	1.59999	0.0185482	0.177958	1.7317	0.0314637	EPAS1//TXN2//HMOX2//ITPR1//RHOA//ARNT//NOS1//NR4A2//PML//SRF//TGFBR3//TLR2//PSME3//PSMC2//PSMD2//PSMD13//STUB1//ENDOG//AK4//MDM2//SLC8A1//NPEPPS//DNM1L
GO:0045837	negative regulation of membrane potential	Biological process	3	15	731	18866	5.1617	0.0186051	0.177958	1.73037	0.00410397	PRELID1//BAX//RNF122
GO:0046479	glycosphingolipid catabolic process	Biological process	3	15	731	18866	5.1617	0.0186051	0.177958	1.73037	0.00410397	GBA//PSAP//PRKCD
GO:1902187	negative regulation of viral release from host cell	Biological process	3	15	731	18866	5.1617	0.0186051	0.177958	1.73037	0.00410397	PML//TRIM26//TRIM15
GO:1903530	regulation of secretion by cell	Biological process	36	646	731	18866	1.43824	0.0187724	0.179316	1.72648	0.0492476	RIC1//CNR1//RAB8A//RAB3D//ACSL4//GLUD1//TCF7L2//P2RX4//LRP1//NADK//STXBP2//SYK//ITGAM//ITGB2//STXBP6//PPP3CA//MEF2C//MCTP1//TLR9//TLR2//DNM1L//CPT1A//ALOX5//ITPR1//CACNA1D//CD22//PASK//TNFRSF11A//VAMP8//CHMP2A//SDCBP//ADRA1A//BACE1//PFN2//PPFIA2//GNAS
GO:1901568	fatty acid derivative metabolic process	Biological process	13	175	731	18866	1.9172	0.0189066	0.180353	1.72339	0.0177839	ALOX5//GGT1//TLR2//PTGR2//CYP2D6//EPHX1//SYK//CBR1//ACSL4//DGAT2//ACSL1//ACSL6//PPT2
GO:2001233	regulation of apoptotic signaling pathway	Biological process	25	413	731	18866	1.56226	0.0189669	0.180685	1.722	0.0341997	DNM1L//BAX//BMF//PRELID1//CASP8//YWHAE//YWHAZ//GSK3A//MADD//ARHGEF2//ELL3//SOD2//YBX3//MDM2//DNAJA1//MNT//NR4A2//PRKCD//TPD52L1//PSME3//TCF7L2//RBCK1//PML//S100A8//BECN1
GO:0034329	cell junction assembly	Biological process	26	434	731	18866	1.54613	0.0190784	0.181469	1.71946	0.0355677	GJC1//CTNND1//PLXND1//DBNL//NFASC//EPB41L3//PLEC//RHOA//RHOC//PEAK1//APP//DUSP3//MACF1//SLK//MAP4K4//LRP1//MEF2C//ROBO2//TLR2//APC//SRF//PTPRS//PLXNB1//SEMA4A//PRKACA//VMP1
GO:0007254	JNK cascade	Biological process	15	213	731	18866	1.8175	0.0191007	0.181469	1.71895	0.0205198	MAPK8IP3//DBNL//SYK//DVL2//TLR9//TNFRSF11A//ZEB2//HIPK3//DNAJA1//MAP4K4//DUSP3//APP//SDCBP//TPD52L1//ARHGEF6
GO:0044770	cell cycle phase transition	Biological process	36	647	731	18866	1.43602	0.0191699	0.181882	1.71738	0.0492476	ZNF324//MAX//PPP3CA//CDC6//GFI1//TUBB4A//CSNK1D//DCTN1//ODF2//PPP1CB//PRKACA//TPD52L1//YWHAE//MDM2//PML//CNOT11//BAX//CNOT8//APC//BUB3//AURKB//MAD2L1BP//CHMP2A//CTDP1//APP//PSME3//PSMC2//PSMD2//PSMD13//GIGYF2//CCND3//CHEK1//HYAL1//KLHL18//TAF1//PAF1
GO:1900542	regulation of purine nucleotide metabolic process	Biological process	10	121	731	18866	2.13293	0.0192165	0.18208	1.71633	0.0136799	TREX1//NUP62//NUP85//NUP155//NOS1//APP//ARNT//SLC4A4//AK4//PID1
GO:0002026	regulation of the force of heart contraction	Biological process	4	27	731	18866	3.82348	0.0193045	0.182179	1.71434	0.00547196	ADRA1A//NOS1//SLC8A1//MYL3
GO:0008053	mitochondrial fusion	Biological process	4	27	731	18866	3.82348	0.0193045	0.182179	1.71434	0.00547196	PID1//ZDHHC6//DNM1L//BAX
GO:0032607	interferon-alpha production	Biological process	4	27	731	18866	3.82348	0.0193045	0.182179	1.71434	0.00547196	PTPRS//IRF5//TLR9//TREX1
GO:0034330	cell junction organization	Biological process	39	713	731	18866	1.41168	0.0194503	0.183311	1.71107	0.0533516	GJC1//CTNND1//PLXND1//DBNL//DCTN1//NFASC//EPB41L3//PLEC//RHOA//VMP1//RHOC//PEAK1//APP//PPFIA2//FRMPD4//DUSP3//MACF1//SLK//MAP4K4//LRP1//MEF2C//ROBO2//TLR2//UBE3A//DNM1L//APC//SRF//YWHAZ//PFN2//PTPRS//MAPK14//CYFIP1//IQSEC1//ITGAM//CRIPT//PLXNB1//SEMA4A//CAST//PRKACA
GO:0002027	regulation of heart rate	Biological process	9	104	731	18866	2.23343	0.0195972	0.184176	1.70781	0.0123119	ADRA1A//YWHAE//GCH1//CACNA1D//EPAS1//MDM2//PRKACA//SLC8A1//CALM2
GO:0048525	negative regulation of viral process	Biological process	9	104	731	18866	2.23343	0.0195972	0.184176	1.70781	0.0123119	UBP1//TNIP1//SRPK2//BST2//SETDB1//FCN1//TRIM26//TRIM15//PML
GO:0062012	regulation of small molecule metabolic process	Biological process	27	456	731	18866	1.52813	0.0196204	0.184176	1.70729	0.0369357	PPP1CB//TREX1//NUP62//NUP85//NUP155//PSME3//PSMC2//PSMD2//PSMD13//GSK3A//AKT2//GFI1//NOS1//CNR1//CPT1A//KPNB1//APOC1//PASK//DGAT2//APP//ARNT//SLC4A4//KHK//FMO5//AP2A1//AK4//PID1
GO:0002682	regulation of immune system process	Biological process	80	1646	731	18866	1.25436	0.020178	0.189092	1.69512	0.109439	BTK//FCN1//MATR3//LILRA2//PSME3//PRKACA//PRKCD//PSMC2//PSMD2//PSMD13//SYK//PARP9//TREX1//CR1//CD68//MEF2C//TLR9//IL6R//BST2//HCK//SAMSN1//STAT6//CD81//CNR1//MTUS1//MAPK14//IRAK3//HCLS1//TESC//CD22//NCKAP1L//PELI1//TMIGD2//GRB2//CD86//PPP3CA//ACTR3//FCGR1A//CYFIP1//CCDC88B//TNIP2//STXBP2//ITGAM//ITGB2//ZBTB7B//NFAM1//PRELID1//DROSHA//CSF3R//PAF1//ARNT//CASP8//AGO4//TNRC6C//ACIN1//GNAS//RHOA//BTN3A…
GO:0006954	inflammatory response	Biological process	43	803	731	18866	1.38202	0.0202329	0.189092	1.69394	0.0588235	APP//ITGAM//ITGB2//TLR2//BTK//ALOX5//LRP1//TREX1//CD68//S100A8//OGG1//SYK//CD81//CNR1//IL6R//SERPINA1//NLRP1//GGT1//DROSHA//HCK//MYD88//CASP1//GBA//MEFV//PRKCD//TNIP1//TLR9//TNFRSF11A//MAPK14//CLEC7A//VAMP8//NFAM1//HYAL1//LIPA//MAP2K3//STARD7//SCYL1//TMIGD3//MMP25//TNIP2//AOC3//RPS6KA4//THEMIS2
GO:0007266	Rho protein signal transduction	Biological process	11	140	731	18866	2.02781	0.0203747	0.189092	1.69091	0.0150479	SHTN1//ARHGDIA//ARHGDIB//CDC42SE2//ARHGEF2//ADRA1A//RASIP1//CDC42EP3//RHOA//RHOB//ARHGAP4
GO:0060048	cardiac muscle contraction	Biological process	11	140	731	18866	2.02781	0.0203747	0.189092	1.69091	0.0150479	PRKACA//SLC8A1//CALM2//NOS1//P2RX4//ADRA1A//CACNA1D//GJC1//NUP155//MYL3//MAP2K3
GO:0007212	dopamine receptor signaling pathway	Biological process	5	41	731	18866	3.14738	0.0203852	0.189092	1.69069	0.00683995	GNAL//GNAS//GNG2//PRMT5//GSK3A
GO:0030890	positive regulation of B cell proliferation	Biological process	5	41	731	18866	3.14738	0.0203852	0.189092	1.69069	0.00683995	NCKAP1L//MEF2C//TLR9//PELI1//CD81
GO:0035337	fatty-acyl-CoA metabolic process	Biological process	5	41	731	18866	3.14738	0.0203852	0.189092	1.69069	0.00683995	ACSL4//DGAT2//ACSL1//ACSL6//PPT2
GO:0046825	regulation of protein export from nucleus	Biological process	5	41	731	18866	3.14738	0.0203852	0.189092	1.69069	0.00683995	MDM2//PPM1A//PRKACA//TCF7L2//YWHAE
GO:1901998	toxin transport	Biological process	5	41	731	18866	3.14738	0.0203852	0.189092	1.69069	0.00683995	ANTXR2//HRH2//ATP6V0A1//CCT3//ARID1A
GO:0043281	regulation of cysteine-type endopeptidase activity involved in apoptotic process	Biological process	15	215	731	18866	1.80059	0.0205906	0.190747	1.68633	0.0205198	DAP//NLRP1//PML//BAX//S100A8//CASP8//CASP10//BIRC5//MDM2//YWHAE//DAPK1//RHOA//CLEC7A//SYK//CASP1
GO:1903312	negative regulation of mRNA metabolic process	Biological process	8	88	731	18866	2.34623	0.0206985	0.191495	1.68406	0.0109439	DYRK1A//HNRNPA2B1//ELAVL1//YBX1//MAPK14//HNRNPC//MYD88//YBX3
GO:0031532	actin cytoskeleton reorganization	Biological process	9	105	731	18866	2.21216	0.0207258	0.191496	1.68349	0.0123119	ARAP1//ARHGDIA//ARHGDIB//HCK//HCLS1//ATP2C1//GRB2//RHOA//PTK7
GO:0009607	response to biotic stimulus	Biological process	79	1625	731	18866	1.25469	0.0207912	0.191749	1.68212	0.108071	FCN1//MATR3//LILRA2//PSME3//PRKACA//PRKCD//PSMC2//PSMD2//PSMD13//SYK//PARP9//TLR9//HCK//TRIM22//HNRNPUL1//IRAK3//HYAL1//IFNGR2//MX2//BST2//CLEC7A//S100A8//MAPK14//TLR2//IRF5//CNR1//CSF2RB//GCH1//GGT1//LOXL1//NOS1//PELI1//CASP8//TNFRSF11A//CALCOCO2//MEFV//KYNU//DEFB118//NLRP1//MYD88//CCDC88B//RNF166//CR1//TRIM58//FBXO9//APP//ITGAM//LY9//NCF2//PML//SRPK2//BTK//TRIM26//APOL1//RNASET2//TRIM15//ARHGEF…
GO:0086065	cell communication involved in cardiac conduction	Biological process	6	56	731	18866	2.76519	0.0208074	0.191749	1.68178	0.00820793	GJC1//NUP155//CACNA1D//PRKACA//SLC8A1//CALM2
GO:0045927	positive regulation of growth	Biological process	18	274	731	18866	1.69545	0.0208382	0.191782	1.68114	0.0246238	HYAL1//RHOA//EXOSC4//S100A8//SDCBP//KDM2B//CYFIP1//MACF1//DBNL//SHTN1//SRF//YBX3//IST1//LRP1//MAPK14//MEF2C//TGFBR3//CACNG7
GO:0006631	fatty acid metabolic process	Biological process	24	396	731	18866	1.56415	0.0209348	0.19192	1.67913	0.0328317	ACSL1//ACSL6//ACAA1//ALDH3A2//CPT1A//ACSL4//SLC27A1//PTGR2//TREX1//CYP2D6//EPHX1//ALOX5//CBR1//MAPK14//CNR1//AKT2//ETFA//CRAT//APOC1//DGAT2//ABHD2//LYPLA1//GGT1//ALKBH7
GO:0045787	positive regulation of cell cycle	Biological process	24	396	731	18866	1.56415	0.0209348	0.19192	1.67913	0.0328317	MDM2//PML//CNOT11//BAX//CNOT8//CDC6//APP//RHOA//SVIL//AURKB//CCND3//NUP62//DUSP3//NSFL1C//RHNO1//PRKACA//HYAL1//KLHL18//BECN1//PAF1//CHEK1//SRPK2//GDPD5//CCPG1
GO:0070482	response to oxygen levels	Biological process	24	396	731	18866	1.56415	0.0209348	0.19192	1.67913	0.0328317	EPAS1//TXN2//HMOX2//ITPR1//RHOA//ARNT//NOS1//NR4A2//PML//SRF//TGFBR3//TLR2//TMEM199//PSME3//PSMC2//PSMD2//PSMD13//STUB1//ENDOG//AK4//MDM2//SLC8A1//NPEPPS//DNM1L
GO:0032675	regulation of interleukin-6 production	Biological process	12	159	731	18866	1.94781	0.0210762	0.192725	1.67621	0.0164159	IRAK3//GBA//NCKAP1L//TLR9//LILRA2//APP//IL6R//MYD88//CLEC7A//SYK//TLR2//ARHGEF2
GO:0000302	response to reactive oxygen species	Biological process	16	235	731	18866	1.75717	0.0210772	0.192725	1.67619	0.0218878	SOD2//TREX1//BTK//HBA2//SLC8A1//UBE3A//STK24//RHOB//MDM2//PRKCD//STAT6//ENDOG//PSAP//GCH1//HYAL1//TRA2B
GO:0040012	regulation of locomotion	Biological process	56	1097	731	18866	1.31748	0.0211703	0.193326	1.67427	0.0766074	IL6R//SEMA4A//AAMP//RHOB//MACF1//PFN2//HYAL1//MTUS1//MAPK14//SLC8A1//ARHGAP4//LRP1//AKT2//SPATA13//PLXND1//RHOA//PLXNB1//SLK//DIAPH1//APC//RHOC//SEMA5B//PPP3CA//SDCBP//CLEC7A//SOD2//MIEN1//MAP4K4//ABHD2//DPYSL3//DUSP3//SRGAP2//TMIGD3//SRF//BST2//MCTP1//STK24//P2RX4//MAP2K3//STAT5A//MEF2C//ROBO2//IQSEC1//DNM1L//NCKAP1L//ARHGDIB//ZSWIM8//MYCBP2//MDM2//DOCK4//CD81//JAM2//APP//NSMF//SHTN1//ARHGEF2
GO:0006140	regulation of nucleotide metabolic process	Biological process	10	123	731	18866	2.09825	0.0212897	0.194166	1.67183	0.0136799	TREX1//NUP62//NUP85//NUP155//NOS1//APP//ARNT//SLC4A4//AK4//PID1
GO:0051270	regulation of cellular component movement	Biological process	58	1143	731	18866	1.30962	0.021358	0.194537	1.67044	0.0793434	IL6R//SEMA4A//AAMP//RHOB//MACF1//PFN2//HYAL1//MTUS1//MAPK14//SLC8A1//ARHGAP4//LRP1//AKT2//SPATA13//PLXND1//RHOA//PLXNB1//SLK//DIAPH1//APC//RHOC//SEMA5B//PPP3CA//SDCBP//CLEC7A//SOD2//MIEN1//MAP4K4//ABHD2//DPYSL3//DUSP3//SRGAP2//TMIGD3//SRF//BST2//MCTP1//STK24//P2RX4//MAP2K3//STAT5A//MEF2C//TGFBR3//IQSEC1//DNM1L//NCKAP1L//ARHGDIB//ZSWIM8//MYCBP2//TRIM58//MDM2//DOCK4//CD81//JAM2//APP//NSMF//SHTN1//A…
GO:0006941	striated muscle contraction	Biological process	13	178	731	18866	1.88489	0.0214242	0.194888	1.6691	0.0177839	RCSD1//MYL3//PRKACA//SLC8A1//CALM2//C12ORF57//NOS1//P2RX4//MAP2K3//ADRA1A//CACNA1D//GJC1//NUP155
GO:0051146	striated muscle cell differentiation	Biological process	19	295	731	18866	1.66224	0.0215432	0.195719	1.66669	0.0259918	NOS1//PLEKHO1//JAM2//MAPK14//MEF2C//SORT1//SMYD3//CD81//KRT8//SRF//PPP3CA//SHOX2//NEBL//YBX1//ARID1A//SLC8A1//ADRA1A//GSK3A//CTDP1
GO:0071396	cellular response to lipid	Biological process	33	588	731	18866	1.44844	0.021697	0.196863	1.6636	0.0451436	NR3C1//CALCOCO1//DDX17//SAFB//ARID1A//RHOA//UBE3A//RNF14//MAPK14//HCK//TLR2//LILRA2//ABHD2//SMARCA4//GFI1//MEF2C//MYD88//NFKBIB//PAF1//TNIP2//CASP1//CD86//CD68//TESC//PTK7//ALDH1A2//GNG2//NRIP1//CPT1A//PID1//DGAT2//SMYD3//DNM1L
GO:0006972	hyperosmotic response	Biological process	4	28	731	18866	3.68693	0.0218496	0.196936	1.66056	0.00547196	YBX3//ARHGEF2//RCSD1//MICU1
GO:2000171	negative regulation of dendrite development	Biological process	4	28	731	18866	3.68693	0.0218496	0.196936	1.66056	0.00547196	PPP3CA//PTPRS//UBE3A//GSK3A
GO:2000191	regulation of fatty acid transport	Biological process	4	28	731	18866	3.68693	0.0218496	0.196936	1.66056	0.00547196	AKT2//P2RX4//TNFRSF11A//SYK
GO:0019395	fatty acid oxidation	Biological process	9	106	731	18866	2.19129	0.0219004	0.196936	1.65955	0.0123119	ALDH3A2//CPT1A//ACAA1//CNR1//AKT2//ETFA//CRAT//DGAT2//MAPK14
GO:0046632	alpha-beta T cell differentiation	Biological process	9	106	731	18866	2.19129	0.0219004	0.196936	1.65955	0.0123119	ZBTB7B//PSAP//STAT6//RHOA//SYK//NCKAP1L//SEMA4A//CD86//LY9
GO:0046928	regulation of neurotransmitter secretion	Biological process	9	106	731	18866	2.19129	0.0219004	0.196936	1.65955	0.0123119	CNR1//CACNA1D//ADRA1A//BACE1//PFN2//PPFIA2//DNM1L//MEF2C//MCTP1
GO:2000379	positive regulation of reactive oxygen species metabolic process	Biological process	9	106	731	18866	2.19129	0.0219004	0.196936	1.65955	0.0123119	ITGAM//ITGB2//PRKCD//CLEC7A//SYK//P2RX4//MAPK14//GRB2//PID1
GO:0050792	regulation of viral process	Biological process	15	217	731	18866	1.784	0.0221669	0.198328	1.65429	0.0205198	UBP1//SMARCA4//CTDP1//PPIE//SRPK2//TNIP1//BST2//SETDB1//TRIM22//FCN1//TRIM26//SUPT4H1//TRIM15//PML//CHMP2A
GO:0002523	leukocyte migration involved in inflammatory response	Biological process	3	16	731	18866	4.83909	0.0222518	0.198328	1.65263	0.00410397	ALOX5//ITGB2//S100A8
GO:0017014	protein nitrosylation	Biological process	3	16	731	18866	4.83909	0.0222518	0.198328	1.65263	0.00410397	NOS1//S100A8//NCOA7
GO:0018119	peptidyl-cysteine S-nitrosylation	Biological process	3	16	731	18866	4.83909	0.0222518	0.198328	1.65263	0.00410397	NCOA7//NOS1//S100A8
GO:0031269	pseudopodium assembly	Biological process	3	16	731	18866	4.83909	0.0222518	0.198328	1.65263	0.00410397	SRGAP2//CDC42EP3//APC
GO:0032604	granulocyte macrophage colony-stimulating factor production	Biological process	3	16	731	18866	4.83909	0.0222518	0.198328	1.65263	0.00410397	TLR9//SYK//LILRA2
GO:2001224	positive regulation of neuron migration	Biological process	3	16	731	18866	4.83909	0.0222518	0.198328	1.65263	0.00410397	NSMF//SHTN1//ARHGEF2
GO:0031929	TOR signaling	Biological process	10	124	731	18866	2.08133	0.0223853	0.199266	1.65004	0.0136799	FBXO9//GBA//GPAT3//GSK3A//AKT1S1//LAMTOR2//LAMTOR4//SMG1//MAPKAP1//EIF4EBP2
GO:0071470	cellular response to osmotic stress	Biological process	5	42	731	18866	3.07244	0.022425	0.199368	1.64927	0.00683995	YBX3//ARHGEF2//RCSD1//MICU1//SERPINB6
GO:0075733	intracellular transport of virus	Biological process	6	57	731	18866	2.71668	0.0225193	0.199954	1.64745	0.00820793	BST2//TRIM15//NUP62//KPNB1//NUP85//NUP155
GO:0072401	signal transduction involved in DNA integrity checkpoint	Biological process	7	73	731	18866	2.47479	0.0227613	0.201343	1.6428	0.00957592	MDM2//PML//CNOT11//BAX//CNOT8//TREX1//CHEK1
GO:0072422	signal transduction involved in DNA damage checkpoint	Biological process	7	73	731	18866	2.47479	0.0227613	0.201343	1.6428	0.00957592	MDM2//PML//CNOT11//BAX//CNOT8//CHEK1//TREX1
GO:1903747	regulation of establishment of protein localization to mitochondrion	Biological process	7	73	731	18866	2.47479	0.0227613	0.201343	1.6428	0.00957592	YWHAE//YWHAZ//CASP8//DNAJA1//GSK3A//UBE2D3//NPEPPS
GO:0033674	positive regulation of kinase activity	Biological process	34	613	731	18866	1.43147	0.0233022	0.20587	1.6326	0.0465116	LAMTOR2//BRAF//MAPK14//DUSP6//MAP2K3//MADD//CD81//MAPK8IP3//DBNL//SYK//IL6R//MARK2//NCKAP1L//PRKCD//STRADA//MAP4K4//MAPKAP1//PRKACA//PRKAR1B//TPD52L1//DVL2//TLR9//TNFRSF11A//ZEB2//CCND3//CDC6//FCGR1A//ACSL1//SLC27A1//RHOA//CALM2//DGKZ//ADRA1A//CD86
GO:0016571	histone methylation	Biological process	11	143	731	18866	1.98527	0.0234223	0.206458	1.63037	0.0150479	NSD1//CTCF//CHTOP//PAF1//SMYD3//PRMT5//SETDB1//CXXC1//GFI1//PAX5//NTMT1
GO:0002253	activation of immune response	Biological process	32	570	731	18866	1.4489	0.0234277	0.206458	1.63027	0.0437756	FCN1//MATR3//LILRA2//PSME3//PRKACA//PRKCD//PSMC2//PSMD2//PSMD13//SYK//CR1//HCK//CD81//ACTR3//FCGR1A//CYFIP1//GRB2//NCKAP1L//SPG21//BTN3A3//RBCK1//MOG//THEMIS2//NFAM1//MEF2C//BTK//PAX5//CD22//DUSP3//DGKZ//BAX//TREX1
GO:0043414	macromolecule methylation	Biological process	20	318	731	18866	1.62317	0.0234564	0.206458	1.62974	0.0273598	NSD1//CTCF//GNAS//METTL21A//NTMT1//RAB3D//PRMT5//MTO1//THADA//LCMT2//CHTOP//PAF1//SMYD3//GSK3A//SETDB1//CXXC1//GFI1//PAX5//ZC3H13//LARP7
GO:0008637	apoptotic mitochondrial changes	Biological process	10	125	731	18866	2.06468	0.0235211	0.206769	1.62854	0.0136799	DNM1L//BAX//SOD2//BMF//PRELID1//BLOC1S2//YWHAE//YWHAZ//CASP8//GSK3A
GO:0014070	response to organic cyclic compound	Biological process	49	946	731	18866	1.3368	0.0237576	0.208588	1.6242	0.0670315	GNAL//GNAS//GNG2//GSK3A//NR3C1//CALCOCO1//DDX17//SAFB//ARID1A//RHOA//UBE3A//RNF14//ENDOG//GGT1//OGG1//CASP8//ALDH1A2//ABHD2//TLR2//P2RX4//SLC8A1//GBA//MTAP//KYNU//MEF2C//CNR1//MDM2//EFTUD2//IRAK3//PELI1//BSG//SMARCA4//TAF1//APP//NRIP1//TIPARP//P2RY13//DIAPH1//SMYD3//PRKACA//HRH2//DNM1L//PRMT5//CPT1A//DUSP6//EPHX1//ACSL1//TXN2//VKORC1
GO:0009150	purine ribonucleotide metabolic process	Biological process	24	401	731	18866	1.54465	0.0238748	0.208903	1.62206	0.0328317	HK3//OGDH//TREX1//NUP62//NUP85//NUP155//AK2//AK4//ACSL6//ACOT9//COASY//KYNU//ACSL4//DGAT2//ACSL1//APP//ARNT//SLC4A4//NUDT9//RHOA//PPT2//PFKP//NUDT3//PID1
GO:1902652	secondary alcohol metabolic process	Biological process	12	162	731	18866	1.91174	0.0239837	0.208903	1.62008	0.0164159	CYB5R3//CNBP//SCARF1//CYP2D6//GBA//APOC1//APP//APOBR//APOL1//KPNB1//FMO5//DGAT2
GO:1901888	regulation of cell junction assembly	Biological process	14	200	731	18866	1.80659	0.024111	0.208903	1.61779	0.0191518	DUSP3//MACF1//RHOA//PEAK1//SLK//MAP4K4//LRP1//MEF2C//ROBO2//TLR2//PTPRS//SEMA4A//APP//PRKACA
GO:2000147	positive regulation of cell motility	Biological process	33	593	731	18866	1.43622	0.024134	0.208903	1.61737	0.0451436	IL6R//AAMP//RHOB//HYAL1//MAPK14//SLC8A1//DIAPH1//AKT2//APC//RHOC//SEMA5B//PPP3CA//SDCBP//SEMA4A//CLEC7A//SOD2//MIEN1//MAP4K4//P2RX4//MAP2K3//STAT5A//IQSEC1//DNM1L//NCKAP1L//LRP1//MDM2//DOCK4//JAM2//APP//RHOA//NSMF//SHTN1//ARHGEF2
GO:0009416	response to light stimulus	Biological process	20	319	731	18866	1.61809	0.024154	0.208903	1.61701	0.0273598	HRH2//APP//DDB2//MSH6//PML//ERCC1//CHEK1//BAX//TAF1//RHNO1//BMF//AURKB//PPP1CB//RBM4//SEMA5B//AKT2//HYAL1//MDM2//TREX1//OGG1
GO:1901987	regulation of cell cycle phase transition	Biological process	28	486	731	18866	1.48691	0.0243175	0.208903	1.61408	0.0383037	MDM2//PML//CNOT11//BAX//CNOT8//CDC6//APC//BUB3//AURKB//MAD2L1BP//TUBB4A//CSNK1D//DCTN1//ODF2//PRKACA//YWHAE//APP//PSME3//PSMC2//PSMD2//PSMD13//GIGYF2//CHEK1//HYAL1//CCND3//KLHL18//TAF1//PAF1
GO:0002886	regulation of myeloid leukocyte mediated immunity	Biological process	6	58	731	18866	2.66984	0.0243234	0.208903	1.61398	0.00820793	BTK//STXBP2//SYK//ITGAM//ITGB2//VAMP8
GO:0043489	RNA stabilization	Biological process	6	58	731	18866	2.66984	0.0243234	0.208903	1.61398	0.00820793	ELAVL1//YBX1//MAPK14//HNRNPC//MYD88//YBX3
GO:1902373	negative regulation of mRNA catabolic process	Biological process	6	58	731	18866	2.66984	0.0243234	0.208903	1.61398	0.00820793	ELAVL1//YBX1//MAPK14//HNRNPC//MYD88//YBX3
GO:1903749	positive regulation of establishment of protein localization to mitochondrion	Biological process	6	58	731	18866	2.66984	0.0243234	0.208903	1.61398	0.00820793	YWHAE//YWHAZ//CASP8//GSK3A//UBE2D3//NPEPPS
GO:0032481	positive regulation of type I interferon production	Biological process	7	74	731	18866	2.44134	0.02433	0.208903	1.61386	0.00957592	IRF5//TLR9//TLR2//MYD88//STAT6//SYK//TRIM15
GO:0034121	regulation of toll-like receptor signaling pathway	Biological process	7	74	731	18866	2.44134	0.02433	0.208903	1.61386	0.00957592	IRAK3//TLR9//TLR2//PELI1//LILRA2//PTPRS//GFI1
GO:0043507	positive regulation of JUN kinase activity	Biological process	7	74	731	18866	2.44134	0.02433	0.208903	1.61386	0.00957592	MAPK8IP3//DBNL//SYK//DVL2//TLR9//TNFRSF11A//ZEB2
GO:0051881	regulation of mitochondrial membrane potential	Biological process	7	74	731	18866	2.44134	0.02433	0.208903	1.61386	0.00957592	PRELID1//BAX//RNF122//AKT2//CLIC1//PID1//SLC25A36
GO:0072395	signal transduction involved in cell cycle checkpoint	Biological process	7	74	731	18866	2.44134	0.02433	0.208903	1.61386	0.00957592	MDM2//PML//CNOT11//BAX//CNOT8//TREX1//CHEK1
GO:0060071	Wnt signaling pathway, planar cell polarity pathway	Biological process	9	108	731	18866	2.15071	0.0243915	0.208903	1.61276	0.0123119	DVL2//PTK7//PSME3//AP2A1//AP2A2//RHOA//PSMC2//PSMD2//PSMD13
GO:0002218	activation of innate immune response	Biological process	11	144	731	18866	1.97148	0.0245084	0.208903	1.61068	0.0150479	LILRA2//PSME3//PRKACA//PRKCD//PSMC2//PSMD2//PSMD13//SYK//FCN1//HCK//MATR3
GO:0006405	RNA export from nucleus	Biological process	11	144	731	18866	1.97148	0.0245084	0.208903	1.61068	0.0150479	SMG1//NUP62//CHTOP//HNRNPA2B1//NUP85//THOC7//FIP1L1//FYTTD1//SRSF11//NUP155//ZC3H11A
GO:0070585	protein localization to mitochondrion	Biological process	11	144	731	18866	1.97148	0.0245084	0.208903	1.61068	0.0150479	BAX//BMF//TOMM22//YWHAE//YWHAZ//CASP8//DNAJA1//GSK3A//UBE2D3//NPEPPS//DNM1L
GO:1990778	protein localization to cell periphery	Biological process	21	340	731	18866	1.59405	0.0245548	0.208903	1.60986	0.0287278	LYPLA1//ARFRP1//GGA3//MACF1//BBS1//SYS1//AKT2//NFASC//EPB41L3//RAB8A//TESC//BSG//RAB3D//CD81//CACNG7//VAMP8//PID1//LRP1//SQSTM1//WDR19//EPB41L2
GO:0007020	microtubule nucleation	Biological process	4	29	731	18866	3.55979	0.0245901	0.208903	1.60924	0.00547196	TUBGCP2//TPPP//DCTN1//CSNK1D
GO:0048679	regulation of axon regeneration	Biological process	4	29	731	18866	3.55979	0.0245901	0.208903	1.60924	0.00547196	SCARF1//PTPRS//LRP1//STK24
GO:0048873	homeostasis of number of cells within a tissue	Biological process	4	29	731	18866	3.55979	0.0245901	0.208903	1.60924	0.00547196	GIGYF2//LIPA//BAX//RAC3
GO:0050690	regulation of defense response to virus by virus	Biological process	4	29	731	18866	3.55979	0.0245901	0.208903	1.60924	0.00547196	AP2A1//AP2A2//AP1B1//HCK
GO:0050855	regulation of B cell receptor signaling pathway	Biological process	4	29	731	18866	3.55979	0.0245901	0.208903	1.60924	0.00547196	CD22//NFAM1//CD81//PAX5
GO:0019432	triglyceride biosynthetic process	Biological process	5	43	731	18866	3.00099	0.0245925	0.208903	1.6092	0.00683995	SLC27A1//DGAT2//ACSL1//ACSL4//GPAT3
GO:0021762	substantia nigra development	Biological process	5	43	731	18866	3.00099	0.0245925	0.208903	1.6092	0.00683995	GLUD1//RHOA//YWHAE//MAPKAP1//CALM2
GO:0001843	neural tube closure	Biological process	8	91	731	18866	2.26888	0.024773	0.210183	1.60602	0.0109439	KDM2B//DVL2//PTK7//PRKACA//IFT122//SALL4//ARID1A//ZEB2
GO:0071495	cellular response to endogenous stimulus	Biological process	69	1406	731	18866	1.26656	0.02481	0.210245	1.60537	0.0943912	RHOA//LTBP3//PML//TGFBR3//GNAL//GNAS//GNG2//GSK3A//EIF4EBP2//AKT2//GRB2//APC//ATP6V0A1//ZNF106//ATP6V0E1//HNRNPF//SHOC2//UBE2D3//SDCBP//STUB1//PPM1A//NR3C1//CALCOCO1//DDX17//SAFB//ARID1A//UBE3A//RNF14//CYFIP1//RAB8A//ROBO2//ACSL1//SLC27A1//FBN2//MEF2C//HYAL1//SORT1//ABHD2//PID1//CCND3//PRKCD//ZBTB7B//STAT5A//STAT6//SMARCA4//ARHGEF2//NSMF//LAMTOR2//LAMTOR4//MDM2//SLC8A1//P2RX4//TAF1//APP//DUSP3//P…
GO:0007088	regulation of mitotic nuclear division	Biological process	12	163	731	18866	1.90001	0.0250154	0.211731	1.60179	0.0164159	APC//BUB3//AURKB//MAD2L1BP//CDC6//CHEK1//AURKAIP1//NUP62//NSFL1C//CHMP2A//BECN1//PRMT5
GO:0032886	regulation of microtubule-based process	Biological process	16	240	731	18866	1.72057	0.0250535	0.2118	1.60113	0.0218878	APC//ARHGEF2//CHMP2A//GAS2L1//TUBB4A//DYRK1A//DCTN1//NUP62//CHEK1//NSFL1C//TPPP//MARK2//RHOA//TRIM58//DIAPH1//MACF1
GO:0034248	regulation of cellular amide metabolic process	Biological process	29	509	731	18866	1.47042	0.0252693	0.213368	1.59741	0.0396717	AKT2//CYFIP1//NGDN//APP//ZNF706//CNOT11//MATR3//MTIF2//CELF1//DAPK1//GIGYF2//YBX1//EIF4ENIF1//RBM4//CNOT8//AGO4//TNRC6C//LARP4//ELAVL1//PASK//RHOA//EIF3C//EIF4EBP2//MTG1//GSK3A//GGA3//PRKCD//CNBP//YBX3
GO:0033135	regulation of peptidyl-serine phosphorylation	Biological process	11	145	731	18866	1.95788	0.0256307	0.216162	1.59124	0.0150479	BAX//CREBL2//GSK3A//HCLS1//APP//NOS1//PFN2//SMYD3//BRAF//MAPKAP1//NSD1
GO:0033138	positive regulation of peptidyl-serine phosphorylation	Biological process	9	109	731	18866	2.13098	0.0257098	0.216569	1.5899	0.0123119	CREBL2//GSK3A//HCLS1//APP//NOS1//PFN2//SMYD3//BRAF//MAPKAP1
GO:0043086	negative regulation of catalytic activity	Biological process	44	839	731	18866	1.35348	0.0259143	0.217048	1.58646	0.0601915	DUSP3//DUSP6//RGS3//TESC//SMYD3//AKT1S1//P2RY13//CST8//APLP2//APP//SERPINA1//SERPINB6//BST2//TIMP2//SERPINB7//PAPLN//GFI1//NCKAP1L//CASP8//BIRC5//MDM2//YWHAE//IRAK3//STK38//NUP62//GBA//PRKCD//HIPK3//DNAJA1//APC//CNR1//APOC1//SORT1//NOS1//SLC8A1//CAST//CR1//AOC3//GSK3A//LRP1//RASIP1//PRKAR1B//ANP32E//PARP9
GO:1903052	positive regulation of proteolysis involved in cellular protein catabolic process	Biological process	10	127	731	18866	2.03216	0.0259166	0.217048	1.58642	0.0136799	STUB1//CSNK1D//RNF144B//GBA//GSK3A//MDM2//TAF1//USP5//RNF14//PSMC2
GO:0032602	chemokine production	Biological process	7	75	731	18866	2.40879	0.0259715	0.217048	1.5855	0.00957592	IL6R//TLR9//TLR2//CLEC7A//SYK//MEFV//S100A8
GO:0072659	protein localization to plasma membrane	Biological process	18	281	731	18866	1.65321	0.0260126	0.217048	1.58482	0.0246238	LYPLA1//ARFRP1//GGA3//MACF1//BBS1//SYS1//RAB8A//VAMP8//PID1//LRP1//SQSTM1//AKT2//NFASC//EPB41L3//TESC//BSG//RAB3D//CD81
GO:2001235	positive regulation of apoptotic signaling pathway	Biological process	13	183	731	18866	1.83339	0.0261644	0.217048	1.58229	0.0177839	DNM1L//BAX//BMF//CASP8//YWHAE//YWHAZ//GSK3A//RBCK1//PML//S100A8//BECN1//PRKCD//TPD52L1
GO:0043525	positive regulation of neuron apoptotic process	Biological process	6	59	731	18866	2.62459	0.0262217	0.217048	1.58134	0.00820793	ITGAM//BACE1//GSK3A//RHOA//BAX//SRPK2
GO:0043687	post-translational protein modification	Biological process	22	363	731	18866	1.56415	0.0262227	0.217048	1.58132	0.0300958	ATG12//AGBL1//PSME3//ASB6//VCAN//DDB2//EPAS1//FBXO9//APLP2//APP//RAB8A//COPS4//SERPINA1//DCAF6//PSMC2//PSMD2//PSMD13//RCN1//FBXW4//CALU//APOL1//UBA3
GO:0060606	tube closure	Biological process	8	92	731	18866	2.24422	0.0262475	0.217048	1.58091	0.0109439	DVL2//PRKACA//IFT122//SALL4//ARID1A//ZEB2//KDM2B//PTK7
GO:0006895	Golgi to endosome transport	Biological process	3	17	731	18866	4.55444	0.0262585	0.217048	1.58073	0.00410397	AP2A1//SORT1//SYS1
GO:0015732	prostaglandin transport	Biological process	3	17	731	18866	4.55444	0.0262585	0.217048	1.58073	0.00410397	P2RX4//TNFRSF11A//SLCO3A1
GO:0019377	glycolipid catabolic process	Biological process	3	17	731	18866	4.55444	0.0262585	0.217048	1.58073	0.00410397	GBA//PSAP//PRKCD
GO:0031268	pseudopodium organization	Biological process	3	17	731	18866	4.55444	0.0262585	0.217048	1.58073	0.00410397	SRGAP2//CDC42EP3//APC
GO:0031649	heat generation	Biological process	3	17	731	18866	4.55444	0.0262585	0.217048	1.58073	0.00410397	CNR1//SLC27A1//TNFRSF11A
GO:0044539	long-chain fatty acid import into cell	Biological process	3	17	731	18866	4.55444	0.0262585	0.217048	1.58073	0.00410397	AKT2//SLC27A1//ACSL1
GO:0070525	tRNA threonylcarbamoyladenosine metabolic process	Biological process	3	17	731	18866	4.55444	0.0262585	0.217048	1.58073	0.00410397	MTO1//TRIT1//LAGE3
GO:0140354	lipid import into cell	Biological process	3	17	731	18866	4.55444	0.0262585	0.217048	1.58073	0.00410397	AKT2//SLC27A1//ACSL1
GO:0034622	cellular protein-containing complex assembly	Biological process	57	1134	731	18866	1.29725	0.026329	0.217376	1.57957	0.0779754	RPS5//TXNL4A//SRPK3//SRPK2//PRMT5//SWI5//SMARCA4//EIF3C//DNM1L//MX2//DDB2//SMYD3//RBBP4//CELF1//LUC7L//TUBGCP2//CSNK1D//TBCC//TGFBR3//COA6//PPM1A//DIAPH1//HCLS1//ELN//DBNL//PFN2//PRKCD//CDC42EP3//GRB2//HCK//NCKAP1L//RHOA//TUBB4A//DYRK1A//DCTN1//TPPP//NDUFAF6//ACTR3//ARFIP2//AGO4//VAMP8//STXBP6//ADRM1//OTUD6B//PSMD13//PSMC2//FCHO1//SVIL//CAPZB//TAF1//CHMP2A//POGZ//TMEM199//STUB1//COX7A2L//MEFV//CY…
GO:0001819	positive regulation of cytokine production	Biological process	26	447	731	18866	1.50116	0.0263717	0.217474	1.57886	0.0355677	ARNT//MYD88//STAT6//SYK//TRIM15//IL6R//TLR9//TLR2//IRF5//CLEC7A//LILRA2//NLRP1//APP//CASP1//CASP8//MAPK14//LY9//CD86//ARHGEF2//FCN1//SERPINB7//CD81//TMIGD2//NFAM1//CCDC88B//PELI1
GO:0032970	regulation of actin filament-based process	Biological process	24	405	731	18866	1.52939	0.0264488	0.217856	1.57759	0.0328317	ELN//DBNL//HCLS1//PFN2//PRKCD//CDC42EP3//GRB2//HCK//NCKAP1L//RHOA//RHOB//RHOC//LRP1//RAC3//BST2//ACTR3//ARFIP2//SVIL//CAPZB//ARAP1//MEF2C//ARHGDIA//ARHGDIB//CYFIP1
GO:0090068	positive regulation of cell cycle process	Biological process	19	302	731	18866	1.62371	0.0266346	0.218991	1.57455	0.0259918	MDM2//PML//CNOT11//BAX//CNOT8//CDC6//APP//RHOA//SVIL//AURKB//NUP62//NSFL1C//RHNO1//PRKACA//HYAL1//CCND3//KLHL18//BECN1//PAF1
GO:0001816	cytokine production	Biological process	45	863	731	18866	1.34575	0.0266488	0.218991	1.57432	0.0615595	BTN3A3//MOG//BTK//RPS6KA4//TMIGD2//NFAM1//CCDC88B//PELI1//TLR2//BST2//IL6R//ARNT//IRAK3//TREX1//MYD88//STAT6//SYK//TRIM15//S100A8//LILRA2//CASP1//PRKCD//ZBTB7B//APP//TLR9//PTPRS//MEFV//NCKAP1L//GBA//IRF5//CLEC7A//NLRP1//CASP8//MAPK14//LY9//CD86//ARHGEF2//FCN1//SERPINB7//STARD7//LTBP3//MAP2K3//ALOX5//CD81//LIPA
GO:0006641	triglyceride metabolic process	Biological process	9	110	731	18866	2.1116	0.0270777	0.221956	1.56739	0.0123119	SLC27A1//DGAT2//ACSL1//ACSL4//GPAT3//PNPLA5//CPT1A//APOC1//APOBR
GO:0090175	regulation of establishment of planar polarity	Biological process	9	110	731	18866	2.1116	0.0270777	0.221956	1.56739	0.0123119	PSME3//AP2A1//AP2A2//DVL2//RHOA//PSMC2//PSMD2//PSMD13//PTK7
GO:0010562	positive regulation of phosphorus metabolic process	Biological process	59	1182	731	18866	1.28824	0.0271963	0.221956	1.56549	0.0807114	LAMTOR2//BRAF//MAPK14//DUSP6//MAP2K3//MADD//CD81//CSNK1D//DVL2//AKT2//SLCO3A1//APP//PELI2//SQSTM1//CCND3//MAPK8IP3//DBNL//SYK//IL6R//MEF2C//GSK3A//CALM2//SDCBP//NOS1//MARK2//NCKAP1L//PRKCD//STRADA//MAP4K4//MAPKAP1//RPS6KA4//CREBL2//HCLS1//PFN2//SMYD3//PRKACA//PRKAR1B//NSMF//GBA//PARP9//TPD52L1//ADRA1A//TLR9//PSAP//TIMP2//TNFRSF11A//ZEB2//CDC6//ARNT//SLC4A4//ARHGEF2//FCGR1A//LRP1//ACSL1//SLC27A1//…
GO:0045937	positive regulation of phosphate metabolic process	Biological process	59	1182	731	18866	1.28824	0.0271963	0.221956	1.56549	0.0807114	LAMTOR2//BRAF//MAPK14//DUSP6//MAP2K3//MADD//CD81//CSNK1D//DVL2//AKT2//SLCO3A1//APP//PELI2//SQSTM1//CCND3//MAPK8IP3//DBNL//SYK//IL6R//MEF2C//GSK3A//CALM2//SDCBP//NOS1//MARK2//NCKAP1L//PRKCD//STRADA//MAP4K4//MAPKAP1//RPS6KA4//CREBL2//HCLS1//PFN2//SMYD3//PRKACA//PRKAR1B//NSMF//GBA//PARP9//TPD52L1//ADRA1A//TLR9//PSAP//TIMP2//TNFRSF11A//ZEB2//CDC6//ARNT//SLC4A4//ARHGEF2//FCGR1A//LRP1//ACSL1//SLC27A1//…
GO:0006479	protein methylation	Biological process	13	184	731	18866	1.82343	0.0271982	0.221956	1.56546	0.0177839	NSD1//NTMT1//METTL21A//RAB3D//PRMT5//CTCF//CHTOP//PAF1//SMYD3//SETDB1//CXXC1//GFI1//PAX5
GO:0008213	protein alkylation	Biological process	13	184	731	18866	1.82343	0.0271982	0.221956	1.56546	0.0177839	NSD1//METTL21A//NTMT1//RAB3D//PRMT5//CTCF//CHTOP//PAF1//SMYD3//SETDB1//CXXC1//GFI1//PAX5
GO:0055086	nucleobase-containing small molecule metabolic process	Biological process	34	621	731	18866	1.41302	0.0274446	0.22362	1.56154	0.0465116	NAGK//HK3//OGDH//TREX1//NUP62//NUP85//NUP155//AK2//AK4//MTAP//ACSL6//ACOT9//NADK//TK2//KYNU//GSK3A//COASY//NUDT3//NOS1//PARP9//NUDT9//ENTPD1//ENTPD6//ACSL4//DGAT2//ACSL1//OGG1//APP//ARNT//SLC4A4//RHOA//PPT2//PFKP//PID1
GO:0005979	regulation of glycogen biosynthetic process	Biological process	4	30	731	18866	3.44113	0.0275288	0.22362	1.56021	0.00547196	PASK//GSK3A//AKT2//PPP1CB
GO:0010962	regulation of glucan biosynthetic process	Biological process	4	30	731	18866	3.44113	0.0275288	0.22362	1.56021	0.00547196	PPP1CB//PASK//GSK3A//AKT2
GO:1902186	regulation of viral release from host cell	Biological process	4	30	731	18866	3.44113	0.0275288	0.22362	1.56021	0.00547196	PML//TRIM26//TRIM15//CHMP2A
GO:0007005	mitochondrion organization	Biological process	31	556	731	18866	1.43896	0.0275685	0.223685	1.55959	0.0424077	SLC25A36//MGME1//DNM1L//MX2//MTFR1L//GABARAP//MARK2//GABARAPL1//BECN1//SQSTM1//ATG12//BAX//SOD2//BMF//TOMM22//PID1//ZDHHC6//NDUFAF6//STAT2//PRELID1//COX7A2L//BLOC1S2//YWHAE//YWHAZ//CASP8//GSK3A//ALKBH7//UBE2D3//NPEPPS//GBA//EPAS1
GO:0002532	production of molecular mediator involved in inflammatory response	Biological process	8	93	731	18866	2.22008	0.027782	0.225158	1.55624	0.0109439	ALOX5//BTK//SYK//MAPK14//MEFV//MYD88//CLEC7A//VAMP8
GO:0044409	entry into host	Biological process	11	147	731	18866	1.93125	0.0279863	0.226554	1.55305	0.0150479	CTNND1//GRB2//TRIM22//FCN1//TRIM26//CR1//HYAL1//MOG//VAMP8//CD86//CD81
GO:0006949	syncytium formation	Biological process	6	60	731	18866	2.58085	0.0282157	0.227889	1.54951	0.00820793	NOS1//PLEKHO1//JAM2//CD81//MAPK14//ERCC1
GO:0032732	positive regulation of interleukin-1 production	Biological process	6	60	731	18866	2.58085	0.0282157	0.227889	1.54951	0.00820793	LILRA2//NLRP1//APP//CLEC7A//CASP1//CASP8
GO:0006417	regulation of translation	Biological process	26	450	731	18866	1.49116	0.0283259	0.228517	1.54782	0.0355677	MTIF2//CELF1//DAPK1//GIGYF2//YBX1//EIF4ENIF1//RBM4//CNOT8//AGO4//TNRC6C//LARP4//ELAVL1//PASK//RHOA//EIF3C//EIF4EBP2//MTG1//CYFIP1//CNBP//YBX3//AKT2//NGDN//APP//ZNF706//CNOT11//MATR3
GO:0050851	antigen receptor-mediated signaling pathway	Biological process	20	325	731	18866	1.58821	0.0286772	0.230881	1.54246	0.0273598	PSME3//BTN3A3//RBCK1//MOG//PSMC2//PSMD2//PSMD13//THEMIS2//NFAM1//NCKAP1L//MEF2C//SYK//BTK//PAX5//CD22//DUSP3//DGKZ//CD81//BAX//SPG21
GO:0090304	nucleic acid metabolic process	Biological process	245	5709	731	18866	1.10756	0.0286843	0.230881	1.54236	0.335157	GFI1//CDC6//N4BP2L2//CTCF//ZNF25//SIN3B//CBX5//CBX7//DNAJB5//NR3C1//HCLS1//HNRNPA2B1//MAX//MDM2//MEF2C//MNT//NFIX//YBX1//NR4A2//PAX5//ZBTB7B//PAF1//PPM1A//SALL4//ZNF529//SALL2//NSD1//SMARCA4//STAT6//SUPT4H1//TAF1//TCF7L2//UBE2D3//UBE2I//CNBP//ZNF124//NRIP1//ARID1A//PARP9//KDM2B//YBX3//SQSTM1//CCND3//AURKB//ZEB2//SMG1//PNRC2//RPS5//RPS20//TXNL4A//SRPK3//SRPK2//CNOT11//CNOT8//TRA2B//TSEN2//DDX17//S…
GO:0044772	mitotic cell cycle phase transition	Biological process	33	602	731	18866	1.41475	0.0290571	0.233615	1.53675	0.0451436	ZNF324//MAX//PPP3CA//CDC6//GFI1//TUBB4A//CSNK1D//DCTN1//ODF2//PPP1CB//PRKACA//TPD52L1//YWHAE//MDM2//PML//CNOT11//BAX//CNOT8//APC//BUB3//AURKB//MAD2L1BP//CHMP2A//CTDP1//APP//PSME3//PSMC2//PSMD2//PSMD13//GIGYF2//HYAL1//CCND3//KLHL18
GO:0007520	myoblast fusion	Biological process	5	45	731	18866	2.86761	0.0293202	0.233917	1.53283	0.00683995	CD81//MAPK14//NOS1//PLEKHO1//JAM2
GO:0032722	positive regulation of chemokine production	Biological process	5	45	731	18866	2.86761	0.0293202	0.233917	1.53283	0.00683995	CLEC7A//SYK//IL6R//TLR9//TLR2
GO:0034105	positive regulation of tissue remodeling	Biological process	5	45	731	18866	2.86761	0.0293202	0.233917	1.53283	0.00683995	LTBP3//SYK//TNFRSF11A//BAX//PPP3CA
GO:0070316	regulation of G0 to G1 transition	Biological process	5	45	731	18866	2.86761	0.0293202	0.233917	1.53283	0.00683995	CHEK1//CBX5//MAX//RBBP4//RHNO1
GO:0072583	clathrin-dependent endocytosis	Biological process	5	45	731	18866	2.86761	0.0293202	0.233917	1.53283	0.00683995	AP2A1//AP2A2//FCHO1//FNBP1L//CANX
GO:1901028	regulation of mitochondrial outer membrane permeabilization involved in apoptotic signaling pathway	Biological process	5	45	731	18866	2.86761	0.0293202	0.233917	1.53283	0.00683995	YWHAE//YWHAZ//CASP8//GSK3A//BAX
GO:0030641	regulation of cellular pH	Biological process	8	94	731	18866	2.19647	0.0293774	0.233917	1.53199	0.0109439	ATP6V0A1//ATP6V0E1//TMEM199//TMEM175//SLC4A2//SLC4A4//UBE3A//MAFG
GO:0098876	vesicle-mediated transport to the plasma membrane	Biological process	8	94	731	18866	2.19647	0.0293774	0.233917	1.53199	0.0109439	STXBP6//LYPLA1//ARFRP1//GGA3//MACF1//BBS1//SYS1//RAB8A
GO:0045732	positive regulation of protein catabolic process	Biological process	15	225	731	18866	1.72057	0.0293929	0.233917	1.53176	0.0205198	STUB1//CSNK1D//RNF144B//GBA//GSK3A//MDM2//TAF1//USP5//RNF14//PSMC2//CD81//LRP1//GGA3//TIPARP//APC
GO:0071496	cellular response to external stimulus	Biological process	20	326	731	18866	1.58334	0.0294893	0.23442	1.53034	0.0273598	GABARAP//GABARAPL1//BECN1//GAS2L1//GBA//MAX//STK24//NR4A2//TXN2//CD68//DAP//MTMR3//SIPA1//SRF//CHEK1//MYD88//CASP1//CASP8//MDM2//DNM1L
GO:0030522	intracellular receptor signaling pathway	Biological process	17	265	731	18866	1.65564	0.0295494	0.234633	1.52945	0.0232558	NR3C1//CALCOCO1//DDX17//SAFB//ARID1A//RHOA//UBE3A//RNF14//FAM120B//STARD10//PML//SMARCA4//CASP8//ALDH1A2//TRIM15//ARNT//NR4A2
GO:0040007	growth	Biological process	50	983	731	18866	1.31274	0.0299703	0.237708	1.52331	0.0683995	EPB41L3//LAMTOR2//SALL4//PTK7//CD81//HYAL1//RHOA//EXOSC4//S100A8//SDCBP//KDM2B//GNG4//PML//SIPA1//SMARCA4//BST2//OLFM1//ARHGAP4//PTPRS//ERCC1//GIGYF2//GNAS//SAFB//ARMC10//APP//STAT5A//PPP3CA//CYFIP1//MACF1//DBNL//SHTN1//SRF//YBX3//ZEB2//ULK2//IST1//SEMA5B//LRP1//SEMA4A//TGFBR3//MAPK14//MEF2C//DUSP6//PSAP//UBE3A//ADRA1A//GSK3A//CTDP1//LLPH//CACNG7
GO:0051403	stress-activated MAPK cascade	Biological process	18	286	731	18866	1.62431	0.0302641	0.239769	1.51907	0.0246238	ARHGEF6//MAPK8IP3//DBNL//SYK//MAPK14//MAP2K3//DVL2//TLR9//TNFRSF11A//ZEB2//HIPK3//DNAJA1//MAP4K4//DUSP3//APP//SDCBP//TPD52L1//TNIP2
GO:0051656	establishment of organelle localization	Biological process	25	432	731	18866	1.49355	0.0305781	0.240807	1.51459	0.0341997	DCTN1//NSFL1C//ARHGEF2//BTK//KPNB1//NUP62//CHMP2A//BECN1//MX2//ACTR3//FNBP1L//STXBP2//SYK//DYNC1I1//CSNK1D//ANKRD28//TRAPPC3//SERPINA1//BLOC1S2//YWHAZ//KIF3A//PPFIA2//TRIM58//VAMP8//AURKB
GO:0006677	glycosylceramide metabolic process	Biological process	3	18	731	18866	4.30141	0.0306241	0.240807	1.51394	0.00410397	PSAP//GBA//PRKCD
GO:0031468	nuclear envelope reassembly	Biological process	3	18	731	18866	4.30141	0.0306241	0.240807	1.51394	0.00410397	REEP4//CHMP2A//NSFL1C
GO:0035372	protein localization to microtubule	Biological process	3	18	731	18866	4.30141	0.0306241	0.240807	1.51394	0.00410397	GAS2L1//DIAPH1//CRIPT
GO:0099010	modification of postsynaptic structure	Biological process	3	18	731	18866	4.30141	0.0306241	0.240807	1.51394	0.00410397	PFN2//CYFIP1//RHOA
GO:0010644	cell communication by electrical coupling	Biological process	4	31	731	18866	3.33013	0.030668	0.240807	1.51331	0.00547196	SLC8A1//GJC1//PRKACA//CALM2
GO:0060261	positive regulation of transcription initiation from RNA polymerase II promoter	Biological process	4	31	731	18866	3.33013	0.030668	0.240807	1.51331	0.00547196	PSMC2//ERCC1//MED4//SRF
GO:0071539	protein localization to centrosome	Biological process	4	31	731	18866	3.33013	0.030668	0.240807	1.51331	0.00547196	NSFL1C//NUP62//APC//CSNK1D
GO:0042692	muscle cell differentiation	Biological process	23	390	731	18866	1.52204	0.030752	0.241198	1.51213	0.0314637	NOS1//PLEKHO1//JAM2//MEF2C//MAPK14//SORT1//SMYD3//CD81//KRT8//SRF//PPP3CA//SHOX2//NEBL//MDM2//RBM4//BNIP2//YBX1//ARID1A//SLC8A1//ADRA1A//GSK3A//CTDP1//SOD2
GO:0042113	B cell activation	Biological process	20	328	731	18866	1.57369	0.0311653	0.244169	1.50633	0.0273598	MFNG//BTK//BAX//NFAM1//CD22//NCKAP1L//MEF2C//TLR9//PELI1//CD81//PRKCD//ERCC1//MSH6//SYK//STAT6//SAMSN1//TNIP2//BST2//CASP8//CD86
GO:0060998	regulation of dendritic spine development	Biological process	7	78	731	18866	2.31615	0.0313447	0.245108	1.50384	0.00957592	LLPH//PTPRS//PPFIA2//UBE3A//DNM1L//DBNL//MEF2C
GO:0048870	cell motility	Biological process	86	1823	731	18866	1.21751	0.0313893	0.245108	1.50322	0.117647	SEMA5B//SEMA4A//ZEB2//CHL1//MARK2//MEF2C//NR4A2//BAX//SRF//YWHAE//ALOX5//HCK//ITGB2//S100A8//IL6R//TNFRSF11A//SRGAP2//SHTN1//SDCBP//AAMP//RHOB//MACF1//PFN2//HYAL1//MTUS1//MAPK14//LAMTOR2//PML//SLC8A1//ARHGAP4//LRP1//SPATA13//LAMB4//GSK3A//NCKAP1L//APC//RHOA//RHOC//PLXNB1//ZRANB1//PTK7//TGFBR3//PEAK1//PARP9//DGKZ//CD63//AKT2//PLXND1//SLK//DIAPH1//PPP3CA//CLEC7A//SOD2//MIEN1//MAP4K4//ABHD2//DPYSL3/…
GO:0051674	localization of cell	Biological process	86	1823	731	18866	1.21751	0.0313893	0.245108	1.50322	0.117647	SEMA5B//SEMA4A//ZEB2//CHL1//MARK2//MEF2C//NR4A2//BAX//SRF//YWHAE//ALOX5//HCK//ITGB2//S100A8//IL6R//TNFRSF11A//SRGAP2//SHTN1//SDCBP//AAMP//RHOB//MACF1//PFN2//HYAL1//MTUS1//MAPK14//LAMTOR2//PML//SLC8A1//ARHGAP4//LRP1//SPATA13//LAMB4//GSK3A//NCKAP1L//APC//RHOA//RHOC//PLXNB1//ZRANB1//PTK7//TGFBR3//PEAK1//PARP9//DGKZ//CD63//AKT2//PLXND1//SLK//DIAPH1//PPP3CA//CLEC7A//SOD2//MIEN1//MAP4K4//ABHD2//DPYSL3/…
GO:0048024	regulation of mRNA splicing, via spliceosome	Biological process	9	113	731	18866	2.05554	0.0314878	0.245605	1.50186	0.0123119	DDX17//CELF1//DYRK1A//RBM4//TRA2B//RBM17//HNRNPA2B1//LARP7//SRPK2
GO:0006606	protein import into nucleus	Biological process	11	150	731	18866	1.89262	0.0318056	0.24781	1.4975	0.0150479	KPNB1//NUP62//MAPK14//HCLS1//PRKCD//ELAVL1//PML//PPP3CA//SYK//NUP85//NUP155
GO:0017144	drug metabolic process	Biological process	5	46	731	18866	2.80527	0.0318844	0.247876	1.49642	0.00683995	CYP2D6//NOS1//FMO5//VKORC1//CBR1
GO:0045023	G0 to G1 transition	Biological process	5	46	731	18866	2.80527	0.0318844	0.247876	1.49642	0.00683995	CHEK1//CBX5//MAX//RBBP4//RHNO1
GO:0072593	reactive oxygen species metabolic process	Biological process	18	288	731	18866	1.61303	0.0321025	0.24908	1.49346	0.0246238	NCF2//NCF4//SOD2//GCH1//NOS1//SYK//ITGAM//ITGB2//PRKCD//CLEC7A//HBA2//P2RX4//TLR2//ALOX5//RHOA//PID1//MAPK14//GRB2
GO:0040017	positive regulation of locomotion	Biological process	33	607	731	18866	1.4031	0.0321097	0.24908	1.49336	0.0451436	IL6R//AAMP//RHOB//HYAL1//MAPK14//SLC8A1//DIAPH1//AKT2//APC//RHOC//SEMA5B//PPP3CA//SDCBP//SEMA4A//CLEC7A//SOD2//MIEN1//MAP4K4//P2RX4//MAP2K3//STAT5A//IQSEC1//DNM1L//NCKAP1L//LRP1//MDM2//DOCK4//JAM2//APP//RHOA//NSMF//SHTN1//ARHGEF2
GO:0071222	cellular response to lipopolysaccharide	Biological process	14	208	731	18866	1.73711	0.0322219	0.249675	1.49185	0.0191518	MAPK14//HCK//TLR2//LILRA2//GFI1//RHOA//MEF2C//MYD88//NFKBIB//PAF1//TNIP2//CASP1//CD86//CD68
GO:0007017	microtubule-based process	Biological process	44	852	731	18866	1.33283	0.0323204	0.249991	1.49052	0.0601915	DCTN1//NSFL1C//ARHGEF2//TUBB4A//GAS2L1//GABARAP//MARK2//CALM2//CALML4//TPPP//DNHD1//KIF3A//DNAH2//DYNC1I1//KLC1//KIF9//TUBGCP2//CSNK1D//APC//NTMT1//AURKB//KPNB1//NUP62//CNTROB//APP//BLOC1S2//ODF2//CHMP2A//ACTR3//SRGAP2//DYRK1A//CCDC88B//RHOA//CRIPT//SLK//DIAPH1//MACF1//SAXO1//IFT122//WDR19//CHEK1//BIRC5//MAPK8IP3//TRIM58
GO:0032259	methylation	Biological process	22	371	731	18866	1.53042	0.0323334	0.249991	1.49035	0.0300958	NSD1//CTCF//GNAS//METTL21A//NTMT1//RAB3D//PRMT5//MTO1//THADA//LCMT2//CHTOP//PAF1//SMYD3//GSK3A//SETDB1//CXXC1//GFI1//PAX5//ZC3H13//LARP7//LRTOMT//MTAP
GO:0033673	negative regulation of kinase activity	Biological process	17	268	731	18866	1.63711	0.0324029	0.250254	1.48942	0.0232558	DUSP3//DUSP6//RGS3//TESC//SMYD3//AKT1S1//IRAK3//STK38//NUP62//GBA//PRKCD//HIPK3//DNAJA1//APC//SLC8A1//RASIP1//PRKAR1B
GO:0010803	regulation of tumor necrosis factor-mediated signaling pathway	Biological process	6	62	731	18866	2.49759	0.0324976	0.250711	1.48815	0.00820793	CASP1//RBCK1//SPPL2B//SYK//CASP8//MADD
GO:0048869	cellular developmental process	Biological process	193	4429	731	18866	1.12464	0.0326917	0.251933	1.48556	0.264022	ERCC1//GJC1//TIPARP//RASIP1//TGFBR3//VCAN//DNAJC13//HNRNPC//MEF2C//PSMC2//SHOX2//TPM4//APC//PAF1//SEMA5B//SEMA4A//ZEB2//CHL1//MARK2//NR4A2//BAX//SRF//YWHAE//DDX17//ZBTB7B//PSAP//MAPK14//CREB3L2//DACT2//RBM47//APP//LRP1//STAT6//MFNG//TREX1//BTK//RHOA//HRH2//CELF1//ODF2//JAM2//RAB8A//SHTN1//KIF3A//NFASC//CYFIP1//GRB2//ROBO2//BSG//CNR1//TRIM15//NOS1//PLEKHO1//NUP62//MNT//YWHAZ//ITGAM//ELL3//OLFM1//S…
GO:0032984	protein-containing complex disassembly	Biological process	20	330	731	18866	1.56415	0.0329117	0.253352	1.48265	0.0273598	SMARCA4//ARID1A//APC//ARHGEF2//VAMP8//KLC1//IRAK3//GBA//SVIL//CAPZB//MRPL10//AURKAIP1//GABARAP//GABARAPL1//CALCOCO2//DVL2//CHMP2A//IST1//SCAF8//SCAF4
GO:0030004	cellular monovalent inorganic cation homeostasis	Biological process	9	114	731	18866	2.03751	0.0330626	0.253809	1.48066	0.0123119	SLC8A1//ATP6V0A1//ATP6V0E1//TMEM199//MAFG//TMEM175//SLC4A2//SLC4A4//UBE3A
GO:0098693	regulation of synaptic vesicle cycle	Biological process	9	114	731	18866	2.03751	0.0330626	0.253809	1.48066	0.0123119	CNR1//CACNA1D//DNM1L//CYFIP1//ADRA1A//BACE1//PFN2//PPFIA2//PRKAR1B
GO:0001934	positive regulation of protein phosphorylation	Biological process	52	1035	731	18866	1.29666	0.0330789	0.253809	1.48045	0.0711354	LAMTOR2//BRAF//MAPK14//DUSP6//MAP2K3//MADD//CD81//MAPK8IP3//DBNL//SYK//IL6R//GSK3A//APP//CALM2//SDCBP//MARK2//NCKAP1L//PRKCD//STRADA//MAP4K4//MAPKAP1//RPS6KA4//CREBL2//HCLS1//NOS1//PFN2//SMYD3//PRKACA//PRKAR1B//PARP9//TPD52L1//ADRA1A//TLR9//PSAP//PELI2//TIMP2//DVL2//TNFRSF11A//ZEB2//CCND3//CDC6//ARHGEF2//FCGR1A//LRP1//ACSL1//SLC27A1//RHOA//CD86//CSNK1D//AKT2//SLCO3A1//SQSTM1
GO:2000145	regulation of cell motility	Biological process	53	1058	731	18866	1.29286	0.0331442	0.253918	1.47959	0.0725034	IL6R//SEMA4A//AAMP//RHOB//MACF1//PFN2//HYAL1//MTUS1//MAPK14//SLC8A1//ARHGAP4//LRP1//AKT2//SPATA13//PLXND1//RHOA//PLXNB1//SLK//DIAPH1//APC//RHOC//SEMA5B//PPP3CA//SDCBP//CLEC7A//SOD2//MIEN1//MAP4K4//ABHD2//DPYSL3//DUSP3//SRGAP2//TMIGD3//SRF//BST2//MCTP1//STK24//P2RX4//MAP2K3//STAT5A//MEF2C//IQSEC1//DNM1L//NCKAP1L//ARHGDIB//MDM2//DOCK4//CD81//JAM2//APP//NSMF//SHTN1//ARHGEF2
GO:0032635	interleukin-6 production	Biological process	12	170	731	18866	1.82178	0.0331651	0.253918	1.47932	0.0164159	IRAK3//GBA//NCKAP1L//TLR9//LILRA2//APP//IL6R//MYD88//CLEC7A//SYK//TLR2//ARHGEF2
GO:0000122	negative regulation of transcription by RNA polymerase II	Biological process	47	922	731	18866	1.31562	0.0334978	0.256188	1.47498	0.0642955	SUPT4H1//SRF//SCAF8//SCAF4//N4BP2L2//CTCF//ZNF25//SIN3B//CBX5//CBX7//DNAJB5//GFI1//NR3C1//HCLS1//HNRNPA2B1//MAX//MDM2//MEF2C//MNT//NFIX//YBX1//NR4A2//PAX5//ZBTB7B//PAF1//PPM1A//SALL4//ZNF529//SALL2//NSD1//SMARCA4//STAT6//TAF1//TCF7L2//UBE2D3//UBE2I//CNBP//ZNF124//NRIP1//ARID1A//PARP9//KDM2B//YBX3//SQSTM1//CCND3//AURKB//ZEB2
GO:1901566	organonitrogen compound biosynthetic process	Biological process	86	1829	731	18866	1.21352	0.0336159	0.256812	1.47346	0.117647	EIF3C//RBM4//MTAP//AK2//AK4//TNIP1//HBS1L//LARP4//MRPL10//EIF4EBP2//GGT1//RPS5//RPS20//PABPC4//AKT2//CYFIP1//NGDN//APP//ZNF706//CNOT11//MATR3//MTIF2//NAGPA//B3GALNT1//ALG12//MAGT1//GALNT6//GALNT1//GALNT2//PPM1A//ATG12//PGAP2//GLUD1//CEPT1//STARD10//SLC44A3//SLC27A1//PCYT1A//STARD7//GCH1//NADK//KYNU//TCF7L2//DSE//COASY//CELF1//DAPK1//GIGYF2//YBX1//EIF4ENIF1//CNOT8//CHST6//ZDHHC9//ZDHHC6//CSNK1G2//…
GO:0032147	activation of protein kinase activity	Biological process	20	331	731	18866	1.55942	0.0338117	0.258029	1.47093	0.0273598	LAMTOR2//BRAF//MAPK14//DUSP6//MAP2K3//MADD//CD81//MAPK8IP3//DBNL//SYK//IL6R//MAPKAP1//PRKACA//PRKAR1B//CD86//MARK2//NCKAP1L//PRKCD//STRADA//MAP4K4
GO:0046320	regulation of fatty acid oxidation	Biological process	4	32	731	18866	3.22606	0.0340095	0.258083	1.4684	0.00547196	CNR1//CPT1A//AKT2//DGAT2
GO:0046949	fatty-acyl-CoA biosynthetic process	Biological process	4	32	731	18866	3.22606	0.0340095	0.258083	1.4684	0.00547196	ACSL1//ACSL4//ACSL6//PPT2
GO:0050849	negative regulation of calcium-mediated signaling	Biological process	4	32	731	18866	3.22606	0.0340095	0.258083	1.4684	0.00547196	CALM2//RCAN1//ITPR1//CD22
GO:0070570	regulation of neuron projection regeneration	Biological process	4	32	731	18866	3.22606	0.0340095	0.258083	1.4684	0.00547196	STK24//SCARF1//PTPRS//LRP1
GO:0030308	negative regulation of cell growth	Biological process	13	190	731	18866	1.76584	0.0340381	0.258083	1.46803	0.0177839	ARHGAP4//PTPRS//ULK2//SEMA5B//SEMA4A//GSK3A//CTDP1//GNG4//HYAL1//PML//SIPA1//SMARCA4//BST2
GO:0070507	regulation of microtubule cytoskeleton organization	Biological process	13	190	731	18866	1.76584	0.0340381	0.258083	1.46803	0.0177839	APC//ARHGEF2//CHMP2A//GAS2L1//TUBB4A//DYRK1A//DCTN1//NUP62//CHEK1//NSFL1C//TPPP//MARK2//RHOA
GO:0042177	negative regulation of protein catabolic process	Biological process	10	133	731	18866	1.94049	0.0341446	0.258335	1.46668	0.0136799	TLK2//SDCBP//TIMP2//RIC1//OS9//PML//TAF1//IRAK3//MYCBP2//BANP
GO:0042770	signal transduction in response to DNA damage	Biological process	10	133	731	18866	1.94049	0.0341446	0.258335	1.46668	0.0136799	MDM2//PML//CNOT11//BAX//CNOT8//DYRK1A//TREX1//CHEK1//MAPK14//GRB2
GO:0046034	ATP metabolic process	Biological process	19	311	731	18866	1.57672	0.0344571	0.258888	1.46272	0.0259918	AK4//COX7A2L//HK3//OGDH//TREX1//NUP62//NUP85//NUP155//NDUFC2-KCTD14//COA6//APP//ARNT//SLC4A4//PFKP//RHOA//DNM1L//PID1//AK2//NADK
GO:0006109	regulation of carbohydrate metabolic process	Biological process	14	210	731	18866	1.72057	0.0345271	0.258888	1.46184	0.0191518	PPP1CB//TREX1//NUP62//NUP85//NUP155//GSK3A//AKT2//PASK//DGAT2//APP//ARNT//SLC4A4//KHK//AP2A1
GO:1901216	positive regulation of neuron death	Biological process	8	97	731	18866	2.12853	0.0345394	0.258888	1.46168	0.0109439	BACE1//GSK3A//RHOA//BAX//SRPK2//ITGAM//ITGB2//CASP8
GO:0006090	pyruvate metabolic process	Biological process	11	152	731	18866	1.86772	0.0345491	0.258888	1.46156	0.0150479	HK3//OGDH//TREX1//NUP62//NUP85//NUP155//APP//ARNT//SLC4A4//PFKP//BSG
GO:0007080	mitotic metaphase plate congression	Biological process	5	47	731	18866	2.74558	0.0345844	0.258888	1.46112	0.00683995	BECN1//AURKB//NUP62//CHMP2A//KPNB1
GO:0035722	interleukin-12-mediated signaling pathway	Biological process	5	47	731	18866	2.74558	0.0345844	0.258888	1.46112	0.00683995	HNRNPA2B1//HNRNPF//MTAP//SOD2//TALDO1
GO:0042551	neuron maturation	Biological process	5	47	731	18866	2.74558	0.0345844	0.258888	1.46112	0.00683995	RAC3//APP//SCARF1//NFASC//NR4A2
GO:0043300	regulation of leukocyte degranulation	Biological process	5	47	731	18866	2.74558	0.0345844	0.258888	1.46112	0.00683995	STXBP2//SYK//ITGAM//ITGB2//VAMP8
GO:0045776	negative regulation of blood pressure	Biological process	5	47	731	18866	2.74558	0.0345844	0.258888	1.46112	0.00683995	ADRA1A//SOD2//CNR1//GCH1//NOS1
GO:0046638	positive regulation of alpha-beta T cell differentiation	Biological process	5	47	731	18866	2.74558	0.0345844	0.258888	1.46112	0.00683995	NCKAP1L//ZBTB7B//CD86//RHOA//SYK
GO:0009259	ribonucleotide metabolic process	Biological process	24	416	731	18866	1.48895	0.0346279	0.258939	1.46057	0.0328317	HK3//OGDH//TREX1//NUP62//NUP85//NUP155//AK2//AK4//ACSL6//ACOT9//COASY//KYNU//ACSL4//DGAT2//ACSL1//APP//ARNT//SLC4A4//NUDT9//RHOA//PPT2//PFKP//NUDT3//PID1
GO:0031623	receptor internalization	Biological process	9	115	731	18866	2.01979	0.034691	0.25904	1.45978	0.0123119	SDCBP//SYK//CD63//MX2//CACNG7//GRB2//ITGB2//LRP1//CD81
GO:0051272	positive regulation of cellular component movement	Biological process	33	611	731	18866	1.39391	0.0347246	0.25904	1.45936	0.0451436	IL6R//AAMP//RHOB//HYAL1//MAPK14//SLC8A1//DIAPH1//AKT2//APC//RHOC//SEMA5B//PPP3CA//SDCBP//SEMA4A//CLEC7A//SOD2//MIEN1//MAP4K4//P2RX4//MAP2K3//STAT5A//IQSEC1//DNM1L//NCKAP1L//LRP1//MDM2//DOCK4//JAM2//APP//RHOA//NSMF//SHTN1//ARHGEF2
GO:0031571	mitotic G1 DNA damage checkpoint	Biological process	6	63	731	18866	2.45795	0.0347883	0.25904	1.45857	0.00820793	MDM2//PML//CNOT11//BAX//CNOT8//GIGYF2
GO:0046635	positive regulation of alpha-beta T cell activation	Biological process	6	63	731	18866	2.45795	0.0347883	0.25904	1.45857	0.00820793	CD81//NCKAP1L//ZBTB7B//CD86//RHOA//SYK
GO:0042327	positive regulation of phosphorylation	Biological process	55	1108	731	18866	1.28111	0.0351937	0.260716	1.45354	0.0752394	LAMTOR2//BRAF//MAPK14//DUSP6//MAP2K3//MADD//CD81//CSNK1D//DVL2//AKT2//SLCO3A1//APP//PELI2//SQSTM1//CCND3//MAPK8IP3//DBNL//SYK//IL6R//GSK3A//CALM2//SDCBP//MARK2//NCKAP1L//PRKCD//STRADA//MAP4K4//MAPKAP1//RPS6KA4//CREBL2//HCLS1//NOS1//PFN2//SMYD3//PRKACA//PRKAR1B//PARP9//TPD52L1//ADRA1A//TLR9//PSAP//TIMP2//TNFRSF11A//ZEB2//CDC6//ARNT//SLC4A4//ARHGEF2//FCGR1A//LRP1//ACSL1//SLC27A1//RHOA//DGKZ//CD86
GO:0006110	regulation of glycolytic process	Biological process	7	80	731	18866	2.25824	0.0353131	0.260716	1.45206	0.00957592	APP//ARNT//SLC4A4//TREX1//NUP62//NUP85//NUP155
GO:0032204	regulation of telomere maintenance	Biological process	7	80	731	18866	2.25824	0.0353131	0.260716	1.45206	0.00957592	ERCC1//PML//HNRNPC//CCT3//AURKB//HNRNPA2B1//SMG1
GO:2000300	regulation of synaptic vesicle exocytosis	Biological process	7	80	731	18866	2.25824	0.0353131	0.260716	1.45206	0.00957592	CNR1//CACNA1D//DNM1L//ADRA1A//BACE1//PFN2//PPFIA2
GO:0035338	long-chain fatty-acyl-CoA biosynthetic process	Biological process	3	19	731	18866	4.07502	0.0353457	0.260716	1.45166	0.00410397	ACSL1//ACSL4//ACSL6
GO:0042053	regulation of dopamine metabolic process	Biological process	3	19	731	18866	4.07502	0.0353457	0.260716	1.45166	0.00410397	ITGAM//ITGB2//NR4A2
GO:0042069	regulation of catecholamine metabolic process	Biological process	3	19	731	18866	4.07502	0.0353457	0.260716	1.45166	0.00410397	NR4A2//ITGAM//ITGB2
GO:0045780	positive regulation of bone resorption	Biological process	3	19	731	18866	4.07502	0.0353457	0.260716	1.45166	0.00410397	LTBP3//SYK//TNFRSF11A
GO:0046852	positive regulation of bone remodeling	Biological process	3	19	731	18866	4.07502	0.0353457	0.260716	1.45166	0.00410397	LTBP3//SYK//TNFRSF11A
GO:0043393	regulation of protein binding	Biological process	14	211	731	18866	1.71241	0.0357233	0.262952	1.44705	0.0191518	STUB1//PRKCD//BAX//AURKB//PLXND1//APP//LRP1//MFNG//TAF1//TCF7L2//MARK2//CCPG1//PRKACA//TGFBR3
GO:0070555	response to interleukin-1	Biological process	14	211	731	18866	1.71241	0.0357233	0.262952	1.44705	0.0191518	PSME3//IRAK3//MYD88//PSMC2//PSMD2//PELI2//PELI1//PSMD13//TNIP2//SQSTM1//RPS6KA4//HYAL1//APP//TNFRSF11A
GO:0043903	regulation of symbiotic process	Biological process	15	231	731	18866	1.67588	0.0358554	0.263649	1.44545	0.0205198	UBP1//SMARCA4//CTDP1//PPIE//SRPK2//TNIP1//BST2//SETDB1//TRIM22//FCN1//TRIM26//SUPT4H1//CHMP2A//TRIM15//PML
GO:0051046	regulation of secretion	Biological process	37	702	731	18866	1.36028	0.0363423	0.266182	1.43959	0.0506156	S100A8//RIC1//CNR1//RAB8A//RAB3D//ACSL4//GLUD1//TCF7L2//P2RX4//LRP1//NADK//STXBP2//SYK//ITGAM//ITGB2//STXBP6//PPP3CA//MEF2C//MCTP1//TLR9//TLR2//DNM1L//CPT1A//ALOX5//ITPR1//CACNA1D//CD22//PASK//TNFRSF11A//VAMP8//CHMP2A//SDCBP//ADRA1A//BACE1//PFN2//PPFIA2//GNAS
GO:0002220	innate immune response activating cell surface receptor signaling pathway	Biological process	9	116	731	18866	2.00238	0.0363738	0.266182	1.43921	0.0123119	PSME3//PRKACA//PRKCD//PSMC2//PSMD2//PSMD13//SYK//FCN1//LILRA2
GO:0030518	intracellular steroid hormone receptor signaling pathway	Biological process	9	116	731	18866	2.00238	0.0363738	0.266182	1.43921	0.0123119	DDX17//SAFB//ARID1A//RHOA//UBE3A//RNF14//NR3C1//SMARCA4//CALCOCO1
GO:0006942	regulation of striated muscle contraction	Biological process	8	98	731	18866	2.10681	0.0363883	0.266182	1.43904	0.0109439	PRKACA//SLC8A1//CALM2//C12ORF57//NOS1//P2RX4//ADRA1A//MYL3
GO:0014020	primary neural tube formation	Biological process	8	98	731	18866	2.10681	0.0363883	0.266182	1.43904	0.0109439	DVL2//PRKACA//IFT122//SALL4//ARID1A//ZEB2//KDM2B//PTK7
GO:0044783	G1 DNA damage checkpoint	Biological process	6	64	731	18866	2.41955	0.0371805	0.271133	1.42969	0.00820793	MDM2//PML//CNOT11//BAX//CNOT8//GIGYF2
GO:0044819	mitotic G1/S transition checkpoint	Biological process	6	64	731	18866	2.41955	0.0371805	0.271133	1.42969	0.00820793	MDM2//PML//CNOT11//BAX//CNOT8//GIGYF2
GO:0046794	transport of virus	Biological process	6	64	731	18866	2.41955	0.0371805	0.271133	1.42969	0.00820793	NUP62//KPNB1//NUP85//NUP155//BST2//TRIM15
GO:0033238	regulation of cellular amine metabolic process	Biological process	7	81	731	18866	2.23036	0.0374164	0.272291	1.42694	0.00957592	PSME3//PSMC2//PSMD2//PSMD13//NR4A2//ITGAM//ITGB2
GO:0043242	negative regulation of protein-containing complex disassembly	Biological process	7	81	731	18866	2.23036	0.0374164	0.272291	1.42694	0.00957592	APC//ARHGEF2//SVIL//CAPZB//SCAF8//SCAF4//IRAK3
GO:0030149	sphingolipid catabolic process	Biological process	4	33	731	18866	3.1283	0.0375543	0.272452	1.42534	0.00547196	GBA//PSAP//ASAH1//PRKCD
GO:0048011	neurotrophin TRK receptor signaling pathway	Biological process	4	33	731	18866	3.1283	0.0375543	0.272452	1.42534	0.00547196	CYFIP1//GRB2//SORT1//AKT1S1
GO:1905508	protein localization to microtubule organizing center	Biological process	4	33	731	18866	3.1283	0.0375543	0.272452	1.42534	0.00547196	CSNK1D//NSFL1C//NUP62//APC
GO:0031668	cellular response to extracellular stimulus	Biological process	16	253	731	18866	1.63216	0.0380044	0.275434	1.42017	0.0218878	GABARAP//GABARAPL1//BECN1//GAS2L1//GBA//MAX//STK24//TXN2//CD68//DAP//MTMR3//SIPA1//SRF//MDM2//DNM1L//NR4A2
GO:0031109	microtubule polymerization or depolymerization	Biological process	9	117	731	18866	1.98527	0.0381117	0.275929	1.41894	0.0123119	TUBGCP2//CSNK1D//APC//ARHGEF2//GAS2L1//TUBB4A//DYRK1A//DCTN1//TPPP
GO:0009743	response to carbohydrate	Biological process	15	233	731	18866	1.66149	0.0382222	0.276445	1.41768	0.0205198	ERCC1//KHK//TXN2//RHOA//SLC8A1//TCF7L2//CLEC7A//LRP1//NADK//ENDOG//PPP3CA//PRKACA//TRA2B//SRF//SMARCA4
GO:0007044	cell-substrate junction assembly	Biological process	8	99	731	18866	2.08553	0.0383028	0.276461	1.41677	0.0109439	PLEC//PEAK1//DUSP3//MACF1//RHOA//SLK//MAP4K4//LRP1
GO:0062207	regulation of pattern recognition receptor signaling pathway	Biological process	8	99	731	18866	2.08553	0.0383028	0.276461	1.41677	0.0109439	GFI1//IRAK3//TLR9//TLR2//PELI1//LILRA2//PTPRS//TRIM15
GO:0006163	purine nucleotide metabolic process	Biological process	25	442	731	18866	1.45976	0.0385386	0.277879	1.4141	0.0341997	HK3//OGDH//TREX1//NUP62//NUP85//NUP155//AK2//AK4//ACSL6//ACOT9//COASY//KYNU//NOS1//ACSL4//DGAT2//ACSL1//APP//ARNT//SLC4A4//NUDT9//RHOA//PPT2//PFKP//NUDT3//PID1
GO:0050768	negative regulation of neurogenesis	Biological process	18	295	731	18866	1.57475	0.039191	0.282295	1.40681	0.0246238	DPYSL3//GFI1//LRP1//MDM2//PTPRS//ARHGAP4//APP//EIF4ENIF1//ULK2//SEMA5B//SEMA4A//RHOA//ARHGDIA//PPP3CA//UBE3A//GSK3A//SRGAP2//ARHGEF2
GO:1902115	regulation of organelle assembly	Biological process	13	194	731	18866	1.72943	0.0392349	0.282324	1.40633	0.0177839	SAXO1//NUP62//MEF2C//HCK//KIF9//ARHGEF2//RHOA//PTPRS//CHMP2A//CNTROB//SDCBP//MTMR3//PIP4K2C
GO:0043523	regulation of neuron apoptotic process	Biological process	14	214	731	18866	1.68841	0.0394907	0.283874	1.40351	0.0191518	CHL1//RHOA//LRP1//MEF2C//NR4A2//BAX//SOD2//KDM2B//BACE1//GSK3A//SRPK2//ITGAM//NSMF//AKT1S1
GO:0016925	protein sumoylation	Biological process	7	82	731	18866	2.20316	0.0396005	0.284374	1.4023	0.00957592	ARNT//UBE2I//NUP62//MDM2//SUMO3//NUP85//NUP155
GO:0051205	protein insertion into membrane	Biological process	6	65	731	18866	2.38232	0.0396753	0.284622	1.40148	0.00820793	BAX//BMF//TOMM22//YWHAE//YWHAZ//CASP8
GO:0007569	cell aging	Biological process	9	118	731	18866	1.96844	0.0399052	0.285889	1.39897	0.0123119	ERCC1//PML//PRKCD//SRF//CHEK1//MAPK14//YBX1//NUP62//MNT
GO:0050848	regulation of calcium-mediated signaling	Biological process	8	100	731	18866	2.06468	0.0402835	0.285889	1.39487	0.0109439	ITPR1//CD22//P2RX4//SYK//NOS1//PRKACA//CALM2//RCAN1
GO:0051348	negative regulation of transferase activity	Biological process	18	296	731	18866	1.56943	0.0402898	0.285889	1.3948	0.0246238	DUSP3//DUSP6//RGS3//TESC//SMYD3//AKT1S1//IRAK3//STK38//NUP62//GBA//PRKCD//HIPK3//DNAJA1//APC//SLC8A1//GSK3A//RASIP1//PRKAR1B
GO:0015695	organic cation transport	Biological process	5	49	731	18866	2.63352	0.0403976	0.285889	1.39364	0.00683995	SYK//CNR1//SLC18A1//NOS1//SLC25A42
GO:0031279	regulation of cyclase activity	Biological process	5	49	731	18866	2.63352	0.0403976	0.285889	1.39364	0.00683995	P2RY13//MAPK14//NOS1//TIMP2//CACNA1D
GO:0045058	T cell selection	Biological process	5	49	731	18866	2.63352	0.0403976	0.285889	1.39364	0.00683995	STAT6//RHOA//SYK//SRF//LY9
GO:0061383	trabecula morphogenesis	Biological process	5	49	731	18866	2.63352	0.0403976	0.285889	1.39364	0.00683995	FBN2//SRF//TGFBR3//PLXNB1//RHOA
GO:0071349	cellular response to interleukin-12	Biological process	5	49	731	18866	2.63352	0.0403976	0.285889	1.39364	0.00683995	HNRNPA2B1//HNRNPF//MTAP//SOD2//TALDO1
GO:0002902	regulation of B cell apoptotic process	Biological process	3	20	731	18866	3.87127	0.0404189	0.285889	1.39342	0.00410397	AURKB//BAX//BTK
GO:0007252	I-kappaB phosphorylation	Biological process	3	20	731	18866	3.87127	0.0404189	0.285889	1.39342	0.00410397	ERC1//TLR9//TLR2
GO:0022038	corpus callosum development	Biological process	3	20	731	18866	3.87127	0.0404189	0.285889	1.39342	0.00410397	C12ORF57//ZEB2//PTPRS
GO:0031998	regulation of fatty acid beta-oxidation	Biological process	3	20	731	18866	3.87127	0.0404189	0.285889	1.39342	0.00410397	CNR1//CPT1A//AKT2
GO:0032303	regulation of icosanoid secretion	Biological process	3	20	731	18866	3.87127	0.0404189	0.285889	1.39342	0.00410397	P2RX4//TNFRSF11A//SYK
GO:0034138	toll-like receptor 3 signaling pathway	Biological process	3	20	731	18866	3.87127	0.0404189	0.285889	1.39342	0.00410397	PELI1//TNIP2//CASP8
GO:0043484	regulation of RNA splicing	Biological process	11	156	731	18866	1.81983	0.0405284	0.286376	1.39224	0.0150479	DDX17//CELF1//DYRK1A//RBM4//TRA2B//RBM17//LARP7//SRPK2//HNRNPA2B1//HNRNPF//AHNAK
GO:1901136	carbohydrate derivative catabolic process	Biological process	13	195	731	18866	1.72057	0.0406173	0.286431	1.39129	0.0177839	IDS//CHI3L2//NCCRP1//GBA//PSAP//GSK3A//NAGK//VCAN//HYAL1//OGG1//NUDT9//NUDT3//PRKCD
GO:1905475	regulation of protein localization to membrane	Biological process	13	195	731	18866	1.72057	0.0406173	0.286431	1.39129	0.0177839	LYPLA1//AKT2//ITGAM//ITGB2//YWHAE//YWHAZ//CASP8//CRIPT//VAMP8//PID1//LRP1//SQSTM1//CD81
GO:0071695	anatomical structure maturation	Biological process	15	235	731	18866	1.64735	0.0406992	0.286723	1.39041	0.0205198	RAC3//APP//SCARF1//ALDH1A2//NR4A2//RHOA//PLXNB1//NFASC//ABHD2//PRKACA//EPAS1//BTK//TRPC4AP//TRIM58//CLEC7A
GO:0008608	attachment of spindle microtubules to kinetochore	Biological process	4	34	731	18866	3.03629	0.041303	0.290107	1.38402	0.00547196	APC//BECN1//AURKB//BUB3
GO:0045648	positive regulation of erythrocyte differentiation	Biological process	4	34	731	18866	3.03629	0.041303	0.290107	1.38402	0.00547196	TRIM58//MAPK14//NCKAP1L//ARNT
GO:2000036	regulation of stem cell population maintenance	Biological process	4	34	731	18866	3.03629	0.041303	0.290107	1.38402	0.00547196	ZNF706//KDM2B//ELAVL1//ZC3H13
GO:0098542	defense response to other organism	Biological process	59	1213	731	18866	1.25532	0.0418215	0.293457	1.3786	0.0807114	FCN1//MATR3//LILRA2//PSME3//PRKACA//PRKCD//PSMC2//PSMD2//PSMD13//SYK//PARP9//HCK//CALCOCO2//GCH1//MEFV//BST2//KYNU//DEFB118//NLRP1//MYD88//TLR9//S100A8//CCDC88B//CLEC7A//TRIM22//RNF166//CR1//TRIM58//FBXO9//APP//ITGAM//LY9//NCF2//PML//SRPK2//BTK//TLR2//TRIM26//APOL1//RNASET2//TRIM15//ARHGEF2//IRAK3//DROSHA//IL6R//IL22RA1//DDX17//TREX1//IRF5//MX2//EXOSC4//STAT2//BECN1//FCGR1A//IFNGR2//ACTR3//DAPK1/…
GO:0048041	focal adhesion assembly	Biological process	7	83	731	18866	2.17662	0.0418661	0.293478	1.37814	0.00957592	DUSP3//MACF1//RHOA//PEAK1//SLK//MAP4K4//LRP1
GO:0044242	cellular lipid catabolic process	Biological process	15	236	731	18866	1.64037	0.0419799	0.293533	1.37696	0.0205198	ALDH3A2//CPT1A//ACAA1//GBA//PSAP//APOC1//PNPLA5//CNR1//AKT2//ETFA//CRAT//ABHD2//ASAH1//PRKCD//LRP1
GO:1903900	regulation of viral life cycle	Biological process	11	157	731	18866	1.80824	0.0421287	0.293533	1.37542	0.0150479	PPIE//SRPK2//TNIP1//BST2//SETDB1//TRIM22//FCN1//TRIM26//TRIM15//PML//CHMP2A
GO:0046330	positive regulation of JNK cascade	Biological process	10	138	731	18866	1.87018	0.0422714	0.293533	1.37395	0.0136799	MAPK8IP3//DBNL//SYK//DVL2//TLR9//TNFRSF11A//ZEB2//APP//SDCBP//TPD52L1
GO:0007585	respiratory gaseous exchange by respiratory system	Biological process	6	66	731	18866	2.34623	0.0422739	0.293533	1.37393	0.00820793	YWHAZ//PASK//NR4A2//MTG1//CSF2RB//ELN
GO:0032922	circadian regulation of gene expression	Biological process	6	66	731	18866	2.34623	0.0422739	0.293533	1.37393	0.00820793	PRMT5//CSNK1D//MYCBP2//PML//PPP1CB//NRIP1
GO:0044766	multi-organism transport	Biological process	6	66	731	18866	2.34623	0.0422739	0.293533	1.37393	0.00820793	NUP62//KPNB1//NUP85//NUP155//BST2//TRIM15
GO:1902579	multi-organism localization	Biological process	6	66	731	18866	2.34623	0.0422739	0.293533	1.37393	0.00820793	NUP62//KPNB1//NUP85//NUP155//BST2//TRIM15
GO:0010522	regulation of calcium ion transport into cytosol	Biological process	8	101	731	18866	2.04424	0.0423312	0.293533	1.37334	0.0109439	NOS1//P2RX4//CALM2//PRKACA//SLC8A1//DIAPH1//BAX//PML
GO:0031124	mRNA 3'-end processing	Biological process	8	101	731	18866	2.04424	0.0423312	0.293533	1.37334	0.0109439	SCAF8//APP//PAF1//FIP1L1//CHTOP//THOC7//SRSF11//ZC3H11A
GO:0042116	macrophage activation	Biological process	8	101	731	18866	2.04424	0.0423312	0.293533	1.37334	0.0109439	APP//ITGAM//ITGB2//TLR2//TREX1//SYK//TNIP2//CD93
GO:1902882	regulation of response to oxidative stress	Biological process	8	101	731	18866	2.04424	0.0423312	0.293533	1.37334	0.0109439	ALOX5//MAPKAP1//ENDOG//SOD2//MCTP1//NCOA7//PSAP//GCH1
GO:0006909	phagocytosis	Biological process	22	382	731	18866	1.48635	0.0424064	0.293765	1.37257	0.0300958	CLEC7A//FCGR1A//ITGAM//ITGB2//ACTR3//CYFIP1//GRB2//HCK//NCKAP1L//PRKCD//SYK//TREX1//LRP1//FCN1//TLR2//IL15RA//TMEM175//CD93//MYD88//NCF2//NCF4//CDC42SE2
GO:0016050	vesicle organization	Biological process	20	340	731	18866	1.51815	0.0427534	0.295878	1.36903	0.0273598	FNBP1L//VAMP8//DNAJC13//RAB5B//SQSTM1//MX2//AKT2//BLOC1S2//STXBP6//CHMP2A//IST1//CSNK1D//ANKRD28//TRAPPC3//SERPINA1//RAB8A//TMEM175//ZEB2//SDCBP//SORT1
GO:0009117	nucleotide metabolic process	Biological process	29	534	731	18866	1.40158	0.042977	0.297135	1.36676	0.0396717	HK3//OGDH//TREX1//NUP62//NUP85//NUP155//AK2//AK4//ACSL6//ACOT9//NADK//TK2//KYNU//COASY//NUDT3//NOS1//PARP9//ACSL4//DGAT2//ACSL1//OGG1//APP//ARNT//SLC4A4//NUDT9//RHOA//PPT2//PFKP//PID1
GO:0060249	anatomical structure homeostasis	Biological process	26	469	731	18866	1.43075	0.0433804	0.298058	1.36271	0.0355677	GNAS//P2RX4//POC1B//SRF//TLR9//SMG1//ERCC1//PML//HNRNPC//CCT3//AURKB//JAM2//EPAS1//RAB3D//BBS1//LTBP3//SYK//TNFRSF11A//GIGYF2//LIPA//BAX//RAC3//DCTN1//CNR1//CACNA1D//HNRNPA2B1
GO:0110053	regulation of actin filament organization	Biological process	17	278	731	18866	1.57822	0.0433857	0.298058	1.36265	0.0232558	ELN//DBNL//HCLS1//PFN2//PRKCD//CDC42EP3//GRB2//HCK//NCKAP1L//RHOA//ACTR3//ARFIP2//SVIL//CAPZB//RHOC//ARAP1//CYFIP1
GO:0009749	response to glucose	Biological process	13	197	731	18866	1.7031	0.0434845	0.298058	1.36167	0.0177839	LRP1//NADK//ENDOG//PPP3CA//PRKACA//TRA2B//SRF//SMARCA4//TXN2//KHK//RHOA//SLC8A1//TCF7L2
GO:0008038	neuron recognition	Biological process	5	50	731	18866	2.58085	0.043513	0.298058	1.36138	0.00683995	CNR1//YWHAZ//APP//ROBO2//BSG
GO:0042987	amyloid precursor protein catabolic process	Biological process	5	50	731	18866	2.58085	0.043513	0.298058	1.36138	0.00683995	DYRK1A//GSK3A//APP//GGA3//BACE1
GO:0045981	positive regulation of nucleotide metabolic process	Biological process	5	50	731	18866	2.58085	0.043513	0.298058	1.36138	0.00683995	NOS1//APP//ARNT//SLC4A4//PID1
GO:0051653	spindle localization	Biological process	5	50	731	18866	2.58085	0.043513	0.298058	1.36138	0.00683995	DCTN1//NSFL1C//ARHGEF2//KPNB1//ACTR3
GO:0070671	response to interleukin-12	Biological process	5	50	731	18866	2.58085	0.043513	0.298058	1.36138	0.00683995	HNRNPA2B1//HNRNPF//MTAP//SOD2//TALDO1
GO:1900544	positive regulation of purine nucleotide metabolic process	Biological process	5	50	731	18866	2.58085	0.043513	0.298058	1.36138	0.00683995	NOS1//APP//ARNT//SLC4A4//PID1
GO:1902749	regulation of cell cycle G2/M phase transition	Biological process	14	217	731	18866	1.66506	0.0435328	0.298058	1.36118	0.0191518	TUBB4A//CSNK1D//DCTN1//ODF2//PRKACA//YWHAE//APP//PSME3//PSMC2//PSMD2//PSMD13//CDC6//AURKB//CHEK1
GO:0006816	calcium ion transport	Biological process	24	426	731	18866	1.454	0.043592	0.298175	1.36059	0.0328317	MICU1//PML//NOS1//P2RX4//CALM2//PRKACA//SLC8A1//ATP2C1//ITPR1//DIAPH1//BAX//RHOA//LILRA2//CACNA1D//ADRA1A//SLC24A4//TRPC4AP//CACNG7//YWHAE//AHNAK//TLR9//THADA//DNM1L//PPP3CA
GO:0050729	positive regulation of inflammatory response	Biological process	11	158	731	18866	1.79679	0.043772	0.299027	1.3588	0.0150479	BTK//CD81//CNR1//TNFRSF11A//MYD88//CLEC7A//VAMP8//TNIP1//TLR9//S100A8//TLR2
GO:0007275	multicellular organism development	Biological process	239	5618	731	18866	1.09794	0.0438025	0.299027	1.3585	0.326949	VCAN//SHOX2//MAPK14//AAMP//EPAS1//PLXND1//RHOB//RASIP1//SEMA4A//SRPK2//SYK//TGFBR3//TNFAIP2//UBP1//YWHAZ//BAX//UBE3A//NRIP1//TREX1//MDM2//MEF2C//TCF7L2//ALDH1A2//SRF//GJC1//TIPARP//SALL2//ROBO2//ENDOG//CHTOP//MAFG//YBX1//WDR19//HM13//YBX3//ARID1A//PRKACA//PAF1//SEMA5B//ZEB2//CHL1//MARK2//NR4A2//YWHAE//MFNG//SALL4//DDX17//DVL2//IFT122//ZBTB7B//PSAP//AK4//ARNT//GNAS//CREB3L2//TDRD7//DACT2//RBM47//A…
GO:0045930	negative regulation of mitotic cell cycle	Biological process	20	341	731	18866	1.51369	0.0438437	0.299027	1.35809	0.0273598	MDM2//PML//CNOT11//BAX//CNOT8//NABP1//INTS3//MAD2L1BP//APC//BUB3//AURKB//PSME3//PSMC2//PSMD2//PSMD13//GIGYF2//CDC6//CHEK1//AURKAIP1//TIMP2
GO:1901990	regulation of mitotic cell cycle phase transition	Biological process	25	448	731	18866	1.44021	0.0440031	0.299802	1.35652	0.0341997	MDM2//PML//CNOT11//BAX//CNOT8//CDC6//APC//BUB3//AURKB//MAD2L1BP//TUBB4A//CSNK1D//DCTN1//ODF2//PRKACA//YWHAE//APP//PSME3//PSMC2//PSMD2//PSMD13//GIGYF2//HYAL1//CCND3//KLHL18
GO:0043401	steroid hormone mediated signaling pathway	Biological process	10	139	731	18866	1.85673	0.0440423	0.299802	1.35613	0.0136799	NR3C1//CALCOCO1//DDX17//SAFB//ARID1A//RHOA//UBE3A//RNF14//SMARCA4//ABHD2
GO:0019693	ribose phosphate metabolic process	Biological process	24	427	731	18866	1.45059	0.0445742	0.30313	1.35092	0.0328317	HK3//OGDH//TREX1//NUP62//NUP85//NUP155//AK2//AK4//ACSL6//ACOT9//COASY//KYNU//ACSL4//DGAT2//ACSL1//APP//ARNT//SLC4A4//NUDT9//RHOA//PPT2//PFKP//NUDT3//PID1
GO:0060401	cytosolic calcium ion transport	Biological process	12	178	731	18866	1.7399	0.044619	0.303143	1.35048	0.0164159	PML//NOS1//P2RX4//CALM2//PRKACA//SLC8A1//MICU1//ITPR1//DIAPH1//BAX//ADRA1A//YWHAE
GO:0043112	receptor metabolic process	Biological process	13	198	731	18866	1.6945	0.0449699	0.304464	1.34708	0.0177839	ARAP1//SDCBP//SYK//CD63//GRB2//ITGB2//LRP1//MX2//CD81//BECN1//AP2A1//AP2A2//CACNG7
GO:0031060	regulation of histone methylation	Biological process	6	67	731	18866	2.31121	0.044977	0.304464	1.34701	0.00820793	NSD1//CHTOP//PAF1//GFI1//PAX5//CTCF
GO:0036498	IRE1-mediated unfolded protein response	Biological process	6	67	731	18866	2.31121	0.044977	0.304464	1.34701	0.00820793	BAX//YIF1A//DCTN1//GSK3A//CXXC1//SRPRB
GO:0048731	system development	Biological process	216	5045	731	18866	1.10498	0.044986	0.304464	1.34692	0.295486	VCAN//SHOX2//MAPK14//AAMP//EPAS1//PLXND1//RHOB//RASIP1//SEMA4A//SRPK2//SYK//TGFBR3//TNFAIP2//UBP1//YWHAZ//BAX//UBE3A//NRIP1//TREX1//MDM2//MEF2C//TCF7L2//ALDH1A2//SRF//GJC1//TIPARP//SALL2//ROBO2//SEMA5B//ZEB2//CHL1//MARK2//NR4A2//YWHAE//DDX17//DVL2//PRKACA//IFT122//SALL4//ARID1A//ZBTB7B//PSAP//AK4//ARNT//GNAS//CREB3L2//TDRD7//DACT2//RBM47//APP//LRP1//STAT6//MFNG//BTK//RHOA//ELN//MATR3//OLFM1//GSK3…
GO:0070838	divalent metal ion transport	Biological process	26	471	731	18866	1.42467	0.0452551	0.304829	1.34433	0.0355677	DNM1L//ATP2C1//ITPR1//PPP3CA//CACNG7//CACNA1D//MICU1//PML//NOS1//P2RX4//CALM2//PRKACA//SLC8A1//MAGT1//DIAPH1//BAX//RHOA//LILRA2//ADRA1A//SLC24A4//TRPC4AP//SLC30A3//YWHAE//AHNAK//TLR9//THADA
GO:0006691	leukotriene metabolic process	Biological process	4	35	731	18866	2.94954	0.0452558	0.304829	1.34433	0.00547196	ALOX5//SYK//GGT1//TLR2
GO:0030262	apoptotic nuclear changes	Biological process	4	35	731	18866	2.94954	0.0452558	0.304829	1.34433	0.00547196	ENDOG//KPNB1//ACIN1//BAX
GO:0040001	establishment of mitotic spindle localization	Biological process	4	35	731	18866	2.94954	0.0452558	0.304829	1.34433	0.00547196	DCTN1//NSFL1C//ARHGEF2//KPNB1
GO:1901020	negative regulation of calcium ion transmembrane transporter activity	Biological process	4	35	731	18866	2.94954	0.0452558	0.304829	1.34433	0.00547196	CALM2//TLR9//THADA//YWHAE
GO:0051301	cell division	Biological process	32	603	731	18866	1.3696	0.0453532	0.305194	1.34339	0.0437756	RAB35//APC//RHOB//RHOC//ACTR3//CALM2//BECN1//AURKB//RHOA//SVIL//CDC6//YBX1//ARHGEF2//IST1//CHMP2A//CNTROB//NUP62//TXNL4A//TPPP//DCTN1//EPB41L2//POGZ//KLHL18//NR3C1//BIRC5//LIG1//PPP1CB//UBE2I//REEP4//CCND3//CTDP1//BUB3
GO:1902107	positive regulation of leukocyte differentiation	Biological process	11	159	731	18866	1.78549	0.0454588	0.305389	1.34238	0.0150479	HCLS1//TESC//NCKAP1L//ZBTB7B//SYK//BTK//CD86//CASP8//ACIN1//GNAS//RHOA
GO:0048589	developmental growth	Biological process	35	670	731	18866	1.3482	0.0454688	0.305389	1.34229	0.0478796	SALL4//PTK7//CD81//OLFM1//ARHGAP4//PTPRS//ERCC1//GIGYF2//GNAS//APP//STAT5A//PPP3CA//CYFIP1//MACF1//DBNL//SHTN1//SRF//YBX3//ZEB2//ULK2//IST1//SEMA5B//LRP1//SEMA4A//TGFBR3//MAPK14//MEF2C//DUSP6//PSAP//UBE3A//ADRA1A//GSK3A//CTDP1//LLPH//CACNG7
GO:0030218	erythrocyte differentiation	Biological process	9	121	731	18866	1.91964	0.0456264	0.305709	1.34078	0.0123119	MAPK14//NCKAP1L//ARNT//SRF//TGFBR3//TRIM58//EPAS1//ACIN1//HCLS1
GO:0002363	alpha-beta T cell lineage commitment	Biological process	3	21	731	18866	3.68693	0.045838	0.305709	1.33877	0.00410397	STAT6//LY9//RHOA
GO:0019370	leukotriene biosynthetic process	Biological process	3	21	731	18866	3.68693	0.045838	0.305709	1.33877	0.00410397	GGT1//ALOX5//SYK
GO:0032482	Rab protein signal transduction	Biological process	3	21	731	18866	3.68693	0.045838	0.305709	1.33877	0.00410397	DENND1A//MADD//RAB35
GO:0033630	positive regulation of cell adhesion mediated by integrin	Biological process	3	21	731	18866	3.68693	0.045838	0.305709	1.33877	0.00410397	NCKAP1L//RAC3//SYK
GO:0098780	response to mitochondrial depolarisation	Biological process	3	21	731	18866	3.68693	0.045838	0.305709	1.33877	0.00410397	GBA//BECN1//SQSTM1
GO:0009308	amine metabolic process	Biological process	10	140	731	18866	1.84346	0.0458628	0.305709	1.33854	0.0136799	PSME3//PSMC2//PSMD2//PSMD13//KYNU//SAT2//NR4A2//ITGAM//ITGB2//AOC3
GO:0072655	establishment of protein localization to mitochondrion	Biological process	10	140	731	18866	1.84346	0.0458628	0.305709	1.33854	0.0136799	BAX//BMF//TOMM22//YWHAE//YWHAZ//CASP8//DNAJA1//GSK3A//UBE2D3//NPEPPS
GO:0099504	synaptic vesicle cycle	Biological process	13	199	731	18866	1.68598	0.0464904	0.30912	1.33264	0.0177839	SLC18A1//MX2//DNM1L//DENND1A//CANX//PRKAR1B//CNR1//CACNA1D//CYFIP1//ADRA1A//BACE1//PFN2//PPFIA2
GO:0002521	leukocyte differentiation	Biological process	29	538	731	18866	1.39116	0.0465045	0.30912	1.33251	0.0396717	ZBTB7B//PSAP//STAT6//MFNG//BTK//BAX//RHOA//APP//TLR2//NFAM1//MEF2C//CASP8//MAPK14//TNFRSF11A//HCLS1//TESC//SYK//NCKAP1L//SRF//SEMA4A//TLR9//PRELID1//CR1//DROSHA//CD86//ACIN1//GNAS//LY9//CD81
GO:0051640	organelle localization	Biological process	34	649	731	18866	1.35206	0.0465702	0.30912	1.33189	0.0465116	DCTN1//NSFL1C//ARHGEF2//BTK//RAB8A//STXBP2//RAB3D//KPNB1//NUP62//CHMP2A//BECN1//MX2//VAMP8//ACTR3//FNBP1L//BLOC1S2//SYK//DYNC1I1//CSNK1D//ANKRD28//TRAPPC3//SERPINA1//DNM1L//MARK2//YWHAZ//KIF3A//TUBB4A//CEP162//ODF2//PRKACA//YWHAE//PPFIA2//TRIM58//AURKB
GO:0006885	regulation of pH	Biological process	8	103	731	18866	2.00454	0.0466305	0.30912	1.33133	0.0109439	ATP6V0A1//ATP6V0E1//TMEM199//MAFG//TMEM175//SLC4A2//SLC4A4//UBE3A
GO:1901570	fatty acid derivative biosynthetic process	Biological process	8	103	731	18866	2.00454	0.0466305	0.30912	1.33133	0.0109439	ALOX5//SYK//CBR1//ACSL1//ACSL4//ACSL6//PPT2//GGT1
GO:0032206	positive regulation of telomere maintenance	Biological process	5	51	731	18866	2.53024	0.0467686	0.30912	1.33005	0.00683995	CCT3//AURKB//HNRNPA2B1//ERCC1//PML
GO:0046460	neutral lipid biosynthetic process	Biological process	5	51	731	18866	2.53024	0.0467686	0.30912	1.33005	0.00683995	DGAT2//SLC27A1//ACSL1//ACSL4//GPAT3
GO:0046463	acylglycerol biosynthetic process	Biological process	5	51	731	18866	2.53024	0.0467686	0.30912	1.33005	0.00683995	DGAT2//SLC27A1//ACSL1//ACSL4//GPAT3
GO:0050435	amyloid-beta metabolic process	Biological process	5	51	731	18866	2.53024	0.0467686	0.30912	1.33005	0.00683995	DYRK1A//GSK3A//APP//GGA3//BACE1
GO:0070302	regulation of stress-activated protein kinase signaling cascade	Biological process	15	240	731	18866	1.61303	0.0473895	0.31293	1.32432	0.0205198	MAPK8IP3//DBNL//SYK//DVL2//TLR9//TNFRSF11A//ZEB2//HIPK3//DNAJA1//MAP4K4//DUSP3//APP//SDCBP//TPD52L1//RNF13
GO:0043244	regulation of protein-containing complex disassembly	Biological process	9	122	731	18866	1.9039	0.0476488	0.313712	1.32195	0.0123119	APC//ARHGEF2//IRAK3//GBA//SVIL//CAPZB//CALCOCO2//SCAF8//SCAF4
GO:0032642	regulation of chemokine production	Biological process	6	68	731	18866	2.27722	0.0477854	0.313712	1.3207	0.00820793	IL6R//TLR9//TLR2//CLEC7A//SYK//MEFV
GO:0034381	plasma lipoprotein particle clearance	Biological process	6	68	731	18866	2.27722	0.0477854	0.313712	1.3207	0.00820793	APOC1//AP2A1//AP2A2//LIPA//DGAT2//APOBR
GO:0072665	protein localization to vacuole	Biological process	6	68	731	18866	2.27722	0.0477854	0.313712	1.3207	0.00820793	NAGPA//SORT1//GGA3//LAMTOR4//CD81//CACNG7
GO:1902369	negative regulation of RNA catabolic process	Biological process	6	68	731	18866	2.27722	0.0477854	0.313712	1.3207	0.00820793	ELAVL1//YBX1//MAPK14//HNRNPC//MYD88//YBX3
GO:0007163	establishment or maintenance of cell polarity	Biological process	14	220	731	18866	1.64236	0.0478581	0.313712	1.32004	0.0191518	DCTN1//NSFL1C//ARHGEF2//MARK2//NCKAP1L//MAPKAP1//LRRC7//RHOA//PTK7//SHTN1//ACTR3//RHOB//RHOC//RAC3
GO:0099003	vesicle-mediated transport in synapse	Biological process	14	220	731	18866	1.64236	0.0478581	0.313712	1.32004	0.0191518	SLC18A1//MX2//DNM1L//DENND1A//CANX//PRKAR1B//CNR1//CACNA1D//CYFIP1//ADRA1A//BACE1//PFN2//PPFIA2//RAB8A
GO:1901796	regulation of signal transduction by p53 class mediator	Biological process	12	180	731	18866	1.72057	0.0478634	0.313712	1.32	0.0164159	DYRK1A//MDM2//ELL3//PRMT5//CHEK1//MAPK14//PML//BANP//RBBP4//TAF1//RHNO1//AURKB
GO:0010389	regulation of G2/M transition of mitotic cell cycle	Biological process	13	200	731	18866	1.67755	0.0480461	0.313775	1.31834	0.0177839	APP//PSME3//PSMC2//PSMD2//PSMD13//CDC6//AURKB//TUBB4A//CSNK1D//DCTN1//ODF2//PRKACA//YWHAE
GO:0050657	nucleic acid transport	Biological process	13	200	731	18866	1.67755	0.0480461	0.313775	1.31834	0.0177839	NUP62//CHTOP//THOC7//SRSF11//NUP155//ZC3H11A//SMG1//HNRNPA2B1//NUP85//FIP1L1//FYTTD1//YBX1//MX2
GO:0050658	RNA transport	Biological process	13	200	731	18866	1.67755	0.0480461	0.313775	1.31834	0.0177839	NUP62//CHTOP//THOC7//SRSF11//NUP155//ZC3H11A//SMG1//HNRNPA2B1//NUP85//FIP1L1//FYTTD1//MX2//YBX1
GO:0001894	tissue homeostasis	Biological process	16	261	731	18866	1.58213	0.0480585	0.313775	1.31823	0.0218878	POC1B//SRF//TLR9//JAM2//EPAS1//RAB3D//BBS1//LTBP3//SYK//TNFRSF11A//GIGYF2//LIPA//BAX//RAC3//GNAS//P2RX4
GO:0010038	response to metal ion	Biological process	21	366	731	18866	1.48081	0.0480953	0.313775	1.3179	0.0287278	CALM2//MDM2//KHK//S100A8//SLC30A3//HVCN1//BACE1//APP//CASP8//ENTPD6//ERCC1//BSG//PPP3CA//OGG1//UBE2D3//CPNE8//ENDOG//MEF2C//BRAF//GSK3A//P2RX4
GO:0016054	organic acid catabolic process	Biological process	17	282	731	18866	1.55583	0.0484507	0.31551	1.3147	0.0232558	TXN2//ALDH3A2//NOS1//GLUD1//AMT//OGDH//KYNU//HIBADH//CPT1A//ACAA1//NAGK//HYAL1//CNR1//AKT2//ETFA//CRAT//ABHD2
GO:0046395	carboxylic acid catabolic process	Biological process	17	282	731	18866	1.55583	0.0484507	0.31551	1.3147	0.0232558	TXN2//ALDH3A2//NOS1//GLUD1//AMT//OGDH//KYNU//HIBADH//CPT1A//ACAA1//NAGK//HYAL1//CNR1//AKT2//ETFA//CRAT//ABHD2
GO:0006637	acyl-CoA metabolic process	Biological process	8	104	731	18866	1.98527	0.0488833	0.317741	1.31084	0.0109439	OGDH//KYNU//ACSL4//DGAT2//ACSL1//ACSL6//PPT2//ACOT9
GO:0035383	thioester metabolic process	Biological process	8	104	731	18866	1.98527	0.0488833	0.317741	1.31084	0.0109439	OGDH//ACSL6//ACOT9//KYNU//ACSL4//DGAT2//ACSL1//PPT2
GO:0031570	DNA integrity checkpoint	Biological process	11	161	731	18866	1.76331	0.0489647	0.317978	1.31012	0.0150479	CDC6//CHEK1//MAPK14//RHNO1//MDM2//PML//CNOT11//BAX//CNOT8//GIGYF2//TREX1
GO:0006919	activation of cysteine-type endopeptidase activity involved in apoptotic process	Biological process	7	86	731	18866	2.10069	0.0491603	0.318955	1.30839	0.00957592	BAX//DAP//NLRP1//PML//S100A8//CASP8//CASP10
GO:0006753	nucleoside phosphate metabolic process	Biological process	29	541	731	18866	1.38345	0.0492869	0.319123	1.30727	0.0396717	HK3//OGDH//TREX1//NUP62//NUP85//NUP155//AK2//AK4//ACSL6//ACOT9//NADK//TK2//KYNU//COASY//NUDT3//NOS1//PARP9//ACSL4//DGAT2//ACSL1//OGG1//APP//ARNT//SLC4A4//NUDT9//RHOA//PPT2//PFKP//PID1
GO:0031669	cellular response to nutrient levels	Biological process	14	221	731	18866	1.63493	0.0493642	0.319123	1.30659	0.0191518	GABARAP//GABARAPL1//BECN1//GAS2L1//GBA//MAX//STK24//DAP//MTMR3//SRF//MDM2//DNM1L//TXN2//CD68
GO:0021955	central nervous system neuron axonogenesis	Biological process	4	36	731	18866	2.86761	0.0494123	0.319123	1.30617	0.00547196	C12ORF57//ZEB2//MYCBP2//NR4A2
GO:2000310	regulation of NMDA receptor activity	Biological process	4	36	731	18866	2.86761	0.0494123	0.319123	1.30617	0.00547196	DAPK1//APP//MEF2C//LRRC7
GO:2000516	positive regulation of CD4-positive, alpha-beta T cell activation	Biological process	4	36	731	18866	2.86761	0.0494123	0.319123	1.30617	0.00547196	CD81//NCKAP1L//ZBTB7B//CD86
GO:0019725	cellular homeostasis	Biological process	48	971	731	18866	1.27581	0.0496345	0.320104	1.30422	0.0656635	HK3//SLC24A4//ATP2C1//SLC8A1//SLC10A7//APP//TMEM199//ABCB7//HMOX2//ABCG2//SLC12A4//ATP6V0A1//ATP6V0E1//ADRA1A//LRP1//PML//NOS1//P2RX4//CALM2//PRKACA//MAFG//S100A8//ITPR1//BAX//THADA//DGAT2//TMEM175//NADK//TXN2//NCF2//NCF4//HVCN1//SRF//DIAPH1//SLC4A2//SLC4A4//YWHAE//MICU1//SLC30A3//DCTN1//ENDOG//PPP3CA//TRA2B//CNR1//CACNA1D//SMARCA4//UBE3A//SLC22A12
GO:0031333	negative regulation of protein-containing complex assembly	Biological process	10	142	731	18866	1.8175	0.0496549	0.320104	1.30404	0.0136799	PPM1A//PFN2//PRKCD//TUBB4A//DYRK1A//SVIL//CAPZB//ARHGEF2//MEFV//GBA

## Sheet: CC
GO.ID	Term	Ontology	Count	Pop.Hits	List.Total	Pop.Total	Fold.Enrichment	Pvalue	FDR	Enrichment.Score	Gene.Ratio	GENES
GO:0005737	cytoplasm	Cellular component	579	11620	758	19559	1.28573	8.07423e-24	7.03265e-21	23.0929	0.763852	DNM1L//RTN3//GALNT6//GABARAP//RNF13//CSNK1D//AP1B1//ERC1//MAPK8IP3//ANKRD28//GALNT1//GALNT2//ATP2C1//TRAPPC3//PGAP2//GOLIM4//DBNL//DSE//IFNGR2//IL15RA//CHST6//RAB8A//SERPINA1//TLR9//SPPL2B//RIC1//BSG//SLC10A7//B3GALNT1//ENTPD6//FAM20B//STXBP6//TNFAIP2//PPP1CB//SHOC2//EXOSC4//ATP6V0A1//VMP1//BECN1//SQSTM1//CALCOCO2//GABARAPL1//CHMP2A//OS9//AGO4//PNRC2//EIF4ENIF1//PSMC2//TNRC6C//CNOT8//ABHD2//LOXL1…
GO:0005829	cytosol	Cellular component	309	5213	758	19559	1.5295	5.68869e-18	2.47742e-15	17.245	0.407652	CTU1//CCT3//CYB5R3//HBA2//PFKP//ERC1//LARP4//RPS5//RPS20//BLOC1S2//PSMD2//NLRP1//CASP1//LAS1L//CASP8//CASP10//DNM1L//ACTR3//HIPK3//ARFRP1//PSME3//CALCOCO2//STUB1//TNIP1//TRIM22//TUBB4A//PRMT5//LYPLA1//PPIE//DDX17//CDC42EP3//RBCK1//HBS1L//STARD10//TUBGCP2//TXNL4A//RAB35//ADAP1//ADRM1//TPPP//CHEK1//KIF3A//NUDT3//PACSIN2//TREX1//DDX42//STK38//GABARAP//RNF13//CNTROB//ARAP1//NAA30//AGBL1//CRAT//AAMP//…
GO:0005622	intracellular	Cellular component	674	15166	758	19559	1.14674	1.26499e-16	3.6727e-14	15.8979	0.889182	ERCC1//SIN3B//CBX5//RCOR3//NRIP1//DNM1L//RTN3//GALNT6//GABARAP//RNF13//CSNK1D//AP1B1//ERC1//MAPK8IP3//ANKRD28//GALNT1//GALNT2//ATP2C1//TRAPPC3//PGAP2//GOLIM4//DBNL//DSE//IFNGR2//IL15RA//CHST6//RAB8A//SERPINA1//TLR9//SPPL2B//RIC1//BSG//SLC10A7//B3GALNT1//ENTPD6//FAM20B//STXBP6//TNFAIP2//STUB1//RBCK1//RNF144B//ARMC8//FBXO9//GID8//FBXW4//UBE2D2//BRAP//RNF14//PPP1CB//SHOC2//EXOSC4//TSEN2//ATP6V0A1//B…
GO:0043227	membrane-bounded organelle	Cellular component	611	13330	758	19559	1.18274	3.38355e-15	7.36767e-13	14.4706	0.806069	ERCC1//SIN3B//CBX5//RCOR3//NRIP1//DNM1L//RTN3//GALNT6//GABARAP//RNF13//CSNK1D//AP1B1//ERC1//MAPK8IP3//ANKRD28//GALNT1//GALNT2//ATP2C1//TRAPPC3//PGAP2//GOLIM4//DBNL//DSE//IFNGR2//IL15RA//CHST6//RAB8A//SERPINA1//TLR9//SPPL2B//RIC1//BSG//SLC10A7//B3GALNT1//ENTPD6//FAM20B//EXOSC4//TSEN2//ATP6V0A1//BIRC5//CHTOP//THOC7//ZC3H11A//CALCOCO2//GABARAPL1//VMP1//PELI1//SYCP2L//AURKB//PML//PPP1CB//NABP1//CTCF/…
GO:0043226	organelle	Cellular component	643	14482	758	19559	1.14567	2.25483e-13	3.92792e-11	12.6469	0.848285	ERCC1//SIN3B//CBX5//RCOR3//NRIP1//DNM1L//RTN3//GALNT6//GABARAP//RNF13//CSNK1D//AP1B1//ERC1//MAPK8IP3//ANKRD28//GALNT1//GALNT2//ATP2C1//TRAPPC3//PGAP2//GOLIM4//DBNL//DSE//IFNGR2//IL15RA//CHST6//RAB8A//SERPINA1//TLR9//SPPL2B//RIC1//BSG//SLC10A7//B3GALNT1//ENTPD6//FAM20B//EXOSC4//TSEN2//ATP6V0A1//BIRC5//CHTOP//THOC7//ZC3H11A//CALCOCO2//GABARAPL1//VMP1//CTCF//NGDN//DCTN1//DYNC1I1//LRWD1//APC//SUMO3//…
GO:0043229	intracellular organelle	Cellular component	604	13340	758	19559	1.16831	4.35977e-13	6.32894e-11	12.3605	0.796834	ERCC1//SIN3B//CBX5//RCOR3//NRIP1//DNM1L//RTN3//GALNT6//GABARAP//RNF13//CSNK1D//AP1B1//ERC1//MAPK8IP3//ANKRD28//GALNT1//GALNT2//ATP2C1//TRAPPC3//PGAP2//GOLIM4//DBNL//DSE//IFNGR2//IL15RA//CHST6//RAB8A//SERPINA1//TLR9//SPPL2B//RIC1//BSG//SLC10A7//B3GALNT1//ENTPD6//FAM20B//EXOSC4//TSEN2//ATP6V0A1//BIRC5//CHTOP//THOC7//ZC3H11A//CALCOCO2//GABARAPL1//VMP1//CTCF//NGDN//DCTN1//DYNC1I1//LRWD1//APC//SUMO3//…
GO:0031410	cytoplasmic vesicle	Cellular component	157	2413	758	19559	1.67888	2.131e-11	2.34439e-09	10.6714	0.207124	CHMP2A//ABHD2//LOXL1//NCF2//PRKACA//BMF//BSG//PACSIN2//BACE1//EHBP1L1//GIGYF2//GAPVD1//GRB2//APP//IL15RA//RHOA//RAB8A//TLR9//RAB5B//SLC30A3//VOPP1//TMEM175//ZNRF1//BECN1//RAB3D//AKT2//RABGEF1//DBNL//RHOB//LRP1//CACNG7//SORT1//RIN3//AOC3//VAMP8//CD22//RABGAP1L//CTSS//LAMTOR2//AP5S1//PSAP//SQSTM1//PRKAR1B//BST2//COPS4//IQSEC1//RAB35//ANTXR2//GGA3//DNAJC13//GOLIM4//MYD88//NCF4//SPG21//ATP6V0A1//SPPL…
GO:0031982	vesicle	Cellular component	234	4073	758	19559	1.48245	2.15903e-11	2.34439e-09	10.6657	0.308707	CHMP2A//ABHD2//LOXL1//NCF2//PRKACA//BMF//BSG//PACSIN2//BACE1//EHBP1L1//GIGYF2//GAPVD1//GRB2//APP//IL15RA//RHOA//RAB8A//TLR9//RAB5B//SLC30A3//VOPP1//TMEM175//ZNRF1//BECN1//RAB3D//AKT2//RABGEF1//DBNL//RHOB//LRP1//CACNG7//SORT1//RIN3//AOC3//VAMP8//CD22//RABGAP1L//CTSS//LAMTOR2//AP5S1//PSAP//SQSTM1//PRKAR1B//BST2//COPS4//IQSEC1//RAB35//ANTXR2//GGA3//DNAJC13//GOLIM4//MYD88//NCF4//SPG21//ATP6V0A1//SPPL…
GO:0097708	intracellular vesicle	Cellular component	157	2417	758	19559	1.6761	2.42245e-11	2.34439e-09	10.6157	0.207124	CHMP2A//ABHD2//LOXL1//NCF2//PRKACA//BMF//BSG//PACSIN2//BACE1//EHBP1L1//GIGYF2//GAPVD1//GRB2//APP//IL15RA//RHOA//RAB8A//TLR9//RAB5B//SLC30A3//VOPP1//TMEM175//ZNRF1//BECN1//RAB3D//AKT2//RABGEF1//DBNL//RHOB//LRP1//CACNG7//SORT1//RIN3//AOC3//VAMP8//CD22//RABGAP1L//CTSS//LAMTOR2//AP5S1//PSAP//SQSTM1//PRKAR1B//BST2//COPS4//IQSEC1//RAB35//ANTXR2//GGA3//DNAJC13//GOLIM4//MYD88//NCF4//SPG21//ATP6V0A1//SPPL…
GO:0005654	nucleoplasm	Cellular component	229	3978	758	19559	1.48542	3.29894e-11	2.87338e-09	10.4816	0.302111	SIN3B//CBX5//RCOR3//NRIP1//ANP32E//TAF1//UBAP2L//FIP1L1//SCAF8//ELL2//ELL3//ELOF1//TRIM22//DDX42//RDM1//HNRNPA2B1//FAM118B//EFTUD2//RBBP4//MED4//MED15//PAF1//HIPK3//STK35//DVL2//SETBP1//GFI1//ARNT//MDM2//MSRA//NUDT9//BANP//LAGE3//CCND3//CALCOCO2//MAX//PML//EIF4ENIF1//SUMO3//TCF7L2//UBE2I//ZMYM2//SQSTM1//PPIE//DDX17//PACSIN2//C12ORF57//ZC3H18//TRIM69//MAPK14//DYRK1A//EPAS1//ACIN1//ZC3H13//CHTOP//N…
GO:0012505	endomembrane system	Cellular component	251	4576	758	19559	1.41535	3.49632e-10	2.76845e-08	9.45639	0.331135	DNM1L//RTN3//GALNT6//GABARAP//RNF13//CSNK1D//AP1B1//ERC1//MAPK8IP3//ANKRD28//GALNT1//GALNT2//ATP2C1//TRAPPC3//PGAP2//GOLIM4//DBNL//DSE//IFNGR2//IL15RA//CHST6//RAB8A//SERPINA1//TLR9//SPPL2B//RIC1//BSG//SLC10A7//B3GALNT1//ENTPD6//FAM20B//CHMP2A//OS9//ABHD2//LOXL1//NCF2//PRKACA//BMF//TREX1//CLIC1//DCTN1//CBX5//NUP62//ALOX5//NSMF//KPNB1//PCYT1A//BAX//C12ORF43//BNIP2//UBE2I//NUP85//NUP155//IST1//UNC50…
GO:0099503	secretory vesicle	Cellular component	80	1018	758	19559	2.02777	1.22965e-09	8.92524e-08	8.91022	0.105541	ABHD2//LOXL1//NCF2//PRKACA//BMF//BSG//BACE1//APP//RAB8A//COPS4//SLC30A3//RAB3D//IQSEC1//STXBP2//PTPRS//CR1//AP2A2//DIAPH1//CD93//DNAJC13//SIGLEC9//NCKAP1L//ITPR1//RHOA//SERPINB6//ATP6V0A1//RAB5B//TLR2//DOK3//HVCN1//VAMP8//DNM1L//SLC18A1//MCTP1//ZNRF1//CD63//APLP2//SERPINA1//LRP1//PPIE//MAPK14//FCN1//CYFIP1//ALOX5//DBNL//HK3//PSMC2//PSMD2//PSMD13//S100A8//C1ORF35//NFAM1//RAB44//PSAP//BST2//MAGT1//…
GO:0098588	bounding membrane of organelle	Cellular component	136	2121	758	19559	1.65453	1.7391e-09	1.16519e-07	8.75968	0.17942	DNM1L//RTN3//GALNT6//GABARAP//RNF13//CSNK1D//AP1B1//ERC1//MAPK8IP3//ANKRD28//GALNT1//GALNT2//ATP2C1//TRAPPC3//PGAP2//GOLIM4//DBNL//DSE//IFNGR2//IL15RA//CHST6//RAB8A//SERPINA1//TLR9//SPPL2B//RIC1//BSG//SLC10A7//B3GALNT1//ENTPD6//FAM20B//CALCOCO2//GABARAPL1//VMP1//CHMP2A//CNR1//CPT1A//CYB5R3//ACSL1//ACSL4//ACSL6//STARD7//TOMM22//BAX//COASY//CASP8//BMF//SLC36A1//DNAJC13//GBA//BLOC1S2//LAMTOR2//MYLPF…
GO:0031090	organelle membrane	Cellular component	202	3571	758	19559	1.45962	3.80913e-09	2.36983e-07	8.41917	0.266491	DNM1L//RTN3//GALNT6//GABARAP//RNF13//CSNK1D//AP1B1//ERC1//MAPK8IP3//ANKRD28//GALNT1//GALNT2//ATP2C1//TRAPPC3//PGAP2//GOLIM4//DBNL//DSE//IFNGR2//IL15RA//CHST6//RAB8A//SERPINA1//TLR9//SPPL2B//RIC1//BSG//SLC10A7//B3GALNT1//ENTPD6//FAM20B//CALCOCO2//GABARAPL1//VMP1//CHMP2A//OS9//UNC50//ITPR1//TRA2B//MATR3//P2RX4//CNR1//CPT1A//CYB5R3//ACSL1//ACSL4//ACSL6//STARD7//TOMM22//BAX//COASY//CASP8//BMF//MICU1/…
GO:0043231	intracellular membrane-bounded organelle	Cellular component	521	11502	758	19559	1.1688	5.65557e-09	3.284e-07	8.24752	0.687335	ERCC1//SIN3B//CBX5//RCOR3//NRIP1//DNM1L//RTN3//GALNT6//GABARAP//RNF13//CSNK1D//AP1B1//ERC1//MAPK8IP3//ANKRD28//GALNT1//GALNT2//ATP2C1//TRAPPC3//PGAP2//GOLIM4//DBNL//DSE//IFNGR2//IL15RA//CHST6//RAB8A//SERPINA1//TLR9//SPPL2B//RIC1//BSG//SLC10A7//B3GALNT1//ENTPD6//FAM20B//EXOSC4//TSEN2//ATP6V0A1//BIRC5//CHTOP//THOC7//ZC3H11A//CALCOCO2//GABARAPL1//VMP1//PELI1//SYCP2L//AURKB//PML//PPP1CB//NABP1//CTCF/…
GO:0098805	whole membrane	Cellular component	113	1721	758	19559	1.69424	1.51252e-08	7.88832e-07	7.8203	0.149077	CALCOCO2//GABARAP//GABARAPL1//VMP1//CHMP2A//BSG//NUP62//DNM1L//CNR1//CPT1A//CYB5R3//ACSL1//ACSL4//ACSL6//STARD7//TOMM22//BAX//COASY//CASP8//BMF//RNF13//AP1B1//SLC36A1//DNAJC13//GBA//BLOC1S2//LAMTOR2//MYLPF//LAMTOR4//LRP1//P2RX4//ATP6V0A1//AP5S1//PSAP//SPPL2B//SORT1//SLC12A4//SLC30A3//AHNAK//TMEM175//VAMP8//CD63//CD68//MAN2B1//ALDH3A2//PACSIN2//ADRA1A//HCK//NOS1//RAB35//ANTXR2//GGA3//BACE1//GOLIM4…
GO:0030141	secretory granule	Cellular component	68	856	758	19559	2.04981	1.53963e-08	7.88832e-07	7.81258	0.0897098	ABHD2//LOXL1//NCF2//PRKACA//BMF//BSG//CR1//AP2A2//DIAPH1//CD93//DNAJC13//SIGLEC9//NCKAP1L//ITPR1//RHOA//SERPINB6//ATP6V0A1//RAB5B//TLR2//DOK3//HVCN1//VAMP8//CD63//APLP2//APP//SERPINA1//LRP1//PPIE//MAPK14//FCN1//CYFIP1//ALOX5//DBNL//HK3//PSMC2//PSMD2//PSMD13//S100A8//C1ORF35//NFAM1//RAB44//PSAP//BST2//MAGT1//RAB3D//CD68//CYB5R3//ARSA//MAN2B1//PRKCD//SDCBP//RNASET2//IST1//CLEC12A//LAMTOR2//HMOX2//I…
GO:0030667	secretory granule membrane	Cellular component	34	306	758	19559	2.86705	3.67938e-08	1.78041e-06	7.43423	0.0448549	BSG//ITPR1//CD63//APLP2//NFAM1//DNAJC13//RAB44//PSAP//BST2//MAGT1//VAMP8//RAB3D//CD68//CLEC12A//CD93//LAMTOR2//HMOX2//ITGAM//ITGB2//MMP25//HVCN1//STXBP2//SERPINB6//CR1//AP2A2//DIAPH1//NFASC//NCKAP1L//RHOA//ATP6V0A1//DOK3//SIGLEC9//RAB5B//TLR2
GO:0012506	vesicle membrane	Cellular component	64	806	758	19559	2.04891	4.24863e-08	1.94766e-06	7.37175	0.0844327	BSG//AP2A1//AP2A2//SCYL1//PTPRS//SLC30A3//ITPR1//PACSIN2//AP1B1//BACE1//GABARAPL1//IFNGR2//IL15RA//SORT1//VOPP1//ULK2//TMEM199//RAB35//DBNL//DENND1A//VAMP8//LRP1//MDM2//SCARF1//CR1//DIAPH1//CD93//DNAJC13//SIGLEC9//NCKAP1L//RHOA//SERPINB6//ATP6V0A1//RAB5B//TLR2//DOK3//HVCN1//FCGR1A//RAB8A//ATP6V0E1//ATG12//DNM1L//SLC18A1//MCTP1//ZNRF1//CD63//APLP2//NFAM1//RAB44//PSAP//BST2//MAGT1//RAB3D//CD68//CLE…
GO:0005773	vacuole	Cellular component	63	801	758	19559	2.02948	7.70193e-08	3.35203e-06	7.1134	0.0831135	ATP6V0A1//CALCOCO2//GABARAP//GABARAPL1//VMP1//TMEM199//CTSS//BACE1//GBA//HCK//HYAL1//IDS//LAMTOR4//LIPA//ARSA//MAN2B1//ASAH1//TLR9//AP5S1//PSAP//SORT1//USP5//TMEM175//ZNRF1//RNASET2//PPT2//CD68//RNF13//AP1B1//SLC36A1//DNAJC13//BLOC1S2//LAMTOR2//MYLPF//LRP1//P2RX4//SPPL2B//SLC12A4//SLC30A3//AHNAK//VAMP8//CD63//MEFV//PIP4K2C//BECN1//SQSTM1//ATG12//NCF2//NCF4//NFAM1//RAB44//BST2//MAGT1//RAB3D//CYB5R…
GO:0030659	cytoplasmic vesicle membrane	Cellular component	62	784	758	19559	2.04058	8.08181e-08	3.35203e-06	7.09249	0.0817942	BSG//AP2A1//AP2A2//SCYL1//PTPRS//SLC30A3//ITPR1//TMEM199//RAB35//AP1B1//DBNL//DENND1A//VAMP8//LRP1//MDM2//SCARF1//CR1//DIAPH1//CD93//DNAJC13//SIGLEC9//NCKAP1L//RHOA//SERPINB6//ATP6V0A1//RAB5B//TLR2//DOK3//HVCN1//FCGR1A//RAB8A//ATP6V0E1//ATG12//DNM1L//SLC18A1//MCTP1//ZNRF1//CD63//APLP2//NFAM1//RAB44//PSAP//BST2//MAGT1//RAB3D//CD68//CLEC12A//LAMTOR2//HMOX2//ITGAM//ITGB2//MMP25//STXBP2//NFASC//PACSI…
GO:0000323	lytic vacuole	Cellular component	56	706	758	19559	2.04673	3.18727e-07	1.20701e-05	6.49658	0.0738786	GABARAP//TMEM199//CTSS//BACE1//GBA//HCK//HYAL1//IDS//LAMTOR4//LIPA//ARSA//MAN2B1//ASAH1//TLR9//AP5S1//PSAP//SORT1//USP5//TMEM175//ZNRF1//RNASET2//PPT2//CD68//RNF13//AP1B1//SLC36A1//DNAJC13//BLOC1S2//LAMTOR2//MYLPF//LRP1//P2RX4//ATP6V0A1//SPPL2B//SLC12A4//SLC30A3//AHNAK//VAMP8//CD63//NCF2//NCF4//NFAM1//RAB44//BST2//MAGT1//RAB3D//CYB5R3//PRKCD//SDCBP//IST1//AP2A1//AP2A2//STXBP2//BTK//VCAN//SQSTM1
GO:0005764	lysosome	Cellular component	56	706	758	19559	2.04673	3.18727e-07	1.20701e-05	6.49658	0.0738786	RNF13//AP1B1//SLC36A1//DNAJC13//GBA//BLOC1S2//LAMTOR2//MYLPF//LAMTOR4//LRP1//P2RX4//ATP6V0A1//AP5S1//PSAP//SPPL2B//SORT1//SLC12A4//SLC30A3//AHNAK//TMEM175//VAMP8//CD63//CD68//NCF2//NCF4//NFAM1//RAB44//BST2//MAGT1//RAB3D//CYB5R3//ARSA//MAN2B1//PRKCD//SDCBP//RNASET2//IST1//TLR9//AP2A1//AP2A2//CTSS//STXBP2//BTK//VCAN//HYAL1//IDS//LIPA//ASAH1//PPT2//SQSTM1//GABARAP//TMEM199//BACE1//HCK//USP5//ZNRF1
GO:0070820	tertiary granule	Cellular component	22	164	758	19559	3.46144	3.91086e-07	1.41932e-05	6.40773	0.0290237	CLEC12A//CD93//LAMTOR2//ITGAM//ITGB2//SERPINB6//VAMP8//CR1//AP2A2//DIAPH1//NFASC//NCKAP1L//RHOA//ATP6V0A1//DOK3//CTSS//CYFIP1//ARMC8//DBNL//ASAH1//TIMP2//STXBP2
GO:0099080	supramolecular complex	Cellular component	86	1312	758	19559	1.69138	1.05866e-06	3.68838e-05	5.97524	0.113456	DCTN1//DYNC1I1//LRWD1//CBX5//APC//SUMO3//NUP85//BUB3//AURKB//BIRC5//PELI1//AGO4//PNRC2//EIF4ENIF1//PSMC2//TNRC6C//SQSTM1//CNOT8//ODF2//FBN2//MYLPF//MYL3//TPM3//TPM4//DNM1L//TUBB4A//TPPP//KIF3A//GABARAP//DNAH2//MACF1//GABARAPL1//GSK3A//KLC1//ARHGAP4//MEFV//MTUS1//SHTN1//KIF9//SLC8A1//TBCC//CCT3//ARHGEF2//CSNK1D//CALM2//SAXO1//CEP162//TUBGCP2//SRPRB//REEP4//RAB3D//TLK2//IFFO1//KRT8//KRT33A//PLEC//G…
GO:0005856	cytoskeleton	Cellular component	131	2268	758	19559	1.49041	1.53248e-06	5.13382e-05	5.8146	0.172823	TUBGCP2//MAPK14//DCTN1//DYNC1I1//NUP62//POC1B//ODF2//CALM2//CTDP1//CDC6//BLOC1S2//NEBL//TPM3//TPM4//DBNL//KIF9//SVIL//ARHGEF2//CHEK1//KIF3A//CNTROB//CSNK1D//PPP4R2//CEP162//ERC1//CCDC88B//APC//RAB8A//PRKACA//CTNNBL1//SPPL2B//LRRC7//BBS1//TSEN2//IST1//SAXO1//DIAPH1//LRWD1//EHBP1L1//NR3C1//PPP4C//SCYL1//MTUS1//NUP85//AURKB//MAD2L1BP//DNHD1//DNAH2//MYLPF//MYL3//ACTL7B//ACTG2//KLC1//YWHAE//DNM1L//TUB…
GO:0016604	nuclear body	Cellular component	59	810	758	19559	1.87951	2.49155e-06	8.03754e-05	5.60353	0.0778364	TRIM22//DDX42//RDM1//HNRNPA2B1//FAM118B//EFTUD2//HIPK3//CALCOCO2//CBX5//MAX//PML//EIF4ENIF1//SUMO3//TCF7L2//UBE2I//ZMYM2//SQSTM1//PPIE//DDX17//PACSIN2//C12ORF57//ZC3H18//TRIM69//MAPK14//DYRK1A//EPAS1//ACIN1//ZC3H13//CHTOP//NR3C1//CXXC1//MEF2C//NR4A2//OGG1//COPS4//ATP6V0A1//PRKACA//RBM4//ZNF106//SRPK2//TCF12//SCNM1//THOC7//CCNL2//NRIP1//FYTTD1//DGKZ//SRSF11//STK35//DVL2//SETBP1//GFI1//ARNT//MDM2//…
GO:0005634	nucleus	Cellular component	374	8076	758	19559	1.19496	3.04153e-06	9.46132e-05	5.51691	0.493404	ERCC1//SIN3B//CBX5//RCOR3//NRIP1//EXOSC4//TSEN2//BIRC5//CHTOP//THOC7//ZC3H11A//PELI1//SYCP2L//AURKB//PML//PPP1CB//NABP1//CTCF//CREBL2//EPAS1//ZNF25//POGZ//CBX7//GFI1//ZFP41//NR3C1//MSH6//HNRNPC//IRF5//ARNT//MAX//MEF2C//MNT//NFIX//NR4A2//PAX3//PAX5//ZNF581//CALCOCO1//ZNF529//RBBP4//SHOX2//CREB3L2//SMARCA4//SRF//STAT2//STAT5A//STAT6//TAF1//TCF7L2//TCF12//UBP1//ZNF124//ZNF232//ARID1A//ZBED3//ZEB2//C…
GO:0005774	vacuolar membrane	Cellular component	37	427	758	19559	2.23589	4.60102e-06	0.000138189	5.33715	0.0488127	CALCOCO2//GABARAP//GABARAPL1//VMP1//RNF13//AP1B1//SLC36A1//DNAJC13//GBA//BLOC1S2//LAMTOR2//MYLPF//LAMTOR4//LRP1//P2RX4//ATP6V0A1//AP5S1//PSAP//SPPL2B//SORT1//SLC12A4//SLC30A3//AHNAK//TMEM175//VAMP8//CD63//CD68//TMEM199//NFAM1//RAB44//BST2//MAGT1//RAB3D//AP2A1//AP2A2//TLR9//MAN2B1
GO:0070062	extracellular exosome	Cellular component	124	2167	758	19559	1.47652	4.91896e-06	0.000142814	5.30813	0.163588	CCDC180//IL18BP//ACTR3//TUBB4A//LYPLA1//N4BP2L2//NEBL//CHL1//HBS1L//RAB35//KIF3A//SAT2//PACSIN2//SLC22A12//CLIC1//CR1//DNHD1//CPNE8//CTNND1//EPB41L2//AK2//ACSL4//CYFIP1//DNAJC13//SERBP1//GBA//GGT1//CHMP2A//GNAL//GNAS//GNG4//GRB2//DBNL//HBA2//NCKAP1L//HNRNPA2B1//HNRNPC//DNAJA1//APLP2//HYAL1//NCCRP1//APP//ITGAM//ITGB2//KHK//KPNB1//KRT8//RHOA//RHOB//RHOC//ARHGDIA//ARHGDIB//LSP1//LTBP3//ARSA//MAN2B1/…
GO:0016607	nuclear speck	Cellular component	35	401	758	19559	2.25217	7.08122e-06	0.000198959	5.14989	0.0461741	TRIM22//PPIE//DDX17//PACSIN2//C12ORF57//DDX42//ZC3H18//TRIM69//MAPK14//DYRK1A//EPAS1//ACIN1//ZC3H13//CHTOP//NR3C1//CXXC1//MEF2C//NR4A2//OGG1//COPS4//ATP6V0A1//PRKACA//EIF4ENIF1//RBM4//ZNF106//SRPK2//TCF12//SCNM1//THOC7//CCNL2//NRIP1//FYTTD1//DGKZ//SRSF11//EFTUD2
GO:0101003	ficolin-1-rich granule membrane	Cellular component	11	61	758	19559	4.65308	1.96112e-05	0.000533792	4.7075	0.0145119	CR1//AP2A2//DIAPH1//CD93//NFASC//NCKAP1L//ITGB2//RHOA//SERPINB6//ATP6V0A1//DOK3
GO:0031974	membrane-enclosed lumen	Cellular component	308	6574	758	19559	1.20892	2.24795e-05	0.000559419	4.64821	0.406332	SIN3B//CBX5//RCOR3//NRIP1//EXOSC4//BIRC5//PELI1//SYCP2L//AURKB//ERCC1//PML//PPP1CB//NABP1//THOC7//CTCF//CREBL2//EPAS1//ZNF25//POGZ//CBX7//GFI1//ZFP41//NR3C1//MSH6//HNRNPC//IRF5//ARNT//MAX//MEF2C//MNT//NFIX//NR4A2//PAX3//PAX5//ZNF581//CALCOCO1//ZNF529//RBBP4//SHOX2//CREB3L2//SMARCA4//SRF//STAT2//STAT5A//STAT6//TAF1//TCF7L2//TCF12//UBP1//ZNF124//ZNF232//ARID1A//ZBED3//ZEB2//CHEK1//UBE2I//ANP32E//RA…
GO:0043233	organelle lumen	Cellular component	308	6574	758	19559	1.20892	2.24795e-05	0.000559419	4.64821	0.406332	SIN3B//CBX5//RCOR3//NRIP1//EXOSC4//BIRC5//PELI1//SYCP2L//AURKB//ERCC1//PML//PPP1CB//NABP1//THOC7//CTCF//CREBL2//EPAS1//ZNF25//POGZ//CBX7//GFI1//ZFP41//NR3C1//MSH6//HNRNPC//IRF5//ARNT//MAX//MEF2C//MNT//NFIX//NR4A2//PAX3//PAX5//ZNF581//CALCOCO1//ZNF529//RBBP4//SHOX2//CREB3L2//SMARCA4//SRF//STAT2//STAT5A//STAT6//TAF1//TCF7L2//TCF12//UBP1//ZNF124//ZNF232//ARID1A//ZBED3//ZEB2//CHEK1//UBE2I//ANP32E//RA…
GO:0070013	intracellular organelle lumen	Cellular component	308	6574	758	19559	1.20892	2.24795e-05	0.000559419	4.64821	0.406332	SIN3B//CBX5//RCOR3//NRIP1//EXOSC4//BIRC5//PELI1//SYCP2L//AURKB//ERCC1//PML//PPP1CB//NABP1//THOC7//CTCF//CREBL2//EPAS1//ZNF25//POGZ//CBX7//GFI1//ZFP41//NR3C1//MSH6//HNRNPC//IRF5//ARNT//MAX//MEF2C//MNT//NFIX//NR4A2//PAX3//PAX5//ZNF581//CALCOCO1//ZNF529//RBBP4//SHOX2//CREB3L2//SMARCA4//SRF//STAT2//STAT5A//STAT6//TAF1//TCF7L2//TCF12//UBP1//ZNF124//ZNF232//ARID1A//ZBED3//ZEB2//CHEK1//UBE2I//ANP32E//RA…
GO:0005874	microtubule	Cellular component	35	431	758	19559	2.09541	3.2804e-05	0.000752229	4.48407	0.0461741	KIF3A//CSNK1D//BIRC5//CALM2//AURKB//SAXO1//CEP162//TUBGCP2//APC//SRPRB//REEP4//RAB3D//GAS2L1//DCTN1//SVIL//DNM1L//TUBB4A//TPPP//GABARAP//DNAH2//DYNC1I1//MACF1//GABARAPL1//GSK3A//KLC1//ARHGAP4//MEFV//ODF2//MTUS1//SHTN1//KIF9//SLC8A1//TBCC//CCT3//ARHGEF2
GO:0005766	primary lysosome	Cellular component	18	155	758	19559	2.99653	3.28182e-05	0.000752229	4.48388	0.0237467	NFAM1//DNAJC13//RAB44//PSAP//BST2//MAGT1//VAMP8//RAB3D//CD63//CD68//CYB5R3//ARSA//MAN2B1//PRKCD//SDCBP//RNASET2//IST1//STXBP2
GO:0042582	azurophil granule	Cellular component	18	155	758	19559	2.99653	3.28182e-05	0.000752229	4.48388	0.0237467	NFAM1//DNAJC13//RAB44//PSAP//BST2//MAGT1//VAMP8//RAB3D//CD63//CD68//CYB5R3//ARSA//MAN2B1//PRKCD//SDCBP//RNASET2//IST1//STXBP2
GO:0099512	supramolecular fiber	Cellular component	64	989	758	19559	1.66979	4.04635e-05	0.000903685	4.39294	0.0844327	ODF2//FBN2//MYLPF//MYL3//TPM3//TPM4//DNM1L//TUBB4A//TPPP//KIF3A//GABARAP//DNAH2//DCTN1//DYNC1I1//MACF1//GABARAPL1//GSK3A//APC//KLC1//ARHGAP4//MEFV//MTUS1//SHTN1//KIF9//SLC8A1//TBCC//CCT3//ARHGEF2//CSNK1D//BIRC5//CALM2//AURKB//SAXO1//CEP162//TUBGCP2//SRPRB//REEP4//RAB3D//TLK2//IFFO1//KRT8//KRT33A//PLEC//GAS2L1//MARK2//DBNL//HCK//HCLS1//RCSD1//CAPZB//SQSTM1//STUB1//NEBL//ADRA1A//NOS1//PPP3CA//CACNA…
GO:0005635	nuclear envelope	Cellular component	37	473	758	19559	2.01845	4.39197e-05	0.000956352	4.35734	0.0488127	RNF13//UNC50//ITPR1//TRA2B//MATR3//P2RX4//ALOX5//APP//NUP62//KPNB1//MX2//NUP85//CEPT1//LYPLA1//TXNL4A//CLIC1//ADRA1A//NSMF//GCH1//IL15RA//YBX1//NUDT9//SORT1//SDCBP//BRAP//MAD2L1BP//NUP155//TREX1//DCTN1//CBX5//CHMP2A//PCYT1A//BAX//C12ORF43//BNIP2//UBE2I//IST1
GO:0032991	protein-containing complex	Cellular component	262	5501	758	19559	1.22896	4.64749e-05	0.000987308	4.33278	0.345646	ERCC1//SIN3B//CBX5//RCOR3//NRIP1//STXBP6//TNFAIP2//STUB1//RBCK1//RNF144B//ARMC8//FBXO9//GID8//FBXW4//UBE2D2//BRAP//RNF14//PPP1CB//SHOC2//EXOSC4//TSEN2//ATP6V0A1//CCND3//CHTOP//THOC7//ZC3H11A//LAGE3//PSME3//ADRM1//PSMC2//PSMD2//PSMD13//UBE3A//ANP32E//CHMP2A//OS9//TUBGCP2//BLOC1S2//CTNNBL1//PLXND1//PLXNB1//CTU1//ZDHHC9//CCT3//FCN1//EMILIN2//NUP62//KPNB1//MX2//LRWD1//EPAS1//HCLS1//NR4A2//TAF1//TCF7L…
GO:0099081	supramolecular polymer	Cellular component	64	997	758	19559	1.65639	5.13537e-05	0.00106498	4.28943	0.0844327	ODF2//FBN2//MYLPF//MYL3//TPM3//TPM4//DNM1L//TUBB4A//TPPP//KIF3A//GABARAP//DNAH2//DCTN1//DYNC1I1//MACF1//GABARAPL1//GSK3A//APC//KLC1//ARHGAP4//MEFV//MTUS1//SHTN1//KIF9//SLC8A1//TBCC//CCT3//ARHGEF2//CSNK1D//BIRC5//CALM2//AURKB//SAXO1//CEP162//TUBGCP2//SRPRB//REEP4//RAB3D//TLK2//IFFO1//KRT8//KRT33A//PLEC//GAS2L1//MARK2//DBNL//HCK//HCLS1//RCSD1//CAPZB//SQSTM1//STUB1//NEBL//ADRA1A//NOS1//PPP3CA//CACNA…
GO:1903561	extracellular vesicle	Cellular component	124	2289	758	19559	1.39783	6.2772e-05	0.00124253	4.20223	0.163588	CCDC180//IL18BP//ACTR3//TUBB4A//LYPLA1//N4BP2L2//NEBL//CHL1//HBS1L//RAB35//KIF3A//SAT2//PACSIN2//SLC22A12//CLIC1//CR1//DNHD1//CPNE8//CTNND1//EPB41L2//AK2//ACSL4//CYFIP1//DNAJC13//SERBP1//GBA//GGT1//CHMP2A//GNAL//GNAS//GNG4//GRB2//DBNL//HBA2//NCKAP1L//HNRNPA2B1//HNRNPC//DNAJA1//APLP2//HYAL1//NCCRP1//APP//ITGAM//ITGB2//KHK//KPNB1//KRT8//RHOA//RHOB//RHOC//ARHGDIA//ARHGDIB//LSP1//LTBP3//ARSA//MAN2B1/…
GO:0043230	extracellular organelle	Cellular component	124	2291	758	19559	1.39661	6.52264e-05	0.00124253	4.18558	0.163588	CCDC180//IL18BP//ACTR3//TUBB4A//LYPLA1//N4BP2L2//NEBL//CHL1//HBS1L//RAB35//KIF3A//SAT2//PACSIN2//SLC22A12//CLIC1//CR1//DNHD1//CPNE8//CTNND1//EPB41L2//AK2//ACSL4//CYFIP1//DNAJC13//SERBP1//GBA//GGT1//CHMP2A//GNAL//GNAS//GNG4//GRB2//DBNL//HBA2//NCKAP1L//HNRNPA2B1//HNRNPC//DNAJA1//APLP2//HYAL1//NCCRP1//APP//ITGAM//ITGB2//KHK//KPNB1//KRT8//RHOA//RHOB//RHOC//ARHGDIA//ARHGDIB//LSP1//LTBP3//ARSA//MAN2B1/…
GO:0005765	lysosomal membrane	Cellular component	31	375	758	19559	2.13308	6.56215e-05	0.00124253	4.18295	0.0408971	NFAM1//DNAJC13//RAB44//PSAP//BST2//MAGT1//VAMP8//RAB3D//CD63//CD68//AP2A1//AP2A2//TLR9//RNF13//AP1B1//SLC36A1//GBA//BLOC1S2//LAMTOR2//MYLPF//LAMTOR4//LRP1//P2RX4//ATP6V0A1//AP5S1//SPPL2B//SORT1//SLC12A4//SLC30A3//AHNAK//TMEM175
GO:0098852	lytic vacuole membrane	Cellular component	31	375	758	19559	2.13308	6.56215e-05	0.00124253	4.18295	0.0408971	RNF13//AP1B1//SLC36A1//DNAJC13//GBA//BLOC1S2//LAMTOR2//MYLPF//LAMTOR4//LRP1//P2RX4//ATP6V0A1//AP5S1//PSAP//SPPL2B//SORT1//SLC12A4//SLC30A3//AHNAK//TMEM175//VAMP8//CD63//CD68//NFAM1//RAB44//BST2//MAGT1//RAB3D//AP2A1//AP2A2//TLR9
GO:0035577	azurophil granule membrane	Cellular component	10	58	758	19559	4.44887	6.96199e-05	0.00129019	4.15727	0.0131926	NFAM1//DNAJC13//RAB44//PSAP//BST2//MAGT1//VAMP8//RAB3D//CD63//CD68
GO:0015629	actin cytoskeleton	Cellular component	38	506	758	19559	1.93781	8.27552e-05	0.00150166	4.0822	0.0501319	NEBL//TPM3//TPM4//DBNL//KIF9//SVIL//ARHGEF2//MYLPF//MYL3//ACTL7B//ACTG2//GAS2L1//MARK2//HCK//HCLS1//RCSD1//ACTR3//EPB41L2//CAPZB//BMF//LASP1//MOBP//DPYSL3//EHBP1L1//RAC3//CDC42EP3//GABARAP//CNR1//DAPK1//MACF1//HNRNPC//LSP1//MSRA//SPPL2B//SCNN1D//ZNF185//AHNAK//PEAK1
GO:0101002	ficolin-1-rich granule	Cellular component	15	124	758	19559	3.12138	9.16112e-05	0.00159587	4.03805	0.0197889	PPIE//MAPK14//CTSS//FCN1//ALOX5//DBNL//HK3//KPNB1//ASAH1//SERPINA1//PSMC2//PSMD2//PSMD13//TIMP2//C1ORF35
GO:1904813	ficolin-1-rich granule lumen	Cellular component	15	124	758	19559	3.12138	9.16112e-05	0.00159587	4.03805	0.0197889	PPIE//MAPK14//CTSS//FCN1//ALOX5//DBNL//HK3//KPNB1//ASAH1//SERPINA1//PSMC2//PSMD2//PSMD13//TIMP2//C1ORF35
GO:1902494	catalytic complex	Cellular component	81	1372	758	19559	1.52338	9.47509e-05	0.0016182	4.02342	0.10686	SIN3B//CBX5//RCOR3//NRIP1//STUB1//RBCK1//RNF144B//ARMC8//FBXO9//GID8//FBXW4//UBE2D2//BRAP//RNF14//PPP1CB//SHOC2//EXOSC4//TSEN2//CCND3//PSME3//ADRM1//PSMC2//PSMD2//PSMD13//UBE3A//ANP32E//OS9//ZDHHC9//TAF1//UBAP2L//NDUFC2-KCTD14//GNAL//GNAS//GNG4//GNG2//DNHD1//DNAH2//DYNC1I1//PFKP//ITPR1//PPP3CA//PHKB//TREX1//MAGT1//ERC1//P4HA1//SMARCA4//ARID1A//RBBP4//PAF1//NCCRP1//DCTN1//PPP4R2//PPP4C//NAA30//ZSW…
GO:0005768	endosome	Cellular component	61	976	758	19559	1.61271	0.000161083	0.00268037	3.79295	0.0804749	CHMP2A//PACSIN2//AKT2//BACE1//RABGEF1//DBNL//APP//RHOB//LRP1//RAB5B//CACNG7//SORT1//RIN3//AOC3//VAMP8//CD22//RABGAP1L//CTSS//LAMTOR2//AP5S1//PSAP//SLC30A3//SQSTM1//PRKAR1B//BST2//RAB35//ANTXR2//GGA3//DNAJC13//GOLIM4//MYD88//NCF4//SPG21//ATP6V0A1//TLR9//SPPL2B//UBE2D3//TMEM175//BECN1//ATP6V0E1//CD63//FCGR1A//PML//KREMEN2//RNF13//CD68//AP2A1//AP2A2//DYNC1I1//MCTP1//RAB8A//LAMTOR4//EHBP1L1//GIGYF2//…
GO:0042581	specific granule	Cellular component	17	160	758	19559	2.74161	0.0001631	0.00268037	3.78755	0.0224274	CLEC12A//CD93//LAMTOR2//HMOX2//ITGAM//ITGB2//RAB44//MMP25//HVCN1//VAMP8//CYFIP1//ARMC8//ACAA1//KPNB1//LRRC7//TIMP2//STXBP2
GO:0099513	polymeric cytoskeletal fiber	Cellular component	50	757	758	19559	1.70432	0.000174553	0.00277592	3.75807	0.0659631	ODF2//DNM1L//TUBB4A//TPPP//KIF3A//GABARAP//DNAH2//DCTN1//DYNC1I1//MACF1//GABARAPL1//GSK3A//APC//KLC1//ARHGAP4//MEFV//MTUS1//SHTN1//KIF9//SLC8A1//TBCC//CCT3//ARHGEF2//CSNK1D//BIRC5//CALM2//AURKB//SAXO1//CEP162//TUBGCP2//SRPRB//REEP4//RAB3D//TLK2//IFFO1//KRT8//KRT33A//PLEC//GAS2L1//MARK2//DBNL//HCK//HCLS1//TPM3//TPM4//RCSD1//DPYSL3//EHBP1L1//RAC3//SVIL
GO:0031981	nuclear lumen	Cellular component	256	5457	758	19559	1.2105	0.000175288	0.00277592	3.75625	0.337731	SIN3B//CBX5//RCOR3//NRIP1//EXOSC4//BIRC5//PELI1//SYCP2L//AURKB//ERCC1//PML//PPP1CB//NABP1//THOC7//CTCF//CREBL2//EPAS1//ZNF25//POGZ//CBX7//GFI1//ZFP41//NR3C1//MSH6//HNRNPC//IRF5//ARNT//MAX//MEF2C//MNT//NFIX//NR4A2//PAX3//PAX5//ZNF581//CALCOCO1//ZNF529//RBBP4//SHOX2//CREB3L2//SMARCA4//SRF//STAT2//STAT5A//STAT6//TAF1//TCF7L2//TCF12//UBP1//ZNF124//ZNF232//ARID1A//ZBED3//ZEB2//CHEK1//UBE2I//ANP32E//RA…
GO:0060205	cytoplasmic vesicle lumen	Cellular component	27	326	758	19559	2.13709	0.000184534	0.00287016	3.73392	0.0356201	APP//SERPINA1//PPIE//MAPK14//FCN1//CYFIP1//ALOX5//DBNL//HK3//PSMC2//PSMD2//PSMD13//S100A8//C1ORF35//CYB5R3//ARSA//MAN2B1//PRKCD//SDCBP//RNASET2//IST1//ARMC8//ACAA1//KPNB1//LRRC7//TIMP2//BACE1
GO:0031983	vesicle lumen	Cellular component	27	328	758	19559	2.12406	0.000203771	0.00311376	3.69086	0.0356201	APP//SERPINA1//PPIE//MAPK14//FCN1//CYFIP1//ALOX5//DBNL//HK3//PSMC2//PSMD2//PSMD13//S100A8//C1ORF35//CYB5R3//ARSA//MAN2B1//PRKCD//SDCBP//RNASET2//IST1//ARMC8//ACAA1//KPNB1//LRRC7//TIMP2//BACE1
GO:0010008	endosome membrane	Cellular component	36	501	758	19559	1.85414	0.000297292	0.00445844	3.52682	0.0474934	CHMP2A//FCGR1A//GGA3//DNAJC13//RABGEF1//PML//RAB5B//KREMEN2//VAMP8//RNF13//RHOB//AP5S1//SLC30A3//CD63//CD68//AP2A1//AP2A2//TLR9//RAB35//PACSIN2//RAB8A//LAMTOR2//LAMTOR4//ANTXR2//BACE1//GOLIM4//MYD88//NCF4//SPG21//ATP6V0A1//SPPL2B//SORT1//UBE2D3//TMEM175//BECN1//ATP6V0E1
GO:0031965	nuclear membrane	Cellular component	25	301	758	19559	2.14314	0.000302007	0.00445844	3.51998	0.0329815	RNF13//UNC50//ITPR1//TRA2B//MATR3//P2RX4//CEPT1//LYPLA1//TXNL4A//CLIC1//ADRA1A//NUP62//ALOX5//NSMF//GCH1//IL15RA//KPNB1//YBX1//NUDT9//SORT1//SDCBP//NUP85//BRAP//MAD2L1BP//NUP155
GO:0043202	lysosomal lumen	Cellular component	12	96	758	19559	3.22543	0.000332478	0.00482647	3.47824	0.0158311	CTSS//VCAN//GBA//HYAL1//IDS//LIPA//ARSA//MAN2B1//ASAH1//PSAP//RNASET2//PPT2
GO:0015630	microtubule cytoskeleton	Cellular component	73	1258	758	19559	1.49734	0.000352564	0.00502242	3.45276	0.0963061	TUBGCP2//MAPK14//DCTN1//DYNC1I1//NUP62//POC1B//ODF2//CALM2//CTDP1//CDC6//BLOC1S2//CHEK1//KIF3A//CNTROB//CSNK1D//PPP4R2//CEP162//ERC1//CCDC88B//APC//RAB8A//PRKACA//CTNNBL1//SPPL2B//LRRC7//BBS1//TSEN2//IST1//SAXO1//DIAPH1//LRWD1//EHBP1L1//NR3C1//PPP4C//SCYL1//MTUS1//NUP85//ARHGEF2//AURKB//MAD2L1BP//DNHD1//DNAH2//ACTL7B//ACTG2//KLC1//KIF9//YWHAE//DNM1L//TUBB4A//TPPP//GABARAP//MACF1//GABARAPL1//GSK3A…
GO:0034774	secretory granule lumen	Cellular component	26	322	758	19559	2.08351	0.000357509	0.00502242	3.44671	0.0343008	APP//SERPINA1//CYB5R3//ARSA//MAN2B1//PRKCD//SDCBP//RNASET2//IST1//CYFIP1//ARMC8//ACAA1//KPNB1//LRRC7//TIMP2//PPIE//MAPK14//FCN1//ALOX5//DBNL//HK3//PSMC2//PSMD2//PSMD13//S100A8//C1ORF35
GO:0031967	organelle envelope	Cellular component	71	1219	758	19559	1.50291	0.000382856	0.00521043	3.41696	0.0936675	TREX1//CLIC1//DCTN1//CBX5//NUP62//ALOX5//NSMF//CHMP2A//KPNB1//PCYT1A//BAX//C12ORF43//BNIP2//UBE2I//NUP85//NUP155//IST1//RNF13//UNC50//ITPR1//TRA2B//MATR3//P2RX4//APP//MX2//DNM1L//CNR1//CPT1A//CYB5R3//ACSL1//ACSL4//ACSL6//STARD7//TOMM22//COASY//CASP8//BMF//MICU1//MRPL10//NDUFAF6//CRAT//ENDOG//ABCB7//SLC25A42//SLC27A1//AURKAIP1//SLC25A36//COX7A2L//MTG1//NDUFC2-KCTD14//AK2//PRELID1//COA6//RNASET2//A…
GO:0031975	envelope	Cellular component	71	1219	758	19559	1.50291	0.000382856	0.00521043	3.41696	0.0936675	TREX1//CLIC1//DCTN1//CBX5//NUP62//ALOX5//NSMF//CHMP2A//KPNB1//PCYT1A//BAX//C12ORF43//BNIP2//UBE2I//NUP85//NUP155//IST1//RNF13//UNC50//ITPR1//TRA2B//MATR3//P2RX4//APP//MX2//DNM1L//CNR1//CPT1A//CYB5R3//ACSL1//ACSL4//ACSL6//STARD7//TOMM22//COASY//CASP8//BMF//MICU1//MRPL10//NDUFAF6//CRAT//ENDOG//ABCB7//SLC25A42//SLC27A1//AURKAIP1//SLC25A36//COX7A2L//MTG1//NDUFC2-KCTD14//AK2//PRELID1//COA6//RNASET2//A…
GO:0030427	site of polarized growth	Cellular component	18	191	758	19559	2.43174	0.000470499	0.0062341	3.32744	0.0237467	CNR1//CTNND1//DPYSL3//MAPK8IP3//KLC1//ARHGAP4//SHTN1//PTPRS//RAC3//TIMP2//GDPD5//CYFIP1//OLFM1//LRP1//YWHAE//APP//DBNL//HCLS1
GO:0043197	dendritic spine	Cellular component	17	175	758	19559	2.50662	0.000472389	0.0062341	3.3257	0.0224274	SRGAP2//MX2//CTNND1//CYFIP1//APP//RHOA//RAB8A//NOS1//P2RX4//PPP3CA//PRKACA//PSMC2//SLC8A1//CANX//PPFIA2//CRIPT//FRMPD4
GO:0044309	neuron spine	Cellular component	17	177	758	19559	2.4783	0.000538468	0.0069202	3.26884	0.0224274	CTNND1//CYFIP1//APP//RHOA//RAB8A//MX2//NOS1//P2RX4//PPP3CA//PRKACA//PSMC2//SLC8A1//CANX//PPFIA2//CRIPT//FRMPD4//SRGAP2
GO:0030139	endocytic vesicle	Cellular component	25	313	758	19559	2.06098	0.000540268	0.0069202	3.26739	0.0329815	AP2A1//AP2A2//LRP1//MDM2//SCARF1//FCGR1A//RAB8A//ATP6V0A1//TLR2//HVCN1//VAMP8//ATP6V0E1//ATG12//TLR9//SYK//NCF2//NCF4//RAB35//DVL2//CTSS//SRGAP2//STXBP2//HBA2//GOLIM4//RAB5B
GO:0016020	membrane	Cellular component	415	9562	758	19559	1.11989	0.000564177	0.00712171	3.24858	0.547493	DNM1L//RTN3//GALNT6//GABARAP//RNF13//CSNK1D//AP1B1//ERC1//MAPK8IP3//ANKRD28//GALNT1//GALNT2//ATP2C1//TRAPPC3//PGAP2//GOLIM4//DBNL//DSE//IFNGR2//IL15RA//CHST6//RAB8A//SERPINA1//TLR9//SPPL2B//RIC1//BSG//SLC10A7//B3GALNT1//ENTPD6//FAM20B//ATP6V0A1//CALCOCO2//GABARAPL1//VMP1//CHMP2A//OS9//DUSP3//CD81//CDC42SE2//UNC50//ITPR1//TRA2B//MATR3//P2RX4//NUP62//CNR1//CPT1A//CYB5R3//ACSL1//ACSL4//ACSL6//STARD7…
GO:0016605	PML body	Cellular component	12	102	758	19559	3.0357	0.000582285	0.00724529	3.23486	0.0158311	HIPK3//CALCOCO2//RDM1//CBX5//MAX//PML//EIF4ENIF1//SUMO3//TCF7L2//UBE2I//ZMYM2//SQSTM1
GO:0030054	cell junction	Cellular component	109	2093	758	19559	1.3438	0.000791107	0.00970499	3.10176	0.143799	ACTR3//PACSIN2//CTNND1//EPB41L3//GRB2//APP//KRT8//RASIP1//PRKCD//PTK7//KIRREL2//STXBP6//APC//SDCBP//GJC1//JAM2//YBX3//ARHGEF2//EPB41L2//NFASC//CYFIP1//HCK//ITGB2//RHOA//RHOB//LASP1//LRP1//PLEC//PPP1CB//DCAF6//RPS5//RSU1//SLC4A2//BSG//SVIL//TPM4//YWHAE//YWHAZ//ZNF185//AHNAK//PEAK1//MAP4K4//CD81//BACE1//RAB8A//COPS4//SLC30A3//RAB3D//IQSEC1//SRGAP2//NSMF//DBNL//DROSHA//ITPR1//SH2D5//MX2//NOS1//P2RX4…
GO:0005925	focal adhesion	Cellular component	30	415	758	19559	1.86531	0.000837014	0.0101255	3.07727	0.0395778	ACTR3//PACSIN2//EPB41L2//NFASC//CYFIP1//HCK//ITGB2//RHOA//RHOB//LASP1//LRP1//PLEC//PPP1CB//DCAF6//PTK7//RPS5//RSU1//SDCBP//SLC4A2//BSG//SVIL//TPM4//YWHAE//YWHAZ//ZNF185//AHNAK//PEAK1//ARHGEF2//MAP4K4//CD81
GO:0030027	lamellipodium	Cellular component	18	201	758	19559	2.31075	0.00085915	0.010251	3.06593	0.0237467	PLXND1//APP//ACTR3//CTNND1//DPYSL3//SPATA13//CYFIP1//SRGAP2//DBNL//APC//RHOA//MEFV//TESC//SHTN1//RAC3//ACTG2//DGKZ//ARHGEF6
GO:0031252	cell leading edge	Cellular component	30	421	758	19559	1.83872	0.00105089	0.0123693	2.97844	0.0395778	CYFIP1//ARFIP2//DBNL//MEFV//TESC//SAMSN1//ACTR3//CTNND1//DPYSL3//SPATA13//PLXND1//SRGAP2//APC//RHOA//SHTN1//RAC3//ACTG2//DGKZ//ARHGEF6//EPB41L3//ROBO2//PACSIN2//DIAPH1//AKT2//MACF1//PLEKHO1//ARHGEF2//GABARAPL1//APP//SLK
GO:0045335	phagocytic vesicle	Cellular component	14	140	758	19559	2.58034	0.00109434	0.0127089	2.96085	0.0184697	RAB8A//ATP6V0A1//TLR2//HVCN1//VAMP8//ATP6V0E1//ATG12//TLR9//SYK//NCF2//NCF4//CTSS//SRGAP2//STXBP2
GO:0030055	cell-substrate junction	Cellular component	30	423	758	19559	1.83003	0.00113207	0.0129741	2.94613	0.0395778	ACTR3//PACSIN2//EPB41L2//NFASC//CYFIP1//HCK//ITGB2//RHOA//RHOB//LASP1//LRP1//PLEC//PPP1CB//DCAF6//PTK7//RPS5//RSU1//SDCBP//SLC4A2//BSG//SVIL//TPM4//YWHAE//YWHAZ//ZNF185//AHNAK//PEAK1//ARHGEF2//MAP4K4//CD81
GO:0005775	vacuolar lumen	Cellular component	16	173	758	19559	2.38644	0.00116165	0.0131402	2.93492	0.0211082	CYB5R3//ARSA//MAN2B1//PRKCD//SDCBP//RNASET2//IST1//CTSS//VCAN//GBA//HYAL1//IDS//LIPA//ASAH1//PSAP//PPT2
GO:0005739	mitochondrion	Cellular component	87	1622	758	19559	1.38403	0.00117692	0.0131422	2.92925	0.114776	DNM1L//CNR1//CPT1A//CYB5R3//ACSL1//ACSL4//ACSL6//STARD7//TOMM22//BAX//COASY//CASP8//BMF//MICU1//MRPL10//NDUFAF6//CRAT//ENDOG//ABCB7//SLC25A42//SLC27A1//AURKAIP1//SLC25A36//COX7A2L//MTG1//NDUFC2-KCTD14//AK2//PRELID1//COA6//RNASET2//HIBADH//AK4//ETFA//TDRD7//ACOT9//TXN2//GLUD1//AMT//NR3C1//OGDH//NUDT9//TRIT1//SOD2//TK2//ALKBH7//ARMCX3//RNF144B//MX2//BECN1//ABCG2//ADAM28//TPPP//CLIC1//MAPK14//CYP2D6…
GO:0005875	microtubule associated complex	Cellular component	15	159	758	19559	2.43429	0.00134016	0.0147757	2.87284	0.0197889	DNHD1//DNAH2//DYNC1I1//ACTL7B//ACTG2//KIF3A//KLC1//KIF9//YWHAE//DCTN1//BIRC5//AURKB//GABARAP//MEFV//SHTN1
GO:0036477	somatodendritic compartment	Cellular component	51	859	758	19559	1.53198	0.0016866	0.0182898	2.77299	0.0672823	CHL1//DYRK1A//MARK2//NFASC//MAPK8IP3//BACE1//TXN2//NGDN//NSMF//GNAS//DBNL//HRH2//LRP1//MAX//PDYN//DENND1A//SORT1//SLC8A1//CRIPT//CD22//GABARAPL1//CANX//TUBB4A//OLFM1//DCTN1//ACSL4//CYFIP1//GSK3A//RAB8A//P2RX4//RAC3//CACNG7//TIMP2//GDPD5//ARHGEF2//CTNND1//APP//RHOA//MX2//NOS1//PPP3CA//PRKACA//PSMC2//PPFIA2//FRMPD4//ENDOG//GIGYF2//SHTN1//PTPRS//SRGAP2//JAM2
GO:0044297	cell body	Cellular component	38	592	758	19559	1.6563	0.00170089	0.0182898	2.76932	0.0501319	CD22//TUBB4A//OLFM1//DCTN1//ACSL4//CYFIP1//BACE1//TXN2//GSK3A//LRP1//RAB8A//P2RX4//PDYN//DENND1A//RAC3//CACNG7//SORT1//SLC8A1//TIMP2//GDPD5//CANX//ARHGEF2//CRIPT//ENDOG//NSMF//GIGYF2//DBNL//APP//SHTN1//PTPRS//GABARAP//DPYSL3//MAPK8IP3//GABARAPL1//TLR2//ACTG2//CCT3//CASP8
GO:0022624	proteasome accessory complex	Cellular component	5	24	758	19559	5.37571	0.00198472	0.0210816	2.7023	0.00659631	PSMD2//PSMD13//PSME3//PSMC2//ADRM1
GO:0098554	cytoplasmic side of endoplasmic reticulum membrane	Cellular component	4	15	758	19559	6.88091	0.00216985	0.0227703	2.66357	0.00527704	SPPL2B//HM13//DNAJA1//THADA
GO:0030426	growth cone	Cellular component	16	184	758	19559	2.24378	0.00220073	0.0228195	2.65743	0.0211082	CYFIP1//OLFM1//LRP1//SHTN1//YWHAE//APP//CNR1//CTNND1//DPYSL3//MAPK8IP3//KLC1//ARHGAP4//PTPRS//RAC3//TIMP2//GDPD5
GO:0030424	axon	Cellular component	40	643	758	19559	1.60519	0.00229467	0.0235137	2.63928	0.0527704	CNR1//CTNND1//DPYSL3//MAPK8IP3//KLC1//ARHGAP4//SHTN1//PTPRS//RAC3//TIMP2//GDPD5//EPB41L3//ROBO2//NFASC//TUBB4A//LRRC7//CYFIP1//P2RX4//SLC18A1//PDYN//SLC8A1//OLFM1//LRP1//CACNG7//APP//NOS1//YWHAE//KIF3A//BLOC1S2//DCTN1//DYRK1A//MYCBP2//BACE1//NGDN//GSK3A//RHOA//MX2//BSG//CANX//PPFIA2
GO:0035579	specific granule membrane	Cellular component	10	91	758	19559	2.83554	0.00272978	0.027647	2.56387	0.0131926	CLEC12A//CD93//LAMTOR2//HMOX2//ITGAM//ITGB2//RAB44//MMP25//HVCN1//VAMP8
GO:0005783	endoplasmic reticulum	Cellular component	76	1430	758	19559	1.37137	0.00304801	0.0305151	2.51598	0.100264	OS9//SRPRB//VCAN//BACE1//APLP2//APP//ARSA//P4HA1//SERPINA1//RCN1//ALG12//CALU//CANX//APOL1//RNASET2//GABARAP//HM13//TREX1//MAGT1//ITPR1//NOS1//PML//MIA2//KPNB1//REEP4//CREB3L2//GDPD5//DGAT2//DNM1L//STUB1//RTN3//LYPLA1//OLFM1//RNF13//CRAT//TMEM199//RNF145//CYP2D6//CYB5R3//ELAVL1//SLC36A1//ACSL1//ACSL4//LRTOMT//FMO5//ACSL6//GABARAPL1//GIGYF2//GBA//ATP2C1//TRAPPC3//GLUD1//CCDC88B//DSE//APOC1//IFNGR2…
GO:0030425	dendrite	Cellular component	38	613	758	19559	1.59956	0.00309531	0.0306365	2.5093	0.0501319	GABARAPL1//CANX//CTNND1//CYFIP1//APP//RHOA//RAB8A//MX2//NOS1//P2RX4//PPP3CA//PRKACA//PSMC2//SLC8A1//PPFIA2//CRIPT//FRMPD4//ARHGEF2//SRGAP2//NSMF//GSK3A//GIGYF2//CHL1//DYRK1A//MARK2//NFASC//MAPK8IP3//BACE1//TXN2//NGDN//GNAS//DBNL//HRH2//LRP1//MAX//PDYN//DENND1A//SORT1
GO:0005789	endoplasmic reticulum membrane	Cellular component	61	1102	758	19559	1.42832	0.00320567	0.0311471	2.49408	0.0804749	OS9//SRPRB//TREX1//MAGT1//DGAT2//HM13//PML//SPPL2B//CANX//EMC1//DNAJA1//THADA//NOS1//GJC1//DNM1L//RTN3//CEPT1//YIF1A//RNF13//ANTXR2//TMEM199//RNF145//CYP2D6//CYB5R3//EPHX1//ACSL1//ACSL4//ALDH3A2//FMO5//ACSL6//GALNT1//GALNT2//PGAP2//HMOX2//IFNGR2//IL15RA//ABCC6//ITPR1//RHOA//MIA2//TMEM41B//ZDHHC9//PCYT1A//TLR9//ERMARD//BAX//SORT1//SDCBP//ZDHHC6//CREB3L2//SLC18A1//VKORC1//ALG12//MCTP1//REEP4//CALU/…
GO:0042175	nuclear outer membrane-endoplasmic reticulum membrane network	Cellular component	62	1124	758	19559	1.42332	0.00321841	0.0311471	2.49236	0.0817942	OS9//NUP62//SRPRB//GJC1//DNM1L//RTN3//CEPT1//YIF1A//TREX1//RNF13//ANTXR2//TMEM199//RNF145//CYP2D6//CYB5R3//EPHX1//ACSL1//ACSL4//ALDH3A2//FMO5//ACSL6//GALNT1//GALNT2//PGAP2//HMOX2//IFNGR2//IL15RA//ABCC6//ITPR1//RHOA//MIA2//TMEM41B//ZDHHC9//PCYT1A//TLR9//ERMARD//BAX//SORT1//SDCBP//ZDHHC6//CREB3L2//SLC18A1//VKORC1//ALG12//MCTP1//REEP4//CALU//HM13//CANX//ARMC10//SLC10A7//DGAT2//GPAT3//DNAJC14//BECN1/…
GO:0097447	dendritic tree	Cellular component	38	615	758	19559	1.59436	0.0032688	0.0312871	2.48561	0.0501319	CHL1//DYRK1A//MARK2//NFASC//MAPK8IP3//BACE1//TXN2//NGDN//NSMF//GNAS//DBNL//HRH2//LRP1//MAX//PDYN//DENND1A//SORT1//SLC8A1//CRIPT//GABARAPL1//CANX//CTNND1//CYFIP1//APP//RHOA//RAB8A//MX2//NOS1//P2RX4//PPP3CA//PRKACA//PSMC2//PPFIA2//FRMPD4//ARHGEF2//SRGAP2//GSK3A//GIGYF2
GO:0016363	nuclear matrix	Cellular component	11	109	758	19559	2.60402	0.00336108	0.0318206	2.47352	0.0145119	SCAF8//ALOX5//NSMF//GFI1//CXXC1//HNRNPA2B1//KRT8//OGG1//PML//PRKCD//MATR3
GO:0032587	ruffle membrane	Cellular component	10	95	758	19559	2.71615	0.00373988	0.0350262	2.42714	0.0131926	PACSIN2//DIAPH1//AKT2//SPATA13//MACF1//APC//RHOA//PLEKHO1//TESC//ARHGEF2
GO:0120025	plasma membrane bounded cell projection	Cellular component	110	2221	758	19559	1.27797	0.00395912	0.0366851	2.4024	0.145119	ODF2//CYFIP1//ARFIP2//DBNL//MEFV//TESC//SAMSN1//VCAN//WDR19//DNHD1//DNAH2//SAXO1//CEP162//STARD10//AOC3//KIF3A//RAB8A//IFT122//MOK//TUBB4A//GABARAP//PRKACA//BBS1//ACTR3//CTNND1//DPYSL3//SPATA13//PLXND1//SRGAP2//APC//RHOA//SHTN1//RAC3//ACTG2//DGKZ//ARHGEF6//NGDN//OLFM1//DCTN1//DYRK1A//MYCBP2//MAPK8IP3//BACE1//GSK3A//APP//MX2//PTPRS//SLC8A1//BSG//CANX//PPFIA2//CHL1//MARK2//NFASC//TXN2//NSMF//GNAS//…
GO:0048471	perinuclear region of cytoplasm	Cellular component	43	728	758	19559	1.5241	0.00413683	0.0379282	2.38333	0.0567282	CREB3L2//GDPD5//DGAT2//DNM1L//CALCOCO2//TLK2//TPPP//GALNT6//GABARAP//CLIC1//CSNK1D//DYNC1I1//MAPK8IP3//CYFIP1//ALOX5//GALNT1//GALNT2//SERBP1//APC//DNAJA1//APP//ITPR1//MOBP//NOS1//P2RX4//CABP2//PLEC//ATP6V0A1//RASIP1//PRKACA//PRKCD//SHTN1//RAC3//SORT1//TRA2B//SIPA1//BNIP2//BTK//TPD52L1//YBX3//VAMP8//ALDH1A2//SLK
GO:0001726	ruffle	Cellular component	15	179	758	19559	2.1623	0.00422187	0.0383047	2.37449	0.0197889	PACSIN2//DIAPH1//AKT2//SPATA13//MACF1//APC//RHOA//PLEKHO1//TESC//ARHGEF2//CYFIP1//ARFIP2//DBNL//MEFV//SAMSN1
GO:0042995	cell projection	Cellular component	114	2321	758	19559	1.26738	0.00436189	0.038809	2.36033	0.150396	ODF2//CYFIP1//ARFIP2//DBNL//MEFV//TESC//SAMSN1//VCAN//WDR19//DNHD1//DNAH2//SAXO1//CEP162//STARD10//AOC3//KIF3A//RAB8A//IFT122//MOK//TUBB4A//GABARAP//PRKACA//BBS1//ACTR3//CTNND1//DPYSL3//SPATA13//PLXND1//SRGAP2//APC//RHOA//SHTN1//RAC3//ACTG2//DGKZ//ARHGEF6//NGDN//OLFM1//DCTN1//DYRK1A//MYCBP2//MAPK8IP3//BACE1//GSK3A//APP//MX2//PTPRS//SLC8A1//BSG//CANX//PPFIA2//CHL1//MARK2//NFASC//TXN2//NSMF//GNAS//…
GO:0036464	cytoplasmic ribonucleoprotein granule	Cellular component	18	233	758	19559	1.9934	0.00436656	0.038809	2.35986	0.0237467	AGO4//PNRC2//EIF4ENIF1//PSMC2//TNRC6C//SQSTM1//CNOT8//LARP4//ELAVL1//GIGYF2//KPNB1//YBX1//RBM4//PABPC4//UBAP2L//TDRD7//DYNC1I1//CHTOP
GO:0043228	non-membrane-bounded organelle	Cellular component	257	5784	758	19559	1.14652	0.00468734	0.0412391	2.32907	0.33905	BIRC5//CTCF//NGDN//DCTN1//DYNC1I1//LRWD1//CBX5//APC//SUMO3//NUP85//BUB3//AURKB//PELI1//SYCP2L//CHEK1//HNRNPA2B1//ERCC1//PML//PPP1CB//NABP1//THOC7//RFPL2//SIN3B//CHMP2A//NSD1//SRPK2//IST1//CREBL2//EPAS1//ZNF25//POGZ//CBX7//GFI1//ZFP41//NR3C1//MSH6//HNRNPC//IRF5//ARNT//MAX//MEF2C//MNT//NFIX//NR4A2//PAX3//PAX5//ZNF581//CALCOCO1//ZNF529//RBBP4//SHOX2//CREB3L2//SMARCA4//SRF//STAT2//STAT5A//STAT6//TAF1…
GO:0043005	neuron projection	Cellular component	72	1367	758	19559	1.35907	0.00482987	0.0420682	2.31606	0.0949868	VCAN//WDR19//OLFM1//DCTN1//DYRK1A//MYCBP2//MAPK8IP3//BACE1//NGDN//GSK3A//APP//RHOA//MX2//SHTN1//PTPRS//SLC8A1//BSG//CANX//PPFIA2//CHL1//MARK2//NFASC//TXN2//NSMF//GNAS//DBNL//HRH2//LRP1//MAX//PDYN//DENND1A//SORT1//CRIPT//CNR1//CTNND1//DPYSL3//KLC1//ARHGAP4//RAC3//TIMP2//GDPD5//EPB41L3//ROBO2//IFT122//TBCC//LOXHD1//RHOC//DOCK4//GABARAPL1//TUBB4A//LRRC7//CYFIP1//P2RX4//SLC18A1//RAB8A//NOS1//PPP3CA//…
GO:0098984	neuron to neuron synapse	Cellular component	25	368	758	19559	1.75295	0.00490316	0.0422837	2.30952	0.0329815	EPB41L3//SRGAP2//NSMF//DBNL//DROSHA//ITPR1//SH2D5//RAB8A//MX2//NOS1//P2RX4//LRRC7//SLC8A1//DGKZ//CRIPT//FRMPD4//IQSEC1//CTNND1//BACE1//PRKAR1B//YWHAZ//SLC30A3//CACNG7//PTPRS//ARHGEF2
GO:0043232	intracellular non-membrane-bounded organelle	Cellular component	256	5775	758	19559	1.14384	0.00542457	0.0456205	2.26563	0.337731	BIRC5//CTCF//NGDN//DCTN1//DYNC1I1//LRWD1//CBX5//APC//SUMO3//NUP85//BUB3//AURKB//PELI1//SYCP2L//CHEK1//HNRNPA2B1//ERCC1//PML//PPP1CB//NABP1//THOC7//RFPL2//SIN3B//CHMP2A//NSD1//SRPK2//IST1//CREBL2//EPAS1//ZNF25//POGZ//CBX7//GFI1//ZFP41//NR3C1//MSH6//HNRNPC//IRF5//ARNT//MAX//MEF2C//MNT//NFIX//NR4A2//PAX3//PAX5//ZNF581//CALCOCO1//ZNF529//RBBP4//SHOX2//CREB3L2//SMARCA4//SRF//STAT2//STAT5A//STAT6//TAF1…
GO:0043292	contractile fiber	Cellular component	18	238	758	19559	1.95152	0.00543339	0.0456205	2.26493	0.0237467	MYLPF//MYL3//TPM3//TPM4//CALM2//CAPZB//SQSTM1//STUB1//NEBL//ADRA1A//KRT8//NOS1//PPP3CA//SLC8A1//CACNA1D//PLEC//SVIL//AHNAK
GO:0043034	costamere	Cellular component	4	19	758	19559	5.4323	0.00544723	0.0456205	2.26382	0.00527704	KRT8//PLEC//SVIL//AHNAK
GO:0045202	synapse	Cellular component	71	1357	758	19559	1.35007	0.00596867	0.0495115	2.22412	0.0936675	BACE1//APP//RAB8A//COPS4//SLC30A3//RAB3D//IQSEC1//EPB41L3//SRGAP2//NSMF//DBNL//DROSHA//ITPR1//SH2D5//MX2//NOS1//P2RX4//LRRC7//SLC8A1//DGKZ//CRIPT//FRMPD4//PTPRS//DNM1L//SLC18A1//MCTP1//ZNRF1//PRKACA//ERC1//DENND1A//CYFIP1//CTNND1//RHOA//PPP3CA//PSMC2//CANX//PPFIA2//PDYN//CACNA1D//PFN2//PRKAR1B//YWHAZ//ADRA1A//STXBP2//EIF4EBP2//ELAVL1//GSK3A//MEF2C//CACNG7//PACSIN2//CNR1//MAPK14//YWHAE//ARHGEF2//S…
GO:0005905	clathrin-coated pit	Cellular component	8	71	758	19559	2.90743	0.00605806	0.049779	2.21767	0.0105541	AP2A1//AP2A2//DNM1L//RAB35//FCHO1//APP//LRP1//SORT1
GO:0005884	actin filament	Cellular component	11	118	758	19559	2.4054	0.00613848	0.0499683	2.21194	0.0145119	DPYSL3//EHBP1L1//RAC3//GAS2L1//MARK2//DBNL//HCK//HCLS1//TPM3//TPM4//RCSD1
GO:0098794	postsynapse	Cellular component	38	640	758	19559	1.53208	0.00624421	0.0503584	2.20452	0.0501319	EPB41L3//SRGAP2//NSMF//DBNL//DROSHA//ITPR1//SH2D5//RAB8A//MX2//NOS1//P2RX4//LRRC7//SLC8A1//DGKZ//CRIPT//FRMPD4//IQSEC1//CTNND1//CYFIP1//APP//RHOA//PPP3CA//PRKACA//PSMC2//CANX//PPFIA2//CACNG7//ADRA1A//SLC6A11//PTPRS//ARHGEF2//TPPP//LRP1//EIF4EBP2//ELAVL1//GSK3A//MEF2C//PFN2
GO:0036019	endolysosome	Cellular component	4	20	758	19559	5.16069	0.00660325	0.0527655	2.18024	0.00527704	AP2A1//AP2A2//TLR9//CTSS
GO:0035770	ribonucleoprotein granule	Cellular component	18	243	758	19559	1.91137	0.00670449	0.0530874	2.17363	0.0237467	AGO4//PNRC2//EIF4ENIF1//PSMC2//TNRC6C//SQSTM1//CNOT8//LARP4//ELAVL1//GIGYF2//KPNB1//YBX1//RBM4//PABPC4//UBAP2L//TDRD7//DYNC1I1//CHTOP
GO:0000407	phagophore assembly site	Cellular component	5	32	758	19559	4.03179	0.00728593	0.0571716	2.13752	0.00659631	ATG12//ULK2//VMP1//BECN1//SQSTM1
GO:0030016	myofibril	Cellular component	17	227	758	19559	1.93242	0.00744881	0.0578792	2.12791	0.0224274	TPM3//TPM4//MYL3//CALM2//CAPZB//SQSTM1//STUB1//NEBL//ADRA1A//KRT8//NOS1//PPP3CA//SLC8A1//CACNA1D//PLEC//SVIL//AHNAK
GO:0042470	melanosome	Cellular component	10	105	758	19559	2.45747	0.00757546	0.0578792	2.12059	0.0131926	RAB35//ATP6V0A1//RAB5B//SDCBP//BSG//YWHAE//YWHAZ//CALU//CANX//CD63
GO:0048770	pigment granule	Cellular component	10	105	758	19559	2.45747	0.00757546	0.0578792	2.12059	0.0131926	RAB35//ATP6V0A1//RAB5B//SDCBP//BSG//YWHAE//YWHAZ//CALU//CANX//CD63
GO:0010494	cytoplasmic stress granule	Cellular component	8	74	758	19559	2.78956	0.00775921	0.0587676	2.11018	0.0105541	LARP4//ELAVL1//GIGYF2//KPNB1//YBX1//RBM4//PABPC4//UBAP2L
GO:0098589	membrane region	Cellular component	23	343	758	19559	1.73026	0.00788497	0.0588915	2.1032	0.030343	NUP62//PACSIN2//ADRA1A//HCK//NOS1//ITGAM//ITGB2//PRKACA//CNR1//NFAM1//BACE1//APP//SDCBP//STAT6//BSG//BST2//BTK//TLR2//AHNAK//CASP8//ABCG2//LAMTOR2//LAMTOR4
GO:0005838	proteasome regulatory particle	Cellular component	4	21	758	19559	4.91494	0.0079108	0.0588915	2.10178	0.00527704	PSMC2//PSMD2//ADRM1//PSMD13
GO:0031256	leading edge membrane	Cellular component	14	175	758	19559	2.06427	0.00832871	0.0614772	2.07942	0.0184697	EPB41L3//ROBO2//PLXND1//PACSIN2//DIAPH1//AKT2//SPATA13//MACF1//APC//RHOA//PLEKHO1//TESC//ARHGEF2//GABARAPL1
GO:0005819	spindle	Cellular component	24	367	758	19559	1.68742	0.00905417	0.0662704	2.04315	0.0316623	TUBGCP2//MAPK14//DCTN1//DYNC1I1//NUP62//POC1B//ODF2//CALM2//CTDP1//CDC6//KIF3A//CSNK1D//BIRC5//AURKB//NSFL1C//APP//TPPP//DIAPH1//CEP162//NR3C1//MTUS1//NUP85//ARHGEF2//MAD2L1BP
GO:0150034	distal axon	Cellular component	21	309	758	19559	1.75363	0.00936681	0.067893	2.02841	0.0277045	CNR1//CTNND1//DPYSL3//MAPK8IP3//KLC1//ARHGAP4//SHTN1//PTPRS//RAC3//TIMP2//GDPD5//CYFIP1//P2RX4//SLC18A1//PDYN//SLC8A1//OLFM1//LRP1//NOS1//YWHAE//APP
GO:0098686	hippocampal mossy fiber to CA3 synapse	Cellular component	5	34	758	19559	3.79462	0.00944881	0.067893	2.02462	0.00659631	CTNND1//BACE1//PRKAR1B//YWHAZ//SLC30A3
GO:0045121	membrane raft	Cellular component	22	329	758	19559	1.72546	0.00950969	0.067893	2.02183	0.0290237	PACSIN2//ADRA1A//HCK//NOS1//ITGAM//ITGB2//PRKACA//LAMTOR2//LAMTOR4//CNR1//NFAM1//BACE1//APP//SDCBP//STAT6//BSG//BST2//BTK//TLR2//AHNAK//CASP8//ABCG2
GO:0070161	anchoring junction	Cellular component	46	831	758	19559	1.42835	0.00979498	0.0690508	2.009	0.060686	ACTR3//PACSIN2//CTNND1//EPB41L3//GRB2//APP//KRT8//RASIP1//PRKCD//PTK7//KIRREL2//STXBP6//APC//SDCBP//GJC1//JAM2//YBX3//ARHGEF2//EPB41L2//NFASC//CYFIP1//HCK//ITGB2//RHOA//RHOB//LASP1//LRP1//PLEC//PPP1CB//DCAF6//RPS5//RSU1//SLC4A2//BSG//SVIL//TPM4//YWHAE//YWHAZ//ZNF185//AHNAK//PEAK1//MAP4K4//CD81//SLC8A1//PPP3CA//STARD10
GO:0098857	membrane microdomain	Cellular component	22	330	758	19559	1.72023	0.00983043	0.0690508	2.00743	0.0290237	PACSIN2//ADRA1A//HCK//NOS1//ITGAM//ITGB2//PRKACA//CNR1//NFAM1//BACE1//APP//SDCBP//STAT6//BSG//BST2//BTK//TLR2//AHNAK//CASP8//ABCG2//LAMTOR2//LAMTOR4
GO:0005794	Golgi apparatus	Cellular component	80	1599	758	19559	1.29098	0.0107355	0.0748052	1.96918	0.105541	DNM1L//RTN3//GALNT6//GABARAP//RNF13//CSNK1D//AP1B1//ERC1//MAPK8IP3//ANKRD28//GALNT1//GALNT2//ATP2C1//TRAPPC3//PGAP2//GOLIM4//DBNL//DSE//IFNGR2//IL15RA//CHST6//RAB8A//SERPINA1//TLR9//SPPL2B//RIC1//BSG//SLC10A7//B3GALNT1//ENTPD6//FAM20B//RASIP1//NSFL1C//VCAN//APP//SCYL1//ARFRP1//ARAP1//GGA3//BACE1//GBA//SYS1//AP2A1//YIF1A//UNC50//MFNG//ZDHHC9//NAGPA//SORT1//ARFIP2//TPPP//LRP1//TRIM22//CEPT1//PRMT5/…
GO:0030666	endocytic vesicle membrane	Cellular component	13	164	758	19559	2.04539	0.0115702	0.0799811	1.93666	0.0171504	AP2A1//AP2A2//FCGR1A//RAB8A//ATP6V0A1//TLR2//HVCN1//VAMP8//ATP6V0E1//ATG12//LRP1//MDM2//SCARF1
GO:0097546	ciliary base	Cellular component	5	36	758	19559	3.58381	0.0120167	0.0824134	1.92022	0.00659631	RAB8A//PRKACA//PRKAR1B//IFT122//MOK
GO:0005776	autophagosome	Cellular component	9	97	758	19559	2.39413	0.0129292	0.0878195	1.88843	0.0118734	CALCOCO2//GABARAP//GABARAPL1//VMP1//SQSTM1//MEFV//PIP4K2C//BECN1//ATG12
GO:0034399	nuclear periphery	Cellular component	11	131	758	19559	2.1667	0.0130066	0.0878195	1.88584	0.0145119	SCAF8//ALOX5//NSMF//GFI1//CXXC1//HNRNPA2B1//KRT8//OGG1//PML//PRKCD//MATR3
GO:0098793	presynapse	Cellular component	31	524	758	19559	1.52654	0.0132988	0.0891021	1.87619	0.0408971	BACE1//APP//RAB8A//COPS4//SLC30A3//RAB3D//IQSEC1//PTPRS//DNM1L//SLC18A1//MCTP1//ZNRF1//ERC1//DENND1A//CYFIP1//P2RX4//PDYN//SLC8A1//NOS1//PPFIA2//CTNND1//RAB35//RAB5B//CNR1//ADRA1A//SLC6A11//CACNA1D//CANX//MX2//PFN2//STXBP2
GO:0008287	protein serine/threonine phosphatase complex	Cellular component	6	51	758	19559	3.0357	0.0135779	0.0895935	1.86717	0.00791557	PPP1CB//SHOC2//ITPR1//PPP3CA//PPP4R2//PPP4C
GO:1903293	phosphatase complex	Cellular component	6	51	758	19559	3.0357	0.0135779	0.0895935	1.86717	0.00791557	PPP1CB//SHOC2//ITPR1//PPP3CA//PPP4R2//PPP4C
GO:0000139	Golgi membrane	Cellular component	42	766	758	19559	1.41481	0.015272	0.0988886	1.81611	0.055409	YIF1A//GALNT2//UNC50//MFNG//SYS1//ZDHHC9//ARAP1//GALNT1//GOLIM4//NAGPA//SORT1//ARFRP1//AP1B1//ARFIP2//APP//RAB8A//RIC1//DNM1L//RTN3//GALNT6//GABARAP//RNF13//CSNK1D//ERC1//MAPK8IP3//ANKRD28//ATP2C1//TRAPPC3//PGAP2//DBNL//DSE//IFNGR2//IL15RA//CHST6//SERPINA1//TLR9//SPPL2B//BSG//SLC10A7//B3GALNT1//ENTPD6//FAM20B
GO:0000346	transcription export complex	Cellular component	3	14	758	19559	5.52931	0.0153272	0.0988886	1.81454	0.00395778	THOC7//CHTOP//ZC3H11A
GO:0036020	endolysosome membrane	Cellular component	3	14	758	19559	5.52931	0.0153272	0.0988886	1.81454	0.00395778	AP2A1//AP2A2//TLR9
GO:0005938	cell cortex	Cellular component	20	305	758	19559	1.69203	0.0157822	0.101075	1.80183	0.0263852	STXBP6//TNFAIP2//EPB41L2//NSMF//GYPC//DBNL//HCLS1//LASP1//MOBP//CTNND1//DCTN1//AKT2//ARFIP2//HMCN2//RAI14//RHOA//RHOB//RHOC//FNBP1L//RAC3
GO:0000776	kinetochore	Cellular component	11	137	758	19559	2.07181	0.0176664	0.110746	1.75285	0.0145119	DYNC1I1//LRWD1//BIRC5//NUP85//BUB3//PELI1//DCTN1//CBX5//APC//SUMO3//AURKB
GO:0005741	mitochondrial outer membrane	Cellular component	14	192	758	19559	1.8815	0.0176736	0.110746	1.75268	0.0184697	TOMM22//CPT1A//ARMCX3//DNM1L//CNR1//CYB5R3//ACSL1//ACSL4//ACSL6//STARD7//BAX//COASY//CASP8//BMF
GO:0030315	T-tubule	Cellular component	6	54	758	19559	2.86705	0.0176736	0.110746	1.75267	0.00791557	CACNG7//CACNA1D//ADRA1A//NOS1//SLC8A1//AHNAK
GO:0038201	TOR complex	Cellular component	3	15	758	19559	5.16069	0.0186165	0.115821	1.7301	0.00395778	SMG1//AKT1S1//MAPKAP1
GO:0030136	clathrin-coated vesicle	Cellular component	14	194	758	19559	1.8621	0.0191559	0.117821	1.7177	0.0184697	AP2A1//AP2A2//RAB8A//SPG21//SORT1//RAB35//AP1B1//DBNL//DENND1A//VAMP8//FCGR1A//DVL2//SLC18A1//LRP1
GO:1904724	tertiary granule lumen	Cellular component	6	55	758	19559	2.81492	0.0192084	0.117821	1.71651	0.00791557	CTSS//CYFIP1//ARMC8//DBNL//ASAH1//TIMP2
GO:0099568	cytoplasmic region	Cellular component	17	254	758	19559	1.727	0.0207288	0.125391	1.68342	0.0224274	DNHD1//DNAH2//SAXO1//CEP162//TUBB4A//GABARAP//PRKACA//BBS1//GABARAPL1//CANX//CTNND1//DCTN1//EPB41L2//KIF3A//MAPK8IP3//BLOC1S2//ITGB2
[truncated: 44 more rows]

## Sheet: MF
GO.ID	Term	Ontology	Count	Pop.Hits	List.Total	Pop.Total	Fold.Enrichment	Pvalue	FDR	Enrichment.Score	Gene.Ratio	GENES
[truncated: 136 more rows]

## Sheet: KEGG
PathwayID	Definition	OriginalWebSite	Fisher-Pvalue	SelectionCounts	SelectionSize	Count	Size	FDR	Enrichment_Score	GeneRatio	Genes
[truncated: 62 more rows]
