# Supplementary material for: The m6A methylation profiles of immune cells in type 1 diabetes mellitus
Source: Front Immunol. 2022 Nov 15;13:1030728. doi: 10.3389/fimmu.2022.1030728 (PMC9707336; doi:10.3389/fimmu.2022.1030728)
Supplement: Supplementary file 7 [file Table_6.xlsx]

## Sheet: BP
GO.ID	Term	Ontology	Count	Pop.Hits	List.Total	Pop.Total	Fold.Enrichment	Pvalue	FDR	Enrichment.Score	Gene.Ratio	GENES
GO:0050794	regulation of cellular process	Biological process	1607	11433	2352	18866	1.12745	6.79989e-17	4.80005e-13	16.1675	0.683248	IL7R//KPNA2//RAD17//CLSPN//USP28//RAD1//BRIP1//ATRIP//DOT1L//CDK4//CCNJL//CDK5RAP3//CCNA1//FBXO5//CDK16//CDK14//ZNF559-ZNF177//MAD2L2//NCOA2//KHDRBS1//PRDM5//KLF12//KLF8//CREM//CUX1//DAB2//ZNF596//ZNF431//FLCN//ESR2//FBP1//FGFR1//FOXE1//WWC1//SATB2//NEDD4L//CBX5//VAX2//DNAJB5//ZNF345//ZBTB20//IRF2BP1//GATA2//FOXP1//KCTD1//NR3C1//HBZ//HDAC2//HDGF//HOXB2//HOXB3//HOXB8//HOXD8//HSF4//MYPOP//ZFP69//IF…
GO:0032501	multicellular organismal process	Biological process	1175	7970	2352	18866	1.18256	4.86741e-16	1.71795e-12	15.3127	0.499575	STIL//CDH11//DLL3//CNMD//WFIKKN2//COL2A1//COL3A1//COL13A1//ACAN//FGFR1//SERP1//HOXC4//IGF1//IGF2//NPR3//PRDX1//FGFRL1//BGLAP//SHOX//SOX9//SPP2//TCOF1//TEAD4//TGFB2//USP1//HES7//TP63//HDAC4//SOX5//EXT2//SUN1//CHRDL2//LTF//NPR2//DDR2//ACP5//TRAF6//CHRDL1//APELA//CALCRL//RAMP1//HTATIP2//CD160//COL8A1//COL8A2//PIK3R6//APLNR//FN1//POFUT1//PRKD2//SETD2//HOXB3//RBPJ//IL18//ITGAV//MFGE8//NOS3//NRCAM//ANG…
GO:0065007	biological regulation	Biological process	1773	13030	2352	18866	1.09146	3.29435e-13	7.75161e-10	12.4822	0.753827	IL7R//KPNA2//RAD17//CLSPN//USP28//RAD1//BRIP1//ATRIP//DOT1L//CDK4//CCNJL//CDK5RAP3//CCNA1//FBXO5//CDK16//CDK14//ZNF559-ZNF177//MAD2L2//NCOA2//KHDRBS1//PRDM5//KLF12//KLF8//CREM//CUX1//DAB2//ZNF596//ZNF431//FLCN//ESR2//FBP1//FGFR1//FOXE1//WWC1//SATB2//NEDD4L//CBX5//VAX2//DNAJB5//ZNF345//ZBTB20//IRF2BP1//GATA2//FOXP1//KCTD1//NR3C1//HBZ//HDAC2//HDGF//HOXB2//HOXB3//HOXB8//HOXD8//HSF4//MYPOP//ZFP69//IF…
GO:0007275	multicellular organism development	Biological process	851	5618	2352	18866	1.21504	5.20639e-13	7.85197e-10	12.2835	0.36182	STIL//CDH11//DLL3//CNMD//WFIKKN2//COL2A1//COL3A1//COL13A1//ACAN//FGFR1//SERP1//HOXC4//IGF1//IGF2//NPR3//PRDX1//FGFRL1//BGLAP//SHOX//SOX9//SPP2//TCOF1//TEAD4//TGFB2//USP1//HES7//TP63//HDAC4//SOX5//APELA//CALCRL//RAMP1//HTATIP2//CD160//COL8A1//COL8A2//PIK3R6//APLNR//FN1//POFUT1//PRKD2//SETD2//HOXB3//RBPJ//IL18//ITGAV//MFGE8//NOS3//NRCAM//ANGPT4//PGF//PLCD1//ROBO4//BCAS3//STAB2//PRKD1//CEACAM1//HIF3…
GO:0048731	system development	Biological process	775	5045	2352	18866	1.23221	5.56167e-13	7.85197e-10	12.2548	0.329507	CDH11//DLL3//CNMD//WFIKKN2//COL2A1//COL3A1//COL13A1//ACAN//FGFR1//SERP1//HOXC4//IGF1//IGF2//NPR3//PRDX1//FGFRL1//BGLAP//SHOX//SOX9//SPP2//TCOF1//TEAD4//TGFB2//USP1//HES7//TP63//HDAC4//SOX5//APELA//CALCRL//RAMP1//HTATIP2//CD160//COL8A1//COL8A2//PIK3R6//APLNR//FN1//POFUT1//PRKD2//SETD2//HOXB3//RBPJ//IL18//ITGAV//MFGE8//NOS3//NRCAM//ANGPT4//PGF//PLCD1//ROBO4//BCAS3//STAB2//PRKD1//CEACAM1//HIF3A//SHC…
GO:0048856	anatomical structure development	Biological process	912	6115	2352	18866	1.1963	2.02164e-12	2.14472e-09	11.6943	0.387755	STIL//CDH11//PDPN//EPB42//CYFIP1//CYFIP2//NRG1//IL7R//BCL6//PRDM14//ARHGEF28//TGFB2//DLL3//CNMD//WFIKKN2//COL2A1//COL3A1//COL13A1//ACAN//FGFR1//SERP1//HOXC4//IGF1//IGF2//NPR3//PRDX1//FGFRL1//BGLAP//SHOX//SOX9//SPP2//TCOF1//TEAD4//USP1//HES7//TP63//HDAC4//SOX5//APELA//CALCRL//RAMP1//HTATIP2//CD160//COL8A1//COL8A2//PIK3R6//APLNR//FN1//POFUT1//PRKD2//SETD2//HOXB3//RBPJ//IL18//ITGAV//MFGE8//NOS3//NRC…
GO:0048468	cell development	Biological process	381	2208	2352	18866	1.3841	2.12679e-12	2.14472e-09	11.6723	0.16199	FBXO5//PABPC1L//CDC25B//REC8//RFX2//SPINK2//SEMA6C//SEMA6B//CFL1//RET//SEMA3B//VEZF1//CNMD//CX3CR1//DCT//PAX6//DMRTA2//ACAN//SULF1//MSX2//ADAMTSL4//TP63//ROS1//RARA//SATB2//ACHE//BGLAP//LRP5L//HDAC4//WDPCP//APP//FOLR1//WNT5A//PALLD//FOSL2//CDSN//SOX9//POC1A//SERPINH1//CELF1//DZIP1//MOV10L1//BCL2L1//PRDM14//WT1//SUN5//OSBP2//NSUN2//PRM2//CCNB1IP1//SMARCA2//JAM3//BRIP1//IQCG//ZMYND15//SPAG6//ARMC2/…
GO:0032502	developmental process	Biological process	979	6649	2352	18866	1.18105	4.18753e-12	3.69497e-09	11.378	0.416241	STIL//CDH11//PDPN//EPB42//CYFIP1//CYFIP2//NRG1//IL7R//BCL6//PRDM14//ARHGEF28//TGFB2//TP63//DLL3//CNMD//WFIKKN2//COL2A1//COL3A1//COL13A1//ACAN//FGFR1//SERP1//HOXC4//IGF1//IGF2//NPR3//PRDX1//FGFRL1//BGLAP//SHOX//SOX9//SPP2//TCOF1//TEAD4//USP1//HES7//HDAC4//SOX5//APELA//CALCRL//RAMP1//HTATIP2//CD160//COL8A1//COL8A2//PIK3R6//APLNR//FN1//POFUT1//PRKD2//SETD2//HOXB3//RBPJ//IL18//ITGAV//MFGE8//NOS3//NRC…
GO:0030154	cell differentiation	Biological process	674	4349	2352	18866	1.24312	8.65157e-12	6.78572e-09	11.0629	0.286565	FBXO5//PABPC1L//CDC25B//REC8//APELA//APLNR//TIPARP//ITGAV//FBXW7//ZFP36L1//TIE1//WT1//TEAD2//CAV1//GPNMB//MYBBP1A//SP7//GLI1//IGF2//MEF2D//MSX2//LEF1//BGLAP//TPM4//RFX2//SPINK2//TBX10//PRDM14//SOX9//TBX4//GATA2//BARHL2//PAX2//PAX6//DSCAML1//PTCH2//HNF1B//STAT3//NKD1//SEMA6C//SEMA6B//CFL1//RET//SEMA3B//ACAP3//DCX//CELSR3//CELSR2//MARK2//FGFR1//ASTN2//SATB2//AUTS2//GPM6A//APBB2//MATN2//NRCAM//PRKG1…
GO:0048869	cellular developmental process	Biological process	684	4429	2352	18866	1.23878	1.11722e-11	7.15575e-09	10.9519	0.290816	TP63//FBXO5//PABPC1L//CDC25B//REC8//APELA//APLNR//TIPARP//ITGAV//FBXW7//ZFP36L1//TIE1//WT1//TEAD2//CAV1//GPNMB//MYBBP1A//SP7//GLI1//IGF2//MEF2D//MSX2//LEF1//BGLAP//TPM4//RFX2//SPINK2//TBX10//PRDM14//SOX9//TBX4//GATA2//BARHL2//PAX2//PAX6//DSCAML1//PTCH2//HNF1B//STAT3//NKD1//SEMA6C//SEMA6B//CFL1//RET//SEMA3B//ACAP3//DCX//CELSR3//CELSR2//MARK2//FGFR1//ASTN2//SATB2//AUTS2//GPM6A//APBB2//MATN2//NRCAM/…
GO:0023052	signaling	Biological process	993	6784	2352	18866	1.1741	1.21264e-11	7.15575e-09	10.9163	0.422194	FRS2//RASGRP4//IL31RA//CSF2RA//DUSP6//ERBB3//RASGEF1A//FGF8//FGFR1//FGFR4//GFRA1//NRG1//IL18//MEF2A//MAP3K4//NCAM1//PAK3//MAPK3//PSMA1//PSMA5//PSMC3//SPTBN4//PTPRA//RAF1//RET//SHC1//SBK2//SRPK2//ZFP36L1//MAPKAPK3//RASAL1//SHANK3//FGF17//ARTN//TAOK2//PSMF1//RAPGEF2//MAP4K2//NGF//EIF2AK2//IQGAP3//LPAR1//ALK//GHR//IGF1//IRAK1//PDE6G//PDE6H//PRKAA1//MAPK10//MAP2K5//RPS27A//TRAF6//C5AR1//UBA52//WNT5A/…
GO:0050789	regulation of biological process	Biological process	1684	12364	2352	18866	1.09251	1.21645e-11	7.15575e-09	10.9149	0.715986	IL7R//KPNA2//RAD17//CLSPN//USP28//RAD1//BRIP1//ATRIP//DOT1L//CDK4//CCNJL//CDK5RAP3//CCNA1//FBXO5//CDK16//CDK14//ZNF559-ZNF177//MAD2L2//NCOA2//KHDRBS1//PRDM5//KLF12//KLF8//CREM//CUX1//DAB2//ZNF596//ZNF431//FLCN//ESR2//FBP1//FGFR1//FOXE1//WWC1//SATB2//NEDD4L//CBX5//VAX2//DNAJB5//ZNF345//ZBTB20//IRF2BP1//GATA2//FOXP1//KCTD1//NR3C1//HBZ//HDAC2//HDGF//HOXB2//HOXB3//HOXB8//HOXD8//HSF4//MYPOP//ZFP69//IF…
GO:0007154	cell communication	Biological process	994	6803	2352	18866	1.172	1.88878e-11	1.02561e-08	10.7238	0.422619	FRS2//RASGRP4//IL31RA//CSF2RA//DUSP6//ERBB3//RASGEF1A//FGF8//FGFR1//FGFR4//GFRA1//NRG1//IL18//MEF2A//MAP3K4//NCAM1//PAK3//MAPK3//PSMA1//PSMA5//PSMC3//SPTBN4//PTPRA//RAF1//RET//SHC1//SBK2//SRPK2//ZFP36L1//MAPKAPK3//RASAL1//SHANK3//FGF17//ARTN//TAOK2//PSMF1//RAPGEF2//MAP4K2//NGF//EIF2AK2//IQGAP3//LPAR1//ALK//GHR//IGF1//IRAK1//PDE6G//PDE6H//PRKAA1//MAPK10//MAP2K5//RPS27A//TRAF6//C5AR1//UBA52//WNT5A/…
GO:0048518	positive regulation of biological process	Biological process	931	6346	2352	18866	1.17677	6.33059e-11	3.19197e-08	10.1986	0.395833	MAP4K2//FRS2//MAP3K4//NGF//MAPK3//EIF2AK2//RAF1//TAOK2//IQGAP3//DUSP6//LPAR1//ALK//GHR//NRG1//IGF1//IRAK1//PAK3//PDE6G//PDE6H//PRKAA1//MAPK10//MAP2K5//RET//RPS27A//SHC1//SBK2//TRAF6//C5AR1//UBA52//WNT5A//MAPKAPK3//IKBKG//MADD//SUPV3L1//FGF8//FGFR1//FCER1G//ZP3//SERPING1//HLA-F//AZGP1//CD1A//EPS15//SCRIB//NSG1//GPNMB//IL34//CLDN19//DAB2//FLCN//F2//LIMCH1//FGF21//GPER1//IGF2//APP//ILK//MT3//NKX3-1/…
GO:0048522	positive regulation of cellular process	Biological process	849	5722	2352	18866	1.19015	8.09997e-11	3.81185e-08	10.0915	0.360969	MAP4K2//FRS2//MAP3K4//NGF//MAPK3//EIF2AK2//RAF1//TAOK2//IQGAP3//DUSP6//LPAR1//ALK//GHR//NRG1//IGF1//IRAK1//PAK3//PDE6G//PDE6H//PRKAA1//MAPK10//MAP2K5//RET//RPS27A//SHC1//SBK2//TRAF6//C5AR1//UBA52//WNT5A//MAPKAPK3//IKBKG//MADD//SUPV3L1//HLA-F//AZGP1//CD1A//EPS15//SCRIB//NSG1//GPNMB//IL34//CLDN19//DAB2//FLCN//F2//FGF8//LIMCH1//FGF21//GPER1//IGF2//APP//ILK//MT3//NKX3-1//PGF//SOX9//THPO//PRR5L//CDK2A…
GO:0048513	animal organ development	Biological process	574	3674	2352	18866	1.25319	1.75934e-10	7.51504e-08	9.75465	0.244048	COL2A1//ACAN//SOX5//SOX9//CTNNA1//BCL2L1//NOS3//NR5A1//CASP3//MAB21L1//MEIS2//PAX6//PBX1//SALL2//TGFB2//ZDHHC16//CHRDL1//FGF8//NKX3-1//APH1A//ROBO2//FGFR1//LHX1//RARA//RET//BDNF//WT1//ILK//PAX2//PGF//CTNNBIP1//WNT9B//PAX8//STAT3//NKD1//SEMA6C//SEMA6B//CFL1//SEMA3B//FRS2//KAT7//BCL2L11//CYP26A1//ACE//SULF1//TNS2//TIPARP//APAF1//PKD1L3//MPST//ASS1//WDPCP//NLE1//STRA6//HNF1B//TFAP2A//BAG6//HYAL2//AL…
GO:0035556	intracellular signal transduction	Biological process	459	2837	2352	18866	1.29776	1.80983e-10	7.51504e-08	9.74236	0.195153	FRS2//RASGRP4//IL31RA//CSF2RA//DUSP6//ERBB3//RASGEF1A//FGF8//FGFR1//FGFR4//GFRA1//NRG1//IL18//MEF2A//MAP3K4//NCAM1//PAK3//MAPK3//PSMA1//PSMA5//PSMC3//SPTBN4//PTPRA//RAF1//RET//SHC1//SBK2//SRPK2//ZFP36L1//MAPKAPK3//RASAL1//SHANK3//FGF17//ARTN//TAOK2//PSMF1//RAPGEF2//MAP4K2//NGF//EIF2AK2//IQGAP3//LPAR1//ALK//GHR//IGF1//IRAK1//PDE6G//PDE6H//PRKAA1//MAPK10//MAP2K5//RPS27A//TRAF6//C5AR1//UBA52//WNT5A/…
GO:0007399	nervous system development	Biological process	404	2449	2352	18866	1.32323	2.41788e-10	9.48212e-08	9.61657	0.171769	STAT3//NKD1//ACAP3//DCX//CELSR3//CELSR2//MARK2//FGFR1//ASTN2//SATB2//AUTS2//GATA2//GPM6A//APBB2//BARHL2//MATN2//NRCAM//PAX6//PRKG1//NEUROD4//DRGX//NRP1//CCK//NAV1//RAPGEF2//TCTN1//CFL1//SCRIB//MTHFD1L//SETD2//ARHGAP35//APAF1//PAX2//VANGL2//RARA//STIL//SKI//TGFB2//TRAF6//TSC2//TULP3//ARID1A//TEAD2//LMO4//CX3CR1//DCT//DMRTA2//WDPCP//APP//PHOX2A//FRS2//ARTN//CTNNA1//BDNF//TP53//CNP//CREB1//CTNNA2//V…
GO:0051716	cellular response to stimulus	Biological process	1099	7748	2352	18866	1.13776	1.70555e-09	6.33656e-07	8.76814	0.467262	USP28//RAD1//RAD17//CLSPN//BRIP1//ATRIP//DOT1L//FRS2//RASGRP4//IL31RA//CSF2RA//DUSP6//ERBB3//RASGEF1A//FGF8//FGFR1//FGFR4//GFRA1//NRG1//IL18//MEF2A//MAP3K4//NCAM1//PAK3//MAPK3//PSMA1//PSMA5//PSMC3//SPTBN4//PTPRA//RAF1//RET//SHC1//SBK2//SRPK2//ZFP36L1//MAPKAPK3//RASAL1//SHANK3//FGF17//ARTN//TAOK2//PSMF1//RAPGEF2//MAP4K2//NGF//EIF2AK2//IQGAP3//LPAR1//ALK//GHR//IGF1//IRAK1//PDE6G//PDE6H//PRKAA1//MAP…
GO:0099536	synaptic signaling	Biological process	150	751	2352	18866	1.60212	1.83091e-09	6.46221e-07	8.73733	0.0637755	ACHE//UNC13A//GPER1//BAIAP3//CHRM2//OPRM1//GNA15//PLCB1//GNAI2//CHRNA1//CHRNA4//CHRND//CHRNG//OR10H4//CNP//DTNA//NLGN4Y//GABRA3//GABRA6//GABRB2//GABRB3//GAD1//GLRA2//OR10H5//HTR3E//GRIN2A//HCRT//HCRTR1//KCNIP2//HTR3A//HTR6//ASIC2//NOVA1//PCDH8//PDYN//PLP1//PRKCG//PCDHB2//EXOC4//SLC6A1//SLC6A2//SLC18A3//SST//SYN1//SYPL1//CACNA1A//CACNA1B//CACNB1//CACNB4//CACNA1G//HTR3B//SLC12A6//PDZD11//STXBP1//BR…
GO:0023051	regulation of signaling	Biological process	566	3671	2352	18866	1.23673	2.17596e-09	7.31434e-07	8.66235	0.240646	MAP4K2//FRS2//MAP3K4//NGF//MAPK3//EIF2AK2//RAF1//TAOK2//IQGAP3//DUSP6//LPAR1//ALK//GHR//NRG1//IGF1//IRAK1//PAK3//PDE6G//PDE6H//PRKAA1//MAPK10//MAP2K5//RET//RPS27A//SHC1//SBK2//TRAF6//C5AR1//UBA52//WNT5A//MAPKAPK3//IKBKG//MADD//DUSP14//DUSP18//DUSP3//GPS1//SPRED3//RGS3//CAV1//ACHE//LAMTOR1//EPS15//SCRIB//NSG1//UNC13A//GPER1//BAIAP3//SIGIRR//ARRB2//SOCS5//APP//TIRAP//ERN2//DBNL//RAMP1//RASGRP4//PLC…
GO:0051171	regulation of nitrogen compound metabolic process	Biological process	869	5980	2352	18866	1.16563	4.17723e-09	1.34032e-06	8.37911	0.369473	IL7R//KPNA2//CDK4//CCNJL//CDK5RAP3//CCNA1//FBXO5//CDK16//CDK14//ZNF559-ZNF177//MAD2L2//NCOA2//KHDRBS1//PRDM5//KLF12//KLF8//CREM//CUX1//DAB2//ZNF596//ZNF431//FLCN//ESR2//FBP1//FGFR1//FOXE1//WWC1//SATB2//NEDD4L//CBX5//VAX2//DNAJB5//ZNF345//ZBTB20//IRF2BP1//GATA2//FOXP1//KCTD1//NR3C1//HBZ//HDAC2//HDGF//HOXB2//HOXB3//HOXB8//HOXD8//HSF4//MYPOP//ZFP69//IFI27//NOTO//TBX10//IGF2//RBPJ//IRF3//IRF7//KMT5A/…
GO:0032879	regulation of localization	Biological process	455	2875	2352	18866	1.26945	4.962e-09	1.5229e-06	8.30434	0.193452	UNC13A//GPER1//BAIAP3//DMPK//NOS3//SPTBN4//WNK1//SLC8A1//ANKRD13D//MTMR2//ARRB2//AHI1//MAGI2//MIA3//BDKRB1//ZP3//MADCAM1//TNFRSF18//F2RL1//IL6//ZNF580//CPB2//TNFRSF1A//SAR1B//TMBIM6//P2RX2//TRPC3//CAV1//CEACAM1//PRKD2//FOXP1//ANGPT4//BCAS3//PRKD1//RRAS//WNT5A//ZC3H12A//NRP1//DNAJA4//ADAMTS9//ADGRB1//ACVRL1//IL4//PTPRG//HDAC6//GLIPR2//ENPP2//RTN4//SOX9//TGFB2//OXT//IL34//MAPK3//TRPV4//C5AR1//AKIRI…
GO:0022008	neurogenesis	Biological process	286	1674	2352	18866	1.37042	5.42821e-09	1.59657e-06	8.26534	0.121599	STAT3//NKD1//ACAP3//DCX//CELSR3//CELSR2//MARK2//FGFR1//ASTN2//SATB2//AUTS2//GATA2//GPM6A//APBB2//BARHL2//MATN2//NRCAM//PAX6//PRKG1//NEUROD4//DRGX//NRP1//CCK//NAV1//RAPGEF2//CX3CR1//DCT//DMRTA2//WDPCP//APP//PHOX2A//FRS2//ARTN//CTNNA1//BDNF//TP53//CNP//CREB1//CTNNA2//VAX2//MAP1A//MAP2//PAK3//PAX2//ATL1//DSCAML1//ADGRB1//SPTBN4//S100A6//S100B//RTN4R//BRSK1//SLITRK2//NUMBL//TAOK2//SEMA6C//SEMA6B//DOK…
GO:0007268	chemical synaptic transmission	Biological process	143	721	2352	18866	1.5909	7.12084e-09	1.93331e-06	8.14747	0.0607993	ACHE//UNC13A//GPER1//BAIAP3//GAD1//PDZD11//SLC18A3//STXBP1//SYN1//CACNA1B//BRSK1//PPFIA2//PPFIA1//ARID1B//VDAC1//CHRNA1//CHRNA4//CHRNG//NQO1//RIC3//ANXA9//DTNA//P2RX2//STAC3//FCHSD2//DMPK//SYT2//SYT8//OTOF//SCRIB//CADPS2//SV2A//PRRT2//GRIK5//NEUROD2//ARRB2//NISCH//PLCL2//BDNF//SLC6A1//CNIH2//P2RX1//CLSTN3//HCRT//ASIC1//CX3CR1//SIPA1L1//GRIN2A//INS//MAP1A//MAPT//ADGRB1//RARA//JPH4//RAPGEF2//RIMS2/…
GO:0098916	anterograde trans-synaptic signaling	Biological process	143	721	2352	18866	1.5909	7.12084e-09	1.93331e-06	8.14747	0.0607993	ACHE//UNC13A//GPER1//BAIAP3//CHRM2//CHRNA1//CHRNA4//CHRND//CHRNG//OR10H4//CNP//DTNA//NLGN4Y//GABRA3//GABRA6//GABRB2//GABRB3//GAD1//GLRA2//OR10H5//HTR3E//GRIN2A//HCRT//HCRTR1//KCNIP2//HTR3A//HTR6//ASIC2//NOVA1//PCDH8//PDYN//PLP1//PRKCG//PCDHB2//EXOC4//SLC6A1//SLC6A2//SLC18A3//SST//SYN1//SYPL1//CACNA1A//CACNA1B//CACNB1//CACNB4//CACNA1G//HTR3B//SLC12A6//PDZD11//STXBP1//BRSK1//PPFIA2//PPFIA1//ARID1B/…
GO:0080090	regulation of primary metabolic process	Biological process	892	6174	2352	18866	1.15889	7.42903e-09	1.94228e-06	8.12907	0.379252	IL7R//KPNA2//CDK4//CCNJL//CDK5RAP3//CCNA1//FBXO5//CDK16//CDK14//ZNF559-ZNF177//MAD2L2//NCOA2//KHDRBS1//PRDM5//KLF12//KLF8//CREM//CUX1//DAB2//ZNF596//ZNF431//FLCN//ESR2//FBP1//FGFR1//FOXE1//WWC1//SATB2//NEDD4L//CBX5//VAX2//DNAJB5//ZNF345//ZBTB20//IRF2BP1//GATA2//FOXP1//KCTD1//NR3C1//HBZ//HDAC2//HDGF//HOXB2//HOXB3//HOXB8//HOXD8//HSF4//MYPOP//ZFP69//IFI27//NOTO//TBX10//IGF2//RBPJ//IRF3//IRF7//KMT5A/…
GO:0031323	regulation of cellular metabolic process	Biological process	919	6387	2352	18866	1.15415	8.47879e-09	2.13756e-06	8.07167	0.390731	IL7R//KPNA2//CDK4//CCNJL//CDK5RAP3//CCNA1//FBXO5//CDK16//CDK14//ZNF559-ZNF177//MAD2L2//NCOA2//KHDRBS1//PRDM5//KLF12//KLF8//CREM//CUX1//DAB2//ZNF596//ZNF431//FLCN//ESR2//FBP1//FGFR1//FOXE1//WWC1//SATB2//NEDD4L//CBX5//VAX2//DNAJB5//ZNF345//ZBTB20//IRF2BP1//GATA2//FOXP1//KCTD1//NR3C1//HBZ//HDAC2//HDGF//HOXB2//HOXB3//HOXB8//HOXD8//HSF4//MYPOP//ZFP69//IFI27//NOTO//TBX10//IGF2//RBPJ//IRF3//IRF7//KMT5A/…
GO:0010646	regulation of cell communication	Biological process	556	3631	2352	18866	1.22826	9.29778e-09	2.26321e-06	8.03162	0.236395	MAP4K2//FRS2//MAP3K4//NGF//MAPK3//EIF2AK2//RAF1//TAOK2//IQGAP3//DUSP6//LPAR1//ALK//GHR//NRG1//IGF1//IRAK1//PAK3//PDE6G//PDE6H//PRKAA1//MAPK10//MAP2K5//RET//RPS27A//SHC1//SBK2//TRAF6//C5AR1//UBA52//WNT5A//MAPKAPK3//IKBKG//MADD//DUSP14//DUSP18//DUSP3//GPS1//SPRED3//RGS3//CAV1//UNC13A//GPER1//BAIAP3//SIGIRR//ARRB2//SOCS5//APP//TIRAP//ERN2//DBNL//RAMP1//RASGRP4//PLCB1//TULP3//RGS20//RGS6//GIT2//GLI1/…
GO:0007267	cell-cell signaling	Biological process	297	1763	2352	18866	1.35128	1.13347e-08	2.66706e-06	7.94559	0.126276	ACHE//UNC13A//GPER1//BAIAP3//TLR2//FCER1G//P2RX1//VANGL2//WNT5A//MAGI2//CHRM2//OPRM1//GNA15//PLCB1//GNAI2//MOV10//LEF1//PDE6G//TCF7L2//CHRNA1//CHRNA4//CHRND//CHRNG//OR10H4//CNP//DTNA//NLGN4Y//GABRA3//GABRA6//GABRB2//GABRB3//GAD1//GLRA2//OR10H5//HTR3E//GRIN2A//HCRT//HCRTR1//KCNIP2//HTR3A//HTR6//ASIC2//NOVA1//PCDH8//PDYN//PLP1//PRKCG//PCDHB2//EXOC4//SLC6A1//SLC6A2//SLC18A3//SST//SYN1//SYPL1//CACNA1…
GO:0048699	generation of neurons	Biological process	269	1570	2352	18866	1.37434	1.25406e-08	2.85561e-06	7.90168	0.114371	STAT3//NKD1//ACAP3//DCX//CELSR3//CELSR2//MARK2//FGFR1//ASTN2//SATB2//AUTS2//GATA2//GPM6A//APBB2//BARHL2//MATN2//NRCAM//PAX6//PRKG1//NEUROD4//DRGX//NRP1//CCK//NAV1//RAPGEF2//CX3CR1//DCT//DMRTA2//WDPCP//PHOX2A//FRS2//ARTN//CTNNA1//BDNF//TP53//CNP//CREB1//CTNNA2//VAX2//APP//MAP1A//MAP2//PAK3//PAX2//ATL1//DSCAML1//ADGRB1//SPTBN4//S100A6//S100B//RTN4R//BRSK1//SLITRK2//NUMBL//TAOK2//SEMA6C//SEMA6B//DOK…
GO:0065008	regulation of biological quality	Biological process	618	4102	2352	18866	1.20847	1.32539e-08	2.92373e-06	7.87766	0.262755	RAD51//TEP1//PARP3//PTGES3//XRCC6//POLD1//RECQL4//SLC1A7//SLC6A9//ACHE//CHRNA4//GNA15//AKAP6//HCRT//STAT3//TRPM2//TRPV1//HK1//NKX2-3//JAM3//IL6//BCL2L11//FOXP3//CASP3//COL2A1//GNAS//SOX9//ZG16B//LTF//PRDX1//AZGP1//UNC13A//GPER1//BAIAP3//CALCA//AVPR2//ADRA1D//CES1//ACE//GAA//SLC8A1//RANGRF//MC3R//OXT//SCN5A//SNTA1//ALDH1A2//SKIL//CTNNBIP1//ASIC2//P2RX2//SLC2A5//ATP2B1//P2RX1//NOS3//CAV1//SREBF1//N…
GO:0099537	trans-synaptic signaling	Biological process	143	729	2352	18866	1.57344	1.48488e-08	3.17628e-06	7.82831	0.0607993	ACHE//UNC13A//GPER1//BAIAP3//CHRM2//CHRNA1//CHRNA4//CHRND//CHRNG//OR10H4//CNP//DTNA//NLGN4Y//GABRA3//GABRA6//GABRB2//GABRB3//GAD1//GLRA2//OR10H5//HTR3E//GRIN2A//HCRT//HCRTR1//KCNIP2//HTR3A//HTR6//ASIC2//NOVA1//PCDH8//PDYN//PLP1//PRKCG//PCDHB2//EXOC4//SLC6A1//SLC6A2//SLC18A3//SST//SYN1//SYPL1//CACNA1A//CACNA1B//CACNB1//CACNB4//CACNA1G//HTR3B//SLC12A6//PDZD11//STXBP1//BRSK1//PPFIA2//PPFIA1//ARID1B/…
GO:0070887	cellular response to chemical stimulus	Biological process	519	3371	2352	18866	1.23495	1.66235e-08	3.45133e-06	7.77928	0.220663	IRAK1//SIGIRR//CAV1//FFAR2//SLAMF8//TRPM2//IL6//RPS19//CCL18//CCL25//CALCA//F2RL1//ZNF580//P2RX2//CES1//PTGES3//CYP2U1//CYP26A1//CYB5R3//NQO1//EPHX1//AOC1//ARNT//MGST1//POR//UGT1A9//CYP2W1//SULT1A2//NR1I2//ACY3//ACY1//WFIKKN2//COL3A1//DUSP15//CREB1//BAMBI//ARRB2//FURIN//RPS27A//SKI//SKIL//TGFB2//TP53//UBA52//ACVRL1//ADCY5//GNAS//OPRM1//FLNA//CHRM2//GNA15//HTR3E//HTR3A//HTR3B//ADCY6//NSG1//PLCB1//…
GO:0048666	neuron development	Biological process	205	1143	2352	18866	1.43863	2.42774e-08	4.89641e-06	7.6148	0.0871599	WDPCP//CNP//CREB1//CTNNA2//VAX2//APP//MAP1A//MAP2//NRCAM//PAK3//PAX2//ATL1//DSCAML1//ADGRB1//SPTBN4//S100A6//S100B//RTN4R//BRSK1//SLITRK2//CCK//NUMBL//TAOK2//SEMA6C//SEMA6B//FRS2//DOK1//EPHA5//PALLD//CYFIP1//GFRA1//GRB7//GRB10//ARHGAP35//APBB2//ANOS1//MATN2//NCAM1//PAX6//ROBO4//DOK5//MAPK3//IGSF9//PTPRA//RAP1GAP//RET//ROBO2//BDNF//DRGX//SHC1//BSG//TNR//WNT5A//SEMA3B//NR4A3//SHANK3//NRP1//ARTN//RP…
GO:0051239	regulation of multicellular organismal process	Biological process	521	3402	2352	18866	1.22842	3.27685e-08	6.42535e-06	7.48454	0.221514	FRS2//FGF8//FGFR1//ERMAP//LTF//UBASH3A//BCL6//BTNL8//JPH4//GPNMB//ATP2B1//NDRG2//RPS6KA5//EIF2AK2//ADRA1D//GAA//SLC8A1//RANGRF//MC3R//OXT//SCN5A//SNTA1//CX3CR1//DCT//PAX6//DMRTA2//GSX2//PDCD1//LILRB2//FOXP3//LILRB1//APOA1//TRIM6//F2RL1//FFAR2//WNT5A//HLA-F//SASH3//TRAF6//CD96//CD160//NME1//NME2//P2RX1//NOS3//CAV1//SREBF1//NOS1AP//KCNH2//CYBA//WT1//WNT9B//VANGL2//MAGI2//POR//HSPB6//PPP1R12B//TNNC2…
GO:0007165	signal transduction	Biological process	898	6272	2352	18866	1.14845	4.22254e-08	8.05593e-06	7.37443	0.381803	FRS2//RASGRP4//IL31RA//CSF2RA//DUSP6//ERBB3//RASGEF1A//FGF8//FGFR1//FGFR4//GFRA1//NRG1//IL18//MEF2A//MAP3K4//NCAM1//PAK3//MAPK3//PSMA1//PSMA5//PSMC3//SPTBN4//PTPRA//RAF1//RET//SHC1//SBK2//SRPK2//ZFP36L1//MAPKAPK3//RASAL1//SHANK3//FGF17//ARTN//TAOK2//PSMF1//RAPGEF2//MAP4K2//NGF//EIF2AK2//IQGAP3//LPAR1//ALK//GHR//IGF1//IRAK1//PDE6G//PDE6H//PRKAA1//MAPK10//MAP2K5//RPS27A//TRAF6//C5AR1//UBA52//WNT5A/…
GO:0051179	localization	Biological process	974	6865	2352	18866	1.13805	4.38363e-08	8.07282e-06	7.35817	0.414116	INSC//NUMA1//PAX6//SPDL1//CUX1//SLC1A7//SLC6A9//SNX10//SEMA6C//SEMA6B//CFL1//RET//SEMA3B//ACAP3//DCX//CELSR3//CELSR2//MARK2//FGFR1//ASTN2//SATB2//AUTS2//GATA2//GPM6A//APBB2//BARHL2//MATN2//NRCAM//PRKG1//NEUROD4//DRGX//NRP1//CCK//NAV1//RAPGEF2//CD2//BCL2L11//UNC13A//GPER1//BAIAP3//DMPK//NOS3//SPTBN4//WNK1//SLC8A1//ARRB2//MIA3//ANKRD13D//MTMR2//AHI1//MAGI2//MS4A1//FFAR2//SLAMF8//TLR2//TRPM2//JAM3//…
GO:0051128	regulation of cellular component organization	Biological process	387	2429	2352	18866	1.27799	4.46012e-08	8.07282e-06	7.35065	0.164541	NSD1//RASGRP2//MAD2L2//CISH//IGFBP4//LAMTOR1//PAPPA2//ROS1//CEACAM1//DDR1//PTCH2//TAOK2//CLSTN3//ANKRD13D//MTMR2//ARRB2//AHI1//MAGI2//CPB2//TNFRSF1A//SAR1B//GTF2H4//HDAC6//STMN2//TRIM54//CAMSAP3//FBXO5//FBXW5//BORA//CDK13//SPDL1//NPM2//CDC14A//ARHGAP35//DMTN//AUTS2//AKIRIN1//HDAC4//ATXN2L//PAN2//PATL2//ADCK1//SURF4//FGFR4//DDR2//STXBP1//GOLPH3//FLCN//PDCD6IP//POC1A//APOA5//APOA1//EML2//ACAP3//CTN…
GO:0009653	anatomical structure morphogenesis	Biological process	439	2812	2352	18866	1.25225	5.71264e-08	1.00814e-05	7.24316	0.18665	CDH11//PDPN//EPB42//CYFIP1//CYFIP2//NRG1//IL7R//BCL6//PRDM14//ARHGEF28//TGFB2//COL2A1//ACAN//SOX5//SOX9//APELA//CALCRL//RAMP1//HTATIP2//CD160//COL8A1//COL8A2//PIK3R6//APLNR//FGFR1//FN1//POFUT1//PRKD2//SETD2//HOXB3//RBPJ//IL18//ITGAV//MFGE8//NOS3//NRCAM//ANGPT4//PGF//PLCD1//ROBO4//BCAS3//STAB2//PRKD1//CEACAM1//HIF3A//SHC1//SRPK2//TIE1//VEZF1//ADM2//ZC3H12A//JAM3//CAV1//NRP1//SH2D2A//ADGRG1//ACVRL1…
GO:0050896	response to stimulus	Biological process	1292	9398	2352	18866	1.10273	6.22552e-08	1.07185e-05	7.20582	0.54932	USP28//RAD1//RAD17//CLSPN//BRIP1//ATRIP//DOT1L//FRS2//RASGRP4//IL31RA//CSF2RA//DUSP6//ERBB3//RASGEF1A//FGF8//FGFR1//FGFR4//GFRA1//NRG1//IL18//MEF2A//MAP3K4//NCAM1//PAK3//MAPK3//PSMA1//PSMA5//PSMC3//SPTBN4//PTPRA//RAF1//RET//SHC1//SBK2//SRPK2//ZFP36L1//MAPKAPK3//RASAL1//SHANK3//FGF17//ARTN//TAOK2//PSMF1//RAPGEF2//MAP4K2//NGF//EIF2AK2//IQGAP3//LPAR1//ALK//GHR//IGF1//IRAK1//PDE6G//PDE6H//PRKAA1//MAP…
GO:0048583	regulation of response to stimulus	Biological process	652	4403	2352	18866	1.18779	7.2843e-08	1.22428e-05	7.13761	0.277211	MAP4K2//FRS2//MAP3K4//NGF//MAPK3//EIF2AK2//RAF1//TAOK2//IQGAP3//DUSP6//LPAR1//ALK//GHR//NRG1//IGF1//IRAK1//PAK3//PDE6G//PDE6H//PRKAA1//MAPK10//MAP2K5//RET//RPS27A//SHC1//SBK2//TRAF6//C5AR1//UBA52//WNT5A//MAPKAPK3//IKBKG//MADD//DUSP14//DUSP18//DUSP3//GPS1//SPRED3//RGS3//CAV1//FCER1G//ZP3//SERPING1//RIPK3//LILRB1//IL7R//CEACAM1//HLA-F//AZGP1//CD1A//SIGIRR//CD59//ARRB2//XRCC6//ZBP1//TRIM5//MATR3//CD…
GO:0048523	negative regulation of cellular process	Biological process	747	5131	2352	18866	1.16778	8.87254e-08	1.45654e-05	7.05195	0.317602	RAD17//CLSPN//USP28//RAD1//BRIP1//ATRIP//DOT1L//ZNF559-ZNF177//MAD2L2//NCOA2//KHDRBS1//PRDM5//KLF12//KLF8//CREM//CUX1//DAB2//ZNF596//ZNF431//FLCN//ESR2//FBP1//FGFR1//FOXE1//WWC1//SATB2//NEDD4L//CBX5//VAX2//DNAJB5//ZNF345//ZBTB20//IRF2BP1//GATA2//FOXP1//KCTD1//NR3C1//HBZ//HDAC2//HDGF//HOXB2//HOXB3//HOXB8//HOXD8//HSF4//MYPOP//ZFP69//IFI27//NOTO//TBX10//IGF2//RBPJ//IRF3//IRF7//KMT5A//ZNF749//HES5//M…
GO:0010033	response to organic substance	Biological process	515	3385	2352	18866	1.22037	9.99317e-08	1.60322e-05	7.0003	0.218963	IRAK1//SIGIRR//CAV1//GRIN2A//HDAC2//ASIC1//OXT//APOA4//UBE2J2//DNAJB5//DNAJB2//DNAJC4//EDEM2//THBS4//DERL1//SERPINH1//WFIKKN2//COL3A1//DUSP15//CREB1//BAMBI//ARRB2//FURIN//RPS27A//SKI//SKIL//TGFB2//TP53//UBA52//ACVRL1//ADCY5//GNAS//OPRM1//FLNA//CHRM2//GNA15//HTR3E//HTR3A//HTR3B//ADCY6//NSG1//PLCB1//GNAI2//SLC39A14//GRB10//IGF2//INS//ATP6V0A1//PTPRA//SHC1//SREBF1//FRS2//FGF8//FGFR1//FGFR4//NCBP2//R…
GO:1901701	cellular response to oxygen-containing compound	Biological process	213	1220	2352	18866	1.40043	1.12227e-07	1.76047e-05	6.9499	0.0905612	ADCY5//GNAS//OPRM1//FLNA//CHRM2//GNA15//HTR3E//HTR3A//HTR3B//ADCY6//NSG1//ARRB2//PLCB1//GNAI2//SLC39A14//GRB10//IGF2//INS//ATP6V0A1//PTPRA//SHC1//SREBF1//MLXIPL//NQO1//APOA4//MT3//NOS3//PRDX1//CCS//IL18//IRAK1//IRF3//MAPK3//PTAFR//TLR2//CD6//CD55//TRIM5//CARD8//LTF//NFKBIL1//SIGIRR//TRAF6//CDK4//LPIN1//CYFIP1//GHRHR//GOT1//INPP5K//PKM//PPARG//TRIB3//CEACAM1//SRSF5//ZFP36L1//CFLAR//C2CD5//AGAP3//M…
GO:0045595	regulation of cell differentiation	Biological process	317	1947	2352	18866	1.30598	1.1709e-07	1.79682e-05	6.93148	0.134779	CX3CR1//DCT//PAX6//DMRTA2//NME1//NME2//WNT9B//CTNNA1//BDNF//TP53//SKI//PHLDB1//PDPN//GLIPR2//DAB2//BAMBI//HDAC2//IL6//LEF1//TGFB2//MAD2L2//SPRED3//RBFOX2//GATA2//ALOX15B//IL18//PLA2G2A//PLA2G5//CETP//ITGAV//PPARG//DMPK//HDAC4//ACAP3//CTNNA2//FBXO7//BRSK1//STMN2//MARK2//FGFR1//ARHGAP35//TENM3//PRKD1//CAMK1D//RET//NDRG4//WNT5A//CAMK2B//SCARF1//CFLAR//RAPGEF2//MAGI2//ADCY6//LPAR1//KANK1//INPP5J//MT3…
GO:0044057	regulation of system process	Biological process	123	626	2352	18866	1.57606	1.39965e-07	2.10216e-05	6.85398	0.0522959	ADRA1D//GAA//SLC8A1//RANGRF//MC3R//OXT//SCN5A//SNTA1//GSX2//ATP2B1//P2RX1//NOS3//CAV1//SREBF1//NOS1AP//KCNH2//F2RL1//CYBA//HSPB6//PPP1R12B//TNNC2//TNNT2//CHRM2//TNNT3//DES//DMPK//KCNIP2//CACNA1B//CALCA//CACNA1H//FKBP1B//SPTBN4//TRPV1//GCH1//IGF1//MEF2A//PDE9A//NR4A3//TNFRSF1A//GSTM2//CACNA1C//ATP1B1//HDAC4//CAMK2B//PRKAG3//GTF2IRD1//ACE//ASIC2//APOA5//APOA1//APOA4//KLK8//TMEM98//MTMR2//TPPP//ZNF4…
GO:0009893	positive regulation of metabolic process	Biological process	579	3880	2352	18866	1.19699	1.94234e-07	2.85645e-05	6.71168	0.246173	MAP4K2//FRS2//MAP3K4//NGF//MAPK3//EIF2AK2//RAF1//TAOK2//IQGAP3//DUSP6//LPAR1//ALK//GHR//NRG1//IGF1//IRAK1//PAK3//PDE6G//PDE6H//PRKAA1//MAPK10//MAP2K5//RET//RPS27A//SHC1//SBK2//TRAF6//C5AR1//UBA52//WNT5A//MAPKAPK3//IKBKG//MADD//SUPV3L1//EPS15//SCRIB//NSG1//GPNMB//IL34//CLDN19//DAB2//FLCN//F2//FGF8//LIMCH1//FGF21//GPER1//IGF2//APP//ILK//MT3//NKX3-1//PGF//SOX9//THPO//PRR5L//CDK2AP1//FIZ1//FGF17//ARR…
GO:0065009	regulation of molecular function	Biological process	472	3084	2352	18866	1.22764	1.99829e-07	2.87877e-05	6.69934	0.20068	CDK4//CCNJL//CDK5RAP3//CCNA1//MAP4K2//FRS2//MAP3K4//NGF//MAPK3//EIF2AK2//RAF1//TAOK2//IQGAP3//DUSP6//LPAR1//ALK//GHR//NRG1//IGF1//IRAK1//PAK3//PDE6G//PDE6H//PRKAA1//MAPK10//MAP2K5//RET//RPS27A//SHC1//SBK2//TRAF6//C5AR1//UBA52//WNT5A//MAPKAPK3//IKBKG//MADD//DUSP14//DUSP18//DUSP3//GPS1//SPRED3//RGS3//CAV1//ARRB2//ILK//NF2//INPP5K//TRIB3//CEACAM1//CEP85//WNK1//TSC2//DBNDD1//AKT1S1//CARD8//APAF1//MAP…
GO:0032989	cellular component morphogenesis	Biological process	149	800	2352	18866	1.49396	2.21006e-07	3.12017e-05	6.6556	0.0633503	RFX2//SPINK2//CNP//CREB1//CTNNA2//VAX2//APP//MAP1A//MAP2//NRCAM//PAK3//PAX2//ATL1//DSCAML1//ADGRB1//SPTBN4//S100A6//S100B//RTN4R//BRSK1//SLITRK2//CCK//NUMBL//TAOK2//SEMA6C//SEMA6B//FRS2//DOK1//EPHA5//PALLD//CYFIP1//GFRA1//GRB7//GRB10//ARHGAP35//APBB2//ANOS1//MATN2//NCAM1//PAX6//ROBO4//DOK5//MAPK3//IGSF9//PTPRA//RAP1GAP//RET//ROBO2//BDNF//DRGX//SHC1//BSG//TNR//WNT5A//SEMA3B//NR4A3//SHANK3//NRP1//A…
GO:0030182	neuron differentiation	Biological process	238	1406	2352	18866	1.35779	2.60507e-07	3.60572e-05	6.58418	0.10119	STAT3//NKD1//WDPCP//PHOX2A//CNP//CREB1//CTNNA2//VAX2//APP//MAP1A//MAP2//NRCAM//PAK3//PAX2//ATL1//DSCAML1//ADGRB1//SPTBN4//S100A6//S100B//RTN4R//BRSK1//SLITRK2//CCK//NUMBL//TAOK2//SEMA6C//SEMA6B//FRS2//DOK1//EPHA5//PALLD//CYFIP1//GFRA1//GRB7//GRB10//ARHGAP35//APBB2//ANOS1//MATN2//NCAM1//PAX6//ROBO4//DOK5//MAPK3//IGSF9//PTPRA//RAP1GAP//RET//ROBO2//BDNF//DRGX//SHC1//BSG//TNR//WNT5A//SEMA3B//NR4A3//S…
GO:1901700	response to oxygen-containing compound	Biological process	282	1715	2352	18866	1.31895	2.70014e-07	3.61009e-05	6.56861	0.119898	HYAL2//APOA4//ADCY5//GNAS//OPRM1//FLNA//CHRM2//GNA15//HTR3E//HTR3A//HTR3B//ADCY6//NSG1//ARRB2//PLCB1//GNAI2//SLC39A14//GRB10//IGF2//INS//ATP6V0A1//PTPRA//SHC1//SREBF1//MAPK10//P2RX2//GOT1//OXT//SLC6A1//UCN3//COL6A2//FKBP1B//SLC8A1//HNF1B//TCF7L2//CASP3//GCKR//SLC2A5//MLXIPL//NQO1//MT3//NOS3//PRDX1//CCS//ASNS//IL18//IRAK1//IRF3//MAPK3//PTAFR//TLR2//CD6//CD55//TRIM5//CARD8//LTF//NFKBIL1//SIGIRR//TR…
GO:0048858	cell projection morphogenesis	Biological process	131	685	2352	18866	1.53399	2.71051e-07	3.61009e-05	6.56695	0.0556973	CNP//CREB1//CTNNA2//VAX2//APP//MAP1A//MAP2//NRCAM//PAK3//PAX2//ATL1//DSCAML1//ADGRB1//SPTBN4//S100A6//S100B//RTN4R//BRSK1//SLITRK2//CCK//NUMBL//TAOK2//SEMA6C//SEMA6B//FRS2//DOK1//EPHA5//PALLD//CYFIP1//GFRA1//GRB7//GRB10//ARHGAP35//APBB2//ANOS1//MATN2//NCAM1//PAX6//ROBO4//DOK5//MAPK3//IGSF9//PTPRA//RAP1GAP//RET//ROBO2//BDNF//DRGX//SHC1//BSG//TNR//WNT5A//SEMA3B//NR4A3//SHANK3//NRP1//ARTN//RPS6KA5//…
GO:0032990	cell part morphogenesis	Biological process	134	705	2352	18866	1.52461	2.83395e-07	3.70461e-05	6.54761	0.0569728	CNP//CREB1//CTNNA2//VAX2//APP//MAP1A//MAP2//NRCAM//PAK3//PAX2//ATL1//DSCAML1//ADGRB1//SPTBN4//S100A6//S100B//RTN4R//BRSK1//SLITRK2//CCK//NUMBL//TAOK2//SEMA6C//SEMA6B//FRS2//DOK1//EPHA5//PALLD//CYFIP1//GFRA1//GRB7//GRB10//ARHGAP35//APBB2//ANOS1//MATN2//NCAM1//PAX6//ROBO4//DOK5//MAPK3//IGSF9//PTPRA//RAP1GAP//RET//ROBO2//BDNF//DRGX//SHC1//BSG//TNR//WNT5A//SEMA3B//NR4A3//SHANK3//NRP1//ARTN//RPS6KA5//…
GO:0120039	plasma membrane bounded cell projection morphogenesis	Biological process	130	681	2352	18866	1.53122	3.33891e-07	4.28534e-05	6.4764	0.0552721	CNP//CREB1//CTNNA2//VAX2//APP//MAP1A//MAP2//NRCAM//PAK3//PAX2//ATL1//DSCAML1//ADGRB1//SPTBN4//S100A6//S100B//RTN4R//BRSK1//SLITRK2//CCK//NUMBL//TAOK2//SEMA6C//SEMA6B//FRS2//DOK1//EPHA5//PALLD//CYFIP1//GFRA1//GRB7//GRB10//ARHGAP35//APBB2//ANOS1//MATN2//NCAM1//PAX6//ROBO4//DOK5//MAPK3//IGSF9//PTPRA//RAP1GAP//RET//ROBO2//BDNF//DRGX//SHC1//BSG//TNR//WNT5A//SEMA3B//NR4A3//SHANK3//NRP1//ARTN//RPS6KA5//…
GO:0007155	cell adhesion	Biological process	247	1474	2352	18866	1.34413	3.52669e-07	4.37077e-05	6.45263	0.105017	DDR1//CDKN2A//NF2//BCL6//ILK//JUP//CCL25//TGFB2//CDSN//CDH11//CDH16//IGSF11//CELSR3//CELSR2//PALLD//CADM1//PCDH11X//PCDH8//PCDH12//CDHR5//ROBO4//TENM3//PCDHGC4//PCDHGB3//PCDHGA7//PCDHB2//PCDHAC2//DSCAML1//IGSF9//PVR//RET//ROBO2//CEACAM1//CDH23//BSG//CLSTN3//CDH1//CXADR//CD209//REG3A//UMOD//CD164//CD6//NLGN4Y//ASTN2//NCAM2//TNR//TNIP1//APOA4//CERCAM//CD177//BCL2L11//CD96//MSLN//EMILIN1//COL3A1//CO…
GO:0022610	biological adhesion	Biological process	248	1481	2352	18866	1.3432	3.52931e-07	4.37077e-05	6.45231	0.105442	DDR1//CDKN2A//NF2//BCL6//ILK//JUP//CCL25//TGFB2//CDSN//TROAP//CDH11//CDH16//CD96//MSLN//GPNMB//CGREF1//EMILIN1//SSX2IP//PARD3B//CCR8//COL4A6//COL6A2//COL6A3//COL8A1//FBLN7//COL12A1//CLDN4//CLDN19//CTNNA1//CX3CR1//ACAN//MPZL3//FN1//ITGB3BP//FOLR1//CLDN15//CADM2//PRKD2//CNTNAP2//PCDH11X//GP5//HABP2//APLP1//ICAM2//ICAM3//APP//ITGAV//ITGAX//ANOS1//HES5//LAMA4//LAMC2//BCAM//MFGE8//ACHE//MYBPC1//NCAM1/…
GO:0050793	regulation of developmental process	Biological process	430	2791	2352	18866	1.23581	3.88696e-07	4.7307e-05	6.41039	0.182823	FRS2//FGF8//FGFR1//CX3CR1//DCT//PAX6//DMRTA2//BCL6//PDCD1//LILRB2//FOXP3//NME1//NME2//WT1//WNT9B//VANGL2//WNT5A//MAGI2//POR//CTNNA1//BDNF//TP53//PDPN//FGD5//COCH//LPAR1//EPB42//DMTN//F2//ALDOA//FGR//CYFIP1//DNMBP//FN1//CDC42EP4//BAMBI//ARHGAP35//RHOD//RHOC//PALM//FBLIM1//PRPF40A//ERMN//S100B//MYH14//PLXNA4//TAOK2//PHLDB1//SKI//ADCK1//GLIPR2//DAB2//HDAC2//IL6//LEF1//TGFB2//MAD2L2//SPRED3//RBFOX2//…
GO:0061564	axon development	Biological process	106	530	2352	18866	1.60425	4.23128e-07	5.06247e-05	6.37353	0.045068	CNP//CREB1//CTNNA2//VAX2//APP//MAP1A//MAP2//NRCAM//PAK3//PAX2//ATL1//DSCAML1//ADGRB1//SPTBN4//S100A6//S100B//RTN4R//BRSK1//SLITRK2//CCK//NUMBL//TAOK2//SEMA6C//SEMA6B//FRS2//DOK1//EPHA5//PALLD//CYFIP1//GFRA1//GRB7//GRB10//ARHGAP35//APBB2//ANOS1//MATN2//NCAM1//PAX6//ROBO4//DOK5//MAPK3//IGSF9//PTPRA//RAP1GAP//RET//ROBO2//BDNF//DRGX//SHC1//BSG//TNR//WNT5A//SEMA3B//NR4A3//SHANK3//NRP1//ARTN//RPS6KA5//…
GO:0010604	positive regulation of macromolecule metabolic process	Biological process	535	3574	2352	18866	1.20072	4.63877e-07	5.45751e-05	6.3336	0.227466	MAP4K2//FRS2//MAP3K4//NGF//MAPK3//EIF2AK2//RAF1//TAOK2//IQGAP3//DUSP6//LPAR1//ALK//GHR//NRG1//IGF1//IRAK1//PAK3//PDE6G//PDE6H//PRKAA1//MAPK10//MAP2K5//RET//RPS27A//SHC1//SBK2//TRAF6//C5AR1//UBA52//WNT5A//MAPKAPK3//IKBKG//MADD//SUPV3L1//EPS15//SCRIB//NSG1//GPNMB//IL34//CLDN19//DAB2//FLCN//F2//FGF8//LIMCH1//FGF21//GPER1//IGF2//APP//ILK//MT3//NKX3-1//PGF//SOX9//THPO//PRR5L//CDK2AP1//FIZ1//FGF17//ARR…
GO:0034330	cell junction organization	Biological process	134	713	2352	18866	1.5075	5.44e-07	6.29524e-05	6.2644	0.0569728	JUP//CDH11//CTNND1//FLCN//TRPV4//FN1//GPM6A//DBNL//NRG1//ACHE//NRCAM//PCDHB2//BDNF//GJA10//SHANK3//CLSTN3//SPOCK2//CDH1//CHRNA1//P2RX2//PDZRN3//UNC13A//DOK7//CACNB1//CACNB4//CACNA2D2//CTNNA1//LAMC2//FLNA//FLNC//SH3BP1//ILK//FBLIM1//LIMS2//CADM1//CADM2//PVR//NUMBL//TBCD//JAM3//RHOC//CXADR//NF2//TGFB2//F2RL1//CD177//KIFC3//CAMSAP3//RHOD//TRIP6//ACTN1//ARHGEF7//TAOK2//KLK8//IGSF9//WNT5A//SLITRK2//SL…
GO:0071310	cellular response to organic substance	Biological process	424	2756	2352	18866	1.23404	5.64408e-07	6.42606e-05	6.24841	0.180272	IRAK1//SIGIRR//CAV1//WFIKKN2//COL3A1//DUSP15//CREB1//BAMBI//ARRB2//FURIN//RPS27A//SKI//SKIL//TGFB2//TP53//UBA52//ACVRL1//ADCY5//GNAS//OPRM1//FLNA//HTR3E//HTR3A//HTR3B//ADCY6//NSG1//SLC39A14//GRB10//IGF2//INS//ATP6V0A1//PTPRA//SHC1//SREBF1//FRS2//FGF8//FGFR1//FGFR4//NCBP2//RBFOX2//FGF21//HNRNPF//HNRNPH1//ANOS1//FGFRL1//POLR2A//POLR2F//MAPK3//PTBP1//FGF17//SST//UCN3//CRHR2//NR5A1//PPARG//KDM3A//RAR…
GO:0045597	positive regulation of cell differentiation	Biological process	182	1034	2352	18866	1.41187	5.73744e-07	6.42867e-05	6.24128	0.077381	CX3CR1//DCT//PAX6//DMRTA2//PDPN//GLIPR2//DAB2//BAMBI//HDAC2//IL6//LEF1//TGFB2//ALOX15B//IL18//PLA2G2A//PLA2G5//STMN2//MARK2//FGFR1//ARHGAP35//NME1//NME2//TENM3//PRKD1//CAMK1D//RET//BDNF//NDRG4//WNT5A//CAMK2B//SCARF1//CFLAR//RAPGEF2//MAGI2//EGR2//RELA//SOX9//AHI1//POR//SOX5//ACVRL1//FOXP3//LGALS9//IL7R//SASH3//TCF7L2//ATP11C//PCID2//PIK3R6//CYLD//IL4//ZAP70//LILRB2//BCL6//SOX12//ADIRF//CREB1//ADIG…
GO:0051173	positive regulation of nitrogen compound metabolic process	Biological process	483	3196	2352	18866	1.21222	6.63649e-07	7.31984e-05	6.17806	0.205357	MAP4K2//FRS2//MAP3K4//NGF//MAPK3//EIF2AK2//RAF1//TAOK2//IQGAP3//DUSP6//LPAR1//ALK//GHR//NRG1//IGF1//IRAK1//PAK3//PDE6G//PDE6H//PRKAA1//MAPK10//MAP2K5//RET//RPS27A//SHC1//SBK2//TRAF6//C5AR1//UBA52//WNT5A//MAPKAPK3//IKBKG//MADD//SUPV3L1//GPNMB//IL34//CLDN19//DAB2//FLCN//F2//FGF8//LIMCH1//FGF21//GPER1//IGF2//APP//ILK//MT3//NKX3-1//PGF//SOX9//THPO//PRR5L//CDK2AP1//FIZ1//FGF17//CARD8//APAF1//MAPT//ATP…
GO:0031175	neuron projection development	Biological process	178	1010	2352	18866	1.41365	7.05713e-07	7.66405e-05	6.15137	0.0756803	CNP//CREB1//CTNNA2//VAX2//APP//MAP1A//MAP2//NRCAM//PAK3//PAX2//ATL1//DSCAML1//ADGRB1//SPTBN4//S100A6//S100B//RTN4R//BRSK1//SLITRK2//CCK//NUMBL//TAOK2//SEMA6C//SEMA6B//FRS2//DOK1//EPHA5//PALLD//CYFIP1//GFRA1//GRB7//GRB10//ARHGAP35//APBB2//ANOS1//MATN2//NCAM1//PAX6//ROBO4//DOK5//MAPK3//IGSF9//PTPRA//RAP1GAP//RET//ROBO2//BDNF//DRGX//SHC1//BSG//TNR//WNT5A//SEMA3B//NR4A3//SHANK3//NRP1//ARTN//RPS6KA5//…
GO:0008038	neuron recognition	Biological process	20	50	2352	18866	3.2085	8.53551e-07	9.12911e-05	6.06877	0.0085034	CELSR3//ARHGAP35//NCAM2//NRCAM//FEZF2//RTN4//CASP3//NRP1//APP//ROBO2//PALLD//ROBO4//DSCAML1//IGSF9//BSG//MEGF8//CNTNAP2//NTM//PCDH12//BDNF
GO:0031325	positive regulation of cellular metabolic process	Biological process	507	3382	2352	18866	1.20248	8.72873e-07	9.19643e-05	6.05905	0.215561	MAP4K2//FRS2//MAP3K4//NGF//MAPK3//EIF2AK2//RAF1//TAOK2//IQGAP3//DUSP6//LPAR1//ALK//GHR//NRG1//IGF1//IRAK1//PAK3//PDE6G//PDE6H//PRKAA1//MAPK10//MAP2K5//RET//RPS27A//SHC1//SBK2//TRAF6//C5AR1//UBA52//WNT5A//MAPKAPK3//IKBKG//MADD//SUPV3L1//EPS15//SCRIB//NSG1//GPNMB//IL34//CLDN19//DAB2//FLCN//F2//FGF8//LIMCH1//FGF21//GPER1//IGF2//APP//ILK//MT3//NKX3-1//PGF//SOX9//THPO//PRR5L//CDK2AP1//FIZ1//FGF17//ARR…
GO:0048812	neuron projection morphogenesis	Biological process	126	667	2352	18866	1.51526	8.99922e-07	9.26375e-05	6.0458	0.0535714	CNP//CREB1//CTNNA2//VAX2//APP//MAP1A//MAP2//NRCAM//PAK3//PAX2//ATL1//DSCAML1//ADGRB1//SPTBN4//S100A6//S100B//RTN4R//BRSK1//SLITRK2//CCK//NUMBL//TAOK2//SEMA6C//SEMA6B//FRS2//DOK1//EPHA5//PALLD//CYFIP1//GFRA1//GRB7//GRB10//ARHGAP35//APBB2//ANOS1//MATN2//NCAM1//PAX6//ROBO4//DOK5//MAPK3//IGSF9//PTPRA//RAP1GAP//RET//ROBO2//BDNF//DRGX//SHC1//BSG//TNR//WNT5A//SEMA3B//NR4A3//SHANK3//NRP1//ARTN//RPS6KA5//…
GO:0006811	ion transport	Biological process	276	1696	2352	18866	1.30535	9.05509e-07	9.26375e-05	6.04311	0.117347	DMPK//NOS3//SPTBN4//WNK1//SLC8A1//MS4A1//FCER1G//P2RX1//PDPN//SLC38A10//SLC7A7//CHRNA1//CHRND//SLC39A1//PKD1L3//PIEZO2//KCNK7//KCNIP2//AQP1//KCNJ10//KCNMA1//KCNN4//KCNS1//KCNK4//FXYD3//ABCC8//NEDD4L//SLC13A5//ASIC1//SCN4B//SCN5A//SLC13A3//SLC13A1//SLC4A11//CALCRL//RAMP1//CHRNA4//EFHB//ATP2A3//TRPV4//CDH23//SLC3A2//TRPC3//TRPM2//CACNA1A//CACNA1B//CACNA1C//CACNA2D1//CAV1//SLC34A2//IP6K2//LRRC8A//SL…
GO:0045944	positive regulation of transcription by RNA polymerase II	Biological process	205	1199	2352	18866	1.37144	9.22991e-07	9.30771e-05	6.0348	0.0871599	WWC1//RBPJ//PBX1//DLGAP5//NFYA//ARHGEF10L//SREBF1//CDK13//MUC1//TP53//MT3//CREB1//PSMC3//HNF1B//RELA//GATA2//NR3C1//PPARG//SPI1//STAT3//TGFB2//WT1//FOSL1//ATF3//FBXW7//TNIP1//NCOA2//HTATIP2//ARID3B//TAF6L//NFAT5//LILRB1//BRD8//ADIRF//KAT7//ECD//SP7//KLF14//CREM//CTCFL//DAB2//ZBTB49//ARID3A//EBF1//EGR2//ELK1//FLCN//ZBTB7C//ETV2//ETV4//EVX1//F2RL1//MED19//ATF5//ZNF507//ABLIM3//PPRC1//CAMTA2//POGZ//…
GO:0007417	central nervous system development	Biological process	182	1042	2352	18866	1.40103	9.6525e-07	9.59676e-05	6.01536	0.077381	APP//GLI1//BCL2L11//CTNND1//EGR2//MAST1//XRCC6//CNTNAP2//GRIN2A//HMGCS1//KLHL17//HES5//ARRB2//MEIS2//MT3//ATP2B1//PAFAH1B3//PBX1//CA10//DSCAML1//SHROOM4//PTPRG//BCL2L2//ROBO2//ITSN1//NDRG4//TULP3//BAG6//CDK5RAP3//SHARPIN//MFSD2A//SPHK1//PLP1//TPPP//ZNF488//LPAR1//NSUN5//PRDM8//MYRF//TLR2//MPST//SOX12//ACTL6A//GATA2//LMO4//HOXB8//DRGX//LHX1//PHOX2A//TCTN1//GSX2//LHX5//C5AR1//AVPR2//SCN5A//SLC8A1//…
GO:0009891	positive regulation of biosynthetic process	Biological process	317	1991	2352	18866	1.27712	9.99327e-07	9.75078e-05	6.00029	0.134779	WWC1//RBPJ//PBX1//DLGAP5//ZP3//IGF1//INO80//WIZ//CDC7//NFYA//ZNF205//CTDNEP1//LDLR//SREBF1//MFSD2A//HDAC6//HDAC2//TCF7L2//GUCA2A//NOS3//HMGA1//CCT7//MAP3K4//MAPK3//NAF1//KAT7//HMGN1//E2F8//ARHGEF10L//GPER1//F2//ARRB2//MYB//SERPINB7//CDK13//MUC1//TP53//MT3//EIF4G1//ABCA2//TMEM106A//IL4//DDAH2//ASS1//TRPV1//NOS1AP//POR//PRKAA1//FGF21//HNRNPK//PPP4R3B//APOA5//APOA1//APOA4//MLXIPL//LPGAT1//IGF2//INS/…
GO:0060047	heart contraction	Biological process	65	287	2352	18866	1.81666	1.00837e-06	9.75078e-05	5.99638	0.0276361	ADRA1D//GAA//SLC8A1//RANGRF//MC3R//OXT//SCN5A//SNTA1//NOS3//CAV1//SREBF1//NOS1AP//KCNH2//CHRM2//DES//DMPK//KCNIP2//TNNT2//CACNA1B//CALCA//CACNA1H//FKBP1B//SPTBN4//TRPV1//GCH1//GSTM2//CACNA1C//ATP1B1//HDAC4//APELA//TGFB2//ZC3H12A//MYL1//SCN4B//TTN//CACNG4//KCNIP1//KCNE1//MEF2A//CACNA2D3//CACNA2D1//CACNB1//CACNB4//CACNA2D2//CACNA2D4//CACNA1G//GATA4//NEDD4L//ATP1A3//CXADR//JUP//BIN1//ATP2B4//AHCYL1/…
GO:0010557	positive regulation of macromolecule biosynthetic process	Biological process	296	1841	2352	18866	1.28968	1.02571e-06	9.78441e-05	5.98898	0.12585	WWC1//RBPJ//PBX1//DLGAP5//IGF1//INO80//WIZ//CDC7//NFYA//HDAC6//HDAC2//TCF7L2//HMGA1//CCT7//MAP3K4//MAPK3//NAF1//KAT7//HMGN1//E2F8//ARHGEF10L//SREBF1//CDK13//MUC1//TP53//MT3//EIF4G1//ABCA2//TMEM106A//IL4//FGF21//HNRNPK//IGF2//INS//TGFB2//CDK4//SAMD4A//PABPC1//SERP1//RBMS3//BARHL2//IL6//KRT17//PRR16//PIWIL2//NAT10//NSUN5//PTAFR//MIF4GD//BCL3//NPM2//GLI1//YAF2//MAD2L2//SFR1//IL31RA//CREB1//CTCFL//DY…
GO:0010628	positive regulation of gene expression	Biological process	361	2313	2352	18866	1.25191	1.18115e-06	0.00011117	5.92769	0.153486	EIF2AK2//TRIM6//F2RL1//FFAR2//WNT5A//SASH3//TRAF6//CD160//HLA-F//WWC1//RBPJ//PBX1//DLGAP5//SULF1//GATA4//IL6//ARNT//C5AR1//NFYA//NCBP2//HMGA1//XRCC6//IRAK1//IRF3//IRF7//MYD88//POLR2F//RELA//ZBP1//TLR2//IL18//SETD2//ZBTB20//SCRIB//IL1R1//LGALS9//BCL3//ZP3//CD2//CARD8//APP//STAT3//TYROBP//GSDMD//HDAC2//FCER1G//IL4//TIRAP//PLCB1//RARA//SPHK1//PRKD2//RPS3//FOXP3//EPX//LILRB2//CYBA//MAPK13//HYAL2//LAM…
GO:0044260	cellular macromolecule metabolic process	Biological process	1155	8408	2352	18866	1.10187	1.28315e-06	0.000119181	5.89172	0.491071	IL7R//KPNA2//CDK4//CCNJL//CDK5RAP3//CCNA1//FBXO5//CDK16//CDK14//ZNF559-ZNF177//MAD2L2//NCOA2//KHDRBS1//PRDM5//KLF12//KLF8//CREM//CUX1//DAB2//ZNF596//ZNF431//FLCN//ESR2//FBP1//FGFR1//FOXE1//WWC1//SATB2//NEDD4L//CBX5//VAX2//DNAJB5//ZNF345//ZBTB20//IRF2BP1//GATA2//FOXP1//KCTD1//NR3C1//HBZ//HDAC2//HDGF//HOXB2//HOXB3//HOXB8//HOXD8//HSF4//MYPOP//ZFP69//IFI27//NOTO//TBX10//IGF2//RBPJ//IRF3//IRF7//KMT5A/…
GO:0019220	regulation of phosphate metabolic process	Biological process	299	1869	2352	18866	1.28323	1.4006e-06	0.000128401	5.85369	0.127126	CDK4//CCNJL//CDK5RAP3//CCNA1//MAP4K2//FRS2//MAP3K4//NGF//MAPK3//EIF2AK2//RAF1//TAOK2//IQGAP3//DUSP6//LPAR1//ALK//GHR//NRG1//IGF1//IRAK1//PAK3//PDE6G//PDE6H//PRKAA1//MAPK10//MAP2K5//RET//RPS27A//SHC1//SBK2//TRAF6//C5AR1//UBA52//WNT5A//MAPKAPK3//IKBKG//MADD//DUSP14//DUSP18//DUSP3//GPS1//SPRED3//RGS3//CAV1//ROPN1B//CELSR3//FLCN//FN1//APOA1//ROPN1//RAD51//WNT9B//CTDSP2//ARRB2//PAX6//INPP5K//PRNP//BDK…
GO:0051174	regulation of phosphorus metabolic process	Biological process	299	1870	2352	18866	1.28254	1.46827e-06	0.000132878	5.8332	0.127126	CDK4//CCNJL//CDK5RAP3//CCNA1//MAP4K2//FRS2//MAP3K4//NGF//MAPK3//EIF2AK2//RAF1//TAOK2//IQGAP3//DUSP6//LPAR1//ALK//GHR//NRG1//IGF1//IRAK1//PAK3//PDE6G//PDE6H//PRKAA1//MAPK10//MAP2K5//RET//RPS27A//SHC1//SBK2//TRAF6//C5AR1//UBA52//WNT5A//MAPKAPK3//IKBKG//MADD//DUSP14//DUSP18//DUSP3//GPS1//SPRED3//RGS3//CAV1//ROPN1B//CELSR3//FLCN//FN1//APOA1//ROPN1//RAD51//WNT9B//CTDSP2//ARRB2//PAX6//INPP5K//PRNP//BDK…
GO:0051246	regulation of protein metabolic process	Biological process	439	2891	2352	18866	1.21803	1.48922e-06	0.000133069	5.82704	0.18665	CDK4//CCNJL//CDK5RAP3//CCNA1//MAP4K2//FRS2//MAP3K4//NGF//MAPK3//EIF2AK2//RAF1//TAOK2//IQGAP3//DUSP6//LPAR1//ALK//GHR//NRG1//IGF1//IRAK1//PAK3//PDE6G//PDE6H//PRKAA1//MAPK10//MAP2K5//RET//RPS27A//SHC1//SBK2//TRAF6//C5AR1//UBA52//WNT5A//MAPKAPK3//IKBKG//MADD//DUSP14//DUSP18//DUSP3//GPS1//SPRED3//RGS3//CAV1//NSD1//ROPN1B//CELSR3//FLCN//FN1//APOA1//ROPN1//RAD51//WNT9B//CTDSP2//ARRB2//PAX6//INPP5K//PRN…
GO:0051094	positive regulation of developmental process	Biological process	242	1467	2352	18866	1.32321	1.62538e-06	0.000143419	5.78905	0.102891	FRS2//FGF8//FGFR1//CX3CR1//DCT//PAX6//DMRTA2//LILRB2//FOXP3//PDPN//GLIPR2//DAB2//BAMBI//HDAC2//IL6//LEF1//TGFB2//ALOX15B//IL18//PLA2G2A//PLA2G5//STMN2//MARK2//ARHGAP35//NME1//NME2//TENM3//PRKD1//CAMK1D//RET//BDNF//NDRG4//WNT5A//CAMK2B//SCARF1//CFLAR//RAPGEF2//MAGI2//EGR2//RELA//LHX1//LHX5//GLI1//ATP2B1//SLC8A1//TFAP2A//SOX9//AHI1//TPPP//ZNF488//ITGAX//S100B//MYRF//POR//SOX5//ACVRL1//LGALS9//IL7R/…
GO:0003015	heart process	Biological process	66	297	2352	18866	1.7825	1.68833e-06	0.000147134	5.77254	0.0280612	ADRA1D//GAA//SLC8A1//RANGRF//MC3R//OXT//SCN5A//SNTA1//NOS3//CAV1//SREBF1//NOS1AP//KCNH2//CHRM2//DES//DMPK//KCNIP2//TNNT2//CACNA1B//CALCA//CACNA1H//FKBP1B//SPTBN4//TRPV1//GCH1//GSTM2//CACNA1C//ATP1B1//HDAC4//APELA//TGFB2//ZC3H12A//SGCZ//ACE//ATG5//MYL1//SCN4B//TTN//CACNG4//KCNIP1//KCNE1//MEF2A//CACNA2D3//CACNA2D1//CACNB1//CACNB4//CACNA2D2//CACNA2D4//CACNA1G//GATA4//NEDD4L//ATP1A3//CXADR//JUP//BIN1…
GO:0008016	regulation of heart contraction	Biological process	59	256	2352	18866	1.84865	1.72787e-06	0.000148744	5.76249	0.025085	ADRA1D//GAA//SLC8A1//RANGRF//MC3R//OXT//SCN5A//SNTA1//NOS3//CAV1//SREBF1//NOS1AP//KCNH2//FKBP1B//SPTBN4//TRPV1//GCH1//GSTM2//CACNA1C//ATP1B1//HDAC4//APELA//TGFB2//ZC3H12A//CACNG4//KCNIP2//KCNIP1//KCNE1//MEF2A//CACNA2D3//CACNA2D1//CACNB1//CACNB4//CACNA2D2//CACNA2D4//GATA4//CACNA1G//SCN4B//ATP1A3//CXADR//JUP//BIN1//ATP2B4//AHCYL1//DMPK//ASPH//FXYD2//NPR2//ATP2A3//ATP2B1//FXYD3//FXYD7//FLNA//CHRM2//…
GO:1901362	organic cyclic compound biosynthetic process	Biological process	639	4402	2352	18866	1.16438	2.03378e-06	0.00017297	5.6917	0.271684	FBXO5//CDK16//CDK14//CCNA1//ZNF559-ZNF177//MAD2L2//NCOA2//KHDRBS1//PRDM5//KLF12//KLF8//CREM//CUX1//DAB2//ZNF596//ZNF431//FLCN//ESR2//FBP1//FGFR1//FOXE1//WWC1//SATB2//NEDD4L//CBX5//VAX2//DNAJB5//ZNF345//ZBTB20//IRF2BP1//GATA2//FOXP1//KCTD1//NR3C1//HBZ//HDAC2//HDGF//HOXB2//HOXB3//HOXB8//HOXD8//HSF4//MYPOP//ZFP69//IFI27//NOTO//TBX10//IGF2//RBPJ//IRF3//IRF7//KMT5A//ZNF749//HES5//MAF//MEF2A//MEIS2//NR…
GO:0098609	cell-cell adhesion	Biological process	157	884	2352	18866	1.42459	2.06233e-06	0.000173309	5.68564	0.0667517	TGFB2//CDSN//CDH11//CDH16//IGSF11//CELSR3//CELSR2//PALLD//CADM1//PCDH11X//PCDH8//PCDH12//CDHR5//ROBO4//TENM3//PCDHGC4//PCDHGB3//PCDHGA7//PCDHB2//PCDHAC2//DSCAML1//IGSF9//PVR//RET//ROBO2//CEACAM1//CDH23//BSG//CLSTN3//CDH1//CXADR//CD209//REG3A//UMOD//CD164//CD6//NLGN4Y//ASTN2//NCAM2//TNR//TNIP1//APOA4//CERCAM//CD177//CLDN4//CLDN19//CLDN15//CLDN9//LEF1//B4GALNT2//NF2//PODXL//FUT3//SIRPG//CD160//PAK3…
GO:0042221	response to chemical	Biological process	689	4785	2352	18866	1.15499	2.12536e-06	0.000176505	5.67257	0.292942	HYAL2//CST1//AZGP1//PKD1L3//TAS1R3//IRAK1//SIGIRR//CAV1//GRIN2A//HDAC2//ASIC1//OXT//FFAR2//SLAMF8//TRPM2//IL6//RPS19//CCL18//CCL25//CALCA//F2RL1//ZNF580//P2RX2//KCNIP2//CES1//PTGES3//CYP2U1//CYP26A1//CYB5R3//NQO1//EPHX1//AOC1//ARNT//MGST1//POR//UGT1A9//CYP2W1//SULT1A2//NR1I2//ACY3//ACY1//CMTM5//CCR8//CMTM8//CX3CR1//DEFA1//ANOS1//LGALS9//ENPP2//LTB4R2//PTAFR//SPN//C5AR1//FOSL1//RIPOR2//APOA4//UBE2…
GO:1903508	positive regulation of nucleic acid-templated transcription	Biological process	260	1601	2352	18866	1.30264	2.29821e-06	0.00018864	5.63861	0.110544	WWC1//RBPJ//PBX1//DLGAP5//NFYA//HMGA1//KAT7//HMGN1//ARHGEF10L//SREBF1//CDK13//MUC1//TP53//MT3//YAF2//MAD2L2//SFR1//IL31RA//CREB1//CTCFL//DYRK1A//EGR2//ELK1//ESR2//ATF5//FOXE1//CAND2//PLCB1//NUP62//EBF3//XRCC6//BAMBI//SS18L1//GATA4//USP21//GLI1//HDAC2//MSANTD1//IGF1//IL4//IL6//ILK//IRF7//HES5//LHX1//MAZ//MYB//NFE2//NKX3-1//NME2//NPAS2//PAX2//PAX6//PCBD1//FOXP3//MLXIPL//LEF1//WAC//INPP5K//PPARG//PC…
GO:1902680	positive regulation of RNA biosynthetic process	Biological process	260	1602	2352	18866	1.30183	2.41547e-06	0.000195986	5.617	0.110544	WWC1//RBPJ//PBX1//DLGAP5//NFYA//HMGA1//KAT7//HMGN1//ARHGEF10L//SREBF1//CDK13//MUC1//TP53//MT3//YAF2//MAD2L2//SFR1//IL31RA//CREB1//CTCFL//DYRK1A//EGR2//ELK1//ESR2//ATF5//FOXE1//CAND2//PLCB1//NUP62//EBF3//XRCC6//BAMBI//SS18L1//GATA4//USP21//GLI1//HDAC2//MSANTD1//IGF1//IL4//IL6//ILK//IRF7//HES5//LHX1//MAZ//MYB//NFE2//NKX3-1//NME2//NPAS2//PAX2//PAX6//PCBD1//FOXP3//MLXIPL//LEF1//WAC//INPP5K//PPARG//PC…
GO:0044249	cellular biosynthetic process	Biological process	859	6104	2352	18866	1.12881	2.6073e-06	0.00020894	5.58381	0.365221	ASS1//FBXO5//CDK16//CDK14//CCNA1//CDO1//ZNF559-ZNF177//MAD2L2//NCOA2//KHDRBS1//PRDM5//KLF12//KLF8//CREM//CUX1//DAB2//ZNF596//ZNF431//FLCN//ESR2//FBP1//FGFR1//FOXE1//WWC1//SATB2//NEDD4L//CBX5//VAX2//DNAJB5//ZNF345//ZBTB20//IRF2BP1//GATA2//FOXP1//KCTD1//NR3C1//HBZ//HDAC2//HDGF//HOXB2//HOXB3//HOXB8//HOXD8//HSF4//MYPOP//ZFP69//IFI27//NOTO//TBX10//IGF2//RBPJ//IRF3//IRF7//KMT5A//ZNF749//HES5//MAF//MEF2…
GO:0071495	cellular response to endogenous stimulus	Biological process	232	1406	2352	18866	1.32356	2.66356e-06	0.00020894	5.57454	0.0986395	WFIKKN2//COL3A1//DUSP15//CREB1//BAMBI//ARRB2//FURIN//RPS27A//SKI//SKIL//TGFB2//TP53//UBA52//ACVRL1//ADCY5//GNAS//OPRM1//FLNA//HTR3E//HTR3A//HTR3B//ADCY6//NSG1//SLC39A14//GRB10//IGF2//INS//ATP6V0A1//PTPRA//SHC1//SREBF1//FRS2//FGF8//FGFR1//FGFR4//NCBP2//RBFOX2//FGF21//HNRNPF//HNRNPH1//ANOS1//FGFRL1//POLR2A//POLR2F//MAPK3//PTBP1//FGF17//SST//UCN3//CRHR2//NR5A1//PPARG//KDM3A//RARA//TSHR//FOLR1//DKK3/…
GO:0031328	positive regulation of cellular biosynthetic process	Biological process	309	1955	2352	18866	1.26781	2.68283e-06	0.00020894	5.57141	0.131378	WWC1//RBPJ//PBX1//DLGAP5//ZP3//IGF1//INO80//WIZ//CDC7//NFYA//ZNF205//CTDNEP1//LDLR//SREBF1//MFSD2A//TCF7L2//GUCA2A//NOS3//HMGA1//CCT7//MAP3K4//MAPK3//NAF1//KAT7//HMGN1//E2F8//ARHGEF10L//GPER1//CDK13//MUC1//TP53//MT3//EIF4G1//ABCA2//DDAH2//ASS1//TRPV1//NOS1AP//PPP4R3B//APOA5//APOA1//APOA4//MLXIPL//LPGAT1//IGF2//INS//CDK4//SAMD4A//PABPC1//SERP1//RBMS3//BARHL2//IL6//KRT17//PRR16//PIWIL2//NAT10//NSUN…
GO:0007166	cell surface receptor signaling pathway	Biological process	481	3219	2352	18866	1.19858	2.69352e-06	0.00020894	5.56968	0.204507	IRAK1//SIGIRR//CAV1//ADCY5//GNAI2//FCER1G//CD209//ICAM2//ICAM3//MUC1//MUC4//MUC5AC//PAK3//MUC13//PSMA1//PSMA5//PSMC3//RAF1//RELA//TRAF6//CUL1//IKBKG//RPS6KA5//MUC16//PSMF1//NCR3//BAG6//C5AR1//FFAR2//LILRB2//LILRB1//FGR//KIR2DL1//VANGL2//WNT5A//MAGI2//NPR2//PDZD3//ABI1//CNKSR1//RASGRP4//IL31RA//DOK1//EPHA5//ERBB3//FGFR1//FGFR4//ALK//BLNK//NGF//NTF4//DDR2//AHI1//DOK5//PTPRG//RET//ROS1//BDNF//SHC1//…
GO:0048584	positive regulation of response to stimulus	Biological process	379	2465	2352	18866	1.23329	2.77737e-06	0.000213103	5.55637	0.161139	MAP4K2//FRS2//MAP3K4//NGF//MAPK3//EIF2AK2//RAF1//TAOK2//IQGAP3//DUSP6//LPAR1//ALK//GHR//NRG1//IGF1//IRAK1//PAK3//PDE6G//PDE6H//PRKAA1//MAPK10//MAP2K5//RET//RPS27A//SHC1//SBK2//TRAF6//C5AR1//UBA52//WNT5A//MAPKAPK3//IKBKG//MADD//FCER1G//ZP3//SERPING1//HLA-F//AZGP1//CD1A//CD59//XRCC6//ZBP1//TRIM5//MATR3//CD209//ICAM2//ICAM3//MUC1//MUC4//MUC5AC//MUC13//PSMA1//PSMA5//PSMC3//RELA//CUL1//RPS6KA5//MUC16/…
GO:0009058	biosynthetic process	Biological process	882	6290	2352	18866	1.12476	3.16209e-06	0.000240012	5.50003	0.375	ASS1//FBXO5//CDK16//CDK14//CCNA1//CDO1//ZNF559-ZNF177//MAD2L2//NCOA2//KHDRBS1//PRDM5//KLF12//KLF8//CREM//CUX1//DAB2//ZNF596//ZNF431//FLCN//ESR2//FBP1//FGFR1//FOXE1//WWC1//SATB2//NEDD4L//CBX5//VAX2//DNAJB5//ZNF345//ZBTB20//IRF2BP1//GATA2//FOXP1//KCTD1//NR3C1//HBZ//HDAC2//HDGF//HOXB2//HOXB3//HOXB8//HOXD8//HSF4//MYPOP//ZFP69//IFI27//NOTO//TBX10//IGF2//RBPJ//IRF3//IRF7//KMT5A//ZNF749//HES5//MAF//MEF2…
GO:0045893	positive regulation of transcription, DNA-templated	Biological process	248	1524	2352	18866	1.3053	3.44891e-06	0.000258563	5.46232	0.105442	WWC1//RBPJ//PBX1//DLGAP5//NFYA//HMGA1//KAT7//HMGN1//ARHGEF10L//SREBF1//CDK13//MUC1//TP53//MT3//CREB1//PSMC3//TNIP1//NCOA2//HTATIP2//ARID3B//TAF6L//NFAT5//LILRB1//BRD8//ADIRF//ECD//SP7//KLF14//CREM//CTCFL//DAB2//ZBTB49//ARID3A//EBF1//EGR2//ELK1//FLCN//ZBTB7C//ETV2//ETV4//EVX1//F2RL1//MED19//ATF5//ZNF507//ABLIM3//PPRC1//CAMTA2//POGZ//LPIN1//SATB2//ATP1B4//FOSL2//PATZ1//SSBP3//MAFF//NR5A1//EBF3//XRC…
GO:1903522	regulation of blood circulation	Biological process	66	303	2352	18866	1.7472	3.47974e-06	0.000258563	5.45845	0.0280612	ADRA1D//GAA//SLC8A1//RANGRF//MC3R//OXT//SCN5A//SNTA1//ATP2B1//P2RX1//NOS3//CAV1//SREBF1//NOS1AP//KCNH2//CHRM2//DES//DMPK//KCNIP2//TNNT2//CACNA1B//CALCA//CACNA1H//FKBP1B//SPTBN4//TRPV1//GCH1//GSTM2//CACNA1C//ATP1B1//HDAC4//ACE//ASIC2//APELA//TGFB2//AVPR2//PTAFR//ZC3H12A//CACNG4//KCNIP1//KCNE1//MEF2A//CACNA2D3//CACNA2D1//CACNB1//CACNB4//CACNA2D2//CACNA2D4//GATA4//CACNA1G//SCN4B//ATP1A3//CXADR//JUP/…
GO:0050790	regulation of catalytic activity	Biological process	369	2398	2352	18866	1.2343	3.57739e-06	0.00026305	5.44643	0.156888	CDK4//CCNJL//CDK5RAP3//CCNA1//MAP4K2//FRS2//MAP3K4//NGF//MAPK3//EIF2AK2//RAF1//TAOK2//IQGAP3//DUSP6//LPAR1//ALK//GHR//NRG1//IGF1//IRAK1//PAK3//PDE6G//PDE6H//PRKAA1//MAPK10//MAP2K5//RET//RPS27A//SHC1//SBK2//TRAF6//C5AR1//UBA52//WNT5A//MAPKAPK3//IKBKG//MADD//DUSP14//DUSP18//DUSP3//GPS1//SPRED3//RGS3//CAV1//ILK//NF2//INPP5K//TRIB3//CEACAM1//CEP85//WNK1//TSC2//DBNDD1//AKT1S1//CARD8//APAF1//MAPT//NKX3…
GO:0045935	positive regulation of nucleobase-containing compound metabolic process	Biological process	295	1863	2352	18866	1.27014	4.00258e-06	0.00029128	5.39766	0.125425	SUPV3L1//WWC1//RBPJ//PBX1//DLGAP5//NFYA//GUCA2A//NOS3//NCBP2//HMGA1//RPS3//CCT7//MAP3K4//MAPK3//NAF1//PRKCG//KAT7//HMGN1//ARHGEF10L//SREBF1//CDK13//DYRK1A//POLR2A//SRSF5//MUC1//TP53//MT3//EYA4//NPAS2//UIMC1//TIGAR//ZBTB20//IGF1//APP//INS//ARNT//MLXIPL//PRKAA1//ENTPD5//MAD2L2//YAF2//SFR1//IL31RA//CREB1//CTCFL//EGR2//ELK1//ESR2//ATF5//FOXE1//CAND2//PLCB1//NUP62//EBF3//XRCC6//BAMBI//SS18L1//GATA4//U…
GO:0051240	positive regulation of multicellular organismal process	Biological process	292	1844	2352	18866	1.27018	4.50067e-06	0.000324186	5.34672	0.12415	FRS2//FGF8//FGFR1//EIF2AK2//ADRA1D//CX3CR1//DCT//PAX6//DMRTA2//LILRB2//FOXP3//TRIM6//F2RL1//FFAR2//WNT5A//SASH3//TRAF6//CD160//HLA-F//GCH1//SULF1//GATA4//IL6//ARNT//C5AR1//PRKD2//FOXP1//ZNF580//ANGPT4//BCAS3//PRKD1//RRAS//ZC3H12A//NRP1//IGF1//MEF2A//PDE9A//NR4A3//HDAC6//GLIPR2//ENPP2//RTN4//SOX9//TGFB2//PDPN//DAB2//BAMBI//HDAC2//LEF1//APOA5//STMN2//MARK2//ARHGAP35//NME1//NME2//TENM3//CAMK1D//RET/…
GO:0031399	regulation of protein modification process	Biological process	302	1917	2352	18866	1.26365	4.686e-06	0.000334126	5.3292	0.128401	CDK4//CCNJL//CDK5RAP3//CCNA1//MAP4K2//FRS2//MAP3K4//NGF//MAPK3//EIF2AK2//RAF1//TAOK2//IQGAP3//DUSP6//LPAR1//ALK//GHR//NRG1//IGF1//IRAK1//PAK3//PDE6G//PDE6H//PRKAA1//MAPK10//MAP2K5//RET//RPS27A//SHC1//SBK2//TRAF6//C5AR1//UBA52//WNT5A//MAPKAPK3//IKBKG//MADD//DUSP14//DUSP18//DUSP3//GPS1//SPRED3//RGS3//CAV1//NSD1//ROPN1B//CELSR3//FLCN//FN1//APOA1//ROPN1//RAD51//WNT9B//CTDSP2//ARRB2//PAX6//INPP5K//PRN…
GO:0035637	multicellular organismal signaling	Biological process	49	206	2352	18866	1.90797	5.02366e-06	0.00035462	5.29898	0.0208333	OTOA//CNTNAP2//CACNG4//SPTBN4//JAM3//CLDN19//FKBP1B//NRCAM//CHRNA1//GPER1//P2RX1//SCN5A//MYH14//CACNA1H//CACNA1G//HCRT//TNR//KCNIP2//KCNIP1//KCNE1//KCNH2//MEF2A//CACNA2D3//CACNA1C//CACNA2D1//CACNB1//CACNB4//CACNA2D2//CACNA2D4//SCN4B//ATP1A3//ATP1B1//SLC8A1//CXADR//JUP//BIN1//CAV1//RANGRF//AHCYL1//DMPK//ASPH//FXYD2//NPR2//ATP2A3//ATP2B1//ATP2B4//FXYD3//FXYD7//FLNA
GO:0071417	cellular response to organonitrogen compound	Biological process	122	663	2352	18866	1.47601	5.14369e-06	0.000358642	5.28873	0.0518707	ADCY5//GNAS//OPRM1//FLNA//HTR3E//HTR3A//HTR3B//ADCY6//NSG1//ARRB2//SLC39A14//GRB10//IGF2//INS//ATP6V0A1//PTPRA//SHC1//SREBF1//CDK4//LPIN1//CYFIP1//GHRHR//GOT1//INPP5K//PKM//PPARG//TRIB3//CEACAM1//SRSF5//ZFP36L1//CFLAR//C2CD5//AHCYL1//SESN3//SIK2//TSC2//OGT//KANK1//TNS2//PRKAA1//RELA//GNAI2//GNA15//ALK//PALM//GH2//GHR//STAT3//STAT5A//TRIM41//LAMTOR5//COL3A1//GLRA2//ASS1//LAMTOR1//BCL2L1//FOLR1//TR…
GO:0048667	cell morphogenesis involved in neuron differentiation	Biological process	113	604	2352	18866	1.50067	5.22648e-06	0.000358642	5.28179	0.0480442	WDPCP//CNP//CREB1//CTNNA2//VAX2//APP//MAP1A//MAP2//NRCAM//PAK3//PAX2//ATL1//DSCAML1//ADGRB1//SPTBN4//S100A6//S100B//RTN4R//BRSK1//SLITRK2//CCK//NUMBL//TAOK2//SEMA6C//SEMA6B//FRS2//DOK1//EPHA5//PALLD//CYFIP1//GFRA1//GRB7//GRB10//ARHGAP35//APBB2//ANOS1//MATN2//NCAM1//PAX6//ROBO4//DOK5//MAPK3//IGSF9//PTPRA//RAP1GAP//RET//ROBO2//BDNF//DRGX//SHC1//BSG//TNR//WNT5A//SEMA3B//NR4A3//SHANK3//NRP1//ARTN//RP…
GO:0032268	regulation of cellular protein metabolic process	Biological process	416	2754	2352	18866	1.21164	5.23306e-06	0.000358642	5.28124	0.176871	CDK4//CCNJL//CDK5RAP3//CCNA1//MAP4K2//FRS2//MAP3K4//NGF//MAPK3//EIF2AK2//RAF1//TAOK2//IQGAP3//DUSP6//LPAR1//ALK//GHR//NRG1//IGF1//IRAK1//PAK3//PDE6G//PDE6H//PRKAA1//MAPK10//MAP2K5//RET//RPS27A//SHC1//SBK2//TRAF6//C5AR1//UBA52//WNT5A//MAPKAPK3//IKBKG//MADD//DUSP14//DUSP18//DUSP3//GPS1//SPRED3//RGS3//CAV1//NSD1//ROPN1B//CELSR3//FLCN//FN1//APOA1//ROPN1//RAD51//WNT9B//CTDSP2//ARRB2//PAX6//INPP5K//PRN…
GO:0051172	negative regulation of nitrogen compound metabolic process	Biological process	391	2572	2352	18866	1.21941	5.79827e-06	0.000393558	5.2367	0.166241	ZNF559-ZNF177//MAD2L2//NCOA2//KHDRBS1//PRDM5//KLF12//KLF8//CREM//CUX1//DAB2//ZNF596//ZNF431//FLCN//ESR2//FBP1//FGFR1//FOXE1//WWC1//SATB2//NEDD4L//CBX5//VAX2//DNAJB5//ZNF345//ZBTB20//IRF2BP1//GATA2//FOXP1//KCTD1//NR3C1//HBZ//HDAC2//HDGF//HOXB2//HOXB3//HOXB8//HOXD8//HSF4//MYPOP//ZFP69//IFI27//NOTO//TBX10//IGF2//RBPJ//IRF3//IRF7//KMT5A//ZNF749//HES5//MAF//MEF2A//MEIS2//NRARP//MSX2//TRIM37//MYB//ATF3…
GO:0051254	positive regulation of RNA metabolic process	Biological process	270	1692	2352	18866	1.27999	5.9222e-06	0.000398141	5.22752	0.114796	SUPV3L1//WWC1//RBPJ//PBX1//DLGAP5//NFYA//NCBP2//HMGA1//KAT7//HMGN1//ARHGEF10L//SREBF1//CDK13//DYRK1A//POLR2A//SRSF5//MUC1//TP53//MT3//YAF2//MAD2L2//SFR1//IL31RA//CREB1//CTCFL//EGR2//ELK1//ESR2//ATF5//FOXE1//CAND2//PLCB1//NUP62//EBF3//XRCC6//BAMBI//SS18L1//GATA4//USP21//GLI1//HDAC2//MSANTD1//IGF1//IL4//IL6//ILK//IRF7//HES5//LHX1//MAZ//MYB//NFE2//NKX3-1//NME2//NPAS2//PAX2//PAX6//PCBD1//FOXP3//MLXIP…
GO:1901576	organic substance biosynthetic process	Biological process	868	6204	2352	18866	1.12225	5.97917e-06	0.000398179	5.22336	0.369048	ASS1//FBXO5//CDK16//CDK14//CCNA1//CDO1//ZNF559-ZNF177//MAD2L2//NCOA2//KHDRBS1//PRDM5//KLF12//KLF8//CREM//CUX1//DAB2//ZNF596//ZNF431//FLCN//ESR2//FBP1//FGFR1//FOXE1//WWC1//SATB2//NEDD4L//CBX5//VAX2//DNAJB5//ZNF345//ZBTB20//IRF2BP1//GATA2//FOXP1//KCTD1//NR3C1//HBZ//HDAC2//HDGF//HOXB2//HOXB3//HOXB8//HOXD8//HSF4//MYPOP//ZFP69//IFI27//NOTO//TBX10//IGF2//RBPJ//IRF3//IRF7//KMT5A//ZNF749//HES5//MAF//MEF2…
GO:1901564	organonitrogen compound metabolic process	Biological process	950	6846	2352	18866	1.11309	6.07501e-06	0.00040078	5.21645	0.403912	ASS1//DDAH2//CDK4//CCNJL//CDK5RAP3//CCNA1//CDO1//MPST//FRS2//RASGRP4//IL31RA//CSF2RA//DUSP6//ERBB3//RASGEF1A//FGF8//FGFR1//FGFR4//GFRA1//NRG1//IL18//MEF2A//MAP3K4//NCAM1//PAK3//MAPK3//PSMA1//PSMA5//PSMC3//SPTBN4//PTPRA//RAF1//RET//SHC1//SBK2//SRPK2//ZFP36L1//MAPKAPK3//RASAL1//SHANK3//FGF17//ARTN//TAOK2//PSMF1//RAPGEF2//MAP4K2//NGF//EIF2AK2//IQGAP3//LPAR1//ALK//GHR//IGF1//IRAK1//PDE6G//PDE6H//PRKA…
GO:0051252	regulation of RNA metabolic process	Biological process	556	3807	2352	18866	1.17148	6.17878e-06	0.000403852	5.2091	0.236395	FBXO5//CDK16//CDK14//CCNA1//ZNF559-ZNF177//MAD2L2//NCOA2//KHDRBS1//PRDM5//KLF12//KLF8//CREM//CUX1//DAB2//ZNF596//ZNF431//FLCN//ESR2//FBP1//FGFR1//FOXE1//WWC1//SATB2//NEDD4L//CBX5//VAX2//DNAJB5//ZNF345//ZBTB20//IRF2BP1//GATA2//FOXP1//KCTD1//NR3C1//HBZ//HDAC2//HDGF//HOXB2//HOXB3//HOXB8//HOXD8//HSF4//MYPOP//ZFP69//IFI27//NOTO//TBX10//IGF2//RBPJ//IRF3//IRF7//KMT5A//ZNF749//HES5//MAF//MEF2A//MEIS2//NR…
GO:0060284	regulation of cell development	Biological process	169	983	2352	18866	1.37904	6.25635e-06	0.00040517	5.20368	0.0718537	CX3CR1//DCT//PAX6//DMRTA2//CTNNA1//BDNF//TP53//SKI//ACAP3//CTNNA2//FBXO7//BRSK1//STMN2//MARK2//FGFR1//ARHGAP35//NME1//NME2//TENM3//PRKD1//CAMK1D//RET//NDRG4//WNT5A//CAMK2B//SCARF1//CFLAR//RAPGEF2//MAGI2//ADCY6//LPAR1//KANK1//INPP5J//HDAC2//MT3//PTPRG//TRPV4//RTN4R//ITM2C//NF2//EGR2//RELA//BARHL2//NRCAM//IFRD1//MAP2//RTN4//MYCL//HES5//ALK//BIN1//NGF//NTF4//S1PR5//CDK5RAP3//NREP//EIF4E//APP//PBX1//…
GO:0051960	regulation of nervous system development	Biological process	165	957	2352	18866	1.38298	6.82987e-06	0.000435752	5.16559	0.0701531	CX3CR1//DCT//PAX6//DMRTA2//CTNNA1//BDNF//TP53//SKI//ACAP3//CTNNA2//FBXO7//BRSK1//STMN2//MARK2//FGFR1//ARHGAP35//NME1//NME2//TENM3//PRKD1//CAMK1D//RET//NDRG4//WNT5A//CAMK2B//SCARF1//CFLAR//RAPGEF2//MAGI2//ADCY6//LPAR1//KANK1//INPP5J//HDAC2//MT3//PTPRG//TRPV4//RTN4R//ITM2C//NF2//EGR2//RELA//TULP3//LHX1//LHX5//GLI1//BARHL2//NRCAM//IFRD1//MAP2//RTN4//HES5//NSUN5//RARA//KLK8//TMEM98//MTMR2//TPPP//ZNF4…
GO:1903506	regulation of nucleic acid-templated transcription	Biological process	519	3531	2352	18866	1.179	6.85203e-06	0.000435752	5.16418	0.220663	FBXO5//CDK16//CDK14//CCNA1//ZNF559-ZNF177//MAD2L2//NCOA2//KHDRBS1//PRDM5//KLF12//KLF8//CREM//CUX1//DAB2//ZNF596//ZNF431//FLCN//ESR2//FBP1//FGFR1//FOXE1//WWC1//SATB2//NEDD4L//CBX5//VAX2//DNAJB5//ZNF345//ZBTB20//IRF2BP1//GATA2//FOXP1//KCTD1//NR3C1//HBZ//HDAC2//HDGF//HOXB2//HOXB3//HOXB8//HOXD8//HSF4//MYPOP//ZFP69//IFI27//NOTO//TBX10//IGF2//RBPJ//IRF3//IRF7//KMT5A//ZNF749//HES5//MAF//MEF2A//MEIS2//NR…
GO:0120036	plasma membrane bounded cell projection organization	Biological process	249	1547	2352	18866	1.29108	7.51707e-06	0.000473777	5.12395	0.105867	NRP1//ARMC2//IQCG//CNP//CREB1//CTNNA2//VAX2//APP//MAP1A//MAP2//NRCAM//PAK3//PAX2//ATL1//DSCAML1//ADGRB1//SPTBN4//S100A6//S100B//RTN4R//BRSK1//SLITRK2//CCK//NUMBL//TAOK2//SEMA6C//SEMA6B//FRS2//DOK1//EPHA5//PALLD//CYFIP1//GFRA1//GRB7//GRB10//ARHGAP35//APBB2//ANOS1//MATN2//NCAM1//PAX6//ROBO4//DOK5//MAPK3//IGSF9//PTPRA//RAP1GAP//RET//ROBO2//BDNF//DRGX//SHC1//BSG//TNR//WNT5A//SEMA3B//NR4A3//SHANK3//AR…
GO:0042325	regulation of phosphorylation	Biological process	266	1669	2352	18866	1.2784	7.69666e-06	0.000475805	5.1137	0.113095	CDK4//CCNJL//CDK5RAP3//CCNA1//MAP4K2//FRS2//MAP3K4//NGF//MAPK3//EIF2AK2//RAF1//TAOK2//IQGAP3//DUSP6//LPAR1//ALK//GHR//NRG1//IGF1//IRAK1//PAK3//PDE6G//PDE6H//PRKAA1//MAPK10//MAP2K5//RET//RPS27A//SHC1//SBK2//TRAF6//C5AR1//UBA52//WNT5A//MAPKAPK3//IKBKG//MADD//DUSP14//DUSP18//DUSP3//GPS1//SPRED3//RGS3//CAV1//ROPN1B//CELSR3//FLCN//FN1//APOA1//ROPN1//RAD51//WNT9B//CTDSP2//ARRB2//PAX6//INPP5K//PRNP//BDK…
GO:0016043	cellular component organization	Biological process	908	6526	2352	18866	1.11604	7.73117e-06	0.000475805	5.11175	0.386054	MEF2A//MSTO1//NOP2//NLE1//RPL3L//RPL6//RPL10//RPS14//RPS19//BECN1//ATG5//ATG13//SGO1//INO80//MIS12//SMC1A//INSC//NUMA1//PAX6//SPDL1//TUBB4A//GAS2L1//PARD3B//CNP//MARK2//EML2//RNF19A//GAPDH//GAS2L3//MAP1A//MAP2//MAP4//MAPT//CAMSAP3//MARK4//TACC1//TBCD//TTLL2//CDC14A//CALML4//CD2BP2//CRNKL1//SRPK2//SF1//MTFP1//GEMIN7//NSD1//FUNDC1//FBXO7//USP30//SNU13//NAF1//MLH1//GPS1//RPS27A//UBA52//GTF2H4//RAD51…
GO:0006355	regulation of transcription, DNA-templated	Biological process	510	3467	2352	18866	1.17994	7.75146e-06	0.000475805	5.11062	0.216837	FBXO5//CDK16//CDK14//CCNA1//ZNF559-ZNF177//MAD2L2//NCOA2//KHDRBS1//PRDM5//KLF12//KLF8//CREM//CUX1//DAB2//ZNF596//ZNF431//FLCN//ESR2//FBP1//FGFR1//FOXE1//WWC1//SATB2//NEDD4L//CBX5//VAX2//DNAJB5//ZNF345//ZBTB20//IRF2BP1//GATA2//FOXP1//KCTD1//NR3C1//HBZ//HDAC2//HDGF//HOXB2//HOXB3//HOXB8//HOXD8//HSF4//MYPOP//ZFP69//IFI27//NOTO//TBX10//IGF2//RBPJ//IRF3//IRF7//KMT5A//ZNF749//HES5//MAF//MEF2A//MEIS2//NR…
GO:0051049	regulation of transport	Biological process	287	1821	2352	18866	1.2642	8.05166e-06	0.000487306	5.09411	0.122024	UNC13A//GPER1//BAIAP3//DMPK//NOS3//SPTBN4//WNK1//SLC8A1//ANKRD13D//MTMR2//ARRB2//AHI1//MAGI2//CPB2//TNFRSF1A//SAR1B//TMBIM6//P2RX2//TRPC3//CAV1//OXT//AHCYL1//SCN4B//SCN5A//WNK3//WNK2//SETD2//NSUN2//STXBP1//TRIB3//NR4A3//C2CD5//INPP5K//CETP//NAXE//LAMTOR1//CES1//ZDHHC8//APOA1//FKBP1B//GSTM2//AKAP6//CACNA1C//FGFR1//ROS1//CCK//SV2A//SLC6A1//CHRNA4//SYT2//SYT15//SYT3//SYT8//LILRB1//STXBP5L//RIMS2//IN…
GO:2001141	regulation of RNA biosynthetic process	Biological process	519	3536	2352	18866	1.17733	8.0769e-06	0.000487306	5.09276	0.220663	FBXO5//CDK16//CDK14//CCNA1//ZNF559-ZNF177//MAD2L2//NCOA2//KHDRBS1//PRDM5//KLF12//KLF8//CREM//CUX1//DAB2//ZNF596//ZNF431//FLCN//ESR2//FBP1//FGFR1//FOXE1//WWC1//SATB2//NEDD4L//CBX5//VAX2//DNAJB5//ZNF345//ZBTB20//IRF2BP1//GATA2//FOXP1//KCTD1//NR3C1//HBZ//HDAC2//HDGF//HOXB2//HOXB3//HOXB8//HOXD8//HSF4//MYPOP//ZFP69//IFI27//NOTO//TBX10//IGF2//RBPJ//IRF3//IRF7//KMT5A//ZNF749//HES5//MAF//MEF2A//MEIS2//NR…
GO:1901699	cellular response to nitrogen compound	Biological process	129	716	2352	18866	1.44517	8.24422e-06	0.000493186	5.08385	0.0548469	ADCY5//GNAS//OPRM1//FLNA//CHRM2//GNA15//HTR3E//HTR3A//HTR3B//ADCY6//NSG1//ARRB2//PLCB1//GNAI2//SLC39A14//GRB10//IGF2//INS//ATP6V0A1//PTPRA//SHC1//SREBF1//CDK4//LPIN1//CYFIP1//GHRHR//GOT1//INPP5K//PKM//PPARG//TRIB3//CEACAM1//SRSF5//ZFP36L1//CFLAR//C2CD5//AHCYL1//SESN3//SIK2//TSC2//OGT//KANK1//TNS2//PRKAA1//RELA//ALK//PALM//GH2//GHR//STAT3//STAT5A//TRIM41//LAMTOR5//COL3A1//GLRA2//ASS1//LAMTOR1//BCL…
GO:0009966	regulation of signal transduction	Biological process	476	3218	2352	18866	1.18649	9.56124e-06	0.000567166	5.01949	0.202381	MAP4K2//FRS2//MAP3K4//NGF//MAPK3//EIF2AK2//RAF1//TAOK2//IQGAP3//DUSP6//LPAR1//ALK//GHR//NRG1//IGF1//IRAK1//PAK3//PDE6G//PDE6H//PRKAA1//MAPK10//MAP2K5//RET//RPS27A//SHC1//SBK2//TRAF6//C5AR1//UBA52//WNT5A//MAPKAPK3//IKBKG//MADD//DUSP14//DUSP18//DUSP3//GPS1//SPRED3//RGS3//CAV1//SIGIRR//ARRB2//SOCS5//APP//TIRAP//ERN2//DBNL//RAMP1//RASGRP4//PLCB1//TULP3//RGS20//RGS6//GIT2//GLI1//TCTN1//PELI3//POFUT1//…
GO:0051234	establishment of localization	Biological process	756	5352	2352	18866	1.13305	9.66031e-06	0.000568268	5.01501	0.321429	INSC//NUMA1//PAX6//SPDL1//CUX1//SLC1A7//SLC6A9//SNX10//BCL2L11//UNC13A//GPER1//BAIAP3//DMPK//NOS3//SPTBN4//WNK1//SLC8A1//ARRB2//ANKRD13D//MTMR2//AHI1//MAGI2//MS4A1//TLR2//FCER1G//P2RX1//APOOL//CTSW//ALDOA//FLNA//FN1//APOA1//IGF1//IGF2//APP//LAMP2//CYB5R1//CHID1//SPP2//STXBP1//TGFB2//SERPING1//TTN//PCYOX1L//TAGLN2//ACTN1//TRPV1//AQP1//CPB2//TNFRSF1A//PDPN//SLC38A10//SLC7A7//CABYR//SAR1B//EIF4E//NC…
GO:0019438	aromatic compound biosynthetic process	Biological process	612	4248	2352	18866	1.15561	1.01082e-05	0.000585926	4.99533	0.260204	FBXO5//CDK16//CDK14//CCNA1//ZNF559-ZNF177//MAD2L2//NCOA2//KHDRBS1//PRDM5//KLF12//KLF8//CREM//CUX1//DAB2//ZNF596//ZNF431//FLCN//ESR2//FBP1//FGFR1//FOXE1//WWC1//SATB2//NEDD4L//CBX5//VAX2//DNAJB5//ZNF345//ZBTB20//IRF2BP1//GATA2//FOXP1//KCTD1//NR3C1//HBZ//HDAC2//HDGF//HOXB2//HOXB3//HOXB8//HOXD8//HSF4//MYPOP//ZFP69//IFI27//NOTO//TBX10//IGF2//RBPJ//IRF3//IRF7//KMT5A//ZNF749//HES5//MAF//MEF2A//MEIS2//NR…
GO:0030030	cell projection organization	Biological process	254	1589	2352	18866	1.28219	1.01265e-05	0.000585926	4.99454	0.107993	NRP1//ARMC2//IQCG//CNP//CREB1//CTNNA2//VAX2//APP//MAP1A//MAP2//NRCAM//PAK3//PAX2//ATL1//DSCAML1//ADGRB1//SPTBN4//S100A6//S100B//RTN4R//BRSK1//SLITRK2//CCK//NUMBL//TAOK2//SEMA6C//SEMA6B//FRS2//DOK1//EPHA5//PALLD//CYFIP1//GFRA1//GRB7//GRB10//ARHGAP35//APBB2//ANOS1//MATN2//NCAM1//PAX6//ROBO4//DOK5//MAPK3//IGSF9//PTPRA//RAP1GAP//RET//ROBO2//BDNF//DRGX//SHC1//BSG//TNR//WNT5A//SEMA3B//NR4A3//SHANK3//AR…
GO:0006810	transport	Biological process	739	5224	2352	18866	1.13471	1.05945e-05	0.000608021	4.97492	0.314201	CUX1//SLC1A7//SLC6A9//SNX10//BCL2L11//UNC13A//GPER1//BAIAP3//DMPK//NOS3//SPTBN4//WNK1//SLC8A1//ARRB2//ANKRD13D//MTMR2//AHI1//MAGI2//MS4A1//TLR2//FCER1G//P2RX1//APOOL//CTSW//ALDOA//FLNA//FN1//APOA1//IGF1//IGF2//APP//LAMP2//CYB5R1//CHID1//SPP2//STXBP1//TGFB2//SERPING1//TTN//PCYOX1L//TAGLN2//ACTN1//TRPV1//AQP1//CPB2//TNFRSF1A//PDPN//SLC38A10//SLC7A7//CABYR//SAR1B//EIF4E//NCBP2//NUP62//CHTOP//POM121L…
GO:0007264	small GTPase mediated signal transduction	Biological process	97	509	2352	18866	1.52861	1.10449e-05	0.000628759	4.95684	0.0412415	RASGRP2//CNKSR1//CDKN2A//IQGAP3//DOK1//ERAS//IGF1//PRKD1//USP28//RALGDS//RRAS//SHC1//TP53//DOK3//RFXANK//GRAP2//PDPN//CFL1//ROPN1B//CDC42EP4//RHOD//ARHGAP1//ARHGDIA//PLEKHG7//VANGL2//PLEKHG5//BCL6//RTKN//ARHGEF1//ADGRG1//NISCH//CYFIP1//DBNL//PSD//RAB9B//RAB4A//MADD//DENND4B//RAPGEF2//APOA1//NRP1//SSX2IP//SH3BP1//OGT//AUTS2//ARHGEF25//KANK1//RAF1//ARHGEF28//STARD13//FLCN//ARHGAP35//RIPOR2//LPAR6//…
GO:1902531	regulation of intracellular signal transduction	Biological process	292	1866	2352	18866	1.2552	1.18384e-05	0.000668537	4.92671	0.12415	MAP4K2//FRS2//MAP3K4//NGF//MAPK3//EIF2AK2//RAF1//TAOK2//IQGAP3//DUSP6//LPAR1//ALK//GHR//NRG1//IGF1//IRAK1//PAK3//PDE6G//PDE6H//PRKAA1//MAPK10//MAP2K5//RET//RPS27A//SHC1//SBK2//TRAF6//C5AR1//UBA52//WNT5A//MAPKAPK3//IKBKG//MADD//DUSP14//DUSP18//DUSP3//GPS1//SPRED3//RGS3//CAV1//TIRAP//ERN2//DBNL//PRKAR1A//AKAP6//INS//NOS1AP//ATP2B4//NPR2//PDZD3//CRNN//CEACAM1//ENTPD5//STAMBP//INPP5E//TSC2//ERBB3//F2…
GO:2000026	regulation of multicellular organismal development	Biological process	342	2231	2352	18866	1.22961	1.21984e-05	0.000683398	4.9137	0.145408	FRS2//FGF8//FGFR1//CX3CR1//DCT//PAX6//DMRTA2//PDCD1//LILRB2//FOXP3//NME1//NME2//WT1//WNT9B//VANGL2//WNT5A//MAGI2//POR//CTNNA1//BDNF//TP53//PHLDB1//SKI//PDPN//GLIPR2//DAB2//BAMBI//HDAC2//IL6//LEF1//TGFB2//MAD2L2//SPRED3//RBFOX2//GATA2//ACAP3//CTNNA2//FBXO7//BRSK1//STMN2//MARK2//ARHGAP35//TENM3//PRKD1//CAMK1D//RET//NDRG4//CAMK2B//SCARF1//CFLAR//RAPGEF2//ADCY6//LPAR1//KANK1//INPP5J//MT3//PTPRG//TRPV…
GO:0006366	transcription by RNA polymerase II	Biological process	404	2689	2352	18866	1.20513	1.25722e-05	0.000693663	4.90059	0.171769	ZNF559-ZNF177//MAD2L2//NCOA2//KHDRBS1//PRDM5//KLF12//KLF8//CREM//CUX1//DAB2//ZNF596//ZNF431//FLCN//ESR2//FBP1//FGFR1//FOXE1//WWC1//SATB2//NEDD4L//CBX5//VAX2//DNAJB5//ZNF345//ZBTB20//IRF2BP1//GATA2//FOXP1//KCTD1//NR3C1//HBZ//HDAC2//HDGF//HOXB2//HOXB3//HOXB8//HOXD8//HSF4//MYPOP//ZFP69//IFI27//NOTO//TBX10//IGF2//RBPJ//IRF3//IRF7//KMT5A//ZNF749//HES5//MAF//MEF2A//MEIS2//NRARP//MSX2//TRIM37//MYB//ATF3…
GO:0010243	response to organonitrogen compound	Biological process	179	1064	2352	18866	1.34944	1.25781e-05	0.000693663	4.90038	0.0761054	GRIN2A//HDAC2//ASIC1//OXT//ADCY5//GNAS//OPRM1//FLNA//HTR3E//HTR3A//HTR3B//ADCY6//NSG1//ARRB2//SLC39A14//GRB10//IGF2//INS//ATP6V0A1//PTPRA//SHC1//SREBF1//ALAD//TSPO//HMGCS1//SLC6A1//TRPM2//NME1//UBE4B//OS9//UBE2J2//FBXO2//DNAJB2//UBE2G2//RNF103//DERL1//BAG6//FOXRED2//PPARG//PRKAA1//ASNS//IL6//C5AR1//RELA//SESN3//EGR2//GHRHR//TRPV4//TLR2//OGT//GALP//CDK4//LPIN1//CYFIP1//GOT1//INPP5K//PKM//TRIB3//CE…
GO:0050767	regulation of neurogenesis	Biological process	147	845	2352	18866	1.39541	1.35595e-05	0.00073139	4.86776	0.0625	CX3CR1//DCT//PAX6//DMRTA2//CTNNA1//BDNF//TP53//SKI//ACAP3//CTNNA2//FBXO7//BRSK1//STMN2//MARK2//FGFR1//ARHGAP35//NME1//NME2//TENM3//PRKD1//CAMK1D//RET//NDRG4//WNT5A//CAMK2B//SCARF1//CFLAR//RAPGEF2//MAGI2//ADCY6//LPAR1//KANK1//INPP5J//HDAC2//MT3//PTPRG//TRPV4//RTN4R//ITM2C//NF2//EGR2//RELA//BARHL2//NRCAM//IFRD1//MAP2//RTN4//MYCL//HES5//ALK//BIN1//NGF//NTF4//S1PR5//CDK5RAP3//NREP//EIF4E//APP//PBX1//…
GO:0007265	Ras protein signal transduction	Biological process	71	346	2352	18866	1.64598	1.35698e-05	0.00073139	4.86743	0.0301871	CNKSR1//PDPN//CFL1//ROPN1B//CDC42EP4//RHOD//ARHGAP1//ARHGDIA//PLEKHG7//VANGL2//PLEKHG5//BCL6//RTKN//ARHGEF1//ADGRG1//NISCH//CYFIP1//DBNL//PSD//RAB9B//RAB4A//MADD//DENND4B//RAPGEF2//APOA1//NRP1//SSX2IP//SH3BP1//OGT//AUTS2//ARHGEF25//KANK1//RAF1//ARHGEF28//STARD13//FLCN//ARHGAP35//RIPOR2//LPAR6//COL3A1//LPAR1//F2RL1//GPR17//RTN4R//F2RL3//NUP62//RASGRP4//RASGEF1A//NRG1//IGF1//NGF//SHC1//SPRY3//STAMB…
GO:0019219	regulation of nucleobase-containing compound metabolic process	Biological process	588	4075	2352	18866	1.15742	1.3573e-05	0.00073139	4.86732	0.25	IL7R//KPNA2//FBXO5//CDK16//CDK14//CCNA1//ZNF559-ZNF177//MAD2L2//NCOA2//KHDRBS1//PRDM5//KLF12//KLF8//CREM//CUX1//DAB2//ZNF596//ZNF431//FLCN//ESR2//FBP1//FGFR1//FOXE1//WWC1//SATB2//NEDD4L//CBX5//VAX2//DNAJB5//ZNF345//ZBTB20//IRF2BP1//GATA2//FOXP1//KCTD1//NR3C1//HBZ//HDAC2//HDGF//HOXB2//HOXB3//HOXB8//HOXD8//HSF4//MYPOP//ZFP69//IFI27//NOTO//TBX10//IGF2//RBPJ//IRF3//IRF7//KMT5A//ZNF749//HES5//MAF//MEF…
GO:0018130	heterocycle biosynthetic process	Biological process	609	4237	2352	18866	1.15293	1.44124e-05	0.000770733	4.84127	0.258929	FBXO5//CDK16//CDK14//CCNA1//ZNF559-ZNF177//MAD2L2//NCOA2//KHDRBS1//PRDM5//KLF12//KLF8//CREM//CUX1//DAB2//ZNF596//ZNF431//FLCN//ESR2//FBP1//FGFR1//FOXE1//WWC1//SATB2//NEDD4L//CBX5//VAX2//DNAJB5//ZNF345//ZBTB20//IRF2BP1//GATA2//FOXP1//KCTD1//NR3C1//HBZ//HDAC2//HDGF//HOXB2//HOXB3//HOXB8//HOXD8//HSF4//MYPOP//ZFP69//IFI27//NOTO//TBX10//IGF2//RBPJ//IRF3//IRF7//KMT5A//ZNF749//HES5//MAF//MEF2A//MEIS2//NR…
GO:0006357	regulation of transcription by RNA polymerase II	Biological process	384	2545	2352	18866	1.21028	1.46112e-05	0.000772169	4.83531	0.163265	ZNF559-ZNF177//MAD2L2//NCOA2//KHDRBS1//PRDM5//KLF12//KLF8//CREM//CUX1//DAB2//ZNF596//ZNF431//FLCN//ESR2//FBP1//FGFR1//FOXE1//WWC1//SATB2//NEDD4L//CBX5//VAX2//DNAJB5//ZNF345//ZBTB20//IRF2BP1//GATA2//FOXP1//KCTD1//NR3C1//HBZ//HDAC2//HDGF//HOXB2//HOXB3//HOXB8//HOXD8//HSF4//MYPOP//ZFP69//IFI27//NOTO//TBX10//IGF2//RBPJ//IRF3//IRF7//KMT5A//ZNF749//HES5//MAF//MEF2A//MEIS2//NRARP//MSX2//TRIM37//MYB//ATF3…
GO:0031324	negative regulation of cellular metabolic process	Biological process	415	2775	2352	18866	1.19958	1.4658e-05	0.000772169	4.83393	0.176446	ZNF559-ZNF177//MAD2L2//NCOA2//KHDRBS1//PRDM5//KLF12//KLF8//CREM//CUX1//DAB2//ZNF596//ZNF431//FLCN//ESR2//FBP1//FGFR1//FOXE1//WWC1//SATB2//NEDD4L//CBX5//VAX2//DNAJB5//ZNF345//ZBTB20//IRF2BP1//GATA2//FOXP1//KCTD1//NR3C1//HBZ//HDAC2//HDGF//HOXB2//HOXB3//HOXB8//HOXD8//HSF4//MYPOP//ZFP69//IFI27//NOTO//TBX10//IGF2//RBPJ//IRF3//IRF7//KMT5A//ZNF749//HES5//MAF//MEF2A//MEIS2//NRARP//MSX2//TRIM37//MYB//ATF3…
GO:0009719	response to endogenous stimulus	Biological process	263	1662	2352	18866	1.26931	1.48977e-05	0.000778983	4.82688	0.11182	WFIKKN2//COL3A1//DUSP15//CREB1//BAMBI//ARRB2//FURIN//RPS27A//SKI//SKIL//TGFB2//TP53//UBA52//ACVRL1//ADCY5//GNAS//OPRM1//FLNA//HTR3E//HTR3A//HTR3B//ADCY6//NSG1//SLC39A14//GRB10//IGF2//INS//ATP6V0A1//PTPRA//SHC1//SREBF1//FRS2//FGF8//FGFR1//FGFR4//NCBP2//RBFOX2//FGF21//HNRNPF//HNRNPH1//ANOS1//FGFRL1//POLR2A//POLR2F//MAPK3//PTBP1//FGF17//SST//STEAP2//NOS3//POR//UCN3//CRHR2//NR5A1//PPARG//KDM3A//RARA/…
GO:0030900	forebrain development	Biological process	78	391	2352	18866	1.60015	1.51852e-05	0.000788178	4.81858	0.0331633	HES5//LHX1//AVPR2//SCN5A//SLC8A1//TCTN1//ZDHHC16//LEF1//FEZF2//TMEM108//ATAT1//FGF8//AQP1//NUMBL//CNTNAP2//FOXP2//EPHA5//PHLPP2//ALK//NF2//NME1//ATP2B4//RARA//LHX5//NR4A3//CASP3//MFSD2A//SKI//SHANK3//EFHC1//HTR6//PAX6//DMRTA2//ADGRG1//GSX2//LHX6//RTN4//SUN1//MBOAT7//NRP1//NRG1//DCT//FGFR1//RAPGEF2//ATF5//SALL3//ROBO2//WNT5A//SATB2//GATA2//PLXNA4//PROP1//CREB1//GLI1//RBPJ//ALDH1A2//CDH1//COL3A1//F…
GO:0030001	metal ion transport	Biological process	156	909	2352	18866	1.37659	1.57511e-05	0.000811583	4.80269	0.0663265	DMPK//NOS3//SPTBN4//WNK1//SLC8A1//MS4A1//KCNK7//KCNIP2//AQP1//KCNJ10//KCNMA1//KCNN4//KCNS1//KCNK4//FXYD3//ABCC8//SLC38A10//NEDD4L//SLC13A5//ASIC1//SCN4B//SCN5A//SLC13A3//SLC13A1//SLC4A11//CALCRL//RAMP1//CHRNA4//EFHB//ATP2A3//TRPV4//CDH23//SLC3A2//TRPC3//TRPM2//CACNA1A//CACNA1B//CACNA1C//CACNA2D1//CAV1//SLC39A8//TCN2//ATOX1//LTF//MT3//YME1L1//VDAC1//MCU//TMBIM6//P2RX2//AHCYL1//WNK3//WNK2//FKBP1B//…
GO:0000902	cell morphogenesis	Biological process	175	1041	2352	18866	1.34843	1.64592e-05	0.000836779	4.78359	0.0744048	CNMD//WDPCP//PALLD//CNP//CREB1//CTNNA2//VAX2//APP//MAP1A//MAP2//NRCAM//PAK3//PAX2//ATL1//DSCAML1//ADGRB1//SPTBN4//S100A6//S100B//RTN4R//BRSK1//SLITRK2//CCK//NUMBL//TAOK2//SEMA6C//SEMA6B//FRS2//DOK1//EPHA5//CYFIP1//GFRA1//GRB7//GRB10//ARHGAP35//APBB2//ANOS1//MATN2//NCAM1//PAX6//ROBO4//DOK5//MAPK3//IGSF9//PTPRA//RAP1GAP//RET//ROBO2//BDNF//DRGX//SHC1//BSG//TNR//WNT5A//SEMA3B//NR4A3//SHANK3//NRP1//AR…
GO:0000904	cell morphogenesis involved in differentiation	Biological process	133	753	2352	18866	1.41677	1.64772e-05	0.000836779	4.78312	0.0565476	CNMD//WDPCP//PALLD//CNP//CREB1//CTNNA2//VAX2//APP//MAP1A//MAP2//NRCAM//PAK3//PAX2//ATL1//DSCAML1//ADGRB1//SPTBN4//S100A6//S100B//RTN4R//BRSK1//SLITRK2//CCK//NUMBL//TAOK2//SEMA6C//SEMA6B//FRS2//DOK1//EPHA5//CYFIP1//GFRA1//GRB7//GRB10//ARHGAP35//APBB2//ANOS1//MATN2//NCAM1//PAX6//ROBO4//DOK5//MAPK3//IGSF9//PTPRA//RAP1GAP//RET//ROBO2//BDNF//DRGX//SHC1//BSG//TNR//WNT5A//SEMA3B//NR4A3//SHANK3//NRP1//AR…
GO:0042391	regulation of membrane potential	Biological process	86	443	2352	18866	1.55717	1.67859e-05	0.00084127	4.77505	0.0365646	CHRNA4//GNA15//AKAP6//NEDD4L//RANGRF//MAPT//TRPV1//DMPK//CLDN19//FKBP1B//NRCAM//CHRNA1//GPER1//P2RX1//SCN5A//MYH14//CACNA1H//CACNA1G//KCNK7//KCNK2//KCNN4//KCNK4//UCN3//OPRD1//BCL2L1//CACNG4//CACNA1A//CACNA1B//CACNB4//CAV1//TSPO//CCK//GOT1//KCNJ10//ATP1A3//GABBR1//GABRA3//GABRA6//GABRB2//CHRND//CHRNG//P2RX2//GLRA2//GRIK5//GRIN2A//HCRT//ARRB2//OPRM1//P2RX6//GABRB3//BDNF//KCNH2//KCNE1//SCN4B//SNTA1/…
GO:0040008	regulation of growth	Biological process	123	686	2352	18866	1.43821	1.68039e-05	0.00084127	4.77459	0.0522959	RASGRP2//MAD2L2//CISH//IGFBP4//LAMTOR1//PAPPA2//ROS1//CEACAM1//DDR1//PTCH2//TAOK2//CLSTN3//POR//DNPH1//CSNK2A1//CYBA//EIF4G1//F2//INS//KRT17//LEF1//INO80//MAP2K5//RPS6KA1//SUPV3L1//TGFB2//MFSD2A//SPHK1//AKAP6//CDKN2A//FLCN//ESR2//FBP1//OSGIN1//APBB2//DNAJB2//MT3//IP6K2//PPARG//PRDM11//RTN4//PTPRJ//BCL6//BDKRB1//SMARCA2//TP53//WT1//JADE1//DCSTAMP//HYAL2//ACVRL1//BARHL2//NRCAM//IFRD1//MAP2//RTN4R//…
GO:0007409	axonogenesis	Biological process	92	482	2352	18866	1.53103	1.73074e-05	0.000860375	4.76177	0.0391156	SEMA6C//SEMA6B//FRS2//DOK1//EPHA5//PALLD//CYFIP1//GFRA1//GRB7//GRB10//ARHGAP35//APBB2//ANOS1//MATN2//NCAM1//PAX6//ROBO4//DOK5//MAPK3//DSCAML1//IGSF9//SPTBN4//PTPRA//RAP1GAP//RET//ROBO2//BDNF//DRGX//SHC1//BSG//TNR//WNT5A//SEMA3B//NR4A3//SHANK3//NRP1//ARTN//RPS6KA5//GAB2//STXBP1//EGR2//FGF8//LAMC2//LHX1//APP//PLXNA4//TCTN1//CDH11//BARHL2//NRCAM//IFRD1//MAP2//MT3//RTN4//RTN4R//CELSR3//VANGL2//FN1//D…
GO:0071840	cellular component organization or biogenesis	Biological process	928	6717	2352	18866	1.10819	1.87358e-05	0.000924868	4.72733	0.394558	MEF2A//MSTO1//NOP2//NLE1//RPL3L//RPL6//RPL10//RPS14//RPS19//BECN1//ATG5//ATG13//SGO1//INO80//MIS12//SMC1A//INSC//NUMA1//PAX6//SPDL1//NAT10//TUBB4A//GAS2L1//PARD3B//CNP//MARK2//EML2//RNF19A//GAPDH//GAS2L3//MAP1A//MAP2//MAP4//MAPT//CAMSAP3//MARK4//TACC1//TBCD//TTLL2//CDC14A//CALML4//CD2BP2//CRNKL1//SRPK2//SF1//MTFP1//GEMIN7//NSD1//FUNDC1//FBXO7//USP30//NAF1//RPUSD4//LAS1L//DCAF13//HELB//RPL35//ERI1…
GO:0008015	blood circulation	Biological process	103	555	2352	18866	1.48863	1.91386e-05	0.000938189	4.71809	0.0437925	CALCA//AVPR2//ADRA1D//CES1//ACE//GAA//SLC8A1//RANGRF//MC3R//OXT//SCN5A//SNTA1//CTNNBIP1//ASIC2//P2RX2//SLC2A5//ATP2B1//P2RX1//NOS3//CAV1//SREBF1//NOS1AP//KCNH2//KLK3//TRPV1//CYP4F12//F2RL1//CYBA//CHRM2//DES//DMPK//KCNIP2//TNNT2//CACNA1B//CACNA1H//NISCH//GCH1//GNB3//LNPEP//NPR2//NPR3//POMC//PPARG//ACVRL1//FKBP1B//SPTBN4//GSTM2//CACNA1C//ATP1B1//HDAC4//ATG5//ARHGAP35//PTPRJ//CEACAM1//FGFBP3//TRPV4/…
GO:0061337	cardiac conduction	Biological process	37	148	2352	18866	2.00531	2.17498e-05	0.00105884	4.66254	0.0157313	SCN5A//CACNA1G//SCN4B//CACNA1C//CACNA2D1//FKBP1B//ATP1A3//ATP1B1//SLC8A1//CXADR//JUP//BIN1//KCNE1//KCNH2//CAV1//RANGRF//AHCYL1//DMPK//ASPH//FXYD2//NPR2//ATP2A3//ATP2B1//ATP2B4//FXYD3//FXYD7//FLNA//CACNG4//KCNIP2//KCNIP1//MEF2A//CACNA2D3//SPTBN4//CACNB1//CACNB4//CACNA2D2//CACNA2D4
GO:0034654	nucleobase-containing compound biosynthetic process	Biological process	599	4175	2352	18866	1.15083	2.19334e-05	0.00106046	4.65889	0.254677	FBXO5//CDK16//CDK14//CCNA1//ZNF559-ZNF177//MAD2L2//NCOA2//KHDRBS1//PRDM5//KLF12//KLF8//CREM//CUX1//DAB2//ZNF596//ZNF431//FLCN//ESR2//FBP1//FGFR1//FOXE1//WWC1//SATB2//NEDD4L//CBX5//VAX2//DNAJB5//ZNF345//ZBTB20//IRF2BP1//GATA2//FOXP1//KCTD1//NR3C1//HBZ//HDAC2//HDGF//HOXB2//HOXB3//HOXB8//HOXD8//HSF4//MYPOP//ZFP69//IFI27//NOTO//TBX10//IGF2//RBPJ//IRF3//IRF7//KMT5A//ZNF749//HES5//MAF//MEF2A//MEIS2//NR…
GO:1901698	response to nitrogen compound	Biological process	189	1146	2352	18866	1.32288	2.43549e-05	0.00116953	4.61341	0.0803571	GRIN2A//HDAC2//ASIC1//OXT//ADCY5//GNAS//OPRM1//FLNA//CHRM2//GNA15//HTR3E//HTR3A//HTR3B//ADCY6//NSG1//ARRB2//PLCB1//GNAI2//SLC39A14//GRB10//IGF2//INS//ATP6V0A1//PTPRA//SHC1//SREBF1//FUNDC1//MGST1//ALAD//TSPO//HMGCS1//SLC6A1//TRPM2//NME1//UBE4B//OS9//UBE2J2//FBXO2//DNAJB2//UBE2G2//RNF103//DERL1//BAG6//FOXRED2//PPARG//PRKAA1//ASNS//IL6//C5AR1//RELA//SESN3//EGR2//GHRHR//TRPV4//TLR2//OGT//GALP//CDK4//…
GO:0050804	modulation of chemical synaptic transmission	Biological process	87	454	2352	18866	1.53711	2.49034e-05	0.00118779	4.60374	0.0369898	UNC13A//GPER1//BAIAP3//STXBP1//DMPK//GRIK5//NEUROD2//ACHE//ARRB2//NISCH//PLCL2//BDNF//SLC6A1//HCRT//SYN1//ASIC1//CX3CR1//SIPA1L1//GRIN2A//INS//MAP1A//MAPT//ADGRB1//RARA//BRSK1//JPH4//RAPGEF2//RIMS2//EGR2//S100B//SYNPO//APP//KCNJ10//CAMK2B//NETO1//SHANK3//SHISA7//GNAI2//TNR//OXT//CLSTN3//DGKZ//CACNG4//CACNA2D2//SYBU//CRHR2//NFATC4//IGSF11//TMEM25//MTMR2//ZMYND8//TMEM108//CNIH2//PLCB1//PRKCG//PLAT/…
GO:0014074	response to purine-containing compound	Biological process	37	149	2352	18866	1.99186	2.55081e-05	0.00120847	4.59332	0.0157313	HDAC2//PPARG//PRKAA1//DNTT//P2RX2//P2RX1//SLC8A1//TRPC3//P2RX6//CDO1//AGXT//NME1//OXT//PLA2G5//RELA//SREBF1//BSG//FOSL1//GSTM2//P2RY4//TRPV1//DMTN//APP//AQP1//KCNE1//ASS1//INPP5K//PTAFR//HCN2//ZFP36L1//WT1//AKAP6//RAPGEF2//TRPM2//XRN1//HMGCS1//SLC6A1
GO:0099177	regulation of trans-synaptic signaling	Biological process	87	455	2352	18866	1.53374	2.71013e-05	0.00127539	4.56701	0.0369898	UNC13A//GPER1//BAIAP3//STXBP1//DMPK//GRIK5//NEUROD2//ACHE//ARRB2//NISCH//PLCL2//BDNF//SLC6A1//HCRT//SYN1//ASIC1//CX3CR1//SIPA1L1//GRIN2A//INS//MAP1A//MAPT//ADGRB1//RARA//BRSK1//JPH4//RAPGEF2//RIMS2//EGR2//S100B//SYNPO//APP//KCNJ10//CAMK2B//NETO1//SHANK3//SHISA7//CDH11//BTBD9//NLGN4Y//NGF//NTF4//PXK//PTPRA//LRRC4//STAT3//CACNA1A//CACNA1B//GNAI2//TNR//OXT//CLSTN3//DGKZ//CACNG4//CACNA2D2//SYBU//CRHR…
GO:0023056	positive regulation of signaling	Biological process	291	1879	2352	18866	1.24225	2.76055e-05	0.0012835	4.559	0.123724	MAP4K2//FRS2//MAP3K4//NGF//MAPK3//EIF2AK2//RAF1//TAOK2//IQGAP3//DUSP6//LPAR1//ALK//GHR//NRG1//IGF1//IRAK1//PAK3//PDE6G//PDE6H//PRKAA1//MAPK10//MAP2K5//RET//RPS27A//SHC1//SBK2//TRAF6//C5AR1//UBA52//WNT5A//MAPKAPK3//IKBKG//MADD//EPS15//SCRIB//NSG1//UNC13A//GPER1//BAIAP3//TIRAP//ERN2//DBNL//ILK//OXT//INS//NOS1AP//NPR2//RBPMS//DAB2//INHBC//TGFB2//INHBE//ACVRL1//ERBB3//F2//F2RL1//FGFR1//FGR//IL18//MAZ…
GO:0048534	hematopoietic or lymphoid organ development	Biological process	163	967	2352	18866	1.35208	2.77656e-05	0.0012835	4.55649	0.0693027	KAT7//SSBP3//HEATR9//HOXB3//ZFAT//PTPN6//TP53//MIXL1//HYAL2//KRT75//ARMC6//FCER1G//SPN//IL6//BCL3//NKX2-3//JAM3//SPI1//TCF3//ATP11C//LRRC8A//SLAMF8//PLCL2//PLA2G2D//FOXP3//RRAS//NME1//NME2//RBFOX2//GATA2//APP//TLR2//CRIP2//FLCN//TIPARP//MKNK2//AHSP//SELPLG//TGFB2//CDK13//CD164//ZNF160//ASH2L//IKZF1//TIRAP//RASGRP4//BLNK//RBPJ//IL4//IL11//PTPRJ//BCL6//MS4A1//HDAC4//KDELR1//PATZ1//IL7R//GPR89A//ZAP…
GO:0008283	cell population proliferation	Biological process	314	2047	2352	18866	1.23042	2.78191e-05	0.0012835	4.55566	0.133503	APOA1//ALDH1A2//ACVRL1//CNMD//SULF1//CAV1//CYBA//PRKD2//ARNT//NRARP//ZNF580//PGF//PRKD1//STAT5A//THBS4//WNT5A//NRP1//CX3CR1//DCT//PAX6//DMRTA2//FGFR1//SOX9//FOXP2//NPR3//LILRB1//TP53//PLCL2//POR//FRS2//NEUROD4//ARTN//CTNNA1//BDNF//CDK4//STAMBP//IL24//TBC1D8//IL31RA//CRIP2//CSNK2A1//ADRA1D//IL34//ERBB3//F2//FGF8//FGFR4//FN1//SSBP3//SPDYA//BAMBI//CHTOP//FBXO5//FGF21//GHRHR//GLI1//GNAI2//GPER1//MCTS…
GO:0042327	positive regulation of phosphorylation	Biological process	183	1108	2352	18866	1.32481	3.01892e-05	0.0013838	4.52015	0.0778061	MAP4K2//FRS2//MAP3K4//NGF//MAPK3//EIF2AK2//RAF1//TAOK2//IQGAP3//DUSP6//LPAR1//ALK//GHR//NRG1//IGF1//IRAK1//PAK3//PDE6G//PDE6H//PRKAA1//MAPK10//MAP2K5//RET//RPS27A//SHC1//SBK2//TRAF6//C5AR1//UBA52//WNT5A//MAPKAPK3//IKBKG//MADD//GPNMB//IL34//CLDN19//DAB2//FLCN//F2//FGF8//LIMCH1//FGF21//GPER1//IGF2//APP//ILK//MT3//NKX3-1//PGF//SOX9//THPO//PRR5L//CDK2AP1//FIZ1//FGF17//ANGPT4//TIRAP//ERN2//DBNL//TRIM6…
GO:0097659	nucleic acid-templated transcription	Biological process	535	3701	2352	18866	1.15952	3.21115e-05	0.00146242	4.49334	0.227466	FBXO5//CDK16//CDK14//CCNA1//ZNF559-ZNF177//MAD2L2//NCOA2//KHDRBS1//PRDM5//KLF12//KLF8//CREM//CUX1//DAB2//ZNF596//ZNF431//FLCN//ESR2//FBP1//FGFR1//FOXE1//WWC1//SATB2//NEDD4L//CBX5//VAX2//DNAJB5//ZNF345//ZBTB20//IRF2BP1//GATA2//FOXP1//KCTD1//NR3C1//HBZ//HDAC2//HDGF//HOXB2//HOXB3//HOXB8//HOXD8//HSF4//MYPOP//ZFP69//IFI27//NOTO//TBX10//IGF2//RBPJ//IRF3//IRF7//KMT5A//ZNF749//HES5//MAF//MEF2A//MEIS2//NR…
GO:0009967	positive regulation of signal transduction	Biological process	264	1687	2352	18866	1.25525	3.23802e-05	0.0014652	4.48972	0.112245	MAP4K2//FRS2//MAP3K4//NGF//MAPK3//EIF2AK2//RAF1//TAOK2//IQGAP3//DUSP6//LPAR1//ALK//GHR//NRG1//IGF1//IRAK1//PAK3//PDE6G//PDE6H//PRKAA1//MAPK10//MAP2K5//RET//RPS27A//SHC1//SBK2//TRAF6//C5AR1//UBA52//WNT5A//MAPKAPK3//IKBKG//MADD//TIRAP//ERN2//DBNL//INS//NOS1AP//NPR2//RBPMS//DAB2//INHBC//TGFB2//INHBE//ACVRL1//ERBB3//F2//F2RL1//FGFR1//FGR//GPER1//IL18//MAZ//NKX3-1//PRR5//PTPN6//SOX9//PRR5L//BECN1//CSN…
GO:0007169	transmembrane receptor protein tyrosine kinase signaling pathway	Biological process	131	750	2352	18866	1.40105	3.27677e-05	0.00146905	4.48455	0.0556973	NRG1//ANGPT4//GRB7//SHC1//GAREM1//SOX9//FAM83A//RPS6KA5//SOCS5//APP//SLC39A14//GRB10//IGF2//INS//ATP6V0A1//PTPRA//SREBF1//FRS2//FGF8//FGFR1//FGFR4//NCBP2//RBFOX2//FGF21//HNRNPF//HNRNPH1//ANOS1//FGFRL1//POLR2A//POLR2F//MAPK3//PTBP1//FGF17//PTPRJ//NDRG4//CNMD//EMILIN1//PRKD2//ARNT//MT3//SLC9A6//NFATC4//BDNF//RAPGEF2//SULF1//GFRA1//RET//C2CD5//PRKD1//COL4A6//DDR2//DDR1//PGF//ERBB3//MATK//NRP1//SPRY3…
GO:0009889	regulation of biosynthetic process	Biological process	619	4342	2352	18866	1.14352	3.28815e-05	0.00146905	4.48305	0.26318	FBXO5//CDK16//CDK14//CCNA1//ZNF559-ZNF177//MAD2L2//NCOA2//KHDRBS1//PRDM5//KLF12//KLF8//CREM//CUX1//DAB2//ZNF596//ZNF431//FLCN//ESR2//FBP1//FGFR1//FOXE1//WWC1//SATB2//NEDD4L//CBX5//VAX2//DNAJB5//ZNF345//ZBTB20//IRF2BP1//GATA2//FOXP1//KCTD1//NR3C1//HBZ//HDAC2//HDGF//HOXB2//HOXB3//HOXB8//HOXD8//HSF4//MYPOP//ZFP69//IFI27//NOTO//TBX10//IGF2//RBPJ//IRF3//IRF7//KMT5A//ZNF749//HES5//MAF//MEF2A//MEIS2//NR…
GO:0003013	circulatory system process	Biological process	105	576	2352	18866	1.46221	3.44049e-05	0.00152745	4.46338	0.0446429	CALCA//AVPR2//ADRA1D//CES1//ACE//GAA//SLC8A1//RANGRF//MC3R//OXT//SCN5A//SNTA1//CTNNBIP1//ASIC2//P2RX2//SLC2A5//ATP2B1//P2RX1//NOS3//CAV1//SREBF1//NOS1AP//KCNH2//KLK3//TRPV1//CYP4F12//F2RL1//CYBA//TBC1D8//CYB5R3//HOXB2//LPA//SERPING1//ACVRL1//CHRM2//DES//DMPK//KCNIP2//TNNT2//CACNA1B//CACNA1H//NISCH//GCH1//GNB3//LNPEP//NPR2//NPR3//POMC//PPARG//FKBP1B//SPTBN4//GSTM2//CACNA1C//ATP1B1//HDAC4//ATG5//AR…
GO:1902533	positive regulation of intracellular signal transduction	Biological process	175	1055	2352	18866	1.33054	3.54361e-05	0.0015634	4.45055	0.0744048	MAP4K2//FRS2//MAP3K4//NGF//MAPK3//EIF2AK2//RAF1//TAOK2//IQGAP3//DUSP6//LPAR1//ALK//GHR//NRG1//IGF1//IRAK1//PAK3//PDE6G//PDE6H//PRKAA1//MAPK10//MAP2K5//RET//RPS27A//SHC1//SBK2//TRAF6//C5AR1//UBA52//WNT5A//MAPKAPK3//IKBKG//MADD//TIRAP//ERN2//DBNL//INS//NOS1AP//NPR2//ERBB3//F2//F2RL1//FGFR1//FGR//GPER1//IL18//MAZ//NKX3-1//PRR5//PTPN6//SOX9//TGFB2//PRR5L//BECN1//LAMTOR5//FLCN//HTR6//LAMTOR1//GOLPH3//…
GO:0010562	positive regulation of phosphorus metabolic process	Biological process	193	1182	2352	18866	1.30973	3.64448e-05	0.00158805	4.43836	0.0820578	MAP4K2//FRS2//MAP3K4//NGF//MAPK3//EIF2AK2//RAF1//TAOK2//IQGAP3//DUSP6//LPAR1//ALK//GHR//NRG1//IGF1//IRAK1//PAK3//PDE6G//PDE6H//PRKAA1//MAPK10//MAP2K5//RET//RPS27A//SHC1//SBK2//TRAF6//C5AR1//UBA52//WNT5A//MAPKAPK3//IKBKG//MADD//GPNMB//IL34//CLDN19//DAB2//FLCN//F2//FGF8//LIMCH1//FGF21//GPER1//IGF2//APP//ILK//MT3//NKX3-1//PGF//SOX9//THPO//PRR5L//CDK2AP1//FIZ1//FGF17//ANGPT4//TIRAP//ERN2//DBNL//ZP3//…
GO:0045937	positive regulation of phosphate metabolic process	Biological process	193	1182	2352	18866	1.30973	3.64448e-05	0.00158805	4.43836	0.0820578	MAP4K2//FRS2//MAP3K4//NGF//MAPK3//EIF2AK2//RAF1//TAOK2//IQGAP3//DUSP6//LPAR1//ALK//GHR//NRG1//IGF1//IRAK1//PAK3//PDE6G//PDE6H//PRKAA1//MAPK10//MAP2K5//RET//RPS27A//SHC1//SBK2//TRAF6//C5AR1//UBA52//WNT5A//MAPKAPK3//IKBKG//MADD//GPNMB//IL34//CLDN19//DAB2//FLCN//F2//FGF8//LIMCH1//FGF21//GPER1//IGF2//APP//ILK//MT3//NKX3-1//PGF//SOX9//THPO//PRR5L//CDK2AP1//FIZ1//FGF17//ANGPT4//TIRAP//ERN2//DBNL//ZP3//…
GO:0010556	regulation of macromolecule biosynthetic process	Biological process	586	4094	2352	18866	1.14813	3.70845e-05	0.00159229	4.43081	0.24915	FBXO5//CDK16//CDK14//CCNA1//ZNF559-ZNF177//MAD2L2//NCOA2//KHDRBS1//PRDM5//KLF12//KLF8//CREM//CUX1//DAB2//ZNF596//ZNF431//FLCN//ESR2//FBP1//FGFR1//FOXE1//WWC1//SATB2//NEDD4L//CBX5//VAX2//DNAJB5//ZNF345//ZBTB20//IRF2BP1//GATA2//FOXP1//KCTD1//NR3C1//HBZ//HDAC2//HDGF//HOXB2//HOXB3//HOXB8//HOXD8//HSF4//MYPOP//ZFP69//IFI27//NOTO//TBX10//IGF2//RBPJ//IRF3//IRF7//KMT5A//ZNF749//HES5//MAF//MEF2A//MEIS2//NR…
GO:0001558	regulation of cell growth	Biological process	81	420	2352	18866	1.54696	3.71146e-05	0.00159229	4.43046	0.0344388	DNPH1//CSNK2A1//CYBA//EIF4G1//F2//INS//KRT17//LEF1//INO80//MAP2K5//RPS6KA1//SUPV3L1//TGFB2//MFSD2A//SPHK1//AKAP6//CDKN2A//FLCN//ESR2//FBP1//OSGIN1//APBB2//DNAJB2//MT3//IP6K2//PPARG//PRDM11//RTN4//PTPRJ//BCL6//BDKRB1//SMARCA2//TP53//WT1//JADE1//DCSTAMP//HYAL2//ACVRL1//BARHL2//NRCAM//IFRD1//MAP2//RTN4R//CYFIP1//FN1//DBNL//ILK//MAPT//ISLR2//CRABP2//NGF//BDNF//TNR//PLXNA4//MEGF8//NRP1//SEMA6C//SEMA6B…
GO:0043408	regulation of MAPK cascade	Biological process	131	752	2352	18866	1.39732	3.72187e-05	0.00159229	4.42924	0.0556973	MAP4K2//FRS2//MAP3K4//NGF//MAPK3//EIF2AK2//RAF1//TAOK2//IQGAP3//DUSP6//LPAR1//ALK//GHR//NRG1//IGF1//IRAK1//PAK3//PDE6G//PDE6H//PRKAA1//MAPK10//MAP2K5//RET//RPS27A//SHC1//SBK2//TRAF6//C5AR1//UBA52//WNT5A//MAPKAPK3//IKBKG//MADD//DUSP14//DUSP18//DUSP3//GPS1//SPRED3//RGS3//CAV1//ERN2//DBNL//NBR1//PRDX1//TGFB2//TRIB3//IL34//PIK3R6//FGFR1//ILK//SPRY3//STK38//NUP62//INPP5K//PTPN6//PTPRJ//CDK5RAP3//HYAL2…
GO:0010647	positive regulation of cell communication	Biological process	289	1872	2352	18866	1.23832	3.74904e-05	0.00159425	4.42608	0.122874	MAP4K2//FRS2//MAP3K4//NGF//MAPK3//EIF2AK2//RAF1//TAOK2//IQGAP3//DUSP6//LPAR1//ALK//GHR//NRG1//IGF1//IRAK1//PAK3//PDE6G//PDE6H//PRKAA1//MAPK10//MAP2K5//RET//RPS27A//SHC1//SBK2//TRAF6//C5AR1//UBA52//WNT5A//MAPKAPK3//IKBKG//MADD//UNC13A//GPER1//BAIAP3//TIRAP//ERN2//DBNL//ILK//OXT//INS//NOS1AP//NPR2//RBPMS//DAB2//INHBC//TGFB2//INHBE//ACVRL1//ERBB3//F2//F2RL1//FGFR1//FGR//IL18//MAZ//NKX3-1//PRR5//PTPN…
GO:0032774	RNA biosynthetic process	Biological process	536	3714	2352	18866	1.15762	3.77299e-05	0.00159482	4.42331	0.227891	FBXO5//CDK16//CDK14//CCNA1//ZNF559-ZNF177//MAD2L2//NCOA2//KHDRBS1//PRDM5//KLF12//KLF8//CREM//CUX1//DAB2//ZNF596//ZNF431//FLCN//ESR2//FBP1//FGFR1//FOXE1//WWC1//SATB2//NEDD4L//CBX5//VAX2//DNAJB5//ZNF345//ZBTB20//IRF2BP1//GATA2//FOXP1//KCTD1//NR3C1//HBZ//HDAC2//HDGF//HOXB2//HOXB3//HOXB8//HOXD8//HSF4//MYPOP//ZFP69//IFI27//NOTO//TBX10//IGF2//RBPJ//IRF3//IRF7//KMT5A//ZNF749//HES5//MAF//MEF2A//MEIS2//NR…
GO:0006351	transcription, DNA-templated	Biological process	527	3647	2352	18866	1.15909	3.92e-05	0.0016471	4.40671	0.224065	FBXO5//CDK16//CDK14//CCNA1//ZNF559-ZNF177//MAD2L2//NCOA2//KHDRBS1//PRDM5//KLF12//KLF8//CREM//CUX1//DAB2//ZNF596//ZNF431//FLCN//ESR2//FBP1//FGFR1//FOXE1//WWC1//SATB2//NEDD4L//CBX5//VAX2//DNAJB5//ZNF345//ZBTB20//IRF2BP1//GATA2//FOXP1//KCTD1//NR3C1//HBZ//HDAC2//HDGF//HOXB2//HOXB3//HOXB8//HOXD8//HSF4//MYPOP//ZFP69//IFI27//NOTO//TBX10//IGF2//RBPJ//IRF3//IRF7//KMT5A//ZNF749//HES5//MAF//MEF2A//MEIS2//NR…
GO:2000112	regulation of cellular macromolecule biosynthetic process	Biological process	572	3991	2352	18866	1.14963	4.13338e-05	0.00172648	4.3837	0.243197	FBXO5//CDK16//CDK14//CCNA1//ZNF559-ZNF177//MAD2L2//NCOA2//KHDRBS1//PRDM5//KLF12//KLF8//CREM//CUX1//DAB2//ZNF596//ZNF431//FLCN//ESR2//FBP1//FGFR1//FOXE1//WWC1//SATB2//NEDD4L//CBX5//VAX2//DNAJB5//ZNF345//ZBTB20//IRF2BP1//GATA2//FOXP1//KCTD1//NR3C1//HBZ//HDAC2//HDGF//HOXB2//HOXB3//HOXB8//HOXD8//HSF4//MYPOP//ZFP69//IFI27//NOTO//TBX10//IGF2//RBPJ//IRF3//IRF7//KMT5A//ZNF749//HES5//MAF//MEF2A//MEIS2//NR…
GO:0042592	homeostatic process	Biological process	301	1963	2352	18866	1.22995	4.29025e-05	0.00177445	4.36752	0.127976	RAD51//TEP1//PARP3//PTGES3//XRCC6//POLD1//RECQL4//HCRT//STAT3//TRPM2//TRPV1//HK1//NKX2-3//JAM3//IL6//BCL2L11//FOXP3//CASP3//COL2A1//GNAS//SOX9//ZG16B//LTF//PRDX1//AZGP1//SKIL//ADCY5//ADCY6//ADCY7//AQP1//AVPR2//PRKAR1A//CYP4F12//NEDD4L//RANGRF//SLC24A4//DMPK//ATP1B1//ATP2A3//ATP2B1//ATP2B4//TRPV4//SLC8A1//TRPM8//CAV1//SV2A//MT3//SLC39A8//APP//ATOX1//PRNP//ABCB7//ISCU//HMOX2//ACO1//CYBRD1//CUL1//SL…
GO:0008361	regulation of cell size	Biological process	42	181	2352	18866	1.86129	4.29849e-05	0.00177445	4.36668	0.0178571	GNB3//AQP1//KCNN4//LRRC8A//SLC12A9//TRPV4//WNK3//SLC12A6//BARHL2//NRCAM//IFRD1//MAP2//MT3//RTN4//RTN4R//CYFIP1//FN1//DBNL//ILK//MAPT//ISLR2//AKT1S1//CDK4//PRR16//RET//KCNMA1//SHANK3//CRABP2//NGF//BDNF//TNR//PLXNA4//MEGF8//NRP1//SEMA6C//SEMA6B//WNT5A//SEMA3B//LAMTOR5//IQGAP3//CREB1//IL7R
GO:0002520	immune system development	Biological process	170	1024	2352	18866	1.33165	4.37917e-05	0.0017942	4.35861	0.0722789	KAT7//SSBP3//HEATR9//HOXB3//ZFAT//PTPN6//TP53//MIXL1//HYAL2//KRT75//ARMC6//FCER1G//SPN//IL6//BCL3//NKX2-3//JAM3//SPI1//TCF3//ATP11C//LRRC8A//SLAMF8//PLCL2//PLA2G2D//FOXP3//LGALS9//RRAS//PDCD1//LILRB2//NME1//NME2//RBFOX2//GATA2//APP//TLR2//POLL//MLH1//CRIP2//FLCN//TIPARP//MKNK2//AHSP//SELPLG//TGFB2//CDK13//CD164//ZNF160//ASH2L//IKZF1//TIRAP//RASGRP4//BLNK//RBPJ//IL4//IL11//PTPRJ//BCL6//MS4A1//HDAC…
GO:0044271	cellular nitrogen compound biosynthetic process	Biological process	698	4960	2352	18866	1.1288	4.39717e-05	0.0017942	4.35683	0.296769	ASS1//FBXO5//CDK16//CDK14//CCNA1//ZNF559-ZNF177//MAD2L2//NCOA2//KHDRBS1//PRDM5//KLF12//KLF8//CREM//CUX1//DAB2//ZNF596//ZNF431//FLCN//ESR2//FBP1//FGFR1//FOXE1//WWC1//SATB2//NEDD4L//CBX5//VAX2//DNAJB5//ZNF345//ZBTB20//IRF2BP1//GATA2//FOXP1//KCTD1//NR3C1//HBZ//HDAC2//HDGF//HOXB2//HOXB3//HOXB8//HOXD8//HSF4//MYPOP//ZFP69//IFI27//NOTO//TBX10//IGF2//RBPJ//IRF3//IRF7//KMT5A//ZNF749//HES5//MAF//MEF2A//MEI…
GO:0019538	protein metabolic process	Biological process	818	5894	2352	18866	1.11323	4.75643e-05	0.00192963	4.32272	0.347789	CDK4//CCNJL//CDK5RAP3//CCNA1//FRS2//RASGRP4//IL31RA//CSF2RA//DUSP6//ERBB3//RASGEF1A//FGF8//FGFR1//FGFR4//GFRA1//NRG1//IL18//MEF2A//MAP3K4//NCAM1//PAK3//MAPK3//PSMA1//PSMA5//PSMC3//SPTBN4//PTPRA//RAF1//RET//SHC1//SBK2//SRPK2//ZFP36L1//MAPKAPK3//RASAL1//SHANK3//FGF17//ARTN//TAOK2//PSMF1//RAPGEF2//MAP4K2//NGF//EIF2AK2//IQGAP3//LPAR1//ALK//GHR//IGF1//IRAK1//PDE6G//PDE6H//PRKAA1//MAPK10//MAP2K5//RPS27…
GO:0120035	regulation of plasma membrane bounded cell projection organization	Biological process	122	696	2352	18866	1.40603	5.17068e-05	0.0020857	4.28645	0.0518707	DMTN//AUTS2//AKIRIN1//HDAC4//ACAP3//CTNNA2//FBXO7//BRSK1//STMN2//MARK2//FGFR1//ARHGAP35//NME1//NME2//TENM3//PRKD1//CAMK1D//RET//BDNF//NDRG4//WNT5A//CAMK2B//SCARF1//CFLAR//RAPGEF2//MAGI2//ADCY6//LPAR1//KANK1//INPP5J//HDAC2//MT3//PTPRG//TRPV4//RTN4R//ITM2C//BARHL2//NRCAM//IFRD1//MAP2//RTN4//F2RL1//CDC42EP4//CDHR5//PODXL//DZIP1//MARK4//KCTD17//CYFIP1//FN1//DBNL//ILK//MAPT//ISLR2//CRABP2//NGF//FKBP1B…
GO:0097484	dendrite extension	Biological process	14	36	2352	18866	3.11938	5.46636e-05	0.00219245	4.2623	0.00595238	BCL11A//SYT2//CPNE9//UNC13A//NEDD4L//SYT3//RASAL1//RIMS2//SLC9A6//CYFIP1//AUTS2//CYFIP2//BDNF//TMEM108
GO:0016049	cell growth	Biological process	91	490	2352	18866	1.48966	5.58446e-05	0.00222716	4.25302	0.0386905	RASGRP2//MAD2L2//CISH//IGFBP4//LAMTOR1//PAPPA2//ROS1//CEACAM1//DDR1//PTCH2//TAOK2//CLSTN3//SOX9//DNPH1//CSNK2A1//CYBA//EIF4G1//F2//INS//KRT17//LEF1//INO80//MAP2K5//RPS6KA1//SUPV3L1//TGFB2//MFSD2A//SPHK1//AKAP6//CDKN2A//FLCN//ESR2//FBP1//OSGIN1//APBB2//DNAJB2//MT3//IP6K2//PPARG//PRDM11//RTN4//PTPRJ//BCL6//BDKRB1//SMARCA2//TP53//WT1//JADE1//DCSTAMP//HYAL2//ACVRL1//BARHL2//NRCAM//IFRD1//MAP2//RTN4R/…
GO:0042127	regulation of cell population proliferation	Biological process	273	1766	2352	18866	1.23998	5.71704e-05	0.00226722	4.24283	0.116071	ALDH1A2//ACVRL1//CNMD//SULF1//CAV1//CYBA//PRKD2//ARNT//NRARP//ZNF580//PGF//PRKD1//STAT5A//THBS4//WNT5A//NRP1//CX3CR1//DCT//PAX6//DMRTA2//FGFR1//SOX9//FOXP2//POR//CTNNA1//BDNF//TP53//CDK4//STAMBP//IL24//TBC1D8//IL31RA//CRIP2//CSNK2A1//ADRA1D//IL34//ERBB3//F2//FGF8//FGFR4//FN1//SSBP3//SPDYA//BAMBI//CHTOP//FBXO5//FGF21//GHRHR//GLI1//GNAI2//GPER1//MCTS1//HDAC2//NRG1//HSF4//IGF1//IGF2//IL4//IL6//IL7R/…
GO:0031326	regulation of cellular biosynthetic process	Biological process	605	4255	2352	18866	1.14051	5.76084e-05	0.00227183	4.23951	0.257228	FBXO5//CDK16//CDK14//CCNA1//ZNF559-ZNF177//MAD2L2//NCOA2//KHDRBS1//PRDM5//KLF12//KLF8//CREM//CUX1//DAB2//ZNF596//ZNF431//FLCN//ESR2//FBP1//FGFR1//FOXE1//WWC1//SATB2//NEDD4L//CBX5//VAX2//DNAJB5//ZNF345//ZBTB20//IRF2BP1//GATA2//FOXP1//KCTD1//NR3C1//HBZ//HDAC2//HDGF//HOXB2//HOXB3//HOXB8//HOXD8//HSF4//MYPOP//ZFP69//IFI27//NOTO//TBX10//IGF2//RBPJ//IRF3//IRF7//KMT5A//ZNF749//HES5//MAF//MEF2A//MEIS2//NR…
GO:0034645	cellular macromolecule biosynthetic process	Biological process	697	4963	2352	18866	1.1265	5.81956e-05	0.00228224	4.23511	0.296344	FBXO5//CDK16//CDK14//CCNA1//ZNF559-ZNF177//MAD2L2//NCOA2//KHDRBS1//PRDM5//KLF12//KLF8//CREM//CUX1//DAB2//ZNF596//ZNF431//FLCN//ESR2//FBP1//FGFR1//FOXE1//WWC1//SATB2//NEDD4L//CBX5//VAX2//DNAJB5//ZNF345//ZBTB20//IRF2BP1//GATA2//FOXP1//KCTD1//NR3C1//HBZ//HDAC2//HDGF//HOXB2//HOXB3//HOXB8//HOXD8//HSF4//MYPOP//ZFP69//IFI27//NOTO//TBX10//IGF2//RBPJ//IRF3//IRF7//KMT5A//ZNF749//HES5//MAF//MEF2A//MEIS2//NR…
GO:0001932	regulation of protein phosphorylation	Biological process	236	1499	2352	18866	1.26285	5.91763e-05	0.00230788	4.22785	0.10034	CDK4//CCNJL//CDK5RAP3//CCNA1//MAP4K2//FRS2//MAP3K4//NGF//MAPK3//EIF2AK2//RAF1//TAOK2//IQGAP3//DUSP6//LPAR1//ALK//GHR//NRG1//IGF1//IRAK1//PAK3//PDE6G//PDE6H//PRKAA1//MAPK10//MAP2K5//RET//RPS27A//SHC1//SBK2//TRAF6//C5AR1//UBA52//WNT5A//MAPKAPK3//IKBKG//MADD//DUSP14//DUSP18//DUSP3//GPS1//SPRED3//RGS3//CAV1//CTDSP2//ARRB2//PAX6//INPP5K//PRNP//BDKRB1//PRR5L//ZC3H12A//GPNMB//IL34//CLDN19//DAB2//FLCN//F…
GO:0007249	I-kappaB kinase/NF-kappaB signaling	Biological process	59	286	2352	18866	1.65474	5.98246e-05	0.00232034	4.22312	0.025085	TLR2//F2RL1//CARD8//ZFAND6//TRAF6//WNT5A//IKBKG//UBD//LAMTOR5//EDAR//TMEM106A//TIRAP//TRIM6//CANT1//LPAR1//EEF1D//TRIML2//FLNA//NUP62//ANKRD17//IRAK1//IRF3//RHOC//LGALS9//LTBR//LTF//MYD88//C18ORF32//SHISA5//NDFIP2//RNF31//PRKD1//PLEKHG5//RELA//EDA2R//S100A4//S100B//GPR89A//TNFRSF1A//UBE2I//SHARPIN//CASP10//TRIM5//CFLAR//TNIP1//ZMYND11//NLRP6//ZC3H12A//USP10//CX3CR1//RIPK3//NKIRAS2//NKIRAS1//NFKBI…
GO:0031344	regulation of cell projection organization	Biological process	123	706	2352	18866	1.39747	6.35133e-05	0.00244995	4.19714	0.0522959	DMTN//AUTS2//AKIRIN1//HDAC4//ACAP3//CTNNA2//FBXO7//BRSK1//STMN2//MARK2//FGFR1//ARHGAP35//NME1//NME2//TENM3//PRKD1//CAMK1D//RET//BDNF//NDRG4//WNT5A//CAMK2B//SCARF1//CFLAR//RAPGEF2//MAGI2//ADCY6//LPAR1//KANK1//INPP5J//HDAC2//MT3//PTPRG//TRPV4//RTN4R//ITM2C//BARHL2//NRCAM//IFRD1//MAP2//RTN4//F2RL1//CDC42EP4//CDHR5//PODXL//DZIP1//MARK4//KCTD17//CYFIP1//FN1//DBNL//ILK//MAPT//ISLR2//CRABP2//NGF//FKBP1B…
GO:0050808	synapse organization	Biological process	82	433	2352	18866	1.51904	6.43861e-05	0.00247012	4.19121	0.0348639	GPM6A//DBNL//NRG1//ACHE//NRCAM//PCDHB2//BDNF//GJA10//SHANK3//CLSTN3//SPOCK2//CDH1//CHRNA1//P2RX2//PDZRN3//UNC13A//DOK7//CACNB1//CACNB4//CACNA2D2//KLK8//IGSF9//WNT5A//SLITRK2//APP//CTNNA2//DMPK//CAMK2B//ROBO2//TLR2//ASIC2//OXT//ADGRB1//CX3CR1//NFIA//PALM//SYBU//HDAC6//PAK3//CFL1//SIPA1L1//TANC2//KIF1A//PPFIA2//CAPRIN1//NEUROD2//PRNP//MTMR2//NLGN4Y//TMEM108//SHISA7//MAGI2//LRRC4//SYNPO//NOS1AP//CAM…
GO:0051962	positive regulation of nervous system development	Biological process	100	552	2352	18866	1.45313	6.72566e-05	0.00256629	4.17227	0.042517	CX3CR1//DCT//PAX6//DMRTA2//STMN2//MARK2//FGFR1//ARHGAP35//NME1//NME2//TENM3//PRKD1//CAMK1D//RET//BDNF//NDRG4//WNT5A//CAMK2B//SCARF1//CFLAR//RAPGEF2//MAGI2//EGR2//RELA//LHX1//LHX5//GLI1//TPPP//ZNF488//ITGAX//S100B//MYRF//HMG20B//EIF4G1//GATA2//BRINP3//NBL1//NEUROD2//NGF//NRCAM//FEZF2//RARA//BCL6//TCF4//TCF3//CYFIP1//FN1//DBNL//ILK//MAPT//ISLR2//SHANK3//CRABP2//FKBP1B//BIN1//IL34//GSX2//HDAC2//PPAR…
GO:0006796	phosphate-containing compound metabolic process	Biological process	484	3344	2352	18866	1.16097	7.69849e-05	0.0029217	4.11359	0.205782	CDK4//CCNJL//CDK5RAP3//CCNA1//FRS2//RASGRP4//IL31RA//CSF2RA//DUSP6//ERBB3//RASGEF1A//FGF8//FGFR1//FGFR4//GFRA1//NRG1//IL18//MEF2A//MAP3K4//NCAM1//PAK3//MAPK3//PSMA1//PSMA5//PSMC3//SPTBN4//PTPRA//RAF1//RET//SHC1//SBK2//SRPK2//ZFP36L1//MAPKAPK3//RASAL1//SHANK3//FGF17//ARTN//TAOK2//PSMF1//RAPGEF2//MAP4K2//NGF//EIF2AK2//IQGAP3//LPAR1//ALK//GHR//IGF1//IRAK1//PDE6G//PDE6H//PRKAA1//MAPK10//MAP2K5//RPS27…
GO:0003008	system process	Biological process	340	2266	2352	18866	1.20354	7.77072e-05	0.00293334	4.10954	0.144558	CST1//AZGP1//PKD1L3//TAS1R3//SNX10//GRIN2A//CALCA//AVPR2//ADRA1D//CES1//ACE//GAA//SLC8A1//RANGRF//MC3R//OXT//SCN5A//SNTA1//GSX2//CTNNBIP1//CHRNA1//CHRND//STAC3//TNNC2//TNNT3//MYH14//ASIC2//P2RX2//SLC2A5//ATP2B1//P2RX1//NOS3//CAV1//SREBF1//NOS1AP//KCNH2//KLK3//TRPV1//ADCY5//ADCY6//ADCY7//AQP1//PRKAR1A//CYP4F12//SULF1//F2RL1//CYBA//HDAC2//TTN//CHRNG//LTB4R//MYL6B//DES//KCNIP2//ASPH//MYH11//MYL1//MY…
GO:0051336	regulation of hydrolase activity	Biological process	208	1306	2352	18866	1.27751	8.40891e-05	0.00315737	4.07526	0.0884354	CARD8//APAF1//MAPT//NGF//NKX3-1//ATP2A3//P2RX1//PPARG//CASP10//CFLAR//CCK//RASGRP4//LPAR1//GNA15//NTF4//BDNF//C5AR1//LPAR2//FGFR1//PLA2G5//TGFB2//PTAFR//CDK5RAP3//RIPK3//CD2BP2//LMTK3//WDR81//PPP1R36//CNST//PCDH11X//CAMSAP3//SH2D4A//RBM26//WNK1//SPOCD1//WFDC2//WFIKKN2//COL6A3//CST1//GAPDH//SPINK4//PCSK1N//SERPINA9//APP//ANOS1//LPA//FURIN//UCHL5//SERPINB6//SERPINB10//PRNP//SPP2//SERPING1//SERPINA6…
GO:0006793	phosphorus metabolic process	Biological process	487	3371	2352	18866	1.15881	8.73942e-05	0.00326123	4.05852	0.207058	CDK4//CCNJL//CDK5RAP3//CCNA1//FRS2//RASGRP4//IL31RA//CSF2RA//DUSP6//ERBB3//RASGEF1A//FGF8//FGFR1//FGFR4//GFRA1//NRG1//IL18//MEF2A//MAP3K4//NCAM1//PAK3//MAPK3//PSMA1//PSMA5//PSMC3//SPTBN4//PTPRA//RAF1//RET//SHC1//SBK2//SRPK2//ZFP36L1//MAPKAPK3//RASAL1//SHANK3//FGF17//ARTN//TAOK2//PSMF1//RAPGEF2//MAP4K2//NGF//EIF2AK2//IQGAP3//LPAR1//ALK//GHR//IGF1//IRAK1//PDE6G//PDE6H//PRKAA1//MAPK10//MAP2K5//RPS27…
GO:0002683	negative regulation of immune system process	Biological process	86	463	2352	18866	1.48991	8.77794e-05	0.00326123	4.05661	0.0365646	SERPING1//LILRB1//IL7R//CEACAM1//CD59//LILRB2//PDCD1//GPER1//APOA1//HLA-F//FOXP3//CD96//NME1//NME2//NLRP6//GPR17//PSMA1//PTPN6//SLAMF8//TGFB2//RARA//TYROBP//CASP3//BCL6//FGR//PGLYRP2//PGLYRP1//CD300LF//ENPP3//FCER1G//TKFC//SEC14L1//GPNMB//PLA2G2D//SPN//IL31RA//IL4//ZC3H12A//LGALS9//HMGB3//NRARP//FBXO7//SOCS5//HOXB8//MEIS2//WDR61//ZFP36L1//LDB1//GATA2//GPR137//PARP3//CD55//ARRB2//C4BPA//C4BPB//SCR…
GO:0030097	hemopoiesis	Biological process	154	926	2352	18866	1.33399	9.15864e-05	0.00338486	4.03817	0.0654762	KAT7//SSBP3//HEATR9//HOXB3//ZFAT//PTPN6//TP53//MIXL1//HYAL2//KRT75//ARMC6//FCER1G//SPN//IL6//BCL3//NKX2-3//JAM3//SPI1//TCF3//ATP11C//LRRC8A//SLAMF8//PLCL2//PLA2G2D//FOXP3//RRAS//NME1//NME2//RBFOX2//GATA2//APP//TLR2//IKZF1//TIRAP//RASGRP4//BLNK//RBPJ//IL4//IL11//PTPRJ//BCL6//MS4A1//HDAC4//KDELR1//PATZ1//IL7R//GPR89A//ZAP70//ETV2//AHSP//KMT2E//RPS14//RPS19//MPIG6B//CASP3//ZNF385A//ACTN1//LEF1//IL31…
GO:0009059	macromolecule biosynthetic process	Biological process	711	5091	2352	18866	1.12023	9.61374e-05	0.00353455	4.01711	0.302296	FBXO5//CDK16//CDK14//CCNA1//ZNF559-ZNF177//MAD2L2//NCOA2//KHDRBS1//PRDM5//KLF12//KLF8//CREM//CUX1//DAB2//ZNF596//ZNF431//FLCN//ESR2//FBP1//FGFR1//FOXE1//WWC1//SATB2//NEDD4L//CBX5//VAX2//DNAJB5//ZNF345//ZBTB20//IRF2BP1//GATA2//FOXP1//KCTD1//NR3C1//HBZ//HDAC2//HDGF//HOXB2//HOXB3//HOXB8//HOXD8//HSF4//MYPOP//ZFP69//IFI27//NOTO//TBX10//IGF2//RBPJ//IRF3//IRF7//KMT5A//ZNF749//HES5//MAF//MEF2A//MEIS2//NR…
GO:0021872	forebrain generation of neurons	Biological process	19	61	2352	18866	2.49842	9.99059e-05	0.00365407	4.00041	0.00807823	SHANK3//NRP1//DCT//FGFR1//HES5//LEF1//LHX5//FGF8//LHX6//RAPGEF2//GSX2//ATF5//SALL3//ROBO2//WNT5A//SATB2//GATA2//PAX6//FEZF2
GO:0060341	regulation of cellular localization	Biological process	166	1012	2352	18866	1.31574	0.000101447	0.00368784	3.99376	0.0705782	UNC13A//GPER1//BAIAP3//SAR1B//TMBIM6//P2RX2//TRPC3//CAV1//SETD2//NSUN2//STXBP1//FKBP1B//GSTM2//AKAP6//SLC8A1//CACNA1C//NOL3//GRIK5//ABCA2//WWC1//REEP1//REEP6//NUMA1//SYBU//NUP62//NUTF2//FLNA//JUP//DMAP1//ZC3H12A//HYAL2//CDH1//CABP1//CNST//UNC13D//LGALS9//FCER1G//FGR//GATA2//IL4//GAB2//F2RL1//CD177//PTAFR//CEACAM1//HLA-F//IFI27//TCF7L2//TP53//KHDRBS1//NCBP2//RBM26//HCRT//SYN1//ASIC1//TRPM2//TRPV1/…
GO:0051050	positive regulation of transport	Biological process	153	921	2352	18866	1.33252	0.000101874	0.00368784	3.99194	0.065051	UNC13A//GPER1//BAIAP3//ARRB2//AHI1//MAGI2//CPB2//P2RX2//TRPC3//CAV1//OXT//AHCYL1//SCN4B//SCN5A//WNK3//NR4A3//C2CD5//CES1//ZDHHC8//APOA1//CCK//SLC6A1//UCN3//SERP1//GLUD1//TCF7L2//MCU//CETP//NUMA1//HTR3A//PDZK1//WNK1//WNK2//SYBU//GNAI2//NUTF2//FLNA//JUP//DMAP1//ZC3H12A//HYAL2//CDH1//CNST//P2RX1//FCER1G//FGR//GATA2//IL4//STXBP1//GAB2//F2RL1//CD177//PTAFR//HLA-F//DAB2//NEDD4L//WNT5A//UNC13D//CADPS2//…
GO:0007167	enzyme linked receptor protein signaling pathway	Biological process	176	1084	2352	18866	1.30234	0.000109346	0.00393815	3.9612	0.0748299	NPR2//PDZD3//ABI1//CNKSR1//RASGRP4//IL31RA//DOK1//EPHA5//ERBB3//FGFR1//FGFR4//FGR//ALK//BLNK//NGF//NTF4//DDR2//AHI1//DOK5//PTPRG//RET//ROS1//BDNF//SHC1//TIE1//ZAP70//DDR1//GAB2//NRG1//ANGPT4//GRB7//GAREM1//SOX9//FAM83A//RPS6KA5//SOCS5//APP//WFIKKN2//COL3A1//DUSP15//CREB1//BAMBI//ARRB2//FURIN//RPS27A//SKI//SKIL//TGFB2//TP53//UBA52//ACVRL1//FRS2//SLC39A14//GRB10//IGF2//INS//ATP6V0A1//PTPRA//SREBF1/…
GO:0008284	positive regulation of cell population proliferation	Biological process	161	979	2352	18866	1.31912	0.000113163	0.0040452	3.94629	0.0684524	CYBA//PRKD2//ARNT//NRARP//ZNF580//PGF//PRKD1//STAT5A//THBS4//WNT5A//NRP1//ACVRL1//CX3CR1//DCT//PAX6//DMRTA2//FGFR1//SOX9//FOXP2//REG3A//TP63//LHX1//LHX5//GLI1//TIRAP//IL4//CD320//SASH3//BCL6//IL18//FOXP3//KDM5B//IQGAP3//RTN4//CTHRC1//ITGAV//LTF//LILRB2//CD209//IL6//TRAF6//ZP3//CD6//IGF1//IGF2//RPS3//ZAP70//CDK4//FN1//FOSL2//AQP1//DDR2//S100A6//SPHK1//CALCRL//FOXP1//IRAK1//HES5//MYB//PTAFR//NR4A3/…
GO:0000165	MAPK cascade	Biological process	156	944	2352	18866	1.32555	0.000113465	0.0040452	3.94514	0.0663265	MAP4K2//FRS2//MAP3K4//NGF//MAPK3//EIF2AK2//RAF1//TAOK2//IQGAP3//DUSP6//LPAR1//ALK//GHR//NRG1//IGF1//IRAK1//PAK3//PDE6G//PDE6H//PRKAA1//MAPK10//MAP2K5//RET//RPS27A//SHC1//SBK2//TRAF6//C5AR1//UBA52//WNT5A//MAPKAPK3//IKBKG//MADD//DUSP14//DUSP18//DUSP3//GPS1//SPRED3//RGS3//CAV1//ERN2//DBNL//NBR1//PRDX1//TGFB2//LGALS9//ZFP36L1//TRIB3//IL34//PIK3R6//FGFR1//ILK//SPRY3//STK38//NUP62//INPP5K//PTPN6//PTPRJ…
GO:0019222	regulation of metabolic process	Biological process	1024	7553	2352	18866	1.08748	0.000121176	0.00429839	3.91658	0.435374	IL7R//KPNA2//CDK4//CCNJL//CDK5RAP3//CCNA1//FBXO5//CDK16//CDK14//ZNF559-ZNF177//MAD2L2//NCOA2//KHDRBS1//PRDM5//KLF12//KLF8//CREM//CUX1//DAB2//ZNF596//ZNF431//FLCN//ESR2//FBP1//FGFR1//FOXE1//WWC1//SATB2//NEDD4L//CBX5//VAX2//DNAJB5//ZNF345//ZBTB20//IRF2BP1//GATA2//FOXP1//KCTD1//NR3C1//HBZ//HDAC2//HDGF//HOXB2//HOXB3//HOXB8//HOXD8//HSF4//MYPOP//ZFP69//IFI27//NOTO//TBX10//IGF2//RBPJ//IRF3//IRF7//KMT5A/…
GO:0012501	programmed cell death	Biological process	321	2139	2352	18866	1.20375	0.000125043	0.00441341	3.90294	0.13648	IL6//BCL2L11//BCL2L1//TP53//CCK//FOXP1//BCL6//CECR2//CASP3//PDCD6IP//HTATIP2//EDAR//IL24//NISCH//DRAM2//TRIM69//CSNK2A1//DAB2//PUF60//CARD8//PEG10//SULF1//ITGB3BP//DAPK2//CADM1//ALOX15B//ZNF385A//CYFIP2//NSG1//CIDEB//GSDMA//NR3C1//IL19//GZMH//APAF1//NUDT2//APLP1//IFI27//IRF3//LALBA//LTBR//MEF2A//MEF2D//MT3//MYD88//P2RX1//PDCD1//GULP1//MTFP1//PLAGL1//ZFAND6//ADAMTSL4//FAIM//PPP2R2B//PRKD1//MAPK3//…
GO:0023014	signal transduction by protein phosphorylation	Biological process	157	953	2352	18866	1.32145	0.000125941	0.00442299	3.89983	0.0667517	FRS2//RASGRP4//IL31RA//CSF2RA//DUSP6//ERBB3//RASGEF1A//FGF8//FGFR1//FGFR4//GFRA1//NRG1//IL18//MEF2A//MAP3K4//NCAM1//PAK3//MAPK3//PSMA1//PSMA5//PSMC3//SPTBN4//PTPRA//RAF1//RET//SHC1//SBK2//SRPK2//ZFP36L1//MAPKAPK3//RASAL1//SHANK3//FGF17//ARTN//TAOK2//PSMF1//RAPGEF2//MAP4K2//NGF//EIF2AK2//IQGAP3//LPAR1//ALK//GHR//IGF1//IRAK1//PDE6G//PDE6H//PRKAA1//MAPK10//MAP2K5//RPS27A//TRAF6//C5AR1//UBA52//WNT5A/…
GO:0008219	cell death	Biological process	340	2281	2352	18866	1.19563	0.000130542	0.00456186	3.88425	0.144558	IL6//BCL2L11//BCL2L1//TP53//CCK//FOXP1//BCL6//CECR2//CASP3//PDCD6IP//HTATIP2//EDAR//IL24//NISCH//DRAM2//TRIM69//CSNK2A1//DAB2//PUF60//CARD8//PEG10//SULF1//ITGB3BP//DAPK2//CADM1//ALOX15B//ZNF385A//CYFIP2//NSG1//CIDEB//GSDMA//NR3C1//IL19//GZMH//APAF1//NUDT2//APLP1//IFI27//IRF3//LALBA//LTBR//MEF2A//MEF2D//MT3//MYD88//P2RX1//PDCD1//GULP1//MTFP1//PLAGL1//ZFAND6//ADAMTSL4//FAIM//PPP2R2B//PRKD1//MAPK3//…
GO:0038179	neurotrophin signaling pathway	Biological process	14	39	2352	18866	2.87943	0.000151045	0.00521578	3.82089	0.00595238	NGF//NTF4//BDNF//RAPGEF2//MAGI2//FRS2//RAF1//CASP3//AKT1S1//SLC9A6//DOK5//CYFIP1//CYFIP2//TMEM108
GO:0044267	cellular protein metabolic process	Biological process	742	5350	2352	18866	1.11248	0.000151077	0.00521578	3.8208	0.315476	CDK4//CCNJL//CDK5RAP3//CCNA1//FRS2//RASGRP4//IL31RA//CSF2RA//DUSP6//ERBB3//RASGEF1A//FGF8//FGFR1//FGFR4//GFRA1//NRG1//IL18//MEF2A//MAP3K4//NCAM1//PAK3//MAPK3//PSMA1//PSMA5//PSMC3//SPTBN4//PTPRA//RAF1//RET//SHC1//SBK2//SRPK2//ZFP36L1//MAPKAPK3//RASAL1//SHANK3//FGF17//ARTN//TAOK2//PSMF1//RAPGEF2//MAP4K2//NGF//EIF2AK2//IQGAP3//LPAR1//ALK//GHR//IGF1//IRAK1//PDE6G//PDE6H//PRKAA1//MAPK10//MAP2K5//RPS27…
GO:0060322	head development	Biological process	135	803	2352	18866	1.34853	0.000151471	0.00521578	3.81967	0.057398	BCL2L11//CTNND1//EGR2//MAST1//XRCC6//CNTNAP2//GRIN2A//HMGCS1//KLHL17//HES5//ARRB2//MEIS2//MT3//ATP2B1//PAFAH1B3//PBX1//CA10//DSCAML1//SHROOM4//PTPRG//BCL2L2//ROBO2//ITSN1//NDRG4//TULP3//BAG6//CDK5RAP3//SHARPIN//MFSD2A//SPHK1//GATA2//C5AR1//LHX1//AVPR2//SCN5A//SLC8A1//TCTN1//ZDHHC16//LEF1//FEZF2//TMEM108//ATAT1//FGF8//HOXB3//SSBP3//LPAR1//TP53//FOXP2//HOXB2//GSX2//AK8//CELSR2//MBOAT7//RAPGEF2//AQP…
GO:0031401	positive regulation of protein modification process	Biological process	200	1262	2352	18866	1.2712	0.000152853	0.00523782	3.81573	0.085034	MAP4K2//FRS2//MAP3K4//NGF//MAPK3//EIF2AK2//RAF1//TAOK2//IQGAP3//DUSP6//LPAR1//ALK//GHR//NRG1//IGF1//IRAK1//PAK3//PDE6G//PDE6H//PRKAA1//MAPK10//MAP2K5//RET//RPS27A//SHC1//SBK2//TRAF6//C5AR1//UBA52//WNT5A//MAPKAPK3//IKBKG//MADD//GPNMB//IL34//CLDN19//DAB2//FLCN//F2//FGF8//LIMCH1//FGF21//GPER1//IGF2//APP//ILK//MT3//NKX3-1//PGF//SOX9//THPO//PRR5L//CDK2AP1//FIZ1//FGF17//ANGPT4//TIRAP//ERN2//DBNL//TRIM6…
GO:0070838	divalent metal ion transport	Biological process	86	471	2352	18866	1.4646	0.000160935	0.00548811	3.79335	0.0365646	MS4A1//CALCRL//RAMP1//CHRNA4//EFHB//KCNN4//ATP2A3//TRPV4//CDH23//SLC3A2//TRPC3//TRPM2//CACNA1A//CACNA1B//CACNA1C//CACNA2D1//CAV1//MT3//SLC39A8//YME1L1//VDAC1//MCU//TMBIM6//P2RX2//FKBP1B//GSTM2//AKAP6//SLC8A1//NOL3//NIPA2//MAGT1//TRPV1//CYBA//PTPN6//ATG5//APLNR//F2//GPER1//BDKRB1//F2RL3//GNAI2//OPRD1//P2RX1//CAMK2B//LILRB2//LILRB1//NOS3//INPP5K//CD33//HCRT//ARRB2//ATP2B1//WNK3//TSPO//JPH4//CACNA1H…
GO:0009887	animal organ morphogenesis	Biological process	175	1085	2352	18866	1.29375	0.000161887	0.00549403	3.79079	0.0744048	COL2A1//ACAN//SOX5//SOX9//FGF8//ILK//LHX1//PAX2//PBX1//PGF//CTNNBIP1//WNT9B//WT1//PAX8//STAT3//NKD1//FRS2//FGFR1//BBS5//FOLR1//GATA4//NOTO//AHI1//VANGL2//STIL//NDRG4//WNT5A//COL13A1//PHOSPHO1//GNAS//MEF2D//SKI//WDPCP//GAA//TGFB2//ALDH1A2//RBPJ//MEGF8//TEAD2//MSX2//RARA//ROBO2//NRP1//NSD2//NOS3//ACVRL1//UBE4B//NRG1//MAGI2//TFAP2A//ARID1A//POR//POC1A//SERPINH1//PAX6//NTF4//NKX2-3//TCF7//LRIG3//HNF1…
GO:0072511	divalent inorganic cation transport	Biological process	87	478	2352	18866	1.45994	0.000165368	0.00558533	3.78155	0.0369898	MS4A1//CALCRL//RAMP1//CHRNA4//EFHB//KCNN4//ATP2A3//TRPV4//CDH23//SLC3A2//TRPC3//TRPM2//CACNA1A//CACNA1B//CACNA1C//CACNA2D1//CAV1//SLC39A8//TCN2//MT3//YME1L1//VDAC1//MCU//TMBIM6//P2RX2//FKBP1B//GSTM2//AKAP6//SLC8A1//NOL3//NIPA2//MAGT1//TRPV1//CYBA//PTPN6//ATG5//APLNR//F2//GPER1//BDKRB1//F2RL3//GNAI2//OPRD1//P2RX1//CAMK2B//LILRB2//LILRB1//NOS3//INPP5K//CD33//HCRT//ARRB2//ATP2B1//WNK3//TSPO//JPH4//C…
GO:1903305	regulation of regulated secretory pathway	Biological process	37	162	2352	18866	1.83202	0.000168138	0.00565183	3.77433	0.0157313	STXBP1//SYT2//SYT15//SYT3//SYT8//GRIK5//UNC13D//LGALS9//FCER1G//FGR//GATA2//IL4//GAB2//F2RL1//CD177//PTAFR//CEACAM1//HLA-F//GNAI2//SCAMP5//CACNA1H//CACNA1G//PRRT2//BAIAP3//CSPG5//CHRM2//CHRNA4//RIMS4//BACE1//P2RX1//P2RY4//PRKCG//SYN1//PPFIA2//STXBP5L//RIMS2//ZP3
GO:0021537	telencephalon development	Biological process	53	259	2352	18866	1.64142	0.000171282	0.00573023	3.76629	0.022534	LEF1//FEZF2//TMEM108//ATAT1//FGF8//AQP1//NUMBL//CNTNAP2//FOXP2//EPHA5//PHLPP2//ALK//NF2//NME1//ATP2B4//RARA//LHX5//NR4A3//CASP3//MFSD2A//SKI//SHANK3//EFHC1//HTR6//PAX6//DMRTA2//ADGRG1//LHX6//RTN4//SUN1//MBOAT7//NRG1//GSX2//ATF5//SALL3//ROBO2//WNT5A//PLXNA4//COL3A1//FLNA//PLCB1//NSUN5//TACC1//TNR//LPAR1//RTN4R//HES5//LHX1//AVPR2//SCN5A//SLC8A1//TCTN1//ZDHHC16
GO:0014070	response to organic cyclic compound	Biological process	155	946	2352	18866	1.31427	0.000180988	0.00602639	3.74235	0.0659014	ADCY5//GNAS//OPRM1//FLNA//HTR3E//HTR3A//HTR3B//ADCY6//NSG1//ARRB2//ALAD//TSPO//HMGCS1//SLC6A1//TRPM2//RHOXF1//ESR2//GPER1//NR3C1//NR3C2//DEFA1//RBFOX2//ARID1A//NKX3-1//KDM3A//HDAC2//PPARG//PRKAA1//ASNS//NQO1//GGT7//MBD1//ASS1//OXT//RARA//STAT3//STXBP1//GGT2//CASP3//ALDH1A2//NCOA2//ABHD2//CLDN4//RELA//SREBF1//TGFB2//TLR2//FOSL1//CAV1//GHRHR//KCTD6//TP63//CYP7B1//FKBP1B//DNTT//P2RX2//P2RX1//SLC8A1/…
GO:0071407	cellular response to organic cyclic compound	Biological process	102	580	2352	18866	1.41064	0.000183164	0.00605886	3.73716	0.0433673	ADCY5//GNAS//OPRM1//FLNA//HTR3E//HTR3A//HTR3B//ADCY6//NSG1//ARRB2//RHOXF1//ESR2//GPER1//NR3C1//NR3C2//DEFA1//RBFOX2//ARID1A//NKX3-1//KDM3A//GHRHR//KCTD6//TP63//CYP7B1//PGRMC2//ABHD2//LEF1//NR4A3//OR51E2//TRERF1//GNA15//ALK//PALM//HDAC6//DAB2//FOXP1//PIAS2//FOLR1//ATP2B1//BGLAP//PPARG//GSTM2//SLC8A1//P2RY4//TRPV1//DMTN//APP//AQP1//KCNE1//ASS1//INPP5K//PTAFR//HCN2//ZFP36L1//WT1//AKAP6//RAPGEF2//IFI…
GO:0016331	morphogenesis of embryonic epithelium	Biological process	35	151	2352	18866	1.85923	0.00018368	0.00605886	3.73594	0.014881	RET//FGF8//TCTN1//CFL1//SCRIB//MTHFD1L//SETD2//ARHGAP35//APAF1//PAX2//VANGL2//RARA//STIL//SKI//TGFB2//TRAF6//TSC2//TULP3//ARID1A//TEAD2//LMO4//WNT5A//TFAP2A//TP63//SULF1//FOLR1//CASP3//HES5//HNF1B//WNT9B//SOX9//PAX8//CTHRC1//PCDH8//ALDH1A2
GO:0006935	chemotaxis	Biological process	113	655	2352	18866	1.38382	0.000185672	0.00609608	3.73125	0.0480442	FFAR2//SLAMF8//TRPM2//IL6//RPS19//CCL18//CCL25//CALCA//F2RL1//ZNF580//SEMA6C//SEMA6B//FRS2//DOK1//EPHA5//PALLD//CYFIP1//GFRA1//GRB7//GRB10//ARHGAP35//APBB2//ANOS1//MATN2//NCAM1//PAX6//ROBO4//DOK5//MAPK3//DSCAML1//IGSF9//SPTBN4//PTPRA//RAP1GAP//RET//ROBO2//BDNF//DRGX//SHC1//BSG//TNR//WNT5A//SEMA3B//NR4A3//SHANK3//NRP1//ARTN//RPS6KA5//GAB2//EGR2//FGF8//LAMC2//LHX1//IL34//TRPV4//C5AR1//AKIRIN1//DEFA…
GO:0010001	glial cell differentiation	Biological process	48	230	2352	18866	1.674	0.000209771	0.00682558	3.67825	0.0204082	APP//MT3//PLP1//TPPP//ZNF488//LPAR1//HES5//NSUN5//PRDM8//MYRF//TLR2//EGR2//ERBB3//RELA//PAX6//NRG1//LEF1//KCNJ10//ILK//SKI//NDRG1//PRX//ABCA2//BACE2//MAPT//C5AR1//S100B//STAT3//CNP//GPR17//SOX9//BIN1//F2//MBD1//OPALIN//IL34//GSX2//HDAC2//PPARG//TMEM98//MAPK3//MXRA8//IL6//LDLR//CSPG5//PAX2//NEUROD4//METRN
GO:0042330	taxis	Biological process	113	657	2352	18866	1.37961	0.000209825	0.00682558	3.67814	0.0480442	FFAR2//SLAMF8//TRPM2//IL6//RPS19//CCL18//CCL25//CALCA//F2RL1//ZNF580//CMTM5//CCR8//CMTM8//CX3CR1//DEFA1//ANOS1//LGALS9//ENPP2//LTB4R2//PTAFR//SPN//C5AR1//FOSL1//RIPOR2//SEMA6C//SEMA6B//FRS2//DOK1//EPHA5//PALLD//CYFIP1//GFRA1//GRB7//GRB10//ARHGAP35//APBB2//MATN2//NCAM1//PAX6//ROBO4//DOK5//MAPK3//DSCAML1//IGSF9//SPTBN4//PTPRA//RAP1GAP//RET//ROBO2//BDNF//DRGX//SHC1//BSG//TNR//WNT5A//SEMA3B//NR4A3//S…
GO:0006464	cellular protein modification process	Biological process	593	4213	2352	18866	1.12903	0.000215855	0.00695762	3.66584	0.252126	CDK4//CCNJL//CDK5RAP3//CCNA1//FRS2//RASGRP4//IL31RA//CSF2RA//DUSP6//ERBB3//RASGEF1A//FGF8//FGFR1//FGFR4//GFRA1//NRG1//IL18//MEF2A//MAP3K4//NCAM1//PAK3//MAPK3//PSMA1//PSMA5//PSMC3//SPTBN4//PTPRA//RAF1//RET//SHC1//SBK2//SRPK2//ZFP36L1//MAPKAPK3//RASAL1//SHANK3//FGF17//ARTN//TAOK2//PSMF1//RAPGEF2//MAP4K2//NGF//EIF2AK2//IQGAP3//LPAR1//ALK//GHR//IGF1//IRAK1//PDE6G//PDE6H//PRKAA1//MAPK10//MAP2K5//RPS27…
GO:0036211	protein modification process	Biological process	593	4213	2352	18866	1.12903	0.000215855	0.00695762	3.66584	0.252126	CDK4//CCNJL//CDK5RAP3//CCNA1//FRS2//RASGRP4//IL31RA//CSF2RA//DUSP6//ERBB3//RASGEF1A//FGF8//FGFR1//FGFR4//GFRA1//NRG1//IL18//MEF2A//MAP3K4//NCAM1//PAK3//MAPK3//PSMA1//PSMA5//PSMC3//SPTBN4//PTPRA//RAF1//RET//SHC1//SBK2//SRPK2//ZFP36L1//MAPKAPK3//RASAL1//SHANK3//FGF17//ARTN//TAOK2//PSMF1//RAPGEF2//MAP4K2//NGF//EIF2AK2//IQGAP3//LPAR1//ALK//GHR//IGF1//IRAK1//PDE6G//PDE6H//PRKAA1//MAPK10//MAP2K5//RPS27…
GO:0001934	positive regulation of protein phosphorylation	Biological process	167	1035	2352	18866	1.29425	0.000223538	0.00715172	3.65065	0.0710034	MAP4K2//FRS2//MAP3K4//NGF//MAPK3//EIF2AK2//RAF1//TAOK2//IQGAP3//DUSP6//LPAR1//ALK//GHR//NRG1//IGF1//IRAK1//PAK3//PDE6G//PDE6H//PRKAA1//MAPK10//MAP2K5//RET//RPS27A//SHC1//SBK2//TRAF6//C5AR1//UBA52//WNT5A//MAPKAPK3//IKBKG//MADD//ANGPT4//TIRAP//ERN2//DBNL//TRIM6//APP//WNK3//SPHK1//RBPMS//DAB2//INHBC//TGFB2//INHBE//ACVRL1//TOM1L1//GPNMB//INS//RIPK3//MARK2//SPDYA//PRNP//CLSPN//WNK1//CALCA//BORA//ATG13…
GO:0043123	positive regulation of I-kappaB kinase/NF-kappaB signaling	Biological process	41	188	2352	18866	1.74932	0.000223903	0.00715172	3.64994	0.017432	CX3CR1//UBD//LAMTOR5//EDAR//TMEM106A//TIRAP//TRIM6//CANT1//LPAR1//EEF1D//TRIML2//F2RL1//FLNA//NUP62//ANKRD17//IRAK1//IRF3//RHOC//LGALS9//LTBR//LTF//MYD88//C18ORF32//SHISA5//NDFIP2//RNF31//PRKD1//PLEKHG5//RELA//EDA2R//S100A4//S100B//GPR89A//TNFRSF1A//TRAF6//UBE2I//SHARPIN//CASP10//IKBKG//TRIM5//CFLAR
GO:0021700	developmental maturation	Biological process	57	287	2352	18866	1.59307	0.000227592	0.00723681	3.64284	0.0242347	FBXO5//PABPC1L//CDC25B//REC8//ANKRD17//ACVRL1//RET//UNC13A//STXBP1//C1QL1//APP//SCARF1//CX3CR1//ARCN1//PHOSPHO1//IGF1//AP3D1//PAX2//ALDH1A2//FEV//EPB42//HBZ//L3MBTL3//PTBP3//NRCAM//SPTBN4//CNTNAP2//KCNIP2//ABHD2//ROPN1B//CABYR//PCSK4//ROPN1//FGFR1//GATA2//LHX6//GHRHR//HES5//PPARG//BFSP1//TRPC4AP//RBPJ//NSUN2//TGFB2//MSX2//WNT5A//NFIA//PALM//SYBU//NEUROD2//CAMK2B//LTF//NPR2//TCP11//BCL11A//BAIAP3/…
GO:0002698	negative regulation of immune effector process	Biological process	30	124	2352	18866	1.94063	0.000233946	0.00737245	3.63088	0.0127551	SERPING1//LILRB1//IL7R//CEACAM1//CD59//APOA1//HLA-F//FOXP3//CD96//PTPN6//TGFB2//BCL6//PGLYRP2//PGLYRP1//ENPP3//TKFC//SEC14L1//LGALS9//SOCS5//PARP3//CD55//ARRB2//C4BPA//C4BPB//TMBIM6//INS//SLAMF8//RPS19//IL4//ZC3H12A
GO:0022612	gland morphogenesis	Biological process	30	124	2352	18866	1.94063	0.000233946	0.00737245	3.63088	0.0127551	PAX6//TGFB2//PROP1//WNT5A//CAPN1//CAV1//NKX3-1//KDM5B//MSX2//DDR1//LRP5L//FGF8//FGFR1//TP63//SOX9//FRS2//SCRIB//EDAR//NRP1//SULF1//CYP7B1//IL6//RPS6KA1//GLI1//CPB2//FBXW7//LIMS2//CEACAM1//CFLAR//NKX2-3
GO:0043086	negative regulation of catalytic activity	Biological process	139	839	2352	18866	1.32891	0.000236521	0.00740545	3.62613	0.0590986	DUSP14//DUSP18//DUSP3//DUSP6//GPS1//SPRED3//RGS3//CAV1//ILK//NF2//INPP5K//TRIB3//CEACAM1//CEP85//WNK1//TSC2//DBNDD1//AKT1S1//SOCS5//GNAI2//NPR3//PALM//LTB4R2//TGFB2//CD2BP2//LMTK3//WDR81//PPP1R36//CNST//PCDH11X//CAMSAP3//SH2D4A//RBM26//SPOCD1//WFDC2//WFIKKN2//COL6A3//CST1//GAPDH//SPINK4//PCSK1N//SERPINA9//APP//ANOS1//LPA//FURIN//UCHL5//SERPINB6//SERPINB10//PRNP//SPP2//SERPING1//SERPINA6//SERPINH1…
GO:0051270	regulation of cellular component movement	Biological process	182	1143	2352	18866	1.27723	0.000237092	0.00740545	3.62508	0.077381	MIA3//BDKRB1//ZP3//MADCAM1//TNFRSF18//F2RL1//IL6//ZNF580//CEACAM1//PRKD2//FOXP1//ANGPT4//BCAS3//PRKD1//RRAS//WNT5A//ZC3H12A//NRP1//DNAJA4//ADAMTS9//ADGRB1//ACVRL1//IL4//PTPRG//HDAC6//GLIPR2//ENPP2//RTN4//SOX9//TGFB2//IL34//MAPK3//TRPV4//C5AR1//AKIRIN1//SLAMF8//WDPCP//PRR5L//DMTN//DDR2//PAK3//SLC8A1//ARHGEF7//HYAL2//WNK1//TNFSF14//ACE//IGF1//HDAC4//ILK//NDRG4//NRG1//GSX2//FGF8//FLNA//FUT3//FGF21//…
GO:0050777	negative regulation of immune response	Biological process	36	159	2352	18866	1.81613	0.000245084	0.00758793	3.61068	0.0153061	SERPING1//LILRB1//IL7R//CEACAM1//CD59//APOA1//HLA-F//FOXP3//CD96//NLRP6//GPR17//PSMA1//PTPN6//TGFB2//BCL6//PGLYRP2//PGLYRP1//ENPP3//LGALS9//SOCS5//PARP3//CD55//ARRB2//C4BPA//C4BPB//INS//SLAMF8//RPS19//PPARG//FAM3A//CD160//IL4//ZC3H12A//FCRLB//COL3A1//PDCD1
GO:0051092	positive regulation of NF-kappaB transcription factor activity	Biological process	36	159	2352	18866	1.81613	0.000245084	0.00758793	3.61068	0.0153061	LAMTOR5//RIPK3//TIRAP//TRIM6//CX3CR1//TRIML2//ALK//PRKD2//APP//IL18//INS//IRAK1//LGALS9//LTF//TRIM37//MYD88//CRNN//RNF31//PRKD1//EIF2AK2//RELA//EDA2R//RPS3//RPS27A//RNF25//STAT3//TLR2//TRAF6//UBA52//WNT5A//IKBKG//TRIM5//CAV1//CFLAR//SPHK1//RPS6KA5
GO:0042063	gliogenesis	Biological process	60	307	2352	18866	1.56767	0.000248194	0.00765066	3.60521	0.0255102	APP//MATN2//TGFB2//TSPO//PAX2//NEUROD4//METRN//SKI//MT3//PLP1//TPPP//ZNF488//LPAR1//HES5//NSUN5//PRDM8//MYRF//TLR2//NF2//EGR2//ERBB3//RELA//PAX6//NRG1//RTN4//ADGRG1//SUN1//MBOAT7//LEF1//KCNJ10//ILK//NDRG1//PRX//ABCA2//SCRIB//BACE2//MAPT//C5AR1//S100B//STAT3//CNP//GPR17//SOX9//BIN1//F2//MBD1//OPALIN//IL34//GSX2//HDAC2//PPARG//TMEM98//MAPK3//CREB1//IL6//MYB//MXRA8//LDLR//CSPG5//CX3CR1
GO:0050769	positive regulation of neurogenesis	Biological process	87	485	2352	18866	1.43886	0.000272927	0.0083765	3.56395	0.0369898	CX3CR1//DCT//PAX6//DMRTA2//STMN2//MARK2//FGFR1//ARHGAP35//NME1//NME2//TENM3//PRKD1//CAMK1D//RET//BDNF//NDRG4//WNT5A//CAMK2B//SCARF1//CFLAR//RAPGEF2//MAGI2//EGR2//RELA//HMG20B//EIF4G1//GATA2//BRINP3//NBL1//NEUROD2//NGF//NRCAM//FEZF2//RARA//BCL6//TCF4//TCF3//CYFIP1//FN1//DBNL//ILK//MAPT//ISLR2//SHANK3//CRABP2//FKBP1B//BIN1//ZNF488//IL34//GSX2//HDAC2//PPARG//TLR2//MEGF8//NRP1//ARHGDIA//ROBO2//SKIL//…
GO:0006468	protein phosphorylation	Biological process	301	2014	2352	18866	1.19881	0.000276825	0.00845933	3.5578	0.127976	CDK4//CCNJL//CDK5RAP3//CCNA1//FRS2//RASGRP4//IL31RA//CSF2RA//DUSP6//ERBB3//RASGEF1A//FGF8//FGFR1//FGFR4//GFRA1//NRG1//IL18//MEF2A//MAP3K4//NCAM1//PAK3//MAPK3//PSMA1//PSMA5//PSMC3//SPTBN4//PTPRA//RAF1//RET//SHC1//SBK2//SRPK2//ZFP36L1//MAPKAPK3//RASAL1//SHANK3//FGF17//ARTN//TAOK2//PSMF1//RAPGEF2//MAP4K2//NGF//EIF2AK2//IQGAP3//LPAR1//ALK//GHR//IGF1//IRAK1//PDE6G//PDE6H//PRKAA1//MAPK10//MAP2K5//RPS27…
GO:0022604	regulation of cell morphogenesis	Biological process	89	499	2352	18866	1.43065	0.000284602	0.00865951	3.54576	0.0378401	PDPN//FGD5//COCH//LPAR1//EPB42//DMTN//F2//ALDOA//FGR//CYFIP1//DNMBP//FN1//CDC42EP4//BAMBI//ARHGAP35//RHOD//RHOC//PALM//FBLIM1//PRPF40A//ERMN//S100B//MYH14//PLXNA4//TAOK2//WDPCP//BARHL2//NRCAM//IFRD1//MAP2//MT3//RTN4//RTN4R//DBNL//ILK//MAPT//ISLR2//CRABP2//NGF//BDNF//TNR//NEDD4L//MEGF8//NRP1//SEMA6C//SEMA6B//WNT5A//SEMA3B//MARK2//SIPA1L1//PAK3//RET//BRSK1//ARHGDIA//ROBO2//SKIL//METRN//NFATC4//RAPG…
GO:0006928	movement of cell or subcellular component	Biological process	339	2298	2352	18866	1.18329	0.000292452	0.00886017	3.53395	0.144133	SEMA6C//SEMA6B//CFL1//RET//SEMA3B//ACAP3//DCX//CELSR3//CELSR2//MARK2//FGFR1//ASTN2//SATB2//AUTS2//GATA2//GPM6A//APBB2//BARHL2//MATN2//NRCAM//PAX6//PRKG1//NEUROD4//DRGX//NRP1//CCK//NAV1//RAPGEF2//MIA3//FFAR2//SLAMF8//TRPM2//JAM3//IL6//RPS19//CCL18//CCL25//CALCA//BDKRB1//ZP3//MADCAM1//TNFRSF18//F2RL1//ZNF580//FOLR1//DNAI2//CABYR//DYNC1I1//KIFAP3//KIFC3//KIF1A//KIF9//KLC2//DLGAP5//ARMC2//IQCG//FRS2/…
GO:0009792	embryo development ending in birth or egg hatching	Biological process	113	663	2352	18866	1.36712	0.00030057	0.00906721	3.52205	0.0480442	BCL2L11//SLC34A2//FLCN//FGFR1//MAFF//CHTOP//TANC2//SLC39A1//HSD17B2//IGF2//LMX1B//MAFG//MBNL1//NOS3//INPP5K//NSUN2//PSPH//CAMSAP3//BCL2L1//STIL//TIE1//TP53//TRAF6//WNT9B//PCGF2//TMEM231//TCTN1//FOSL1//ACVRL1//ABI1//DLL3//POFUT1//RBPJ//NKX3-1//PCDH8//LEF1//NLE1//WNT5A//HES7//RIPPLY1//NPM2//ETV2//PSMC3//MED21//FURIN//RTN4//CCNB1IP1//SKIL//ZP3//ACTL6A//HNF1B//PRDM14//HOPX//LPAR6//UBE2A//PHF6//FGF8//…
GO:0007420	brain development	Biological process	127	760	2352	18866	1.34039	0.000303744	0.00912396	3.51749	0.0539966	GATA2//C5AR1//HES5//LHX1//AVPR2//SCN5A//SLC8A1//TCTN1//ZDHHC16//LEF1//FEZF2//TMEM108//ATAT1//FGF8//HOXB3//SSBP3//LPAR1//TP53//FOXP2//HOXB2//GSX2//AK8//CELSR2//MBOAT7//RAPGEF2//EGR2//AQP1//NUMBL//ARCN1//NEUROD2//GLI1//LHX5//PHOX2A//SCRIB//CNTNAP2//YWHAQ//CNP//GLUD1//PLP1//NDRG2//RAD1//EPHA5//PHLPP2//ALK//NF2//NME1//ATP2B4//RARA//NR4A3//CASP3//MFSD2A//SKI//SHANK3//EFHC1//HTR6//PAX6//DMRTA2//ADGRG1/…
GO:0021879	forebrain neuron differentiation	Biological process	16	51	2352	18866	2.51647	0.000316164	0.0094568	3.50009	0.00680272	SHANK3//NRP1//FGF8//LHX6//RAPGEF2//GSX2//ATF5//SALL3//ROBO2//WNT5A//SATB2//GATA2//PAX6//FEZF2//HES5//LHX5
GO:0044093	positive regulation of molecular function	Biological process	275	1826	2352	18866	1.20802	0.000318092	0.0094743	3.49745	0.116922	MAP4K2//FRS2//MAP3K4//NGF//MAPK3//EIF2AK2//RAF1//TAOK2//IQGAP3//DUSP6//LPAR1//ALK//GHR//NRG1//IGF1//IRAK1//PAK3//PDE6G//PDE6H//PRKAA1//MAPK10//MAP2K5//RET//RPS27A//SHC1//SBK2//TRAF6//C5AR1//UBA52//WNT5A//MAPKAPK3//IKBKG//MADD//CARD8//APAF1//MAPT//NKX3-1//ATP2A3//P2RX1//PPARG//CASP10//CFLAR//CCK//ANGPT4//RASGRP4//GNA15//NTF4//BDNF//LPAR2//TIRAP//ERN2//DBNL//FGFR1//PLA2G5//PTAFR//RIPK3//FN1//APP//P…
GO:0016477	cell migration	Biological process	251	1650	2352	18866	1.2202	0.00032165	0.00954004	3.49262	0.106718	SEMA6C//SEMA6B//CFL1//RET//SEMA3B//ACAP3//DCX//CELSR3//CELSR2//MARK2//FGFR1//ASTN2//SATB2//AUTS2//GATA2//GPM6A//APBB2//BARHL2//MATN2//NRCAM//PAX6//PRKG1//NEUROD4//DRGX//NRP1//CCK//NAV1//RAPGEF2//MIA3//FFAR2//SLAMF8//TRPM2//JAM3//IL6//RPS19//CCL18//CCL25//CALCA//BDKRB1//ZP3//MADCAM1//TNFRSF18//F2RL1//ZNF580//FOLR1//APELA//FGF8//TGFB2//TSPO//CXADR//CEACAM1//PRKD2//FOXP1//ANGPT4//BCAS3//PRKD1//RRAS/…
GO:2000117	negative regulation of cysteine-type endopeptidase activity	Biological process	24	93	2352	18866	2.07	0.000345142	0.010194	3.462	0.0102041	LAMTOR5//CSNK2A1//AQP1//ARRB2//MAGEA3//MT3//NGF//PAX2//LEF1//POR//MAP2K5//RAF1//RPS6KA1//TNFSF14//CFLAR//CARD8//CARD18//CAST//BCL2L12//NOL3//NLE1//CAAP1//LTF//PCID2
GO:0035148	tube formation	Biological process	34	150	2352	18866	1.81815	0.000351364	0.0103345	3.45424	0.0144558	RET//TCTN1//CFL1//SCRIB//MTHFD1L//SETD2//ARHGAP35//APAF1//PAX2//VANGL2//RARA//STIL//SKI//TGFB2//TRAF6//TSC2//TULP3//ARID1A//TEAD2//LMO4//FGF8//SOX9//EDAR//FOLR1//CASP3//HES5//WNT9B//PODXL//HNF1B//PAX8//CTHRC1//WNT5A//BCL2L11//BCAS3
GO:0006812	cation transport	Biological process	186	1181	2352	18866	1.2633	0.000359183	0.0105206	3.44468	0.0790816	DMPK//NOS3//SPTBN4//WNK1//SLC8A1//MS4A1//FCER1G//P2RX1//KCNK7//KCNIP2//AQP1//KCNJ10//KCNMA1//KCNN4//KCNS1//KCNK4//FXYD3//ABCC8//SLC38A10//NEDD4L//SLC13A5//ASIC1//SCN4B//SCN5A//SLC13A3//SLC13A1//SLC4A11//CALCRL//RAMP1//CHRNA4//EFHB//ATP2A3//TRPV4//CDH23//SLC3A2//TRPC3//TRPM2//CACNA1A//CACNA1B//CACNA1C//CACNA2D1//CAV1//SLC39A8//TCN2//ATOX1//LTF//MT3//SLC25A45//YME1L1//VDAC1//MCU//SLC1A5//TMBIM6//P2…
GO:0035725	sodium ion transmembrane transport	Biological process	38	174	2352	18866	1.75177	0.000361777	0.0105528	3.44156	0.0161565	ATP1A3//ATP1B1//FXYD2//SLC8A1//SLC9A6//HCN2//SLC6A1//SLC9A3//RANGRF//ATP2B4//SCN5A//SNTA1//NEDD4L//NETO1//FXYD3//FXYD7//FXYD5//SCN4B//WNK1//WNK3//WNK2//SLC34A2//SLC24A4//SLC6A16//ASIC2//ASIC1//SLC6A20//SLC3A2//SLC6A2//SLC6A6//SLC6A9//SLC6A13//TRPM2//SLC4A11//CACNA1H//CACNA1G//ASIC3//SLC4A7
GO:0061515	myeloid cell development	Biological process	20	72	2352	18866	2.22813	0.000372942	0.0108337	3.42836	0.0085034	APP//TLR2//ABI1//ZNF385A//PTPN6//THPO//MPIG6B//FOXP1//EPB42//HBZ//L3MBTL3//PTBP3//DMTN//ALAS1//BCL6//LILRB1//LTF//FBXW7//TYROBP//PABPC4
GO:0072175	epithelial tube formation	Biological process	31	133	2352	18866	1.86962	0.000375981	0.0108773	3.42483	0.0131803	RET//TCTN1//CFL1//SCRIB//MTHFD1L//SETD2//ARHGAP35//APAF1//PAX2//VANGL2//RARA//STIL//SKI//TGFB2//TRAF6//TSC2//TULP3//ARID1A//TEAD2//LMO4//FGF8//SOX9//FOLR1//CASP3//HES5//WNT9B//HNF1B//PAX8//CTHRC1//WNT5A//PODXL
GO:0034220	ion transmembrane transport	Biological process	184	1168	2352	18866	1.26362	0.000381058	0.0109791	3.41901	0.0782313	PDPN//SLC38A10//SLC7A7//YME1L1//VDAC1//MCU//CPT1B//ATP1A3//ATP1B1//FXYD2//FKBP1B//GSTM2//AKAP6//SLC8A1//CACNA1C//NOL3//LRRC8A//SLC25A18//SLC1A7//SLC6A13//SLC27A5//SLC25A19//AHCYL1//HTR3A//PDZK1//WNK1//WNK3//WNK2//SLC39A14//KCNK7//NEDD4L//KCNC3//KCNJ10//KCNMA1//ASIC2//KCNK4//CACNA2D3//KCNQ5//HCN2//GPR89A//CACNA1A//CACNA1B//CACNA1H//CACNA1G//CACNA2D2//CACNA2D4//YWHAQ//SLC13A3//SLC25A17//SLC25A14//S…
GO:0009605	response to external stimulus	Biological process	428	2976	2352	18866	1.15359	0.000384167	0.0110237	3.41548	0.181973	FCER1G//ZP3//SERPING1//GRIN2A//SLC25A25//PCSK1N//SGIP1//TRPV4//TRPV1//EPX//XRCC6//ZBP1//TRIM5//MATR3//CD209//ICAM2//ICAM3//MUC1//MUC4//MUC5AC//PAK3//MUC13//PSMA1//PSMA5//PSMC3//RAF1//RELA//TRAF6//CUL1//IKBKG//RPS6KA5//MUC16//PSMF1//DEFA1//APOA4//IL4//LTF//LILRB1//TRIM6//ZDHHC1//ZC3H12A//FFAR2//SLAMF8//TRPM2//IL6//RPS19//CCL18//CCL25//CALCA//INS//PPARG//OSMR//FOXP3//F2RL1//ZNF580//CD96//HLA-F//CD1…
GO:0032640	tumor necrosis factor production	Biological process	28	116	2352	18866	1.93617	0.000386875	0.0110281	3.41243	0.0119048	FOXP1//LTF//GPNMB//IGF1//LGALS9//ARRB2//NFKBIL1//FOXP3//ACP5//POMC//PTPN6//RARA//TSPO//ZC3H12A//CD33//TIRAP//CYBA//FCER1G//ZBTB20//HDAC2//NFATC4//SASH3//PTAFR//PTPRJ//TLR2//CD2//TMEM106A//APP
GO:0048011	neurotrophin TRK receptor signaling pathway	Biological process	12	33	2352	18866	2.91682	0.000387445	0.0110281	3.41179	0.00510204	SLC9A6//DOK5//CYFIP1//CYFIP2//TMEM108//FRS2//NGF//NTF4//RAF1//BDNF//CASP3//AKT1S1
GO:0040012	regulation of locomotion	Biological process	174	1097	2352	18866	1.27229	0.000392411	0.0110976	3.40626	0.0739796	MIA3//BDKRB1//ZP3//MADCAM1//TNFRSF18//F2RL1//IL6//ZNF580//CEACAM1//PRKD2//FOXP1//ANGPT4//BCAS3//PRKD1//RRAS//WNT5A//ZC3H12A//NRP1//DNAJA4//ADAMTS9//ADGRB1//ACVRL1//IL4//PTPRG//HDAC6//GLIPR2//ENPP2//RTN4//SOX9//TGFB2//IL34//MAPK3//TRPV4//C5AR1//AKIRIN1//SLAMF8//WDPCP//PRR5L//DMTN//DDR2//PAK3//SLC8A1//ARHGEF7//HYAL2//WNK1//TNFSF14//ACE//IGF1//HDAC4//ILK//NDRG4//NRG1//GSX2//FGF8//FLNA//FUT3//FGF21//…
GO:0040007	growth	Biological process	158	983	2352	18866	1.28928	0.000393031	0.0110976	3.40557	0.0671769	RASGRP2//MAD2L2//CISH//IGFBP4//LAMTOR1//PAPPA2//ROS1//CEACAM1//DDR1//PTCH2//TAOK2//CLSTN3//VANGL2//WNT5A//MAGI2//SOX9//MSX2//DDR2//RARA//POR//POC1A//IGF1//AKIRIN1//DNPH1//CSNK2A1//CYBA//EIF4G1//F2//INS//KRT17//LEF1//INO80//MAP2K5//RPS6KA1//SUPV3L1//TGFB2//MFSD2A//SPHK1//AKAP6//CDKN2A//FLCN//ESR2//FBP1//OSGIN1//APBB2//DNAJB2//MT3//IP6K2//PPARG//PRDM11//RTN4//PTPRJ//BCL6//BDKRB1//SMARCA2//TP53//WT1…
GO:0045934	negative regulation of nucleobase-containing compound metabolic process	Biological process	239	1568	2352	18866	1.22263	0.000399819	0.0112243	3.39814	0.101616	ZNF559-ZNF177//MAD2L2//NCOA2//KHDRBS1//PRDM5//KLF12//KLF8//CREM//CUX1//DAB2//ZNF596//ZNF431//FLCN//ESR2//FBP1//FGFR1//FOXE1//WWC1//SATB2//NEDD4L//CBX5//VAX2//DNAJB5//ZNF345//ZBTB20//IRF2BP1//GATA2//FOXP1//KCTD1//NR3C1//HBZ//HDAC2//HDGF//HOXB2//HOXB3//HOXB8//HOXD8//HSF4//MYPOP//ZFP69//IFI27//NOTO//TBX10//IGF2//RBPJ//IRF3//IRF7//KMT5A//ZNF749//HES5//MAF//MEF2A//MEIS2//NRARP//MSX2//TRIM37//MYB//ATF3…
GO:0031115	negative regulation of microtubule polymerization	Biological process	7	13	2352	18866	4.31914	0.000400698	0.0112243	3.39718	0.00297619	TUBB4A//STMN2//DYRK1A//EML2//INPP5J//MAP2//TBCD
GO:0002521	leukocyte differentiation	Biological process	94	538	2352	18866	1.40148	0.000403983	0.0112716	3.39364	0.039966	KAT7//FCER1G//SPN//IL6//BCL3//NKX2-3//TCF3//TP53//ATP11C//LRRC8A//SLAMF8//PLCL2//PLA2G2D//FOXP3//NME1//NME2//APP//TLR2//IKZF1//SPI1//BLNK//RBPJ//IL4//IL11//PTPRJ//BCL6//MS4A1//HDAC4//KDELR1//PATZ1//IL7R//GPR89A//ZAP70//LEF1//IL31RA//MT1G//PPARG//L3MBTL3//OSCAR//FOXP1//SNX10//TRAF6//TYROBP//DCSTAMP//GAB2//RARA//CEACAM1//PGLYRP2//PGLYRP1//LGALS9//RIPK3//ZFP36L1//TCF7//GATA2//UBD//LTBR//SATB1//THEMI…
GO:0071398	cellular response to fatty acid	Biological process	17	57	2352	18866	2.39231	0.000406423	0.0112951	3.39102	0.00722789	ADCY6//P2RY4//PPARG//PRKAA1//ASS1//CDK4//NFATC4//ZC3H12A//CREB1//FFAR2//LDLR//NME1//NME2//KCNK4//PTAFR//SREBF1//OR51E2
GO:0006915	apoptotic process	Biological process	297	1996	2352	18866	1.19354	0.000410036	0.0113508	3.38718	0.126276	IL6//BCL2L11//BCL2L1//TP53//CCK//FOXP1//BCL6//CECR2//CASP3//CARD8//APAF1//MAPT//NGF//NKX3-1//ATP2A3//P2RX1//PPARG//CASP10//CFLAR//TNFRSF1A//UBE4B//SST//CIDEB//MLH1//NFATC4//BCL2L2//ZC3H12A//DMPK//GNGT1//TIGAR//HSPB6//GATA4//ILK//PAX8//BLCAP//CDK5RAP3//SHARPIN//ERN2//GPER1//FCER1G//IGF1//ARRB2//CDKN2A//SHISA5//USP28//BCL3//BAG6//TP63//NDRG1//FRS2//RIPK3//CTSB//DAPK2//ALK//GLS2//OSGIN1//NF2//NME1//…
GO:0007266	Rho protein signal transduction	Biological process	32	140	2352	18866	1.83343	0.000441634	0.0121777	3.35494	0.0136054	APOA1//NRP1//ARHGEF25//KANK1//ARHGDIA//RAF1//ARHGEF28//STARD13//FLCN//ARHGAP35//BCL6//RIPOR2//LPAR6//COL3A1//LPAR1//F2RL1//GPR17//RTN4R//F2RL3//ADGRG1//CNKSR1//PDPN//CFL1//ROPN1B//CDC42EP4//RHOD//ARHGAP1//PLEKHG7//VANGL2//PLEKHG5//RTKN//ARHGEF1
GO:0048519	negative regulation of biological process	Biological process	829	6078	2352	18866	1.09405	0.000454253	0.0124769	3.3427	0.352466	RAD17//CLSPN//USP28//RAD1//BRIP1//ATRIP//DOT1L//ZNF559-ZNF177//MAD2L2//NCOA2//KHDRBS1//PRDM5//KLF12//KLF8//CREM//CUX1//DAB2//ZNF596//ZNF431//FLCN//ESR2//FBP1//FGFR1//FOXE1//WWC1//SATB2//NEDD4L//CBX5//VAX2//DNAJB5//ZNF345//ZBTB20//IRF2BP1//GATA2//FOXP1//KCTD1//NR3C1//HBZ//HDAC2//HDGF//HOXB2//HOXB3//HOXB8//HOXD8//HSF4//MYPOP//ZFP69//IFI27//NOTO//TBX10//IGF2//RBPJ//IRF3//IRF7//KMT5A//ZNF749//HES5//M…
GO:0070252	actin-mediated cell contraction	Biological process	29	123	2352	18866	1.89119	0.000467235	0.0127838	3.33046	0.0123299	MYL6B//DES//MYBPC1//MYL1//MYL6//TNNC2//TNNT2//TNNT3//TPM2//TPM4//TTN//LIMCH1//KCNE1//SCN4B//SCN5A//CACNA1C//CACNA2D1//CACNA1G//GATA4//NEDD4L//KCNH2//SNTA1//RANGRF//CAV1//JUP//NOS1AP//BIN1//PDPN//FLNA
GO:0030334	regulation of cell migration	Biological process	159	994	2352	18866	1.28308	0.000471483	0.012821	3.32653	0.067602	MIA3//BDKRB1//ZP3//MADCAM1//TNFRSF18//F2RL1//IL6//ZNF580//CEACAM1//PRKD2//FOXP1//ANGPT4//BCAS3//PRKD1//RRAS//WNT5A//ZC3H12A//NRP1//DNAJA4//ADAMTS9//ADGRB1//ACVRL1//IL4//PTPRG//HDAC6//GLIPR2//ENPP2//RTN4//SOX9//TGFB2//IL34//MAPK3//TRPV4//C5AR1//AKIRIN1//SLAMF8//WDPCP//PRR5L//DMTN//DDR2//PAK3//SLC8A1//ARHGEF7//HYAL2//WNK1//TNFSF14//ACE//IGF1//HDAC4//ILK//NDRG4//NRG1//GPNMB//SEMA6C//SEMA6B//PDPN//TW…
GO:0006816	calcium ion transport	Biological process	77	426	2352	18866	1.44985	0.000472307	0.012821	3.32578	0.0327381	MS4A1//YME1L1//VDAC1//MCU//TMBIM6//P2RX2//TRPC3//CAV1//FKBP1B//GSTM2//AKAP6//SLC8A1//CACNA1C//NOL3//TRPM2//TRPV1//CYBA//PTPN6//ATG5//APLNR//F2//GPER1//BDKRB1//F2RL3//GNAI2//OPRD1//P2RX1//CACNA1B//CACNA2D1//CAMK2B//LILRB2//LILRB1//NOS3//INPP5K//CD33//HCRT//ARRB2//ATP2B1//WNK3//TSPO//JPH4//TRPV4//CACNA1A//CACNA1H//CACNA1G//SLC25A25//SLC24A4//TRPC4AP//CACNG4//GPM6A//PKD1L3//ITGAV//ASIC1//ATP2A3//ATP…
GO:0002682	regulation of immune system process	Biological process	249	1646	2352	18866	1.21342	0.000475488	0.012821	3.32286	0.105867	FCER1G//ZP3//SERPING1//RIPK3//LILRB1//IL7R//CEACAM1//HLA-F//AZGP1//CD1A//CD59//XRCC6//ZBP1//TRIM5//MATR3//CD209//ICAM2//ICAM3//MUC1//MUC4//MUC5AC//PAK3//MUC13//PSMA1//PSMA5//PSMC3//RAF1//RELA//TRAF6//CUL1//IKBKG//RPS6KA5//MUC16//PSMF1//TRIM6//ZDHHC1//IL4//ZC3H12A//NCR3//BAG6//C5AR1//LILRB2//BCL6//SASH3//PDCD1//FOXP3//SOX9//MIA3//BDKRB1//MADCAM1//TNFRSF18//F2RL1//IL6//ZNF580//GPER1//APOA1//FFAR2//…
GO:0048646	anatomical structure formation involved in morphogenesis	Biological process	188	1202	2352	18866	1.25457	0.000476452	0.012821	3.32198	0.079932	APELA//CALCRL//RAMP1//HTATIP2//CD160//COL8A1//COL8A2//PIK3R6//APLNR//FGFR1//FN1//POFUT1//PRKD2//SETD2//HOXB3//RBPJ//IL18//ITGAV//MFGE8//NOS3//NRCAM//ANGPT4//PGF//PLCD1//ROBO4//BCAS3//STAB2//PRKD1//CEACAM1//HIF3A//SHC1//SRPK2//TIE1//VEZF1//ADM2//ZC3H12A//JAM3//CAV1//NRP1//SH2D2A//ADGRG1//ACVRL1//TBX4//SLC12A6//FGF8//NRARP//NFATC4//LEF1//RFX2//SPINK2//ARID1A//LHX1//EXT2//NF2//PRKAR1A//NR4A3//HNF1B/…
GO:0051346	negative regulation of hydrolase activity	Biological process	84	473	2352	18866	1.42449	0.000477675	0.012821	3.32087	0.0357143	TGFB2//CD2BP2//LMTK3//WDR81//PPP1R36//CNST//PCDH11X//CAMSAP3//SH2D4A//RBM26//WNK1//SPOCD1//WFDC2//WFIKKN2//COL6A3//CST1//GAPDH//SPINK4//PCSK1N//SERPINA9//APP//ANOS1//LPA//FURIN//UCHL5//SERPINB6//SERPINB10//PRNP//SPP2//SERPING1//SERPINA6//SERPINH1//SERPINB7//PTTG1//PSMF1//SPOCK2//NEIL1//PHACTR3//FKBP1B//CABIN1//PPP1R8//SET//PPP1R14C//PPP1R14A//LTF//OXA1L//PXK//TNNT2//GPS1//ARRB2//BCAS3//RTKN//LAMT…
GO:0050856	regulation of T cell receptor signaling pathway	Biological process	14	43	2352	18866	2.61157	0.00048423	0.0129316	3.31495	0.00595238	CD160//DUSP3//SH2D1A//UBASH3A//PRNP//PTPN6//PTPRJ//CEACAM1//DGKZ//CYLD//PRKD2//KCNN4//RELA//RPS3
GO:0009790	embryo development	Biological process	169	1066	2352	18866	1.27166	0.000485462	0.0129316	3.31384	0.0718537	STIL//BCL2L11//SLC34A2//FLCN//FGFR1//MAFF//CHTOP//TANC2//SLC39A1//HSD17B2//IGF2//LMX1B//MAFG//MBNL1//NOS3//INPP5K//NSUN2//PSPH//CAMSAP3//BCL2L1//TIE1//TP53//TRAF6//WNT9B//PCGF2//TMEM231//TCTN1//FOSL1//ACVRL1//FRS2//LHX1//ZBTB17//LRP5L//ARID1A//EXT2//NF2//PRKAR1A//NR4A3//HNF1B//ABI1//DLL3//POFUT1//RBPJ//NKX3-1//PCDH8//LEF1//NLE1//WNT5A//HES7//RIPPLY1//NPM2//ETV2//PSMC3//MED21//FURIN//RTN4//CCNB1IP…
GO:0043302	positive regulation of leukocyte degranulation	Biological process	10	25	2352	18866	3.2085	0.000490388	0.0130137	3.30946	0.0042517	FCER1G//FGR//GATA2//IL4//STXBP1//GAB2//F2RL1//CD177//PTAFR//HLA-F
GO:0045055	regulated exocytosis	Biological process	131	797	2352	18866	1.31843	0.000492378	0.0130176	3.3077	0.0556973	FCER1G//P2RX1//APOOL//CTSW//ALDOA//FLNA//FN1//APOA1//IGF1//IGF2//APP//LAMP2//CYB5R1//CHID1//SPP2//STXBP1//TGFB2//SERPING1//TTN//PCYOX1L//TAGLN2//ACTN1//SYT2//SYT8//OTOF//SCRIB//UNC13A//CADPS2//SV2A//SYT15//SYT3//RIMS2//PRRT2//GRIK5//LAT2//NR4A3//UNC13D//LGALS9//FGR//GATA2//IL4//GAB2//F2RL1//LILRB2//CEACAM3//CKAP4//CANT1//OSCAR//CNN2//COPB1//CTSB//CYBA//CD55//AP2A2//DDOST//DEFA1//CYB5R3//ALAD//CYF…
GO:0051091	positive regulation of DNA-binding transcription factor activity	Biological process	53	270	2352	18866	1.57454	0.000495732	0.0130574	3.30475	0.022534	EPHA5//PRKD2//OPRD1//PRKD1//CAMK1D//RPS6KA5//LAMTOR5//RIPK3//TIRAP//TRIM6//CX3CR1//TRIML2//ALK//APP//IL18//INS//IRAK1//LGALS9//LTF//TRIM37//MYD88//CRNN//RNF31//EIF2AK2//RELA//EDA2R//RPS3//RPS27A//RNF25//STAT3//TLR2//TRAF6//UBA52//WNT5A//IKBKG//TRIM5//CAV1//CFLAR//SPHK1//RNF41//ESR2//PPRC1//IL6//JUP//NEUROD2//NHLH2//NKX3-1//DDR2//PPARG//TCF3//FOSL1//TRIM41//HDAC4
GO:0003012	muscle system process	Biological process	83	467	2352	18866	1.42562	0.000501692	0.0131652	3.29956	0.0352891	GAA//CHRNA1//CHRND//STAC3//TNNC2//TNNT3//MYH14//ATP2B1//P2RX1//HDAC2//TTN//CHRNG//LTB4R//MYL6B//DES//KCNIP2//ASPH//MYH11//MYL1//MYL6//LMOD3//MYL7//SLC8A1//SNTA1//TNNT2//TPM2//TPM4//CACNA1H//P2RX6//HSPB6//PPP1R12B//FKBP1B//CHRM2//CAV1//DTNA//ALDOA//IGF1//MEF2A//PDE9A//NR4A3//TNFRSF1A//GSTM2//CACNA1C//ATP1B1//HDAC4//DMPK//CFLAR//CAMK2B//NOS3//P2RX2//ATP2B4//SULF1//PRKAG3//GTF2IRD1//SCN5A//CYBA//CAM…
GO:0051253	negative regulation of RNA metabolic process	Biological process	224	1465	2352	18866	1.22646	0.000512712	0.0134046	3.29013	0.0952381	ZNF559-ZNF177//MAD2L2//NCOA2//KHDRBS1//PRDM5//KLF12//KLF8//CREM//CUX1//DAB2//ZNF596//ZNF431//FLCN//ESR2//FBP1//FGFR1//FOXE1//WWC1//SATB2//NEDD4L//CBX5//VAX2//DNAJB5//ZNF345//ZBTB20//IRF2BP1//GATA2//FOXP1//KCTD1//NR3C1//HBZ//HDAC2//HDGF//HOXB2//HOXB3//HOXB8//HOXD8//HSF4//MYPOP//ZFP69//IFI27//NOTO//TBX10//IGF2//RBPJ//IRF3//IRF7//KMT5A//ZNF749//HES5//MAF//MEF2A//MEIS2//NRARP//MSX2//TRIM37//MYB//ATF3…
GO:0021675	nerve development	Biological process	21	79	2352	18866	2.13223	0.000515936	0.0134391	3.2874	0.00892857	ERBB3//LPAR1//PAX2//DRGX//TFAP2A//EGR2//HOXB2//NRP1//PLXNA4//HOXB3//PHOX2A//UNC13A//SULF1//GABRB2//GABRB3//NTF4//PRKCG//RET//ILK//NGF//BDNF
GO:0046903	secretion	Biological process	239	1575	2352	18866	1.21719	0.000518231	0.0134492	3.28548	0.101616	SNX10//UNC13A//GPER1//BAIAP3//TLR2//FCER1G//P2RX1//APOOL//CTSW//ALDOA//FLNA//FN1//APOA1//IGF1//IGF2//APP//LAMP2//CYB5R1//CHID1//SPP2//STXBP1//TGFB2//SERPING1//TTN//PCYOX1L//TAGLN2//ACTN1//TRPV1//CPB2//TNFRSF1A//RIMS4//SCAMP5//EXOC6B//MIA3//CDK16//EXOC1//MICAL3//EXOC4//ITSN1//SYTL1//CADPS2//STXBP5L//SCRN1//VPS45//GAD1//PDZD11//SLC18A3//SYN1//CACNA1B//BRSK1//PPFIA2//PPFIA1//CDO1//CREB1//GHRHR//NME1…
GO:0043009	chordate embryonic development	Biological process	109	645	2352	18866	1.35553	0.000524211	0.0135546	3.28049	0.0463435	BCL2L11//SLC34A2//FLCN//FGFR1//MAFF//CHTOP//TANC2//SLC39A1//HSD17B2//IGF2//LMX1B//MAFG//MBNL1//NOS3//INPP5K//NSUN2//PSPH//CAMSAP3//BCL2L1//STIL//TIE1//TP53//TRAF6//WNT9B//PCGF2//TMEM231//TCTN1//FOSL1//ACVRL1//ABI1//DLL3//POFUT1//RBPJ//NKX3-1//PCDH8//LEF1//NLE1//WNT5A//HES7//RIPPLY1//NPM2//ETV2//PSMC3//MED21//FURIN//RTN4//CCNB1IP1//SKIL//ZP3//ACTL6A//HNF1B//PRDM14//HOPX//LPAR6//UBE2A//PHF6//FGF8//…
GO:0070050	neuron cellular homeostasis	Biological process	12	34	2352	18866	2.83103	0.000531419	0.0136908	3.27456	0.00510204	ATP2B1//P2RX1//P2RY4//CHRNA1//HAAO//DNAJB2//IL6//MAP1A//NELL2//FGGY//PRKAA1//SLC6A2
GO:0003002	regionalization	Biological process	66	355	2352	18866	1.49128	0.000536705	0.0137767	3.27026	0.0280612	ABI1//DLL3//POFUT1//RBPJ//NKX3-1//PCDH8//LEF1//NLE1//TP53//WNT5A//HES7//RIPPLY1//FRS2//FGF8//FGFR1//PCSK6//WT1//NTF4//HOXD8//LHX1//SKI//VAX2//PAX6//HOXB2//HOXB3//HOXB8//HOXC4//HOXC9//HES5//MSX2//PBX1//CTNNBIP1//VANGL2//HNF1B//TULP3//PCGF2//LRP5L//GLI1//NOTO//LMX1B//PROP1//DSCAML1//AIDA//FBXL15//ACVRL1//TP63//ALDH1A2//SSBP3//DMRTA2//ADGRG1//FEZF2//GSX2//TCTN1//EVX1//CELSR2//NRARP//GATA4//EGR2//ROB…
GO:0045892	negative regulation of transcription, DNA-templated	Biological process	204	1321	2352	18866	1.23871	0.000544821	0.0139344	3.26375	0.0867347	ZNF559-ZNF177//MAD2L2//NCOA2//KHDRBS1//PRDM5//KLF12//KLF8//CREM//CUX1//DAB2//ZNF596//ZNF431//FLCN//ESR2//FBP1//FGFR1//FOXE1//WWC1//SATB2//NEDD4L//CBX5//VAX2//DNAJB5//ZNF345//ZBTB20//IRF2BP1//GATA2//FOXP1//KCTD1//NR3C1//HBZ//HDAC2//HDGF//HOXB2//HOXB3//HOXB8//HOXD8//HSF4//MYPOP//ZFP69//IFI27//NOTO//TBX10//IGF2//RBPJ//IRF3//IRF7//KMT5A//ZNF749//HES5//MAF//MEF2A//MEIS2//NRARP//MSX2//TRIM37//MYB//ATF3…
GO:0006936	muscle contraction	Biological process	67	362	2352	18866	1.4846	0.000555213	0.0141293	3.25554	0.0284864	GAA//CHRNA1//CHRND//STAC3//TNNC2//TNNT3//MYH14//ATP2B1//P2RX1//HSPB6//PPP1R12B//TNNT2//FKBP1B//MYH11//CHRM2//CAV1//DTNA//ALDOA//LMOD3//TTN//GSTM2//SLC8A1//CACNA1C//ATP1B1//HDAC4//DMPK//P2RX2//ATP2B4//SULF1//MYL6B//DES//MYBPC1//MYL1//MYL6//TPM2//TPM4//CALCRL//CALCA//SPHK1//ZC3H12A//KCNH2//SCN4B//SCN5A//KCNMA1//TRPV1//PRKG1//OXT//GPER1//KCNE1//CACNA2D1//CACNA1G//GATA4//NEDD4L//SNTA1//RANGRF//JUP//N…
GO:0051247	positive regulation of protein metabolic process	Biological process	259	1724	2352	18866	1.20505	0.000556447	0.0141293	3.25458	0.110119	MAP4K2//FRS2//MAP3K4//NGF//MAPK3//EIF2AK2//RAF1//TAOK2//IQGAP3//DUSP6//LPAR1//ALK//GHR//NRG1//IGF1//IRAK1//PAK3//PDE6G//PDE6H//PRKAA1//MAPK10//MAP2K5//RET//RPS27A//SHC1//SBK2//TRAF6//C5AR1//UBA52//WNT5A//MAPKAPK3//IKBKG//MADD//GPNMB//IL34//CLDN19//DAB2//FLCN//F2//FGF8//LIMCH1//FGF21//GPER1//IGF2//APP//ILK//MT3//NKX3-1//PGF//SOX9//THPO//PRR5L//CDK2AP1//FIZ1//FGF17//CARD8//APAF1//MAPT//ATP2A3//P2RX…
GO:0001775	cell activation	Biological process	226	1482	2352	18866	1.22321	0.000561186	0.0141986	3.25089	0.0960884	SCRIB//CD6//APP//IL4//MAPT//TLR2//C5AR1//TRPV1//KAT7//BCL3//TYROBP//ENPP3//FCER1G//F2RL1//SPN//LILRB1//TP53//IL6//NKX2-3//PLCL2//TCF3//ATP11C//LRRC8A//SLAMF8//PLA2G2D//FOXP3//GPER1//C1QTNF1//F2//NOS3//IKZF1//SPI1//NCR3//IL18//PRDX1//BAG6//ULBP3//CD2//PDPN//COL3A1//PIK3R6//DGKA//FLNA//GNA15//GP5//ARRB2//P2RX1//PRKCG//MAPK3//PTPN6//RAF1//TRPC3//MPIG6B//DGKZ//F2RL3//BLNK//RBPJ//IL11//PTPRJ//BCL6//MS…
GO:0002706	regulation of lymphocyte mediated immunity	Biological process	34	154	2352	18866	1.77093	0.000584163	0.0146942	3.23347	0.0144558	FCER1G//ZP3//RIPK3//LILRB1//IL7R//CEACAM1//HLA-F//AZGP1//CD1A//FOXP3//SASH3//TRAF6//CD96//CD160//SLC22A13//PVR//PTPN6//PIK3R6//CADM1//IL4//PARP3//MAD2L2//LGALS9//ARRB2//NCR3//SH2D1A//C4BPA//C4BPB//BCL6//MLH1//NSD2//IL6//IL1R1//IL18
GO:0002831	regulation of response to biotic stimulus	Biological process	74	409	2352	18866	1.45128	0.000584938	0.0146942	3.23289	0.0314626	SERPING1//XRCC6//ZBP1//TRIM5//MATR3//FCER1G//CD209//ICAM2//ICAM3//MUC1//MUC4//MUC5AC//PAK3//MUC13//PSMA1//PSMA5//PSMC3//RAF1//RELA//TRAF6//CUL1//IKBKG//RPS6KA5//MUC16//PSMF1//LILRB1//TRIM6//ZDHHC1//IL4//ZC3H12A//CD96//HLA-F//CD160//FFAR2//PGC//SLC22A13//CEACAM1//PVR//CD55//CARD8//LTF//NFKBIL1//SIGIRR//TKFC//SEC14L1//PIK3R6//CADM1//TIRAP//FGR//GBP5//COCH//HMGB3//LGALS9//ARRB2//NCR3//SH2D1A//IFIT1/…
GO:0019932	second-messenger-mediated signaling	Biological process	81	456	2352	18866	1.42483	0.000592396	0.0148288	3.22739	0.0344388	ADGRG2//CALCRL//RAMP1//ADCY5//ADCY6//ADCY7//UCN3//LPAR1//ADGRG5//GHRHR//GNAI2//GNAS//GPER1//MC3R//NME2//S1PR5//ADGRB1//TSHR//CALCA//ADM2//ADGRE3//LPAR2//ADGRG1//OPRM1//DDAH2//NOS3//INS//NOS1AP//ATP2B4//NPR2//PDZD3//FKBP1B//GSTM2//SLC8A1//CACNA1C//ATP1B1//HDAC4//DMPK//PLA2G4B//RCAN3//CCR8//CX3CR1//GRIN2A//LAT2//SPHK1//MCU//CALML4//EPHA5//SOX9//AKAP6//RAPGEF2//RIMS2//AQP1//PDE9A//PRKG1//NFAT5//NFAT…
GO:0001501	skeletal system development	Biological process	90	517	2352	18866	1.39635	0.000598984	0.0149227	3.22258	0.0382653	COL2A1//ACAN//SOX5//SOX9//COL13A1//PHOSPHO1//GNAS//MEF2D//FGFR1//SLC39A14//SULF1//MSX2//RARA//POR//POC1A//SERPINH1//MAF//RELA//ACVRL1//IGF1//ABI1//ZNF385A//PTPN6//THPO//MPIG6B//FOXP1//TP53//LRP5L//SLC39A1//SETD2//TFAP2A//WNT9B//FGF8//MTHFD1L//TULP3//LHX1//MEGF8//SATB2//HOXB2//HOXB3//HOXB8//HOXC4//HOXC9//DSCAML1//PCGF2//FGR//TIPARP//HOXD8//NLE1//HYAL2//TBX4//PBX1//WNT5A//CNMD//CHRDL2//HES5//MAPK3/…
GO:0071706	tumor necrosis factor superfamily cytokine production	Biological process	28	119	2352	18866	1.88735	0.000600373	0.0149227	3.22158	0.0119048	APP//TLR2//FOXP1//LTF//GPNMB//IGF1//LGALS9//ARRB2//NFKBIL1//FOXP3//ACP5//POMC//PTPN6//RARA//TSPO//ZC3H12A//CD33//TIRAP//CYBA//FCER1G//ZBTB20//HDAC2//NFATC4//SASH3//PTAFR//PTPRJ//CD2//TMEM106A
GO:0001838	embryonic epithelial tube formation	Biological process	29	125	2352	18866	1.86093	0.000619034	0.0153325	3.20829	0.0123299	TCTN1//CFL1//SCRIB//MTHFD1L//SETD2//ARHGAP35//APAF1//PAX2//VANGL2//RARA//STIL//SKI//TGFB2//TRAF6//TSC2//TULP3//ARID1A//TEAD2//LMO4//FOLR1//CASP3//HES5//HNF1B//WNT9B//SOX9//PAX8//CTHRC1//WNT5A//RET
GO:2000145	regulation of cell motility	Biological process	167	1058	2352	18866	1.26612	0.000641975	0.0158451	3.19248	0.0710034	MIA3//BDKRB1//ZP3//MADCAM1//TNFRSF18//F2RL1//IL6//ZNF580//CEACAM1//PRKD2//FOXP1//ANGPT4//BCAS3//PRKD1//RRAS//WNT5A//ZC3H12A//NRP1//DNAJA4//ADAMTS9//ADGRB1//ACVRL1//IL4//PTPRG//HDAC6//GLIPR2//ENPP2//RTN4//SOX9//TGFB2//IL34//MAPK3//TRPV4//C5AR1//AKIRIN1//SLAMF8//WDPCP//PRR5L//DMTN//DDR2//PAK3//SLC8A1//ARHGEF7//HYAL2//WNK1//TNFSF14//ACE//IGF1//HDAC4//ILK//NDRG4//NRG1//GSX2//FGF8//FLNA//FUT3//FGF21//…
GO:0007159	leukocyte cell-cell adhesion	Biological process	67	364	2352	18866	1.47644	0.000647378	0.0159228	3.18884	0.0284864	CD160//PAK3//PDCD1//PTPN6//CAV1//TNFSF14//GRAP2//FOXP3//LGALS9//IL7R//LILRB2//CD209//IL4//IL6//SASH3//TRAF6//ZP3//CD6//IGF1//IGF2//IL18//RPS3//GPNMB//LILRB1//PLA2G2D//SPN//CEACAM1//NRARP//PIK3R6//CYLD//ZAP70//LEF1//BCL6//SOX12//MYB//SOCS5//RARA//SCRIB//PRKAR1A//PRNP//CASP3//DUSP3//SIRPG//CX3CR1//SELPLG//GOLPH3//MADCAM1//AP3D1//SLC39A8//NR4A3//MIA3//ASS1//WNK1//CCL25//PTAFR//RIPOR2//NFAT5//IRAK1//…
GO:0009888	tissue development	Biological process	310	2107	2352	18866	1.18016	0.00065174	0.0159744	3.18593	0.131803	COL2A1//ACAN//SOX5//SOX9//FGF8//NRARP//NFATC4//LEF1//NRP1//FGFR1//LHX1//RARA//RET//ROBO2//BDNF//WT1//ILK//PAX2//PBX1//PGF//CTNNBIP1//WNT9B//PAX8//EXT2//NF2//PRKAR1A//NR4A3//HNF1B//VANGL2//WNT5A//TP63//AHI1//SEMA6C//SEMA6B//CFL1//SEMA3B//ABI1//DLL3//POFUT1//RBPJ//NKX3-1//PCDH8//NLE1//TP53//HES7//RIPPLY1//S100A4//TGFB2//TCTN1//SCRIB//MTHFD1L//SETD2//ARHGAP35//APAF1//STIL//SKI//TRAF6//TSC2//TULP3//A…
GO:0071695	anatomical structure maturation	Biological process	47	235	2352	18866	1.60425	0.000657405	0.0160575	3.18217	0.019983	FBXO5//PABPC1L//CDC25B//REC8//ANKRD17//ACVRL1//RET//C1QL1//APP//SCARF1//CX3CR1//ARCN1//PHOSPHO1//IGF1//PAX2//ALDH1A2//FEV//EPB42//HBZ//L3MBTL3//PTBP3//NRCAM//SPTBN4//CNTNAP2//KCNIP2//ABHD2//ROPN1B//CABYR//PCSK4//ROPN1//FGFR1//GATA2//LHX6//GHRHR//HES5//PPARG//BFSP1//TRPC4AP//RBPJ//NSUN2//TGFB2//MSX2//WNT5A//LTF//NPR2//TCP11//BCL11A
GO:0035019	somatic stem cell population maintenance	Biological process	20	75	2352	18866	2.139	0.000664156	0.0161109	3.17773	0.0085034	HNF1B//WNT9B//PAX2//PAX8//TAF6L//TP63//GATA2//FOXP1//RBPJ//PBX1//POLR2A//POLR2F//VANGL2//RAF1//PRDM14//SKI//SOX9//SPI1//STAT3//LDB2
GO:0086001	cardiac muscle cell action potential	Biological process	20	75	2352	18866	2.139	0.000664156	0.0161109	3.17773	0.0085034	KCNE1//SCN4B//SCN5A//CACNA1C//CACNA2D1//CACNA1G//NEDD4L//KCNH2//SNTA1//HCN2//SLC8A1//KCNIP2//ATP1B1//NOS1AP//CXADR//RANGRF//CAV1//JUP//BIN1//FLNA
GO:0098659	inorganic cation import across plasma membrane	Biological process	24	97	2352	18866	1.98464	0.000669824	0.0161375	3.17404	0.0102041	SLC39A14//SLC39A8//ATP2B4//TRPV4//SLC8A1//TRPM2//TRPV1//CACNA2D1//SLC9A6//HCN2//SLC6A1//SLC9A3//ATP1B1//WNK1//WNK3//WNK2//ISCU//PRNP//KCNH2//KCNJ10//ATP1A3//FXYD2//SLC12A9//SLC12A6
GO:0099587	inorganic ion import across plasma membrane	Biological process	24	97	2352	18866	1.98464	0.000669824	0.0161375	3.17404	0.0102041	SLC39A14//SLC39A8//SLC6A1//ATP2B4//TRPV4//SLC8A1//TRPM2//TRPV1//CACNA2D1//SLC9A6//HCN2//SLC9A3//ATP1B1//WNK1//WNK3//WNK2//ISCU//PRNP//KCNH2//KCNJ10//ATP1A3//FXYD2//SLC12A9//SLC12A6
GO:0002699	positive regulation of immune effector process	Biological process	45	223	2352	18866	1.61864	0.000695126	0.016652	3.15794	0.0191327	FCER1G//ZP3//HLA-F//AZGP1//CD1A//SASH3//TRIM6//F2RL1//FFAR2//WNT5A//TRAF6//CD160//PGC//FOXP3//SLC22A13//PVR//NR4A3//LGALS9//ENPP3//CADM1//UNC13D//FGR//GATA2//IL4//STXBP1//GAB2//CD177//PTAFR//MYB//SOCS5//IL18//RARA//MAD2L2//NCR3//SH2D1A//MLH1//NSD2//IL6//RPS19//LILRB1//PLA2G5//ANKRD17//TYROBP//PTPRJ//IL1R1
GO:0051641	cellular localization	Biological process	493	3493	2352	18866	1.13212	0.000695899	0.016652	3.15745	0.209609	INSC//NUMA1//PAX6//SPDL1//CD2//BCL2L11//UNC13A//GPER1//BAIAP3//FCER1G//P2RX1//APOOL//CTSW//ALDOA//FLNA//FN1//APOA1//IGF1//IGF2//APP//LAMP2//CYB5R1//CHID1//SPP2//STXBP1//TGFB2//SERPING1//TTN//PCYOX1L//TAGLN2//ACTN1//SAR1B//EIF4E//NCBP2//NUP62//CHTOP//POM121L12//SRSF5//SRSF7//ZC3H11A//NUP35//CPSF1//NDC1//NUP107//FIP1L1//OS9//YWHAQ//RHOD//HOMER3//AKAP6//NUTF2//GCKR//TNPO2//STAT3//TP53//TSC2//IPO13//…
GO:0048015	phosphatidylinositol-mediated signaling	Biological process	40	192	2352	18866	1.6711	0.000701374	0.0167264	3.15405	0.0170068	CD160//ERBB3//IGF1//PEAR1//ZFP36L1//CRNN//MAPK3//CEACAM1//ENTPD5//STAMBP//INPP5E//TSC2//F2//F2RL1//FGFR1//FGR//GPER1//IL18//INS//MAZ//NKX3-1//PRR5//PTPN6//SOX9//TGFB2//PRR5L//BECN1//PLCL2//PLCB1//MUC5AC//NGF//NPR3//PLCD1//EXOC1//PTAFR//PITPNM2//ZP3//OGT//PLCD4//GAB2
GO:0045472	response to ether	Biological process	7	14	2352	18866	4.01063	0.000715248	0.0169998	3.14554	0.00297619	LARP1//GOLPH3//PTAFR//CDK4//NFATC4//ZC3H12A//OXT
GO:0002703	regulation of leukocyte mediated immunity	Biological process	43	211	2352	18866	1.63466	0.000731333	0.0171385	3.13588	0.0182823	FCER1G//ZP3//RIPK3//LILRB1//IL7R//CEACAM1//HLA-F//AZGP1//CD1A//FOXP3//SASH3//TRAF6//CD96//CD160//SLC22A13//PVR//PTPN6//PIK3R6//CADM1//UNC13D//LGALS9//FGR//GATA2//IL4//STXBP1//GAB2//F2RL1//CD177//PTAFR//PARP3//MAD2L2//ARRB2//NCR3//SH2D1A//C4BPA//C4BPB//BCL6//MLH1//NSD2//TYROBP//IL6//IL1R1//IL18
GO:0051649	establishment of localization in cell	Biological process	401	2795	2352	18866	1.15081	0.000733421	0.0171385	3.13465	0.170493	INSC//NUMA1//PAX6//SPDL1//BCL2L11//UNC13A//GPER1//BAIAP3//FCER1G//P2RX1//APOOL//CTSW//ALDOA//FLNA//FN1//APOA1//IGF1//IGF2//APP//LAMP2//CYB5R1//CHID1//SPP2//STXBP1//TGFB2//SERPING1//TTN//PCYOX1L//TAGLN2//ACTN1//SAR1B//EIF4E//NCBP2//NUP62//CHTOP//POM121L12//SRSF5//SRSF7//ZC3H11A//NUP35//CPSF1//NDC1//NUP107//FIP1L1//OS9//YWHAQ//RHOD//HOMER3//AKAP6//NUTF2//GCKR//TNPO2//STAT3//TP53//TSC2//IPO13//KPNA2…
GO:0032101	regulation of response to external stimulus	Biological process	172	1097	2352	18866	1.25766	0.000733762	0.0171385	3.13444	0.0731293	FCER1G//ZP3//SERPING1//XRCC6//ZBP1//TRIM5//MATR3//CD209//ICAM2//ICAM3//MUC1//MUC4//MUC5AC//PAK3//MUC13//PSMA1//PSMA5//PSMC3//RAF1//RELA//TRAF6//CUL1//IKBKG//RPS6KA5//MUC16//PSMF1//LILRB1//TRIM6//ZDHHC1//IL4//ZC3H12A//FFAR2//INS//PPARG//IL6//OSMR//FOXP3//F2RL1//ZNF580//CD96//HLA-F//CD160//PGC//CEACAM1//PVR//NLRP6//GPR17//PLA2G2D//C1QTNF1//F2//NOS3//IL34//MAPK3//TRPV4//C5AR1//AKIRIN1//SLAMF8//WNK1/…
GO:0001508	action potential	Biological process	31	138	2352	18866	1.80188	0.000734531	0.0171385	3.13399	0.0131803	CLDN19//FKBP1B//NRCAM//CHRNA1//GPER1//P2RX1//SCN5A//MYH14//CACNA1H//CACNA1G//KCNE1//SCN4B//CACNA1C//CACNA2D1//NEDD4L//KCNH2//SNTA1//HCN2//SLC8A1//KCNIP2//ATP1B1//NOS1AP//CAV1//CXADR//RANGRF//JUP//BIN1//FLNA//CHRNA4//GNA15//AKAP6
GO:0022407	regulation of cell-cell adhesion	Biological process	78	439	2352	18866	1.42519	0.000734745	0.0171385	3.13386	0.0331633	CDSN//B4GALNT2//NF2//PODXL//TNR//CDH1//FUT3//SIRPG//CD160//PAK3//PDCD1//PTPN6//CAV1//TNFSF14//GRAP2//FOXP3//LGALS9//IL7R//WNK1//APOA1//MAP2K5//LILRB2//CD209//IL4//IL6//SASH3//TRAF6//ZP3//CD6//IGF1//IGF2//IL18//RPS3//GPNMB//LILRB1//PLA2G2D//SPN//CEACAM1//NRARP//PIK3R6//CYLD//ZAP70//LEF1//BCL6//SOX12//MYB//SOCS5//RARA//SCRIB//PRKAR1A//PRNP//CASP3//KIFAP3//FXYD5//DUSP3//AP3D1//C1QTNF1//PRKG1//TRPV4/…
GO:0031341	regulation of cell killing	Biological process	23	92	2352	18866	2.00531	0.000735651	0.0171385	3.13333	0.00977891	RIPK3//LILRB1//IL7R//CEACAM1//HLA-F//AZGP1//CD1A//SLC22A13//PVR//PIK3R6//CADM1//LGALS9//ARRB2//CD160//NCR3//SH2D1A//GAPDH//BCL2L11//F2RL1//CD55//CD59//IL4//TYROBP
GO:0010038	response to metal ion	Biological process	67	366	2352	18866	1.46837	0.000753018	0.0174854	3.12319	0.0284864	KCNIP2//ALAD//CYBRD1//ACO1//CYP1A1//TSPO//HAAO//ASS1//BGLAP//SLC30A2//CACNA1G//MT1G//MT1H//MT3//CDK4//BACE1//APP//MAPT//SLC6A1//NFYA//CASP3//CACNA1H//GOT1//GSS//NUDT1//PRNP//BSG//AHCYL1//TPH2//SEC31A//ANXA11//KCNMA1//TNNT2//TRPC3//TTN//CAV1//NQO1//MAPK3//RASGRP2//SYT2//CPNE4//CPNE9//DMTN//FUS//MEF2A//NEUROD2//PRKAA1//SCN5A//TRPM2//WNT5A//SYT15//SYT3//RASAL1//SYT8//TIGAR//AOC1//AQP1//TFAP2A//ADCY7…
GO:0060627	regulation of vesicle-mediated transport	Biological process	95	555	2352	18866	1.37301	0.000760813	0.0176085	3.11872	0.0403912	ANKRD13D//MTMR2//ARRB2//AHI1//MAGI2//SAR1B//STXBP1//STXBP5L//RIMS2//SYT2//SYT15//SYT3//SYT8//BIN1//PACSIN1//RUFY2//CD177//RAB4A//RAB5C//TSC2//RUFY1//SPHK1//C2CD5//GRIK5//PRRT2//CNST//UNC13D//LGALS9//FCER1G//FGR//GATA2//IL4//GAB2//F2RL1//PTAFR//CEACAM1//HLA-F//LILRB1//SCAMP5//PRKD1//DAB2//NEDD4L//WNT5A//CADPS2//GNAI2//CACNA1H//CACNA1G//APOA5//HNRNPK//SGIP1//CAV1//ITGAV//PRKCG//TLR2//ATG5//CYBA//AP…
GO:0010035	response to inorganic substance	Biological process	97	569	2352	18866	1.36742	0.000773227	0.0178373	3.11169	0.0412415	KCNIP2//MAPK10//NDRG1//NEDD4L//MT3//CUTA//ALAD//CYBRD1//ACO1//CYP1A1//TSPO//HAAO//ASS1//BGLAP//SLC30A2//CACNA1G//MT1G//MT1H//CDK4//BACE1//APP//MAPT//SLC6A1//NFYA//NQO1//APOA4//NOS3//PRDX1//CCS//CASP3//CACNA1H//FKBP1B//HBA1//SLC8A1//NR4A3//FOSL1//GOT1//GSS//NUDT1//PRNP//BSG//HMGCS1//AHCYL1//TPH2//SEC31A//ANXA11//KCNMA1//TNNT2//TRPC3//TTN//CAV1//ATP2B4//HDAC6//RIPK3//ZNF277//HDAC2//IL6//AQP1//MYB//…
GO:0071248	cellular response to metal ion	Biological process	40	193	2352	18866	1.66244	0.000780316	0.0179422	3.10773	0.0170068	NFYA//CACNA1H//MT1G//MT1H//MT3//MAPK3//RASGRP2//SYT2//CPNE4//CPNE9//DMTN//FUS//MEF2A//NEUROD2//PRKAA1//SCN5A//TRPM2//WNT5A//SYT15//SYT3//RASAL1//SYT8//TIGAR//CYP1A1//BACE1//AOC1//APP//AQP1//PRNP//TFAP2A//ALAD//ADCY7//TPH2//NFATC4//CDH1//FBP1//CREB1//GLRA2//TSPO//NQO1
GO:0036149	phosphatidylinositol acyl-chain remodeling	Biological process	8	18	2352	18866	3.565	0.000790622	0.0181201	3.10203	0.00340136	PLA2G4E//PLA2G2D//PLA2G4D//PLA2G2E//PLA2G2A//PLA2G5//MBOAT7//LPGAT1
GO:0043412	macromolecule modification	Biological process	614	4430	2352	18866	1.11175	0.000807384	0.0184444	3.09292	0.261054	CDK4//CCNJL//CDK5RAP3//CCNA1//NAT10//FRS2//RASGRP4//IL31RA//CSF2RA//DUSP6//ERBB3//RASGEF1A//FGF8//FGFR1//FGFR4//GFRA1//NRG1//IL18//MEF2A//MAP3K4//NCAM1//PAK3//MAPK3//PSMA1//PSMA5//PSMC3//SPTBN4//PTPRA//RAF1//RET//SHC1//SBK2//SRPK2//ZFP36L1//MAPKAPK3//RASAL1//SHANK3//FGF17//ARTN//TAOK2//PSMF1//RAPGEF2//MAP4K2//NGF//EIF2AK2//IQGAP3//LPAR1//ALK//GHR//IGF1//IRAK1//PDE6G//PDE6H//PRKAA1//MAPK10//MAP2K5…
GO:0060255	regulation of macromolecule metabolic process	Biological process	944	7012	2352	18866	1.07987	0.000818282	0.0186075	3.0871	0.401361	IL7R//KPNA2//CDK4//CCNJL//CDK5RAP3//CCNA1//FBXO5//CDK16//CDK14//ZNF559-ZNF177//MAD2L2//NCOA2//KHDRBS1//PRDM5//KLF12//KLF8//CREM//CUX1//DAB2//ZNF596//ZNF431//FLCN//ESR2//FBP1//FGFR1//FOXE1//WWC1//SATB2//NEDD4L//CBX5//VAX2//DNAJB5//ZNF345//ZBTB20//IRF2BP1//GATA2//FOXP1//KCTD1//NR3C1//HBZ//HDAC2//HDGF//HOXB2//HOXB3//HOXB8//HOXD8//HSF4//MYPOP//ZFP69//IFI27//NOTO//TBX10//IGF2//RBPJ//IRF3//IRF7//KMT5A/…
GO:0010720	positive regulation of cell development	Biological process	97	570	2352	18866	1.36502	0.000820266	0.0186075	3.08605	0.0412415	CX3CR1//DCT//PAX6//DMRTA2//STMN2//MARK2//FGFR1//ARHGAP35//NME1//NME2//TENM3//PRKD1//CAMK1D//RET//BDNF//NDRG4//WNT5A//CAMK2B//SCARF1//CFLAR//RAPGEF2//MAGI2//EGR2//RELA//HMG20B//EIF4G1//GATA2//BRINP3//NBL1//NEUROD2//NGF//NRCAM//FEZF2//RARA//BCL6//TCF4//TCF3//CYFIP1//FN1//DBNL//ILK//MAPT//ISLR2//SHANK3//CRABP2//FKBP1B//BIN1//ZNF488//IL34//GSX2//HDAC2//PPARG//TLR2//LMOD3//MEGF8//NRP1//GPER1//OPRM1//S…
GO:1901606	alpha-amino acid catabolic process	Biological process	25	104	2352	18866	1.92819	0.000825369	0.0186075	3.08335	0.0106293	DDAH2//NOS3//GOT1//GAD1//GLUD1//GLS2//AMT//UROC1//CARNS1//HMGCLL1//DLST//GCDH//AADAT//PAH//PCBD1//ALDH4A1//SHMT2//SDSL//HAAO//HIBCH//THNSL2//CDO1//AGXT//ATP2B4//SARDH
GO:0006165	nucleoside diphosphate phosphorylation	Biological process	30	133	2352	18866	1.80931	0.000825663	0.0186075	3.0832	0.0127551	ALDOA//ALDOB//GAPDH//HK1//PKM//PRKAG3//OGDHL//NUP35//NUP62//GCKR//NDC1//PRKAG1//NUP107//OGT//FBP1//TIGAR//STAT3//HDAC4//ZBTB20//IGF1//APP//INS//ARNT//MLXIPL//PRKAA1//ENTPD5//AK8//NME9//NME1//NME2
GO:0032103	positive regulation of response to external stimulus	Biological process	91	529	2352	18866	1.37984	0.000827702	0.0186075	3.08213	0.0386905	FCER1G//ZP3//XRCC6//ZBP1//TRIM5//MATR3//CD209//ICAM2//ICAM3//MUC1//MUC4//MUC5AC//PAK3//MUC13//PSMA1//PSMA5//PSMC3//RAF1//RELA//TRAF6//CUL1//IKBKG//RPS6KA5//MUC16//PSMF1//IL6//OSMR//F2RL1//ZNF580//CD160//HLA-F//FFAR2//PGC//PVR//IL34//MAPK3//TRPV4//C5AR1//AKIRIN1//WNK1//WNT5A//TNFSF14//OPRM1//PRKD2//PRKD1//CADM1//GBP5//COCH//HMGB3//NCR3//SH2D1A//FKBP1B//SCARF1//MEGF8//NRP1//TNIP1//CDK19//IL18//LDLR…
GO:0098739	import across plasma membrane	Biological process	34	157	2352	18866	1.73709	0.000839278	0.0188078	3.07609	0.0144558	SLC27A5//KCNJ10//SLC39A14//SLC39A8//SLC6A20//SLC6A6//SLC6A13//SLC7A2//SLC6A1//ATP2B4//TRPV4//SLC8A1//TRPM2//TRPV1//CACNA2D1//SLC3A2//SLC9A6//HCN2//SLC9A3//SLC1A5//SLC12A6//ATP1B1//WNK1//WNK3//WNK2//SLC6A9//ISCU//FOLR1//PRNP//SLC2A5//KCNH2//ATP1A3//FXYD2//SLC12A9
GO:0032680	regulation of tumor necrosis factor production	Biological process	26	110	2352	18866	1.89593	0.000860109	0.0192136	3.06545	0.0110544	GPNMB//IGF1//LGALS9//ARRB2//NFKBIL1//FOXP3//ACP5//POMC//PTPN6//RARA//TSPO//ZC3H12A//CD33//TIRAP//CYBA//FCER1G//ZBTB20//HDAC2//NFATC4//SASH3//PTAFR//PTPRJ//TLR2//CD2//FOXP1//LTF
GO:0051130	positive regulation of cellular component organization	Biological process	188	1217	2352	18866	1.23911	0.000880497	0.019607	3.05527	0.079932	ARRB2//AHI1//MAGI2//CPB2//GTF2H4//AUTS2//AKIRIN1//HDAC4//PAN2//SURF4//POC1A//APOA5//STMN2//MARK2//FGFR1//ARHGAP35//NME1//NME2//TENM3//PRKD1//CAMK1D//RET//BDNF//NDRG4//WNT5A//CAMK2B//SCARF1//CFLAR//RAPGEF2//CFL1//DSTN//F2RL1//CDC42EP4//BIN1//FCHSD2//CHTOP//BCL6//SREBF1//TP53//MAPT//NUMA1//RPS3//TRPV4//BCL2L11//TPPP//TIRAP//NRG1//RHOC//GNL3L//CCK//C2CD5//CCT7//MAP3K4//MAPK3//NAF1//SYNPO//FLNA//ZDHH…
GO:0002228	natural killer cell mediated immunity	Biological process	18	66	2352	18866	2.18762	0.000910569	0.0202129	3.04069	0.00765306	CD96//HLA-F//CD160//CEACAM1//PVR//IL18//CLEC2A//PRDX1//PTPN6//ULBP3//PIK3R6//CADM1//UNC13D//LILRB1//LGALS9//ARRB2//NCR3//SH2D1A
GO:0002274	myeloid leukocyte activation	Biological process	110	662	2352	18866	1.33284	0.000917399	0.0203007	3.03744	0.0467687	APP//IL4//MAPT//TLR2//C5AR1//TRPV1//ENPP3//TYROBP//FCER1G//CD2//CD300LF//NR4A3//TMEM106A//FOXP1//SLC7A2//MT1G//HYAL2//F2RL1//IL18//KMT2E//UBD//RBPJ//LTBR//SPI1//TRAF6//DCSTAMP//IL31RA//ZC3H12A//WNT5A//LAT2//UNC13D//LGALS9//FGR//GATA2//STXBP1//GAB2//LILRB2//CEACAM3//CKAP4//CANT1//OSCAR//CNN2//COPB1//CTSB//CYBA//CD55//AP2A2//DDOST//DEFA1//CYB5R3//ALAD//ALDOA//CYFIP1//XRCC6//GAA//AOC1//GDI2//AMPD3//…
GO:0033993	response to lipid	Biological process	145	909	2352	18866	1.27952	0.000927809	0.0204669	3.03254	0.0616497	RHOXF1//ESR2//GPER1//NR3C1//NR3C2//DEFA1//RBFOX2//ARID1A//NKX3-1//KDM3A//IL18//IRAK1//IRF3//NOS3//MAPK3//PTAFR//TLR2//CD6//CD55//TRIM5//CARD8//LTF//NFKBIL1//SIGIRR//TRAF6//NQO1//GGT7//MBD1//ASS1//OXT//RARA//SLC6A1//STAT3//STXBP1//GGT2//CASP3//ALDH1A2//CD96//TIRAP//TRIM6//CNP//CYP1A1//ALAD//GCH1//FOXP1//HDAC2//LGALS9//MGST1//OPRM1//ACP5//S100A14//BDKRB1//C5AR1//MAPKAPK3//CYP26A1//TRIML2//HSD17B2//…
GO:1903507	negative regulation of nucleic acid-templated transcription	Biological process	208	1364	2352	18866	1.22318	0.000930926	0.0204717	3.03109	0.0884354	ZNF559-ZNF177//MAD2L2//NCOA2//KHDRBS1//PRDM5//KLF12//KLF8//CREM//CUX1//DAB2//ZNF596//ZNF431//FLCN//ESR2//FBP1//FGFR1//FOXE1//WWC1//SATB2//NEDD4L//CBX5//VAX2//DNAJB5//ZNF345//ZBTB20//IRF2BP1//GATA2//FOXP1//KCTD1//NR3C1//HBZ//HDAC2//HDGF//HOXB2//HOXB3//HOXB8//HOXD8//HSF4//MYPOP//ZFP69//IFI27//NOTO//TBX10//IGF2//RBPJ//IRF3//IRF7//KMT5A//ZNF749//HES5//MAF//MEF2A//MEIS2//NRARP//MSX2//TRIM37//MYB//ATF3…
GO:0009987	cellular process	Biological process	2264	17917	2352	18866	1.01357	0.000936233	0.0204897	3.02862	0.962585	MEF2A//MSTO1//IL7R//KPNA2//GAA//NOP2//NLE1//RPL3L//RPL6//RPL10//RPS14//RPS19//ACOT2//SLC27A5//ACSL6//CYP4F12//BECN1//ATG5//ATG13//ASS1//DDAH2//SGO1//INO80//MIS12//SMC1A//RAD17//CLSPN//USP28//RAD1//BRIP1//ATRIP//DOT1L//CDK4//CCNJL//CDK5RAP3//CCNA1//CDKN2A//KHDRBS1//IQGAP3//EIF4E//ORC6//SPDYA//MCM6//CDC7//CUL1//FBXO5//CDK16//CDK14//TUBB4A//DCTN3//NEDD1//CSNK1E//PLCB1//PPP1R12B//HAUS4//CENPJ//FBXL15…
GO:0046683	response to organophosphorus	Biological process	30	134	2352	18866	1.7958	0.0009393	0.0204897	3.0272	0.0127551	DNTT//P2RX2//P2RX1//SLC8A1//TRPC3//P2RX6//CDO1//AGXT//NME1//OXT//PLA2G5//RELA//SREBF1//BSG//FOSL1//P2RY4//TRPV1//DMTN//APP//AQP1//KCNE1//ASS1//INPP5K//PTAFR//HCN2//ZFP36L1//WT1//AKAP6//RAPGEF2//LPAR1
GO:0045861	negative regulation of proteolysis	Biological process	67	369	2352	18866	1.45643	0.000940452	0.0204897	3.02666	0.0284864	CPB2//WFDC2//WFIKKN2//COL6A3//CST1//GAPDH//SPINK4//PCSK1N//SERPINA9//APP//ANOS1//LPA//FURIN//UCHL5//SERPINB6//SERPINB10//PRNP//SPP2//SERPING1//SERPINA6//SERPINH1//SERPINB7//PTTG1//PSMF1//SPOCK2//TMEM98//MAGEA3//TMEM59//MAP1A//WAC//USP7//BAG6//OGT//LAMTOR5//CSNK2A1//AQP1//ARRB2//MT3//NGF//PAX2//LEF1//POR//MAP2K5//RAF1//RPS6KA1//TNFSF14//CFLAR//CARD8//CARD18//CAST//SPINK2//ALAD//PRKCG//BIN1//OS9//U…
GO:0010951	negative regulation of endopeptidase activity	Biological process	50	258	2352	18866	1.55451	0.000945831	0.0205299	3.02419	0.0212585	LAMTOR5//CSNK2A1//AQP1//ARRB2//MAGEA3//MT3//NGF//PAX2//LEF1//POR//MAP2K5//RAF1//RPS6KA1//TNFSF14//CFLAR//CARD8//CARD18//CAST//SPINK2//BIN1//BCL2L12//NOL3//LTF//PCID2//NLE1//CAAP1//WFDC2//WFIKKN2//COL6A3//CST1//GAPDH//SPINK4//PCSK1N//SERPINA9//APP//ANOS1//LPA//FURIN//UCHL5//SERPINB6//SERPINB10//PRNP//SPP2//SERPING1//SERPINA6//SERPINH1//SERPINB7//PTTG1//PSMF1//SPOCK2
GO:0006090	pyruvate metabolic process	Biological process	33	152	2352	18866	1.74146	0.000948114	0.0205299	3.02314	0.0140306	ALDOA//ALDOB//GAPDH//HK1//PKM//PRKAG3//OGDHL//NUP35//NUP62//GCKR//NDC1//PRKAG1//NUP107//OGT//NR4A3//PDP1//AGXT//FBP1//TIGAR//STAT3//HDAC4//ZBTB20//IGF1//APP//INS//ARNT//MLXIPL//PRKAA1//ENTPD5//ME3//LDHB//BSG//VDAC1
GO:0051056	regulation of small GTPase mediated signal transduction	Biological process	60	323	2352	18866	1.49002	0.000955332	0.0205871	3.01985	0.0255102	PSD//MADD//DENND4B//APOA1//NRP1//SSX2IP//SH3BP1//OGT//AUTS2//ARHGEF25//KANK1//ARHGDIA//RAF1//ARHGEF28//STARD13//FLCN//ARHGAP35//BCL6//RIPOR2//LPAR6//COL3A1//LPAR1//F2RL1//GPR17//RTN4R//F2RL3//ADGRG1//NUP62//RASGRP4//RASGEF1A//NRG1//IGF1//NGF//SHC1//SPRY3//STAMBP//FBP1//TGFB2//RASAL1//ARHGAP12//ARHGAP25//FAM13A//TAGAP//ARHGAP26//MCF2L//ARHGAP8//RALGAPA1//SIPA1L1//GDI2//RHOD//RHOC//ARHGAP1//PLEKHG5…
GO:0042267	natural killer cell mediated cytotoxicity	Biological process	17	61	2352	18866	2.23543	0.000960146	0.0205871	3.01766	0.00722789	CEACAM1//PVR//PIK3R6//CADM1//UNC13D//HLA-F//LILRB1//LGALS9//ARRB2//CD160//NCR3//SH2D1A//IL18//CLEC2A//PRDX1//PTPN6//ULBP3
GO:0048732	gland development	Biological process	78	443	2352	18866	1.41232	0.000961488	0.0205871	3.01706	0.0331633	HMGCS1//MPST//ASNS//ASS1//LSR//PKM//PRKCSH//RARA//RELA//CDK5RAP3//ALDH1A2//NKX3-1//PAX6//TGFB2//CDO1//CREB1//GHRHR//NME1//STAT5A//DDR1//CAV1//GATA2//GLI1//RBPJ//CDH1//NKX2-3//NR5A1//DKK3//APOA1//PBX1//STRA6//TSPO//WT1//ALOX15B//SOX9//FGF8//FOXE1//HOXB3//MAPK3//RAF1//PAX8//BCL2L11//ARHGAP35//NRG1//LEF1//IGF2//IGSF3//KDM5B//IQGAP3//RTN4//RIPK3//LMO4//PROP1//WNT5A//CAPN1//MSX2//LRP5L//FGFR1//TP63//F…
GO:0010769	regulation of cell morphogenesis involved in differentiation	Biological process	58	310	2352	18866	1.50075	0.000962423	0.0205871	3.01663	0.0246599	BARHL2//NRCAM//IFRD1//MAP2//MT3//RTN4//RTN4R//CYFIP1//FN1//DBNL//ILK//MAPT//ISLR2//CRABP2//NGF//BDNF//TNR//NEDD4L//PLXNA4//MEGF8//NRP1//SEMA6C//SEMA6B//WNT5A//SEMA3B//MARK2//SIPA1L1//ARHGAP35//PAK3//RET//BRSK1//ARHGDIA//ROBO2//SKIL//METRN//NFATC4//RAPGEF2//CUX1//SS18L1//CAPRIN1//CFL1//TANC2//KIF1A//PPFIA2//SHANK3//CAMK2B//PDPN//DMTN//KANK1//CSPG5//UNC13D//FLNA//APOA1//LIMS2//ARHGEF7//ZSWIM8//FEZF…
GO:0043122	regulation of I-kappaB kinase/NF-kappaB signaling	Biological process	49	252	2352	18866	1.55969	0.000980576	0.020912	3.00852	0.0208333	UBD//LAMTOR5//EDAR//TMEM106A//TIRAP//TRIM6//CANT1//LPAR1//EEF1D//TRIML2//F2RL1//FLNA//NUP62//ANKRD17//IRAK1//IRF3//RHOC//LGALS9//LTBR//LTF//MYD88//C18ORF32//SHISA5//NDFIP2//RNF31//PRKD1//PLEKHG5//RELA//EDA2R//S100A4//S100B//GPR89A//TNFRSF1A//TRAF6//UBE2I//SHARPIN//CASP10//IKBKG//TRIM5//CFLAR//TNIP1//ZMYND11//NLRP6//CARD8//ZC3H12A//USP10//CX3CR1//ZFAND6//WNT5A
GO:1903307	positive regulation of regulated secretory pathway	Biological process	16	56	2352	18866	2.29179	0.00100042	0.0212636	2.99982	0.00680272	FCER1G//FGR//GATA2//IL4//STXBP1//GAB2//F2RL1//CD177//PTAFR//HLA-F//SCAMP5//CACNA1H//CACNA1G//PRRT2//ZP3//UNC13D
GO:1902679	negative regulation of RNA biosynthetic process	Biological process	208	1366	2352	18866	1.22139	0.00100309	0.0212636	2.99866	0.0884354	ZNF559-ZNF177//MAD2L2//NCOA2//KHDRBS1//PRDM5//KLF12//KLF8//CREM//CUX1//DAB2//ZNF596//ZNF431//FLCN//ESR2//FBP1//FGFR1//FOXE1//WWC1//SATB2//NEDD4L//CBX5//VAX2//DNAJB5//ZNF345//ZBTB20//IRF2BP1//GATA2//FOXP1//KCTD1//NR3C1//HBZ//HDAC2//HDGF//HOXB2//HOXB3//HOXB8//HOXD8//HSF4//MYPOP//ZFP69//IFI27//NOTO//TBX10//IGF2//RBPJ//IRF3//IRF7//KMT5A//ZNF749//HES5//MAF//MEF2A//MEIS2//NRARP//MSX2//TRIM37//MYB//ATF3…
GO:0030099	myeloid cell differentiation	Biological process	76	431	2352	18866	1.41442	0.00106219	0.0223497	2.9738	0.0323129	NME1//NME2//RBFOX2//GATA2//APP//TLR2//IKZF1//ETV2//AHSP//KMT2E//RPS14//RPS19//SPI1//MPIG6B//CASP3//IL11//ZNF385A//PTPN6//ACTN1//LEF1//IL31RA//MT1G//PPARG//NKX2-3//L3MBTL3//OSCAR//FCER1G//FOXP1//SNX10//TRAF6//TYROBP//DCSTAMP//GAB2//RARA//CEACAM1//ABI1//THPO//UBD//RBPJ//IL4//LTBR//EPB42//HBZ//PTBP3//RNF41//HMGB3//HOXB8//MEIS2//WDR61//ZFP36L1//LDB1//KAT7//ARNT//STAT3//IL34//MOV10//NFE2//NR4A3//ASH2L…
GO:0048017	inositol lipid-mediated signaling	Biological process	40	196	2352	18866	1.63699	0.00106617	0.0223497	2.97217	0.0170068	CD160//ERBB3//IGF1//PEAR1//ZFP36L1//CRNN//MAPK3//CEACAM1//ENTPD5//STAMBP//INPP5E//TSC2//F2//F2RL1//FGFR1//FGR//GPER1//IL18//INS//MAZ//NKX3-1//PRR5//PTPN6//SOX9//TGFB2//PRR5L//BECN1//PLCL2//PLCB1//MUC5AC//NGF//NPR3//PLCD1//EXOC1//PTAFR//PITPNM2//ZP3//OGT//PLCD4//GAB2
GO:0046939	nucleotide phosphorylation	Biological process	30	135	2352	18866	1.7825	0.00106635	0.0223497	2.9721	0.0127551	ALDOA//ALDOB//GAPDH//HK1//PKM//PRKAG3//OGDHL//NUP35//NUP62//GCKR//NDC1//PRKAG1//NUP107//OGT//AK8//NME9//NME1//NME2//FBP1//TIGAR//STAT3//HDAC4//ZBTB20//IGF1//APP//INS//ARNT//MLXIPL//PRKAA1//ENTPD5
GO:0030048	actin filament-based movement	Biological process	33	153	2352	18866	1.73008	0.00106698	0.0223497	2.97184	0.0140306	MYL6B//DES//MYBPC1//MYL1//MYL6//TNNC2//TNNT2//TNNT3//TPM2//TPM4//TTN//MYO1F//MYO15A//LIMCH1//PDPN//KCNE1//SCN4B//SCN5A//CACNA1C//CACNA2D1//CACNA1G//GATA4//NEDD4L//KCNH2//SNTA1//RANGRF//CAV1//JUP//NOS1AP//BIN1//FLNA//WIPF1//MYH14
GO:0043410	positive regulation of MAPK cascade	Biological process	94	554	2352	18866	1.36101	0.00107722	0.0224973	2.9677	0.039966	MAP4K2//FRS2//MAP3K4//NGF//MAPK3//EIF2AK2//RAF1//TAOK2//IQGAP3//DUSP6//LPAR1//ALK//GHR//NRG1//IGF1//IRAK1//PAK3//PDE6G//PDE6H//PRKAA1//MAPK10//MAP2K5//RET//RPS27A//SHC1//SBK2//TRAF6//C5AR1//UBA52//WNT5A//MAPKAPK3//IKBKG//MADD//ERN2//DBNL//TGFB2//IL34//PIK3R6//FGFR1//ILK//VANGL2//RPS3//EDAR//TIRAP//DUSP15//F2RL1//PLCB1//APP//LTBR//TRPV4//EDA2R//APELA//GPNMB//GPBAR1//GLIPR2//FGF8//FGFR4//ARHGAP8//P…
GO:0016310	phosphorylation	Biological process	354	2455	2352	18866	1.15663	0.00111166	0.0231481	2.95403	0.15051	CDK4//CCNJL//CDK5RAP3//CCNA1//FRS2//RASGRP4//IL31RA//CSF2RA//DUSP6//ERBB3//RASGEF1A//FGF8//FGFR1//FGFR4//GFRA1//NRG1//IL18//MEF2A//MAP3K4//NCAM1//PAK3//MAPK3//PSMA1//PSMA5//PSMC3//SPTBN4//PTPRA//RAF1//RET//SHC1//SBK2//SRPK2//ZFP36L1//MAPKAPK3//RASAL1//SHANK3//FGF17//ARTN//TAOK2//PSMF1//RAPGEF2//MAP4K2//NGF//EIF2AK2//IQGAP3//LPAR1//ALK//GHR//IGF1//IRAK1//PDE6G//PDE6H//PRKAA1//MAPK10//MAP2K5//RPS27…
GO:0007413	axonal fasciculation	Biological process	9	23	2352	18866	3.13875	0.00113207	0.0232998	2.94613	0.00382653	MEGF8//CELSR3//ARHGAP35//NCAM2//NRCAM//FEZF2//RTN4//CASP3//NRP1
GO:0050860	negative regulation of T cell receptor signaling pathway	Biological process	9	23	2352	18866	3.13875	0.00113207	0.0232998	2.94613	0.00382653	CD160//DUSP3//SH2D1A//UBASH3A//PRNP//PTPN6//PTPRJ//CEACAM1//DGKZ
GO:0106030	neuron projection fasciculation	Biological process	9	23	2352	18866	3.13875	0.00113207	0.0232998	2.94613	0.00382653	CELSR3//ARHGAP35//NCAM2//NRCAM//FEZF2//RTN4//CASP3//NRP1//MEGF8
GO:0043367	CD4-positive, alpha-beta T cell differentiation	Biological process	20	78	2352	18866	2.05673	0.00113371	0.0232998	2.9455	0.0085034	SPN//PLA2G2D//FOXP3//LGALS9//SASH3//TMEM98//LEF1//IL4//BCL3//MYB//SOCS5//BCL6//IL18//RARA//FOXP1//IL6//STAT3//ZC3H12A//NKX2-3//SATB1
GO:0043085	positive regulation of catalytic activity	Biological process	222	1472	2352	18866	1.20973	0.00113545	0.0232998	2.94483	0.0943878	MAP4K2//FRS2//MAP3K4//NGF//MAPK3//EIF2AK2//RAF1//TAOK2//IQGAP3//DUSP6//LPAR1//ALK//GHR//NRG1//IGF1//IRAK1//PAK3//PDE6G//PDE6H//PRKAA1//MAPK10//MAP2K5//RET//RPS27A//SHC1//SBK2//TRAF6//C5AR1//UBA52//WNT5A//MAPKAPK3//IKBKG//MADD//CARD8//APAF1//MAPT//NKX3-1//ATP2A3//P2RX1//PPARG//CASP10//CFLAR//CCK//ANGPT4//RASGRP4//GNA15//NTF4//BDNF//LPAR2//TIRAP//ERN2//DBNL//FGFR1//PLA2G5//PTAFR//RIPK3//FN1//APP//P…
GO:0099565	chemical synaptic transmission, postsynaptic	Biological process	26	112	2352	18866	1.86208	0.00114186	0.0233635	2.94239	0.0110544	DMPK//CHRNA1//CHRNA4//CHRND//CHRNG//P2RX2//GLRA2//GRIK5//GRIN2A//HCRT//ARRB2//OPRM1//P2RX1//TRPV1//P2RX6//GABRB3//BDNF//IGSF11//TMEM25//MTMR2//RIMS2//ZMYND8//APP//TMEM108//NETO1//SHANK3
GO:0001906	cell killing	Biological process	36	172	2352	18866	1.67887	0.00115557	0.0235757	2.9372	0.0153061	RIPK3//LILRB1//IL7R//CEACAM1//HLA-F//AZGP1//CD1A//SLC22A13//PVR//GNLY//DEFA1//GAPDH//LTF//PGLYRP4//RPS19//PGLYRP1//IL18//CLEC2A//PRDX1//PTPN6//ULBP3//PIK3R6//CADM1//UNC13D//LGALS9//ARRB2//CD160//NCR3//SH2D1A//F2//BCL2L11//F2RL1//CD55//CD59//IL4//TYROBP
GO:0051129	negative regulation of cellular component organization	Biological process	121	744	2352	18866	1.30453	0.0011827	0.0240355	2.92713	0.0514456	ANKRD13D//MTMR2//TNFRSF1A//HDAC6//STMN2//TRIM54//CAMSAP3//MAD2L2//SPDL1//PATL2//ADCK1//FLCN//APOA1//ADCY6//LPAR1//KANK1//INPP5J//HDAC2//MT3//PTPRG//TRPV4//RTN4R//ITM2C//IFRD1//MAP2//RTN4//LIMA1//KANK4//FOXP3//SKI//TUBB4A//DYRK1A//EML2//TBCD//OPRD1//CTNNBIP1//RAF1//AIDA//STXBP1//LMO4//HMGA1//TEN1//XRN1//GNL3L//NAT10//SHANK3//JAM3//CTNNA2//APOA4//SET//THAP7//PRRT2//TMSB15B//LILRB1//SCAMP5//PACSIN1/…
GO:0009063	cellular amino acid catabolic process	Biological process	28	124	2352	18866	1.81125	0.00118832	0.0240355	2.92507	0.0119048	MPST//DDAH2//NOS3//GOT1//GAD1//GLUD1//GLS2//AMT//UROC1//CARNS1//HMGCLL1//DLST//GCDH//AADAT//PAH//PCBD1//ALDH4A1//SHMT2//SDSL//HAAO//HIBCH//THNSL2//ALDH5A1//CDO1//AGXT//PCYOX1L//ATP2B4//SARDH
GO:0046031	ADP metabolic process	Biological process	28	124	2352	18866	1.81125	0.00118832	0.0240355	2.92507	0.0119048	ALDOA//ALDOB//GAPDH//HK1//PKM//PRKAG3//OGDHL//NUP35//NUP62//GCKR//NDC1//PRKAG1//NUP107//OGT//AK3//FBP1//TIGAR//STAT3//HDAC4//ZBTB20//IGF1//APP//INS//ARNT//MLXIPL//PRKAA1//ENTPD5//AMPD3
GO:0000122	negative regulation of transcription by RNA polymerase II	Biological process	146	922	2352	18866	1.27018	0.00120896	0.0243256	2.91759	0.0620748	NELFA//CTNNBIP1//NFATC4//RELA//SOX9//HDAC4//TMBIM6//ZNF559-ZNF177//MAD2L2//NCOA2//KHDRBS1//PRDM5//KLF12//KLF8//CREM//CUX1//DAB2//ZNF596//ZNF431//FLCN//ESR2//FBP1//FGFR1//FOXE1//WWC1//SATB2//NEDD4L//CBX5//VAX2//DNAJB5//ZNF345//ZBTB20//IRF2BP1//GATA2//FOXP1//KCTD1//NR3C1//HBZ//HDAC2//HDGF//HOXB2//HOXB3//HOXB8//HOXD8//HSF4//MYPOP//ZFP69//IFI27//NOTO//TBX10//IGF2//RBPJ//IRF3//IRF7//KMT5A//ZNF749//HES…
GO:0002687	positive regulation of leukocyte migration	Biological process	31	142	2352	18866	1.75112	0.00120956	0.0243256	2.91737	0.0131803	F2RL1//IL6//ZNF580//IL34//MAPK3//TRPV4//C5AR1//AKIRIN1//WNK1//WNT5A//TNFSF14//PGF//S100A14//IL4//TIRAP//DAPK2//CAMK1D//THBS4//MCU//RIPOR2//PTAFR//CX3CR1//IL1R1//MADCAM1//APP//SPN//LGALS9//MIA3//BDKRB1//ZP3//TNFRSF18
GO:0009890	negative regulation of biosynthetic process	Biological process	260	1755	2352	18866	1.18833	0.00123122	0.0246221	2.90967	0.110544	ZNF559-ZNF177//MAD2L2//NCOA2//KHDRBS1//PRDM5//KLF12//KLF8//CREM//CUX1//DAB2//ZNF596//ZNF431//FLCN//ESR2//FBP1//FGFR1//FOXE1//WWC1//SATB2//NEDD4L//CBX5//VAX2//DNAJB5//ZNF345//ZBTB20//IRF2BP1//GATA2//FOXP1//KCTD1//NR3C1//HBZ//HDAC2//HDGF//HOXB2//HOXB3//HOXB8//HOXD8//HSF4//MYPOP//ZFP69//IFI27//NOTO//TBX10//IGF2//RBPJ//IRF3//IRF7//KMT5A//ZNF749//HES5//MAF//MEF2A//MEIS2//NRARP//MSX2//TRIM37//MYB//ATF3…
GO:0140352	export from cell	Biological process	224	1489	2352	18866	1.20669	0.00123128	0.0246221	2.90964	0.0952381	UNC13A//GPER1//BAIAP3//TLR2//FCER1G//P2RX1//APOOL//CTSW//ALDOA//FLNA//FN1//APOA1//IGF1//IGF2//APP//LAMP2//CYB5R1//CHID1//SPP2//STXBP1//TGFB2//SERPING1//TTN//PCYOX1L//TAGLN2//ACTN1//CPB2//TNFRSF1A//RIMS4//SCAMP5//EXOC6B//MIA3//CDK16//EXOC1//MICAL3//EXOC4//ITSN1//SYTL1//CADPS2//STXBP5L//SCRN1//VPS45//GAD1//PDZD11//SLC18A3//SYN1//CACNA1B//BRSK1//PPFIA2//PPFIA1//MTTP//GOLPH3//CTAGE1//SLC1A5//OXT//GLS…
GO:0045927	positive regulation of growth	Biological process	52	274	2352	18866	1.52228	0.00123633	0.0246533	2.90787	0.0221088	DNPH1//CSNK2A1//CYBA//EIF4G1//F2//INS//KRT17//LEF1//INO80//MAP2K5//RPS6KA1//SUPV3L1//TGFB2//MFSD2A//SPHK1//AKAP6//RFTN1//CREB1//GHR//GHRHR//IGF2//SPTBN4//CYFIP1//FN1//DBNL//ILK//MAPT//ISLR2//FGF8//SERP1//SASH3//CACNA2D2//PLCB1//CRABP2//NGF//BDNF//MEGF8//NRP1//FGFR1//GLI1//RBPJ//WT1//IGF1//SYT2//CPNE9//UNC13A//NEDD4L//SYT3//RASAL1//RIMS2//ZP3//GH2
GO:0040011	locomotion	Biological process	295	2016	2352	18866	1.17375	0.00124517	0.0247595	2.90477	0.125425	SEMA6C//SEMA6B//CFL1//RET//SEMA3B//ACAP3//DCX//CELSR3//CELSR2//MARK2//FGFR1//ASTN2//SATB2//AUTS2//GATA2//GPM6A//APBB2//BARHL2//MATN2//NRCAM//PAX6//PRKG1//NEUROD4//DRGX//NRP1//CCK//NAV1//RAPGEF2//MIA3//FFAR2//SLAMF8//TRPM2//JAM3//IL6//RPS19//CCL18//CCL25//CALCA//BDKRB1//ZP3//MADCAM1//TNFRSF18//F2RL1//ZNF580//FOLR1//CMTM5//CCR8//CMTM8//CX3CR1//DEFA1//ANOS1//LGALS9//ENPP2//LTB4R2//PTAFR//SPN//C5AR1/…
GO:0098926	postsynaptic signal transduction	Biological process	12	37	2352	18866	2.60149	0.00125602	0.0249051	2.901	0.00510204	CHRM2//OPRM1//GNA15//PLCB1//GNAI2//CHRNA4//LY6H//LY6G6D//NRG1//KPNA2//RELA//STAT3
GO:0002707	negative regulation of lymphocyte mediated immunity	Biological process	13	42	2352	18866	2.48277	0.00130045	0.025714	2.88591	0.00552721	LILRB1//IL7R//CEACAM1//HLA-F//FOXP3//CD96//PTPN6//PARP3//LGALS9//ARRB2//C4BPA//C4BPB//BCL6
GO:0060560	developmental growth involved in morphogenesis	Biological process	46	236	2352	18866	1.56347	0.00130606	0.0257528	2.88404	0.0195578	VANGL2//WNT5A//MAGI2//SOX9//BARHL2//NRCAM//IFRD1//MAP2//MT3//RTN4//RTN4R//LHX1//CYFIP1//FN1//DBNL//ILK//MAPT//ISLR2//HDAC6//BDNF//APP//CRABP2//NGF//SLC9A6//AUTS2//TNR//PLXNA4//MEGF8//NRP1//SEMA6C//SEMA6B//SEMA3B//HNF1B//KDM5B//NKD1//CYFIP2//TMEM108//BCL11A//SYT2//CPNE9//UNC13A//NEDD4L//SYT3//RASAL1//RIMS2//DDR1
GO:1903555	regulation of tumor necrosis factor superfamily cytokine production	Biological process	26	113	2352	18866	1.8456	0.00131046	0.0257676	2.88258	0.0110544	FOXP1//LTF//GPNMB//IGF1//LGALS9//ARRB2//NFKBIL1//FOXP3//ACP5//POMC//PTPN6//RARA//TSPO//ZC3H12A//CD33//TIRAP//CYBA//FCER1G//ZBTB20//HDAC2//NFATC4//SASH3//PTAFR//PTPRJ//TLR2//CD2
GO:0031346	positive regulation of cell projection organization	Biological process	70	394	2352	18866	1.4251	0.00133601	0.026197	2.87419	0.0297619	AUTS2//AKIRIN1//HDAC4//STMN2//MARK2//FGFR1//ARHGAP35//NME1//NME2//TENM3//PRKD1//CAMK1D//RET//BDNF//NDRG4//WNT5A//CAMK2B//SCARF1//CFLAR//RAPGEF2//MAGI2//F2RL1//CDC42EP4//DZIP1//MARK4//KCTD17//CYFIP1//FN1//DBNL//ILK//MAPT//ISLR2//CRABP2//NGF//FKBP1B//MEGF8//NRP1//ARHGDIA//ROBO2//SKIL//METRN//PLXNA4//CUX1//SS18L1//CAPRIN1//ZMYND8//GPM6A//PALM//BCAS3//ESPN//RIPOR2//LPAR1//ITSN1//SHANK3//PAK3//ALK//PA…
GO:0006820	anion transport	Biological process	109	663	2352	18866	1.31873	0.00139998	0.0273753	2.85388	0.0463435	PDPN//SLC38A10//SLC7A7//SLC34A2//IP6K2//ANO7//FXYD3//TSPO//SLC13A3//SLC1A7//CPT1B//SLC25A45//SLC6A20//SLC1A5//SLC3A2//SLC6A6//SLC7A2//SFXN5//SLC13A1//SLC25A14//FGFR1//ROS1//GLS2//BDNF//STXBP1//TRPV1//PPFIA2//PPFIA1//CCK//SV2A//SLC6A1//CCT8L2//SLC39A14//LRRC8A//SLC39A8//SLC4A2//GPR89A//VDAC1//SLC4A7//HBA1//AQP1//CYB5R1//CA1//CA12//SLC4A11//SLC6A13//SLC16A5//NCOA2//SLC27A5//CEACAM1//SLC10A3//SLC35A…
GO:0001909	leukocyte mediated cytotoxicity	Biological process	25	108	2352	18866	1.85677	0.00146807	0.0286274	2.83325	0.0106293	RIPK3//LILRB1//IL7R//CEACAM1//HLA-F//AZGP1//CD1A//SLC22A13//PVR//IL18//CLEC2A//PRDX1//PTPN6//ULBP3//PIK3R6//CADM1//UNC13D//LGALS9//ARRB2//CD160//NCR3//SH2D1A//F2//F2RL1//TYROBP
GO:0002376	immune system process	Biological process	462	3287	2352	18866	1.12742	0.00149374	0.0290477	2.82572	0.196429	SCRIB//CD6//APP//IL4//MAPT//TLR2//C5AR1//TRPV1//NKX2-3//KAT7//JAM3//IL6//BCL2L11//FOXP3//CASP3//FCER1G//ZP3//SERPING1//RIPK3//LILRB1//IL7R//CEACAM1//HLA-F//AZGP1//CD1A//CD59//XRCC6//ZBP1//TRIM5//MATR3//CD209//ICAM2//ICAM3//MUC1//MUC4//MUC5AC//PAK3//MUC13//PSMA1//PSMA5//PSMC3//RAF1//RELA//TRAF6//CUL1//IKBKG//RPS6KA5//MUC16//PSMF1//DEFA1//APOA4//LTF//TRIM6//ZDHHC1//ZC3H12A//FFAR2//SLAMF8//SSBP3//HE…
GO:0048598	embryonic morphogenesis	Biological process	100	602	2352	18866	1.33243	0.00154601	0.0299816	2.81079	0.042517	FRS2//LHX1//ZBTB17//LRP5L//ARID1A//EXT2//NF2//PRKAR1A//NR4A3//HNF1B//RET//FGF8//TCTN1//CFL1//SCRIB//MTHFD1L//SETD2//ARHGAP35//APAF1//PAX2//VANGL2//RARA//STIL//SKI//TGFB2//TRAF6//TSC2//TULP3//TEAD2//LMO4//BBS5//FOLR1//GATA4//NOTO//AHI1//NDRG4//WNT5A//WDPCP//MEGF8//TFAP2A//APLNR//TP53//MIXL1//APELA//PHLDB1//PCDH8//ALDH1A2//FGFR1//MBNL1//PBX1//LEF1//TBX4//TCF7//SOX9//LRIG3//APOA1//MAP2K5//WNK1//CRAB…
GO:0035710	CD4-positive, alpha-beta T cell activation	Biological process	23	97	2352	18866	1.90195	0.00158951	0.0307408	2.79874	0.00977891	SPN//PLA2G2D//FOXP3//LGALS9//NKX2-3//SATB1//SASH3//TMEM98//LEF1//IL4//BCL3//MYB//SOCS5//BCL6//IL18//RARA//FOXP1//IL6//STAT3//CD160//ZC3H12A//TARM1//CD55
GO:0030155	regulation of cell adhesion	Biological process	119	736	2352	18866	1.29692	0.00159725	0.0308059	2.79663	0.0505952	DDR1//CDKN2A//NF2//BCL6//ILK//JUP//CCL25//CDSN//ERBB3//MIA3//ARHGDIA//PODXL//SPN//CD164//PLXNA4//ACVRL1//RIPOR2//EMILIN1//COL8A1//RSU1//SPOCK2//DMTN//TBCD//CELSR2//LEF1//B4GALNT2//TNR//CDH1//FUT3//SIRPG//CD160//PAK3//PDCD1//PTPN6//CAV1//TNFSF14//GRAP2//FOXP3//LGALS9//IL7R//MUC1//JAM3//RET//TGFB2//WNK1//APOA1//MAP2K5//LILRB2//CD209//IL4//IL6//SASH3//TRAF6//ZP3//CD6//IGF1//IGF2//IL18//RPS3//GPNMB//…
GO:0046578	regulation of Ras protein signal transduction	Biological process	39	194	2352	18866	1.61252	0.00163439	0.0314364	2.78664	0.0165816	PSD//MADD//DENND4B//APOA1//NRP1//SSX2IP//SH3BP1//OGT//AUTS2//ARHGEF25//KANK1//ARHGDIA//RAF1//ARHGEF28//STARD13//FLCN//ARHGAP35//BCL6//RIPOR2//LPAR6//COL3A1//LPAR1//F2RL1//GPR17//RTN4R//F2RL3//ADGRG1//RASGRP4//RASGEF1A//NRG1//IGF1//NGF//SHC1//SPRY3//STAMBP//FBP1//NUP62//TGFB2//RASAL1
GO:0060079	excitatory postsynaptic potential	Biological process	24	103	2352	18866	1.86903	0.00164298	0.0315157	2.78437	0.0102041	DMPK//IGSF11//TMEM25//MTMR2//ZMYND8//APP//TMEM108//NETO1//SHANK3//RIMS2//CHRNA1//CHRNA4//CHRND//CHRNG//P2RX2//GLRA2//GRIK5//GRIN2A//HCRT//ARRB2//OPRM1//P2RX1//TRPV1//P2RX6
GO:0006096	glycolytic process	Biological process	26	115	2352	18866	1.8135	0.0017129	0.0327679	2.76627	0.0110544	NUP35//NUP62//GCKR//NDC1//PRKAG1//NUP107//OGT//FBP1//TIGAR//STAT3//HDAC4//ZBTB20//IGF1//APP//INS//ARNT//MLXIPL//PRKAA1//ENTPD5//ALDOA//ALDOB//GAPDH//HK1//PKM//PRKAG3//OGDHL
GO:0048878	chemical homeostasis	Biological process	185	1213	2352	18866	1.22336	0.00175307	0.0333423	2.7562	0.0786565	HK1//ADCY5//ADCY6//ADCY7//AQP1//AVPR2//PRKAR1A//CYP4F12//NEDD4L//RANGRF//SLC24A4//DMPK//ATP1B1//ATP2A3//ATP2B1//ATP2B4//TRPV4//SLC8A1//TRPM8//CAV1//SV2A//MT3//SLC39A8//APP//ATOX1//PRNP//ABCB7//ISCU//HMOX2//ACO1//CYBRD1//CUL1//SLC39A14//MT1G//MT1H//ATP1A3//ATP6V0A1//C1QTNF1//CCR8//ADRA1D//CX3CR1//CD55//LPAR1//F2RL1//GATA2//GPER1//HCRT//ITGAV//OXT//P2RY4//BDKRB1//C5AR1//CACNA1A//CACNA1C//CALCA//RIC…
GO:0002713	negative regulation of B cell mediated immunity	Biological process	6	12	2352	18866	4.01063	0.00176182	0.0333423	2.75404	0.00255102	PTPN6//PARP3//C4BPA//C4BPB//FOXP3//BCL6
GO:0002890	negative regulation of immunoglobulin mediated immune response	Biological process	6	12	2352	18866	4.01063	0.00176182	0.0333423	2.75404	0.00255102	PTPN6//PARP3//C4BPA//C4BPB//FOXP3//BCL6
GO:0060900	embryonic camera-type eye formation	Biological process	6	12	2352	18866	4.01063	0.00176182	0.0333423	2.75404	0.00255102	PAX2//WNT5A//ARID1A//TFAP2A//FRS2//STRA6
GO:0045664	regulation of neuron differentiation	Biological process	110	675	2352	18866	1.30717	0.00180507	0.034035	2.74351	0.0467687	ACAP3//CTNNA2//FBXO7//BRSK1//STMN2//MARK2//FGFR1//ARHGAP35//NME1//NME2//TENM3//PRKD1//CAMK1D//RET//BDNF//NDRG4//WNT5A//CAMK2B//SCARF1//CFLAR//RAPGEF2//MAGI2//ADCY6//LPAR1//KANK1//INPP5J//HDAC2//MT3//PTPRG//TRPV4//RTN4R//ITM2C//BARHL2//NRCAM//IFRD1//MAP2//RTN4//MYCL//HES5//EIF4E//APP//PAX6//PBX1//FEZF2//HMG20B//EIF4G1//GATA2//BRINP3//NBL1//NEUROD2//NGF//RARA//BCL6//TCF4//TCF3//CYFIP1//FN1//DBNL//I…
GO:0030903	notochord development	Biological process	8	20	2352	18866	3.2085	0.00180868	0.034035	2.74264	0.00340136	WNT5A//GLI1//COL2A1//COL13A1//NOTO//STIL//SOX9//TEAD2
GO:0032870	cellular response to hormone stimulus	Biological process	104	633	2352	18866	1.31787	0.00181735	0.034035	2.74056	0.0442177	SLC39A14//GRB10//IGF2//INS//ATP6V0A1//PTPRA//SHC1//SREBF1//SST//UCN3//CRHR2//NR5A1//PPARG//KDM3A//RARA//TSHR//RHOXF1//ESR2//GPER1//NR3C1//NR3C2//DEFA1//RBFOX2//ARID1A//NKX3-1//CDK4//LPIN1//CYFIP1//GHRHR//GOT1//INPP5K//PKM//TRIB3//CEACAM1//SRSF5//ZFP36L1//CFLAR//C2CD5//KCTD6//TP63//CYP7B1//MT3//STAT3//AHCYL1//PGRMC2//ABHD2//LEF1//NR4A3//OR51E2//SESN3//SIK2//TSC2//OGT//KANK1//TNS2//PRKAA1//RELA//GN…
GO:1905114	cell surface receptor signaling pathway involved in cell-cell signaling	Biological process	103	626	2352	18866	1.31979	0.00181771	0.034035	2.74048	0.0437925	VANGL2//WNT5A//MAGI2//PLCB1//MOV10//LEF1//PDE6G//TCF7L2//DMPK//CSNK1E//CSNK2A1//NOTUM//CTNND1//CYLD//DAB2//CELSR2//MARK2//AMER3//ETV2//VAX2//DKK3//RSPO4//VPS29//CDK14//PRKAA1//CTNNBIP1//NDRG2//RPS27A//PORCN//TCF7//TLE2//TLE3//TLE4//UBA52//WNT9B//WDR61//CUL1//CPZ//NKD1//BCL7B//VPS26A//GLI1//APP//FOXP3//TMEM237//HNF1B//KANK1//SULF1//SKI//TLR2//GRB10//NFATC4//TSC2//PROP1//CTHRC1//AP2A2//CELSR3//ARRB…
GO:0001764	neuron migration	Biological process	34	164	2352	18866	1.66294	0.0018433	0.034423	2.7344	0.0144558	NRP1//LHX6//FEZF2//LHX1//CTNNA2//CAMK2B//SCRT2//COL3A1//NRG1//STAT3//ADGRG1//FLNA//RAPGEF2//ACAP3//DCX//CELSR3//CELSR2//MARK2//FGFR1//ASTN2//SATB2//AUTS2//GATA2//GPM6A//APBB2//BARHL2//MATN2//NRCAM//PAX6//PRKG1//NEUROD4//DRGX//CCK//NAV1
GO:0002367	cytokine production involved in immune response	Biological process	24	104	2352	18866	1.85106	0.00188826	0.0351694	2.72394	0.0102041	KDELR1//TLR2//LILRB1//APOA1//TRIM6//F2RL1//FFAR2//WNT5A//HLA-F//FOXP3//SASH3//TRAF6//CD96//CD160//TGFB2//BCL6//FCER1G//NR4A3//CD55//IL18//IL31RA//IL4//IL6//IL1R1
GO:0031327	negative regulation of cellular biosynthetic process	Biological process	254	1724	2352	18866	1.18179	0.00189837	0.0352646	2.72162	0.107993	ZNF559-ZNF177//MAD2L2//NCOA2//KHDRBS1//PRDM5//KLF12//KLF8//CREM//CUX1//DAB2//ZNF596//ZNF431//FLCN//ESR2//FBP1//FGFR1//FOXE1//WWC1//SATB2//NEDD4L//CBX5//VAX2//DNAJB5//ZNF345//ZBTB20//IRF2BP1//GATA2//FOXP1//KCTD1//NR3C1//HBZ//HDAC2//HDGF//HOXB2//HOXB3//HOXB8//HOXD8//HSF4//MYPOP//ZFP69//IFI27//NOTO//TBX10//IGF2//RBPJ//IRF3//IRF7//KMT5A//ZNF749//HES5//MAF//MEF2A//MEIS2//NRARP//MSX2//TRIM37//MYB//ATF3…
GO:0008610	lipid biosynthetic process	Biological process	118	733	2352	18866	1.29128	0.00194386	0.0359598	2.71133	0.0501701	PTGES3//TBXAS1//ST6GALNAC6//ST3GAL5//ALDH1A2//DOLPP1//PGAP2//PIGO//PIGB//MGLL//PRKAG3//PRKAA1//PRKAG1//DECR2//ELOVL1//ELOVL7//MOGAT2//DGAT1//PHOSPHO1//LPIN1//PISD//ETNPPL//PLA2G4B//DGKA//PLA2G2D//PLA2G4D//PLA2G2E//PLA2G2A//PLA2G5//GPAT3//DGKZ//CSNK2A1//APOA1//LCAT//ACHE//MFSD2A//PIK3R6//INPP5J//INPP5K//INPP5E//PITPNM2//PLEKHA4//RAB4A//MTMR14//MBOAT7//RUFY1//MTMR2//GAL3ST1//CYP1A1//CYP21A2//FDFT1/…
GO:0016358	dendrite development	Biological process	47	247	2352	18866	1.52631	0.00194829	0.0359598	2.71035	0.019983	MATN2//ABI1//CTNNA2//CELSR2//RBFOX2//MAP2//MEF2A//TMEM106B//NEDD4L//CAMK1D//MFSD2A//NFATC4//RAPGEF2//CUX1//SS18L1//ILK//CAPRIN1//SLC9A6//ARID1B//HDAC6//PAK3//SHANK3//TANC2//KIF1A//CAMK2B//PPFIA2//LPAR1//ZMYND8//ITSN1//HDAC2//CFL1//SIPA1L1//DBNL//NRP1//TAOK2//CYFIP1//ALK//PACSIN1//BCL11A//APP//LAMC2//MAP1A//FEZF2//PRKG1//IGSF9//BDNF//SCARF1
GO:0006757	ATP generation from ADP	Biological process	26	116	2352	18866	1.79787	0.00195107	0.0359598	2.70973	0.0110544	ALDOA//ALDOB//GAPDH//HK1//PKM//PRKAG3//OGDHL//NUP35//NUP62//GCKR//NDC1//PRKAG1//NUP107//OGT//FBP1//TIGAR//STAT3//HDAC4//ZBTB20//IGF1//APP//INS//ARNT//MLXIPL//PRKAA1//ENTPD5
GO:0030307	positive regulation of cell growth	Biological process	35	171	2352	18866	1.64178	0.00200435	0.0368269	2.69803	0.014881	CYFIP1//FN1//DBNL//ILK//MAPT//ISLR2//CRABP2//NGF//BDNF//MEGF8//NRP1//IGF1//AKAP6//SYT2//CPNE9//UNC13A//NEDD4L//SYT3//RASAL1//RIMS2//DNPH1//CSNK2A1//CYBA//EIF4G1//F2//INS//KRT17//LEF1//INO80//MAP2K5//RPS6KA1//SUPV3L1//TGFB2//MFSD2A//SPHK1
GO:0048705	skeletal system morphogenesis	Biological process	44	228	2352	18866	1.54796	0.00200855	0.0368269	2.69712	0.0187075	COL2A1//ACAN//SOX5//SOX9//COL13A1//PHOSPHO1//GNAS//MEF2D//RARA//POR//POC1A//SERPINH1//SLC39A1//SETD2//TFAP2A//WNT9B//FGF8//MTHFD1L//TULP3//LHX1//MEGF8//SATB2//HOXB2//HOXB3//HOXB8//HOXC4//HOXC9//DSCAML1//PCGF2//MSX2//LTF//ACP5//PAPPA2//SKI//LRP5L//TRPV4//FOXN3//FGFR1//FGR//TIPARP//HOXD8//NLE1//HYAL2//TBX4
GO:0006814	sodium ion transport	Biological process	46	241	2352	18866	1.53103	0.00202778	0.0370832	2.69298	0.0195578	DMPK//NOS3//SPTBN4//WNK1//SLC8A1//AHCYL1//SCN4B//SCN5A//WNK3//WNK2//SLC34A2//SLC24A4//SLC6A16//ASIC2//ASIC1//ATP1B1//SLC6A20//HCN2//SLC3A2//SLC6A1//SLC6A2//SLC6A6//SLC6A9//SLC6A13//TRPM2//SLC4A11//CACNA1H//CACNA1G//ASIC3//SLC4A7//ATP1A3//FXYD2//SLC9A6//SLC9A3//RANGRF//ATP2B4//SNTA1//NEDD4L//NETO1//FXYD3//FXYD7//FXYD5//SLC38A10//SLC13A5//SLC13A3//SLC13A1
GO:0010975	regulation of neuron projection development	Biological process	87	517	2352	18866	1.34981	0.00206725	0.037666	2.68461	0.0369898	STMN2//MARK2//FGFR1//ARHGAP35//NME1//NME2//TENM3//PRKD1//CAMK1D//RET//BDNF//NDRG4//WNT5A//CAMK2B//SCARF1//CFLAR//RAPGEF2//MAGI2//ADCY6//LPAR1//KANK1//INPP5J//HDAC2//MT3//PTPRG//TRPV4//RTN4R//ITM2C//BARHL2//NRCAM//IFRD1//MAP2//RTN4//CYFIP1//FN1//DBNL//ILK//MAPT//ISLR2//CRABP2//NGF//FKBP1B//KLK8//TNR//NEDD4L//PLXNA4//MEGF8//NRP1//SEMA6C//SEMA6B//SEMA3B//SIPA1L1//PAK3//BRSK1//ARHGDIA//ROBO2//SKIL//M…
GO:0043269	regulation of ion transport	Biological process	114	706	2352	18866	1.29522	0.00207032	0.037666	2.68396	0.0484694	DMPK//NOS3//SPTBN4//WNK1//SLC8A1//TMBIM6//P2RX2//TRPC3//CAV1//AHCYL1//SCN4B//SCN5A//WNK3//WNK2//FKBP1B//GSTM2//AKAP6//CACNA1C//FGFR1//ROS1//CCK//SV2A//SLC6A1//CHRNA4//SYT2//SYT15//SYT3//SYT8//LILRB1//OXT//HTR3A//PDZK1//KCNK7//NEDD4L//KCNC3//KCNJ10//KCNMA1//ASIC2//KCNK4//CACNA2D3//KCNQ5//HCN2//GPR89A//CACNA1A//CACNA1B//CACNA1H//CACNA1G//CACNA2D2//CACNA2D4//YWHAQ//HCRT//P2RX1//PXK//CYBA//PTPN6//ATG…
GO:0001505	regulation of neurotransmitter levels	Biological process	45	235	2352	18866	1.53599	0.00210933	0.0382691	2.67585	0.0191327	SLC1A7//SLC6A9//ACHE//UNC13A//GPER1//BAIAP3//MOXD1//GAD1//PDZD11//SLC18A3//STXBP1//SYN1//CACNA1B//BRSK1//PPFIA2//PPFIA1//SYT2//SYT8//OTOF//SCRIB//CADPS2//SV2A//PRRT2//GRIK5//ALDH5A1//PAH//HCRT//ASIC1//SYT3//RIMS2//SLC6A2//SLC29A4//SLC18A1//KCNJ10//RPH3A//SLC6A1//CSPG5//CHRM2//CHRNA4//RIMS4//BACE1//P2RX1//P2RY4//PRKCG//STXBP5L
GO:0045088	regulation of innate immune response	Biological process	56	307	2352	18866	1.46316	0.00211432	0.0382691	2.67483	0.0238095	SERPING1//XRCC6//ZBP1//TRIM5//MATR3//FCER1G//CD209//ICAM2//ICAM3//MUC1//MUC4//MUC5AC//PAK3//MUC13//PSMA1//PSMA5//PSMC3//RAF1//RELA//TRAF6//CUL1//IKBKG//RPS6KA5//MUC16//PSMF1//CD96//HLA-F//CD160//FFAR2//CEACAM1//PVR//PIK3R6//CADM1//GBP5//COCH//HMGB3//LILRB1//LGALS9//ARRB2//NCR3//SH2D1A//RPS19//INS//SLAMF8//PPARG//PTPN6//TRIM6//LSM14A//IRF3//IRF7//WNT5A//FAM3A//PLA2G5//TIRAP//FGR//TKFC
GO:0032270	positive regulation of cellular protein metabolic process	Biological process	243	1646	2352	18866	1.18418	0.00213755	0.0385906	2.67008	0.103316	MAP4K2//FRS2//MAP3K4//NGF//MAPK3//EIF2AK2//RAF1//TAOK2//IQGAP3//DUSP6//LPAR1//ALK//GHR//NRG1//IGF1//IRAK1//PAK3//PDE6G//PDE6H//PRKAA1//MAPK10//MAP2K5//RET//RPS27A//SHC1//SBK2//TRAF6//C5AR1//UBA52//WNT5A//MAPKAPK3//IKBKG//MADD//GPNMB//IL34//CLDN19//DAB2//FLCN//F2//FGF8//LIMCH1//FGF21//GPER1//IGF2//APP//ILK//MT3//NKX3-1//PGF//SOX9//THPO//PRR5L//CDK2AP1//FIZ1//FGF17//CARD8//APAF1//MAPT//ATP2A3//P2RX…
GO:0006941	striated muscle contraction	Biological process	36	178	2352	18866	1.62228	0.00216458	0.038979	2.66463	0.0153061	GAA//CHRNA1//CHRND//STAC3//TNNC2//TNNT3//MYH14//FKBP1B//GSTM2//SLC8A1//CACNA1C//ATP1B1//HDAC4//DMPK//ZC3H12A//KCNH2//MYL1//SCN4B//SCN5A//TNNT2//TTN//KCNE1//CACNA2D1//CACNA1G//GATA4//NEDD4L//SNTA1//RANGRF//CAV1//JUP//NOS1AP//BIN1//FLNA//DTNA//ALDOA//LMOD3
GO:0044092	negative regulation of molecular function	Biological process	182	1197	2352	18866	1.21961	0.00218383	0.0392255	2.66078	0.077381	DUSP14//DUSP18//DUSP3//DUSP6//GPS1//SPRED3//RGS3//CAV1//ARRB2//ILK//NF2//INPP5K//TRIB3//CEACAM1//CEP85//WNK1//TSC2//DBNDD1//AKT1S1//SOCS5//GNAI2//NPR3//PALM//LTB4R2//TGFB2//CD2BP2//LMTK3//WDR81//PPP1R36//CNST//PCDH11X//CAMSAP3//SH2D4A//RBM26//SPOCD1//WFDC2//WFIKKN2//COL6A3//CST1//GAPDH//SPINK4//PCSK1N//SERPINA9//APP//ANOS1//LPA//FURIN//UCHL5//SERPINB6//SERPINB10//PRNP//SPP2//SERPING1//SERPINA6//S…
GO:0006836	neurotransmitter transport	Biological process	44	229	2352	18866	1.5412	0.00219284	0.0392875	2.65899	0.0187075	SLC1A7//SLC6A9//UNC13A//GPER1//BAIAP3//GAD1//PDZD11//SLC18A3//STXBP1//SYN1//CACNA1B//BRSK1//PPFIA2//PPFIA1//SLC18A1//SYT2//SYT8//OTOF//SCRIB//CADPS2//SV2A//PRRT2//GRIK5//HCRT//ASIC1//SYT3//RIMS2//SLC6A2//SLC29A4//KCNJ10//RPH3A//SLC6A1//CSPG5//CHRM2//CHRNA4//RIMS4//BACE1//P2RX1//P2RY4//PRKCG//STXBP5L//SLC6A16//SLC6A6//SLC6A13
GO:1990138	neuron projection extension	Biological process	35	172	2352	18866	1.63223	0.0022212	0.0396947	2.65341	0.014881	BARHL2//NRCAM//IFRD1//MAP2//MT3//RTN4//RTN4R//CYFIP1//FN1//DBNL//ILK//MAPT//ISLR2//SLC9A6//AUTS2//BDNF//TNR//PLXNA4//MEGF8//NRP1//SEMA6C//SEMA6B//WNT5A//SEMA3B//CYFIP2//TMEM108//BCL11A//SYT2//CPNE9//UNC13A//NEDD4L//SYT3//RASAL1//RIMS2//DDR1
GO:0000423	mitophagy	Biological process	9	25	2352	18866	2.88765	0.00224401	0.0400012	2.64897	0.00382653	HDAC6//TOMM7//RNF41//TIGAR//TP53//TSC2//USP30//BECN1//ATG13
GO:0022408	negative regulation of cell-cell adhesion	Biological process	38	191	2352	18866	1.59585	0.00225404	0.0400787	2.64704	0.0161565	CDSN//WNK1//APOA1//MAP2K5//LILRB2//GPNMB//LILRB1//PLA2G2D//FOXP3//PTPN6//SPN//CEACAM1//NRARP//BCL6//SOCS5//SCRIB//LGALS9//PRKAR1A//PRNP//CASP3//FXYD5//DUSP3//C1QTNF1//PRKG1//TRPV4//MIA3//ASS1//CCL25//RIPOR2//MAD2L2//IL4//ZC3H12A//TARM1//B4GALNT2//NF2//PODXL//TNR//CDH1
GO:0046470	phosphatidylcholine metabolic process	Biological process	21	88	2352	18866	1.91416	0.00228476	0.040523	2.64116	0.00892857	CSNK2A1//PHOSPHO1//LPIN1//APOA1//LCAT//ACHE//MFSD2A//LDLR//ENPP2//PLA2G5//PLA2G4B//PLA2G4E//DBI//TMEM86B//PLA2G2D//PLA2G4D//PLA2G2E//PLA2G2A//CETP//APOA5//APOA4
GO:0060348	bone development	Biological process	40	204	2352	18866	1.5728	0.00232011	0.0410467	2.63449	0.0170068	COL2A1//COL13A1//PHOSPHO1//GNAS//MEF2D//SOX9//RARA//POR//POC1A//SERPINH1//IGF1//ABI1//ZNF385A//PTPN6//THPO//MPIG6B//FOXP1//TP53//LRP5L//LTF//ACP5//PAPPA2//SKI//TFAP2A//TRPV4//MSX2//FOXN3//MEGF8//LILRB1//FBXW7//TYROBP//SLC38A10//EPYC//FGF8//SULF1//NPR2//RPL13//BGLAP//TULP3//NSD2
GO:0002009	morphogenesis of an epithelium	Biological process	92	554	2352	18866	1.33205	0.00234799	0.0414361	2.6293	0.0391156	FGF8//NRARP//NFATC4//LEF1//NRP1//ILK//LHX1//PAX2//PBX1//PGF//CTNNBIP1//SOX9//WNT9B//WT1//PAX8//VANGL2//WNT5A//TP63//AHI1//RET//TCTN1//CFL1//SCRIB//MTHFD1L//SETD2//ARHGAP35//APAF1//RARA//STIL//SKI//TGFB2//TRAF6//TSC2//TULP3//ARID1A//TEAD2//LMO4//BBS5//FOLR1//GATA4//NOTO//NDRG4//HOXB2//ARHGAP12//MEGF8//MAGI2//TFAP2A//PCDH8//ALDH1A2//FOXE1//KRT17//MSX2//ACVRL1//PDPN//FLNA//RHOC//CEACAM1//DDR1//SH3BP…
GO:0051591	response to cAMP	Biological process	22	94	2352	18866	1.87732	0.00236756	0.0416773	2.6257	0.00935374	DMTN//APP//AQP1//KCNE1//ASS1//INPP5K//PTAFR//HCN2//SLC8A1//ZFP36L1//WT1//AKAP6//RAPGEF2//CDO1//AGXT//NME1//OXT//PLA2G5//RELA//SREBF1//BSG//FOSL1
GO:0010959	regulation of metal ion transport	Biological process	69	396	2352	18866	1.39764	0.00239011	0.0419695	2.62158	0.0293367	DMPK//NOS3//SPTBN4//WNK1//SLC8A1//TMBIM6//P2RX2//TRPC3//CAV1//AHCYL1//SCN4B//SCN5A//WNK3//WNK2//FKBP1B//GSTM2//AKAP6//CACNA1C//HCRT//CYBA//PTPN6//ATG5//APLNR//F2//GPER1//BDKRB1//F2RL3//GNAI2//OPRD1//P2RX1//CACNA1B//CACNA2D1//CAMK2B//LILRB2//LILRB1//INPP5K//CD33//ARRB2//ATP2B1//TSPO//JPH4//NEDD4L//ATP1B1//DPP6//KCNIP2//KCNIP1//KCNE1//KCNH2//PRNP//DPP10//BIN1//FLNA//NOS1AP//CACNB1//CACNB4//STAC3//K…
GO:0035282	segmentation	Biological process	23	100	2352	18866	1.84489	0.0024298	0.0425607	2.61443	0.00977891	ABI1//DLL3//POFUT1//RBPJ//NKX3-1//PCDH8//LEF1//NLE1//TP53//WNT5A//HES7//RIPPLY1//PCSK6//WT1//FRS2//HOXD8//LHX1//NRARP//EGR2//NRP1//HES5//ALDH1A2//NKD1
GO:0046632	alpha-beta T cell differentiation	Biological process	24	106	2352	18866	1.81613	0.00247351	0.0432191	2.60669	0.0102041	SPN//PLA2G2D//FOXP3//LGALS9//ZAP70//NKX2-3//SATB1//SASH3//TNFSF8//TMEM98//LEF1//IL4//BCL3//MYB//SOCS5//BCL6//IL18//RARA//AP3D1//FOXP1//IL6//STAT3//ZC3H12A//TCF7
GO:0032940	secretion by cell	Biological process	214	1436	2352	18866	1.19537	0.00250043	0.0433892	2.60199	0.0909864	UNC13A//GPER1//BAIAP3//TLR2//FCER1G//P2RX1//APOOL//CTSW//ALDOA//FLNA//FN1//APOA1//IGF1//IGF2//APP//LAMP2//CYB5R1//CHID1//SPP2//STXBP1//TGFB2//SERPING1//TTN//PCYOX1L//TAGLN2//ACTN1//CPB2//TNFRSF1A//RIMS4//SCAMP5//EXOC6B//MIA3//CDK16//EXOC1//MICAL3//EXOC4//ITSN1//SYTL1//CADPS2//STXBP5L//SCRN1//VPS45//GAD1//PDZD11//SLC18A3//SYN1//CACNA1B//BRSK1//PPFIA2//PPFIA1//MTTP//GOLPH3//CTAGE1//SLC1A5//OXT//GLS…
GO:0048588	developmental cell growth	Biological process	45	237	2352	18866	1.52302	0.0025024	0.0433892	2.60164	0.0191327	SOX9//BARHL2//NRCAM//IFRD1//MAP2//MT3//RTN4//RTN4R//CYFIP1//FN1//DBNL//ILK//MAPT//ISLR2//HDAC6//BDNF//APP//CRABP2//NGF//SLC9A6//AUTS2//TNR//PLXNA4//MEGF8//NRP1//SEMA6C//SEMA6B//WNT5A//SEMA3B//GATA4//SORBS2//IGF1//AKAP6//CYFIP2//TMEM108//BCL11A//SYT2//CPNE9//UNC13A//NEDD4L//SYT3//RASAL1//RIMS2//DDR1//ARIH2
GO:0006884	cell volume homeostasis	Biological process	10	30	2352	18866	2.67375	0.00250783	0.0433892	2.6007	0.0042517	AQP1//KCNMA1//SHANK3//GNB3//KCNN4//LRRC8A//SLC12A9//TRPV4//WNK3//SLC12A6
GO:0048265	response to pain	Biological process	10	30	2352	18866	2.67375	0.00250783	0.0433892	2.6007	0.0042517	P2RX2//TSPO//THBS4//TRPV1//GCH1//PRKCG//RET//SLC6A2//CACNA1B//CALCA
GO:0051248	negative regulation of protein metabolic process	Biological process	182	1201	2352	18866	1.21554	0.00252857	0.0436189	2.59712	0.077381	DUSP14//DUSP18//DUSP3//DUSP6//GPS1//SPRED3//RGS3//CAV1//CTDSP2//ARRB2//PAX6//INPP5K//PRNP//BDKRB1//PRR5L//ZC3H12A//CDK5RAP3//ILK//NF2//TRIB3//CEACAM1//CEP85//WNK1//TSC2//DBNDD1//AKT1S1//SOCS5//CPB2//EIF4G1//DMTN//WFDC2//WFIKKN2//COL6A3//CST1//GAPDH//SPINK4//PCSK1N//SERPINA9//APP//ANOS1//LPA//FURIN//UCHL5//SERPINB6//SERPINB10//SPP2//SERPING1//SERPINA6//SERPINH1//SERPINB7//PTTG1//PSMF1//SPOCK2//TME…
GO:0048870	cell motility	Biological process	266	1823	2352	18866	1.17041	0.00253965	0.0436189	2.59523	0.113095	SEMA6C//SEMA6B//CFL1//RET//SEMA3B//ACAP3//DCX//CELSR3//CELSR2//MARK2//FGFR1//ASTN2//SATB2//AUTS2//GATA2//GPM6A//APBB2//BARHL2//MATN2//NRCAM//PAX6//PRKG1//NEUROD4//DRGX//NRP1//CCK//NAV1//RAPGEF2//MIA3//FFAR2//SLAMF8//TRPM2//JAM3//IL6//RPS19//CCL18//CCL25//CALCA//BDKRB1//ZP3//MADCAM1//TNFRSF18//F2RL1//ZNF580//FOLR1//ARMC2//IQCG//APELA//FGF8//TGFB2//TSPO//CXADR//CEACAM1//PRKD2//FOXP1//ANGPT4//BCAS3/…
GO:0051674	localization of cell	Biological process	266	1823	2352	18866	1.17041	0.00253965	0.0436189	2.59523	0.113095	SEMA6C//SEMA6B//CFL1//RET//SEMA3B//ACAP3//DCX//CELSR3//CELSR2//MARK2//FGFR1//ASTN2//SATB2//AUTS2//GATA2//GPM6A//APBB2//BARHL2//MATN2//NRCAM//PAX6//PRKG1//NEUROD4//DRGX//NRP1//CCK//NAV1//RAPGEF2//MIA3//FFAR2//SLAMF8//TRPM2//JAM3//IL6//RPS19//CCL18//CCL25//CALCA//BDKRB1//ZP3//MADCAM1//TNFRSF18//F2RL1//ZNF580//FOLR1//ARMC2//IQCG//APELA//FGF8//TGFB2//TSPO//CXADR//CEACAM1//PRKD2//FOXP1//ANGPT4//BCAS3/…
GO:0050770	regulation of axonogenesis	Biological process	37	186	2352	18866	1.59563	0.00255959	0.0438547	2.59183	0.0157313	BARHL2//NRCAM//IFRD1//MAP2//MT3//RTN4//RTN4R//CYFIP1//FN1//DBNL//ILK//MAPT//ISLR2//CRABP2//NGF//BDNF//TNR//PLXNA4//MEGF8//NRP1//SEMA6C//SEMA6B//WNT5A//SEMA3B//ARHGDIA//ROBO2//SKIL//METRN//ZSWIM8//FEZF2//ZSWIM4//MARK2//SIPA1L1//ARHGAP35//PAK3//RET//BRSK1
GO:0009991	response to extracellular stimulus	Biological process	85	507	2352	18866	1.34479	0.00256929	0.0439144	2.59019	0.0361395	SLC25A25//PCSK1N//SGIP1//TRPV4//TRPV1//BECN1//ATG5//NQO1//GNAI2//APAF1//APOA1//ASS1//PKM//POR//PPARG//SLC8A1//SST//C2//OGT//GAS2L1//FLCN//LAMP2//SREBF1//WNT9B//MFSD2A//CADPS2//ALAD//TSPO//TPH2//CYBA//FGF21//GH2//GSS//MBD1//PAX2//PSPH//ARHGAP35//GSDMD//FOSL1//UCN3//EIF4G1//PRKAA1//CYP1A1//GAST//OPRM1//OXT//MT3//PRKCG//POMC//GALP//CCK//BGLAP//CYP26A1//GATA4//RARA//ALDH1A2//FKBP1B//HMGCS1//RELA//SES…
GO:0036150	phosphatidylserine acyl-chain remodeling	Biological process	8	21	2352	18866	3.05572	0.00260543	0.0439994	2.58412	0.00340136	PLA2G4B//OSBPL10//PLA2G4E//PLA2G2D//PLA2G4D//PLA2G2E//PLA2G2A//PLA2G5
GO:0072574	hepatocyte proliferation	Biological process	8	21	2352	18866	3.05572	0.00260543	0.0439994	2.58412	0.00340136	GLI1//CPB2//FBXW7//LIMS2//CEACAM1//CFLAR//IL6//RPS6KA1
GO:0072575	epithelial cell proliferation involved in liver morphogenesis	Biological process	8	21	2352	18866	3.05572	0.00260543	0.0439994	2.58412	0.00340136	IL6//RPS6KA1//GLI1//CPB2//FBXW7//LIMS2//CEACAM1//CFLAR
GO:1902656	calcium ion import into cytosol	Biological process	8	21	2352	18866	3.05572	0.00260543	0.0439994	2.58412	0.00340136	ATP2B4//TRPV4//SLC8A1//TRPM2//TRPV1//CACNA2D1//PRNP//MS4A1
GO:1903055	positive regulation of extracellular matrix organization	Biological process	8	21	2352	18866	3.05572	0.00260543	0.0439994	2.58412	0.00340136	CPB2//PDPN//IL6//DDR2//EMILIN1//SOX9//PHLDB1//CFLAR
GO:0050776	regulation of immune response	Biological process	158	1027	2352	18866	1.23404	0.00261961	0.0441332	2.58176	0.0671769	FCER1G//ZP3//SERPING1//RIPK3//LILRB1//IL7R//CEACAM1//HLA-F//AZGP1//CD1A//CD59//XRCC6//ZBP1//TRIM5//MATR3//CD209//ICAM2//ICAM3//MUC1//MUC4//MUC5AC//PAK3//MUC13//PSMA1//PSMA5//PSMC3//RAF1//RELA//TRAF6//CUL1//IKBKG//RPS6KA5//MUC16//PSMF1//NCR3//BAG6//C5AR1//BCL6//APOA1//TRIM6//F2RL1//FFAR2//WNT5A//FOXP3//SASH3//CD96//CD160//ZC3H12A//CD33//LILRB2//FGR//KIR2DL1//PGC//ADCY7//IRF7//SLC22A13//PVR//NLRP6/…
GO:0070884	regulation of calcineurin-NFAT signaling cascade	Biological process	11	35	2352	18866	2.52097	0.00263257	0.0441408	2.57962	0.00467687	ATP2B4//PRNP//HOMER3//ERBB3//NRG1//IGF1//PTBP1//AKAP6//NFAT5//RCAN3//EFHB
GO:0097009	energy homeostasis	Biological process	11	35	2352	18866	2.52097	0.00263257	0.0441408	2.57962	0.00467687	EIF4G1//FLCN//AMPD2//AMPD3//MLXIPL//PRKAA1//TRPV4//STAT3//NR4A3//SGIP1//MFSD2A
GO:0009132	nucleoside diphosphate metabolic process	Biological process	32	155	2352	18866	1.656	0.00264081	0.0441742	2.57826	0.0136054	ALDOA//ALDOB//GAPDH//HK1//PKM//PRKAG3//OGDHL//NUP35//NUP62//GCKR//NDC1//PRKAG1//NUP107//OGT//AK8//NME9//NME1//NME2//AK3//FBP1//TIGAR//STAT3//HDAC4//ZBTB20//IGF1//APP//INS//ARNT//MLXIPL//PRKAA1//ENTPD5//AMPD3
GO:0018193	peptidyl-amino acid modification	Biological process	194	1291	2352	18866	1.20536	0.00271273	0.0451147	2.56659	0.082483	FKBP1B//FKBP2//PPIL2//NSD1//SOCS5//APP//SHC1//NSD2//TRIM6//WNK3//WNT5A//SPHK1//EIF4G1//DMTN//SPRED3//INPP5K//TAF6L//BRD8//MSL3//BAZ1A//PCGF2//NUP35//EGR2//NUP62//BCL11A//NDC1//NUP107//UBE2I//PIAS2//HDAC4//VIPAS39//NAA60//NMT2//SETD2//SETD4//KMT5A//TTLL10//TTLL2//STK38//CSNK1E//CSNK2A1//HIPK4//DMPK//DYRK1A//MARK2//STK32A//MAST1//MORC3//PRKD2//MKNK2//ILK//MAST4//PRKCG//PRKD1//MAPK3//MAPK13//CAMK1D/…
GO:0002833	positive regulation of response to biotic stimulus	Biological process	47	251	2352	18866	1.50199	0.00271512	0.0451147	2.56621	0.019983	XRCC6//ZBP1//TRIM5//MATR3//FCER1G//CD209//ICAM2//ICAM3//MUC1//MUC4//MUC5AC//PAK3//MUC13//PSMA1//PSMA5//PSMC3//RAF1//RELA//TRAF6//CUL1//IKBKG//RPS6KA5//MUC16//PSMF1//CD160//HLA-F//FFAR2//PGC//SLC22A13//PVR//CADM1//GBP5//COCH//HMGB3//NCR3//SH2D1A//RPS19//TRIM6//LSM14A//IRF3//IRF7//WNT5A//F2RL1//ANKRD17//CYBA//MAPK3//PLA2G5
GO:1901653	cellular response to peptide	Biological process	69	398	2352	18866	1.39062	0.00271622	0.0451147	2.56604	0.0293367	SLC39A14//GRB10//IGF2//INS//ATP6V0A1//PTPRA//SHC1//SREBF1//CDK4//LPIN1//CYFIP1//GHRHR//GOT1//INPP5K//PKM//PPARG//TRIB3//CEACAM1//SRSF5//ZFP36L1//CFLAR//C2CD5//AHCYL1//SESN3//SIK2//TSC2//OGT//KANK1//TNS2//PRKAA1//RELA//GNAI2//GH2//GHR//STAT3//STAT5A//TRIM41//CYP11A1//GPER1//POR//CAV1//CRHR2//NR4A3//ADCY5//ADCY6//ADCY7//FGF21//ASS1//PRKAR1A//TP53//ATP2B1//BGLAP//USO1//CYBA//ARID1B//BRIP1//BCL2L11//…
GO:0007411	axon guidance	Biological process	52	284	2352	18866	1.46868	0.00274526	0.0454902	2.56142	0.0221088	EGR2//FGF8//LAMC2//LHX1//APP//ROBO2//NRP1//PLXNA4//NRCAM//CELSR3//VANGL2//WNT5A//MEGF8//SEMA6C//SEMA6B//SEMA3B//NCAM1//ZSWIM8//FEZF2//ZSWIM4//FRS2//DOK1//EPHA5//PALLD//CYFIP1//GFRA1//GRB7//GRB10//ARHGAP35//APBB2//ANOS1//MATN2//PAX6//ROBO4//DOK5//MAPK3//DSCAML1//IGSF9//SPTBN4//PTPRA//RAP1GAP//RET//BDNF//DRGX//SHC1//BSG//TNR//NR4A3//SHANK3//ARTN//RPS6KA5//GAB2
GO:2000113	negative regulation of cellular macromolecule biosynthetic process	Biological process	236	1602	2352	18866	1.18166	0.00275228	0.0454997	2.56031	0.10034	ZNF559-ZNF177//MAD2L2//NCOA2//KHDRBS1//PRDM5//KLF12//KLF8//CREM//CUX1//DAB2//ZNF596//ZNF431//FLCN//ESR2//FBP1//FGFR1//FOXE1//WWC1//SATB2//NEDD4L//CBX5//VAX2//DNAJB5//ZNF345//ZBTB20//IRF2BP1//GATA2//FOXP1//KCTD1//NR3C1//HBZ//HDAC2//HDGF//HOXB2//HOXB3//HOXB8//HOXD8//HSF4//MYPOP//ZFP69//IFI27//NOTO//TBX10//IGF2//RBPJ//IRF3//IRF7//KMT5A//ZNF749//HES5//MAF//MEF2A//MEIS2//NRARP//MSX2//TRIM37//MYB//ATF3…
GO:0045321	leukocyte activation	Biological process	198	1321	2352	18866	1.20228	0.00276702	0.0456364	2.55799	0.0841837	SCRIB//CD6//APP//IL4//MAPT//TLR2//C5AR1//TRPV1//KAT7//TYROBP//ENPP3//FCER1G//F2RL1//SPN//LILRB1//TP53//IL6//BCL3//NKX2-3//PLCL2//TCF3//ATP11C//LRRC8A//SLAMF8//PLA2G2D//FOXP3//GPER1//IKZF1//SPI1//NCR3//IL18//PRDX1//BAG6//ULBP3//CD2//BLNK//RBPJ//IL11//PTPRJ//BCL6//MS4A1//HDAC4//KDELR1//PATZ1//IL7R//GPR89A//ZAP70//CASP3//TIRAP//CD320//SASH3//CD160//PAK3//PDCD1//PTPN6//CAV1//TNFSF14//GRAP2//FGR//PGLY…
GO:1901654	response to ketone	Biological process	39	200	2352	18866	1.56415	0.00288719	0.0475074	2.53952	0.0165816	NCOA2//ABHD2//CLDN4//OXT//RELA//SREBF1//TGFB2//TSPO//TLR2//FOSL1//CAV1//CDK4//NKX3-1//NME1//XRN1//PSPH//BGLAP//CFLAR//FOXP2//NDOR1//BCL2L1//UCN3//ADCY6//P2RY4//PPARG//PRKAA1//ATP2B1//TRERF1//ELK1//PTAFR//CBX3//EIF4E//NR3C1//AQP1//ASS1//LARP1//GOLPH3//CYBA//ADCY5
GO:0001819	positive regulation of cytokine production	Biological process	76	447	2352	18866	1.36379	0.00290607	0.0476937	2.53669	0.0323129	TRIM6//F2RL1//FFAR2//WNT5A//SASH3//TRAF6//CD160//HLA-F//SULF1//GATA4//IL6//ARNT//C5AR1//XRCC6//IRAK1//IRF3//IRF7//MYD88//POLR2F//RELA//ZBP1//EIF2AK2//TLR2//IL18//SETD2//ZBTB20//SCRIB//IL1R1//LGALS9//BCL3//ZP3//CD2//CARD8//APP//STAT3//TYROBP//GSDMD//HDAC2//FCER1G//IL4//TIRAP//PLCB1//RARA//SPHK1//PRKD2//RPS3//FOXP3//EPX//LILRB2//CYBA//MAPK13//HYAL2//LAMTOR5//ZNF580//NFATC4//PTAFR//PTPRJ//NR4A3//SER…
GO:0002921	negative regulation of humoral immune response	Biological process	6	13	2352	18866	3.70212	0.00292849	0.0476937	2.53336	0.00255102	SERPING1//CD59//PTPN6//CD55//C4BPA//C4BPB
GO:0060340	positive regulation of type I interferon-mediated signaling pathway	Biological process	6	13	2352	18866	3.70212	0.00292849	0.0476937	2.53336	0.00255102	TRIM6//LSM14A//IRF3//IRF7//WNT5A//ZBP1
GO:0045089	positive regulation of innate immune response	Biological process	41	213	2352	18866	1.544	0.00293221	0.0476937	2.5328	0.017432	XRCC6//ZBP1//TRIM5//MATR3//FCER1G//CD209//ICAM2//ICAM3//MUC1//MUC4//MUC5AC//PAK3//MUC13//PSMA1//PSMA5//PSMC3//RAF1//RELA//TRAF6//CUL1//IKBKG//RPS6KA5//MUC16//PSMF1//CD160//HLA-F//FFAR2//PVR//CADM1//NCR3//SH2D1A//RPS19//TRIM6//LSM14A//IRF3//IRF7//WNT5A//PLA2G5//GBP5//COCH//HMGB3
GO:0006887	exocytosis	Biological process	142	914	2352	18866	1.24619	0.00293229	0.0476937	2.53279	0.0603741	FCER1G//P2RX1//APOOL//CTSW//ALDOA//FLNA//FN1//APOA1//IGF1//IGF2//APP//LAMP2//CYB5R1//CHID1//SPP2//STXBP1//TGFB2//SERPING1//TTN//PCYOX1L//TAGLN2//ACTN1//VPS45//EXOC6B//EXOC4//SYT2//SYT8//OTOF//SCRIB//UNC13A//CADPS2//SV2A//SYT15//SYT3//RIMS2//STXBP5L//PRRT2//GRIK5//LAT2//NR4A3//UNC13D//LGALS9//FGR//GATA2//IL4//GAB2//F2RL1//LILRB2//CEACAM3//CKAP4//CANT1//OSCAR//CNN2//COPB1//CTSB//CYBA//CD55//AP2A2//…
GO:0097485	neuron projection guidance	Biological process	52	285	2352	18866	1.46353	0.00296048	0.0480414	2.52864	0.0221088	SEMA6C//SEMA6B//FRS2//DOK1//EPHA5//PALLD//CYFIP1//GFRA1//GRB7//GRB10//ARHGAP35//APBB2//ANOS1//MATN2//NCAM1//PAX6//ROBO4//DOK5//MAPK3//DSCAML1//IGSF9//SPTBN4//PTPRA//RAP1GAP//RET//ROBO2//BDNF//DRGX//SHC1//BSG//TNR//WNT5A//SEMA3B//NR4A3//SHANK3//NRP1//ARTN//RPS6KA5//GAB2//EGR2//FGF8//LAMC2//LHX1//APP//PLXNA4//NRCAM//CELSR3//VANGL2//MEGF8//ZSWIM8//FEZF2//ZSWIM4
GO:0048729	tissue morphogenesis	Biological process	107	664	2352	18866	1.29258	0.00297649	0.0481905	2.5263	0.0454932	FGF8//NRARP//NFATC4//LEF1//NRP1//ILK//LHX1//PAX2//PBX1//PGF//CTNNBIP1//SOX9//WNT9B//WT1//PAX8//EXT2//NF2//PRKAR1A//NR4A3//VANGL2//WNT5A//TP63//AHI1//RET//TCTN1//CFL1//SCRIB//MTHFD1L//SETD2//ARHGAP35//APAF1//RARA//STIL//SKI//TGFB2//TRAF6//TSC2//TULP3//ARID1A//TEAD2//LMO4//BBS5//FOLR1//GATA4//NOTO//NDRG4//KRT16//TBX4//HOXB2//ARHGAP12//MEGF8//RBPJ//MSX2//NOS3//ACVRL1//UBE4B//NRG1//ROBO2//MAGI2//TFAP…
GO:0044281	small molecule metabolic process	Biological process	289	2001	2352	18866	1.15849	0.0029848	0.0481942	2.52508	0.122874	ACOT2//SLC27A5//ACSL6//CYP4F12//ASS1//DDAH2//CDO1//MPST//SLC7A7//PTGES3//TBXAS1//SLC25A17//SLC27A3//ALDH1A2//INPP5K//PPP1R3F//FBP1//ALDOA//ALDOB//POFUT1//NISCH//CREM//GAA//SERP1//IGF2//INS//PRKAA1//SLC35A2//HK1//MAN2A2//ISYNA1//B4GALNT2//GNPDA1//SULT1A2//MOGAT2//CYP2U1//CYP2W1//HMGCS1//ME3//LDHB//BSG//VDAC1//SLC39A14//GAPDH//GOT1//ATF3//PKM//PRKAG3//OGDHL//ACO1//IDH3B//DLST//AADAT//ALDH5A1//MDH1B…
GO:0007269	neurotransmitter secretion	Biological process	35	175	2352	18866	1.60425	0.0029972	0.0481942	2.52328	0.014881	UNC13A//GPER1//BAIAP3//STXBP1//SYT2//SYT8//OTOF//SCRIB//CADPS2//SV2A//PRRT2//GRIK5//HCRT//SYN1//ASIC1//SYT3//RIMS2//SLC6A9//RPH3A//CSPG5//CHRM2//CHRNA4//RIMS4//BACE1//P2RX1//P2RY4//PRKCG//PPFIA2//STXBP5L//GAD1//PDZD11//SLC18A3//CACNA1B//BRSK1//PPFIA1
GO:0099643	signal release from synapse	Biological process	35	175	2352	18866	1.60425	0.0029972	0.0481942	2.52328	0.014881	UNC13A//GPER1//BAIAP3//GAD1//PDZD11//SLC18A3//STXBP1//SYN1//CACNA1B//BRSK1//PPFIA2//PPFIA1//SYT2//SYT8//OTOF//SCRIB//CADPS2//SV2A//PRRT2//GRIK5//HCRT//ASIC1//SYT3//RIMS2//SLC6A9//RPH3A//CSPG5//CHRM2//CHRNA4//RIMS4//BACE1//P2RX1//P2RY4//PRKCG//STXBP5L
GO:0010466	negative regulation of peptidase activity	Biological process	50	272	2352	18866	1.4745	0.00301026	0.0482942	2.5214	0.0212585	WFDC2//WFIKKN2//COL6A3//CST1//GAPDH//SPINK4//PCSK1N//SERPINA9//APP//ANOS1//LPA//FURIN//UCHL5//SERPINB6//SERPINB10//PRNP//SPP2//SERPING1//SERPINA6//SERPINH1//SERPINB7//PTTG1//PSMF1//SPOCK2//LAMTOR5//CSNK2A1//AQP1//ARRB2//MAGEA3//MT3//NGF//PAX2//LEF1//POR//MAP2K5//RAF1//RPS6KA1//TNFSF14//CFLAR//CARD8//CARD18//CAST//SPINK2//BIN1//BCL2L12//NOL3//LTF//PCID2//NLE1//CAAP1
GO:0070542	response to fatty acid	Biological process	21	90	2352	18866	1.87163	0.00305405	0.0486111	2.51512	0.00892857	OXT//ADCY6//P2RY4//PPARG//PRKAA1//CREB1//FFAR2//LDLR//NME1//NME2//KCNK4//PTAFR//SREBF1//OR51E2//ASS1//CDK4//NFATC4//ZC3H12A//ALAD//SOX9//TLR2
GO:1902893	regulation of pri-miRNA transcription by RNA polymerase II	Biological process	14	51	2352	18866	2.20191	0.00305665	0.0486111	2.51475	0.00595238	NFATC4//RELA//SOX9//HDAC4//GATA2//NR3C1//PPARG//SPI1//SREBF1//STAT3//TGFB2//TP53//WT1//FOSL1
GO:0060561	apoptotic process involved in morphogenesis	Biological process	9	26	2352	18866	2.77659	0.00305695	0.0486111	2.51471	0.00382653	HNF1B//PAX2//PAX8//TGFB2//LEF1//SPI1//BCL2L11//TNFRSF1A//SCRIB
GO:0060078	regulation of postsynaptic membrane potential	Biological process	30	144	2352	18866	1.6711	0.00305756	0.0486111	2.51462	0.0127551	DMPK//CHRNA1//CHRNA4//CHRND//CHRNG//P2RX2//GLRA2//GRIK5//GRIN2A//HCRT//ARRB2//OPRM1//P2RX1//TRPV1//P2RX6//GABRB3//BDNF//IGSF11//TMEM25//MTMR2//RIMS2//ZMYND8//APP//TMEM108//NETO1//SHANK3//GABBR1//GABRA3//GABRA6//GABRB2
GO:0002705	positive regulation of leukocyte mediated immunity	Biological process	29	138	2352	18866	1.68563	0.0031095	0.0493258	2.50731	0.0123299	FCER1G//ZP3//HLA-F//AZGP1//CD1A//SASH3//TRAF6//CD160//FOXP3//SLC22A13//PVR//CADM1//FGR//GATA2//IL4//STXBP1//GAB2//F2RL1//CD177//PTAFR//MAD2L2//NCR3//SH2D1A//MLH1//NSD2//TYROBP//IL6//IL1R1//IL18
GO:1903779	regulation of cardiac conduction	Biological process	18	73	2352	18866	1.97784	0.00312076	0.0493934	2.50574	0.00765306	CXADR//RANGRF//CAV1//FLNA//AHCYL1//DMPK//FKBP1B//ASPH//ATP1A3//ATP1B1//FXYD2//NPR2//ATP2A3//ATP2B1//ATP2B4//FXYD3//FXYD7//SLC8A1
GO:0002294	CD4-positive, alpha-beta T cell differentiation involved in immune response	Biological process	16	62	2352	18866	2.07	0.00318009	0.0502199	2.49756	0.00680272	SPN//LGALS9//TMEM98//LEF1//IL4//BCL3//MYB//SOCS5//BCL6//IL18//RARA//FOXP1//IL6//STAT3//FOXP3//ZC3H12A
GO:0048638	regulation of developmental growth	Biological process	62	353	2352	18866	1.40883	0.00319081	0.0502766	2.4961	0.0263605	POR//BARHL2//NRCAM//IFRD1//MAP2//MT3//RTN4//RTN4R//CDK4//GHR//IGF1//APP//STAT3//STAT5A//MFSD2A//CACNA2D2//CREB1//GHRHR//IGF2//SPTBN4//CYFIP1//FN1//DBNL//ILK//MAPT//ISLR2//BCL2L11//WWC1//FGF8//SERP1//SASH3//PLCB1//CRABP2//NGF//BDNF//TNR//PLXNA4//MEGF8//NRP1//SEMA6C//SEMA6B//WNT5A//SEMA3B//CXADR//KCNK2//FGFR1//GLI1//RBPJ//DUSP6//WT1//AKAP6//HNF1B//NKD1//BCL11A//SYT2//CPNE9//UNC13A//NEDD4L//SYT3//RA…
GO:0071396	cellular response to lipid	Biological process	96	588	2352	18866	1.30959	0.00321886	0.0506057	2.4923	0.0408163	RHOXF1//ESR2//GPER1//NR3C1//NR3C2//DEFA1//RBFOX2//ARID1A//NKX3-1//KDM3A//IL18//IRAK1//IRF3//NOS3//MAPK3//PTAFR//TLR2//CD6//CD55//TRIM5//CARD8//LTF//NFKBIL1//SIGIRR//TRAF6//GHRHR//KCTD6//TP63//CYP7B1//PGRMC2//ABHD2//LEF1//NR4A3//OR51E2//TRERF1//HDAC6//ARRB2//DAB2//FOXP1//PIAS2//CDK4//LILRB2//LILRB1//IL24//CX3CR1//CDK19//IL37//IL6//ASS1//MYD88//RARA//RELA//TSPO//WNT5A//ZC3H12A//IL1F10//TRIM41//CREB…
GO:0033043	regulation of organelle organization	Biological process	196	1311	2352	18866	1.19921	0.00325251	0.0510211	2.48778	0.0833333	NSD1//SAR1B//HDAC6//STMN2//TRIM54//CAMSAP3//FBXO5//FBXW5//BORA//CDK13//MAD2L2//SPDL1//NPM2//CDC14A//ARHGAP35//ATXN2L//PAN2//PATL2//ADCK1//SURF4//GOLPH3//FLCN//PDCD6IP//POC1A//EML2//CYFIP2//DBNL//PAK3//FCHSD2//SH3BP1//LIMA1//CFL1//DSTN//F2RL1//KANK4//KANK1//CDC42EP4//BIN1//IGF2//CHTOP//FOXP3//SKI//BCL6//SREBF1//TP53//GAS2L1//MAPT//MAP2//MAP1A//TUBB4A//DYRK1A//INPP5J//TBCD//NUMA1//RPS3//TRPV4//C2CD…
GO:0071702	organic substance transport	Biological process	394	2800	2352	18866	1.12871	0.00326006	0.051026	2.48677	0.167517	BCL2L11//TLR2//FCER1G//P2RX1//TRPV1//PDPN//SLC38A10//SLC7A7//EIF4E//NCBP2//NUP62//CHTOP//POM121L12//SRSF5//SRSF7//ZC3H11A//NUP35//CPSF1//NDC1//NUP107//FIP1L1//OS9//YWHAQ//RHOD//LAMP2//HOMER3//AKAP6//NUTF2//GCKR//TNPO2//STAT3//TP53//TSC2//IPO13//KPNA2//AHCYL1//EGR2//XPO6//DESI1//VPS37A//ZDHHC22//ZDHHC1//NACA//EXOC4//YIF1B//TAOK2//RPL35//RPL36//RPL6//RPL7A//RPL8//RPL10//RPL13//RPL15//RPL17//RPL18//…
GO:0050858	negative regulation of antigen receptor-mediated signaling pathway	Biological process	10	31	2352	18866	2.5875	0.00329418	0.051446	2.48225	0.0042517	PLCL2//CD160//DUSP3//SH2D1A//UBASH3A//PRNP//PTPN6//PTPRJ//CEACAM1//DGKZ
GO:0009100	glycoprotein metabolic process	Biological process	71	415	2352	18866	1.37231	0.00334158	0.0520711	2.47605	0.0301871	CNMD//COL2A1//B3GNT3//ST3GAL6//B3GALNT2//DDOST//EXT2//EXTL2//FUT3//FUT6//GBGT1//SERP1//ST6GALNAC6//MAN2A2//ST6GALNAC1//ST3GAL3//B4GALT4//ST3GAL5//COG7//B3GNT7//MGAT5B//DOLPP1//SLC39A8//MOGS//ALG8//MAGT1//GAL3ST1//ENTPD5//PRKCSH//POFUT1//OGT//FBXO2//ADAMTS9//TNIP1//GOLPH3//IGF1//TCF7L2//VANGL2//GALNT13//MUC1//MUC4//MUC5AC//MUC13//MUC16//OST4//B4GALNT2//MCFD2//DPY19L1//SPOCK2//CANT1//ACAN//SULF1//C…
GO:0071241	cellular response to inorganic substance	Biological process	42	221	2352	18866	1.5244	0.00335045	0.0520944	2.4749	0.0178571	NFYA//CACNA1H//NQO1//MT1G//MT1H//MT3//MAPK3//RASGRP2//SYT2//CPNE4//CPNE9//DMTN//FUS//MEF2A//NEUROD2//PRKAA1//SCN5A//TRPM2//WNT5A//SYT15//SYT3//RASAL1//SYT8//TIGAR//CYP1A1//BACE1//AOC1//APP//AQP1//PRNP//TFAP2A//ALAD//ADCY7//TPH2//NFATC4//CDH1//FBP1//CREB1//GLRA2//TSPO//CFLAR//RAD51
GO:0106056	regulation of calcineurin-mediated signaling	Biological process	11	36	2352	18866	2.45094	0.00337033	0.0522882	2.47233	0.00467687	NFAT5//RCAN3//EFHB//ATP2B4//PRNP//HOMER3//ERBB3//NRG1//IGF1//PTBP1//AKAP6
GO:0001843	neural tube closure	Biological process	21	91	2352	18866	1.85106	0.00351358	0.0543911	2.45425	0.00892857	FOLR1//CASP3//CTHRC1//VANGL2//WNT5A//SCRIB//MTHFD1L//SETD2//ARHGAP35//APAF1//PAX2//RARA//STIL//SKI//TGFB2//TRAF6//TSC2//TULP3//ARID1A//TEAD2//LMO4
GO:0051272	positive regulation of cellular component movement	Biological process	99	611	2352	18866	1.29968	0.00353559	0.0546121	2.45154	0.0420918	MIA3//BDKRB1//ZP3//MADCAM1//TNFRSF18//F2RL1//IL6//ZNF580//PRKD2//FOXP1//ANGPT4//BCAS3//PRKD1//RRAS//WNT5A//ZC3H12A//NRP1//HDAC6//GLIPR2//ENPP2//RTN4//SOX9//TGFB2//IL34//MAPK3//TRPV4//C5AR1//AKIRIN1//DMTN//DDR2//PAK3//SLC8A1//ARHGEF7//WNK1//TNFSF14//IGF1//HDAC4//GPNMB//SEMA6C//SEMA6B//PDPN//TWIST2//CLDN4//DAB2//FGR//GNAI2//GPER1//TMSB15B//GRB7//RHOD//IL4//ILK//INS//ITGAV//ITGAX//RHOC//LAMC2//MAZ//…
GO:0050878	regulation of body fluid levels	Biological process	85	513	2352	18866	1.32906	0.00357494	0.0549324	2.44673	0.0361395	ADCY5//ADCY6//ADCY7//AQP1//AVPR2//PRKAR1A//CYP4F12//F2RL1//CYBA//CDO1//CREB1//GHRHR//NME1//STAT5A//DDR1//CAV1//HMG20B//VPS45//CPB2//F2//FCER1G//P2RX2//CBX5//MAFF//GATA2//GATA4//GP5//HDAC2//MAFG//NFE2//P2RX1//AK3//PLAT//CD177//C4BPB//MPIG6B//PABPC4//F2RL3//P2RX6//CD59//SERPING1//ZNF385A//C1QTNF1//NOS3//NPR3//PDPN//COL3A1//PIK3R6//DGKA//FLNA//GNA15//IL6//ARRB2//PRKCG//MAPK3//PTPN6//RAF1//TRPC3//DGK…
GO:0050764	regulation of phagocytosis	Biological process	22	97	2352	18866	1.81925	0.00357952	0.0549324	2.44618	0.00935374	TLR2//ATG5//CYBA//FCER1G//GATA2//APOA1//IL15RA//MFGE8//PLA2G5//SIRPG//CAMK1D//F2RL1//PPARG//C4BPA//C4BPB//PTPRJ//CD300LF//C2//FGR//ITGAV//PRKCG//SPHK1
GO:0090066	regulation of anatomical structure size	Biological process	86	520	2352	18866	1.32659	0.00357967	0.0549324	2.44616	0.0365646	CALCA//ATP2B1//P2RX1//GNB3//AQP1//KCNN4//LRRC8A//SLC12A9//TRPV4//WNK3//SLC12A6//ARHGAP35//LAMTOR5//IQGAP3//CREB1//IL7R//RILP//SLC8A1//ACE//ASIC2//BARHL2//NRCAM//IFRD1//MAP2//MT3//RTN4//RTN4R//CYFIP2//DBNL//PAK3//FCHSD2//SH3BP1//LIMA1//CFL1//DSTN//F2RL1//KANK4//KANK1//CDC42EP4//BIN1//CDHR5//ACTR3B//CTNNA2//WNT9B//HNF1B//PAX2//CAV1//GCH1//NOS3//ATG5//TMSB15B//LMOD3//SPIRE1//CYFIP1//FN1//ILK//MAPT//…
GO:0060429	epithelium development	Biological process	198	1329	2352	18866	1.19504	0.00362765	0.0554814	2.44038	0.0841837	FGF8//NRARP//NFATC4//LEF1//NRP1//FGFR1//LHX1//RARA//RET//ROBO2//BDNF//WT1//ILK//PAX2//PBX1//PGF//CTNNBIP1//SOX9//WNT9B//PAX8//VANGL2//WNT5A//TP63//AHI1//ABI1//DLL3//POFUT1//RBPJ//NKX3-1//PCDH8//NLE1//TP53//HES7//RIPPLY1//TCTN1//CFL1//SCRIB//MTHFD1L//SETD2//ARHGAP35//APAF1//STIL//SKI//TGFB2//TRAF6//TSC2//TULP3//ARID1A//TEAD2//LMO4//VEZF1//CNMD//EDAR//KRT84//NSDHL//RELA//LDB2//BBS5//FOLR1//GATA4//N…
GO:0009612	response to mechanical stimulus	Biological process	40	209	2352	18866	1.53517	0.00363117	0.0554814	2.43995	0.0170068	RAF1//RELA//SLC8A1//TTN//CNTNAP2//STRA6//SHANK3//FOXP2//BACE1//ASIC3//ASIC2//PIEZO2//KCNK4//PKD1L3//JUP//ANO3//CNN2//CYBA//GOT1//AQP1//LTBR//MYD88//MAPK3//SOX9//TNFRSF1A//TNFSF14//RIPOR2//HDAC4//COL3A1//SUN1//GATA4//KCNK2//MEIS2//ASNS//PPARG//PSPH//TRPV4//BDKRB1//BGLAP//FOSL1
GO:0072576	liver morphogenesis	Biological process	8	22	2352	18866	2.91682	0.00365191	0.0556778	2.43748	0.00340136	IL6//RPS6KA1//GLI1//CPB2//FBXW7//LIMS2//CEACAM1//CFLAR
GO:0071622	regulation of granulocyte chemotaxis	Biological process	14	52	2352	18866	2.15957	0.00371162	0.0564662	2.43044	0.00595238	IL34//MAPK3//TRPV4//C5AR1//AKIRIN1//S100A14//JAM3//TIRAP//DAPK2//CAMK1D//THBS4//MCU//RIPOR2//IL4
GO:0002287	alpha-beta T cell activation involved in immune response	Biological process	16	63	2352	18866	2.03715	0.00377892	0.0572433	2.42263	0.00680272	SPN//LGALS9//TMEM98//LEF1//IL4//BCL3//MYB//SOCS5//BCL6//IL18//RARA//FOXP1//IL6//STAT3//FOXP3//ZC3H12A
GO:0002293	alpha-beta T cell differentiation involved in immune response	Biological process	16	63	2352	18866	2.03715	0.00377892	0.0572433	2.42263	0.00680272	SPN//LGALS9//TMEM98//LEF1//IL4//BCL3//MYB//SOCS5//BCL6//IL18//RARA//FOXP1//IL6//STAT3//FOXP3//ZC3H12A
GO:0006110	regulation of glycolytic process	Biological process	19	80	2352	18866	1.90505	0.00381842	0.057652	2.41812	0.00807823	FBP1//TIGAR//STAT3//HDAC4//ZBTB20//IGF1//APP//INS//ARNT//MLXIPL//PRKAA1//ENTPD5//NUP35//NUP62//GCKR//NDC1//PRKAG1//NUP107//OGT
GO:0032535	regulation of cellular component size	Biological process	66	383	2352	18866	1.38225	0.003827	0.057652	2.41714	0.0280612	GNB3//AQP1//KCNN4//LRRC8A//SLC12A9//TRPV4//WNK3//SLC12A6//ARHGAP35//LAMTOR5//IQGAP3//CREB1//IL7R//RILP//BARHL2//NRCAM//IFRD1//MAP2//MT3//RTN4//RTN4R//CYFIP2//DBNL//PAK3//FCHSD2//SH3BP1//LIMA1//CFL1//DSTN//F2RL1//KANK4//KANK1//CDC42EP4//BIN1//CDHR5//ACTR3B//CTNNA2//TMSB15B//LMOD3//SPIRE1//CYFIP1//FN1//ILK//MAPT//ISLR2//AKT1S1//CDK4//PRR16//RET//KCNMA1//SHANK3//CRABP2//NGF//BDNF//TNR//PLXNA4//MEGF8…
GO:0022603	regulation of anatomical structure morphogenesis	Biological process	180	1198	2352	18866	1.2052	0.0038304	0.057652	2.41676	0.0765306	FRS2//FGF8//FGFR1//BCL6//WT1//WNT9B//VANGL2//WNT5A//MAGI2//POR//PDPN//FGD5//COCH//LPAR1//EPB42//DMTN//F2//ALDOA//FGR//CYFIP1//DNMBP//FN1//CDC42EP4//BAMBI//ARHGAP35//RHOD//RHOC//PALM//FBLIM1//PRPF40A//ERMN//S100B//MYH14//PLXNA4//TAOK2//PHLDB1//ADCK1//WDPCP//CNMD//EMILIN1//CD160//NAXE//CX3CR1//SULF1//KLK3//ATP2B4//ANGPT4//PPARG//ADGRB1//TGFB2//THBS4//TIE1//CFL1//CLDN4//BARHL2//NRCAM//IFRD1//MAP2//M…
GO:0031667	response to nutrient levels	Biological process	79	473	2352	18866	1.3397	0.00393312	0.0590722	2.40526	0.0335884	SLC25A25//PCSK1N//SGIP1//TRPV4//TRPV1//BECN1//ATG5//NQO1//GNAI2//APAF1//APOA1//ASS1//PKM//POR//PPARG//SLC8A1//SST//C2//OGT//GAS2L1//FLCN//LAMP2//SREBF1//WNT9B//MFSD2A//CADPS2//ALAD//TSPO//UCN3//EIF4G1//PRKAA1//CYP1A1//GAST//OPRM1//OXT//MT3//PRKCG//POMC//GALP//CCK//BGLAP//CYP26A1//GATA4//RARA//ALDH1A2//FKBP1B//HMGCS1//RELA//SESN3//ATF3//PRKD1//MAPK3//EIF2AK2//WDR24//DAPL1//AOC1//MYBBP1A//SIK2//ASN…
GO:0035023	regulation of Rho protein signal transduction	Biological process	20	86	2352	18866	1.86541	0.00394238	0.0590854	2.40424	0.0085034	APOA1//NRP1//FLCN//KANK1//ARHGAP35//BCL6//RIPOR2//LPAR6//COL3A1//LPAR1//F2RL1//GPR17//RTN4R//F2RL3//ADGRG1//ARHGEF25//ARHGDIA//RAF1//ARHGEF28//STARD13
GO:0043300	regulation of leukocyte degranulation	Biological process	13	47	2352	18866	2.21865	0.00395091	0.0590879	2.4033	0.00552721	UNC13D//LGALS9//FCER1G//FGR//GATA2//IL4//STXBP1//GAB2//F2RL1//CD177//PTAFR//CEACAM1//HLA-F
GO:0060606	tube closure	Biological process	21	92	2352	18866	1.83094	0.00402943	0.0601347	2.39476	0.00892857	SCRIB//MTHFD1L//SETD2//ARHGAP35//APAF1//PAX2//VANGL2//RARA//STIL//SKI//TGFB2//TRAF6//TSC2//TULP3//ARID1A//TEAD2//LMO4//FOLR1//CASP3//CTHRC1//WNT5A
GO:0010821	regulation of mitochondrion organization	Biological process	37	191	2352	18866	1.55386	0.00407604	0.0605822	2.38976	0.0157313	ADCK1//FLCN//HDAC6//MAPT//SPIRE1//MCU//BCL2L11//CIDEB//GPER1//TP53//IGF1//ARRB2//BCL2L1//BCL2L2//NOL3//TOMM7//YWHAQ//TP63//ZNF205//RNF41//TIGAR//TSC2//USP30//FBXW7//SREBF1//VDAC1//TSPO//SIAH3//FBXO7//ARIH2//UBE2J2//ABLIM3//RNF31//PRKAA1//MICALL2//ATG13//GOLPH3
GO:0014020	primary neural tube formation	Biological process	22	98	2352	18866	1.80069	0.00408406	0.0605822	2.38891	0.00935374	CFL1//SCRIB//MTHFD1L//SETD2//ARHGAP35//APAF1//PAX2//VANGL2//RARA//STIL//SKI//TGFB2//TRAF6//TSC2//TULP3//ARID1A//TEAD2//LMO4//FOLR1//CASP3//CTHRC1//WNT5A
GO:0007214	gamma-aminobutyric acid signaling pathway	Biological process	9	27	2352	18866	2.67375	0.00408516	0.0605822	2.38879	0.00382653	PLCL2//GABBR1//GABRA3//GABRA6//GABRB2//GABRB3//GNAI2//BDNF//SHISA7
GO:0098657	import into cell	Biological process	43	230	2352	18866	1.49963	0.00412067	0.0609807	2.38503	0.0182823	SLC1A7//SLC6A9//SLC27A5//SLC39A14//LTF//SLC6A2//SLC29A4//SLC18A1//KCNJ10//SLC39A8//SLC6A20//SLC6A6//SLC6A13//SLC7A2//SLC6A1//ATP2B4//TRPV4//SLC8A1//TRPM2//TRPV1//CACNA2D1//SLC3A2//SLC9A6//HCN2//SLC9A3//EPS15//SCRIB//CACNG4//SLC1A5//SLC12A6//ATP1B1//WNK1//WNK3//WNK2//ISCU//FOLR1//PRNP//SLC2A5//KCNH2//ATP1A3//FXYD2//SLC12A9//VPS28
GO:0036148	phosphatidylglycerol acyl-chain remodeling	Biological process	7	18	2352	18866	3.11938	0.00421948	0.0620527	2.37474	0.00297619	PLA2G4B//PLA2G2D//PLA2G4D//PLA2G2E//PLA2G2A//PLA2G5//LPGAT1
GO:0043011	myeloid dendritic cell differentiation	Biological process	7	18	2352	18866	3.11938	0.00421948	0.0620527	2.37474	0.00297619	UBD//RBPJ//IL4//LTBR//SPI1//TRAF6//DCSTAMP
GO:1901524	regulation of mitophagy	Biological process	7	18	2352	18866	3.11938	0.00421948	0.0620527	2.37474	0.00297619	HDAC6//TOMM7//RNF41//TIGAR//TP53//TSC2//USP30
GO:0018105	peptidyl-serine phosphorylation	Biological process	55	310	2352	18866	1.42313	0.00423614	0.0621682	2.37303	0.0233844	PLCL2//PRKAA1//SPTBN4//NSD1//DMTN//INPP5J//MLXIPL//INPP5K//CAV1//HDAC6//MAD2L2//TRIM6//EIF4G1//PRKD2//APP//IL6//IL11//ARRB2//NGF//NTF4//ATP2B4//OPRD1//PRKD1//RAF1//BDNF//WNT5A//RET//DYRK1A//IL24//RPS6KA5//STK38//CSNK1E//CSNK2A1//HIPK4//DMPK//MARK2//STK32A//MAST1//MORC3//MKNK2//ILK//MAST4//PRKCG//MAPK3//MAPK13//CAMK1D//CAMK1G//CLSPN//WNK1//SRPK2//VRK2//MAPKAPK3//CAMKV//CDC7//BRSK1
GO:0001910	regulation of leukocyte mediated cytotoxicity	Biological process	18	75	2352	18866	1.9251	0.00425805	0.0623601	2.37079	0.00765306	RIPK3//LILRB1//IL7R//CEACAM1//HLA-F//AZGP1//CD1A//SLC22A13//PVR//PIK3R6//CADM1//LGALS9//ARRB2//CD160//NCR3//SH2D1A//F2RL1//TYROBP
GO:0010976	positive regulation of neuron projection development	Biological process	52	290	2352	18866	1.43829	0.00426953	0.0623988	2.36962	0.0221088	CYFIP1//FN1//DBNL//ILK//MAPT//ISLR2//CRABP2//NGF//BDNF//FKBP1B//SCARF1//MEGF8//NRP1//ARHGDIA//ROBO2//SKIL//METRN//PLXNA4//CUX1//SS18L1//CAPRIN1//LPAR1//ZMYND8//ITSN1//SHANK3//PAK3//CAMK2B//WNT5A//ALK//PACSIN1//TMEM106B//SYT2//CPNE9//UNC13A//NEDD4L//SYT3//RASAL1//RIMS2//STMN2//MARK2//FGFR1//ARHGAP35//NME1//NME2//TENM3//PRKD1//CAMK1D//RET//NDRG4//CFLAR//RAPGEF2//MAGI2
GO:0019935	cyclic-nucleotide-mediated signaling	Biological process	42	224	2352	18866	1.50399	0.00430378	0.0627694	2.36615	0.0178571	ADGRG2//CALCRL//RAMP1//ADCY5//ADCY6//ADCY7//UCN3//LPAR1//ADGRG5//GHRHR//GNAI2//GNAS//GPER1//MC3R//NME2//S1PR5//ADGRB1//TSHR//CALCA//ADM2//ADGRE3//LPAR2//ADGRG1//OPRM1//NPR2//PDZD3//EPHA5//SOX9//AKAP6//RAPGEF2//RIMS2//AQP1//PDE9A//PRKG1//PRKAR1A//TCP11//OR51E2//APLNR//MGRN1//ADRA1D//APLP1//ATP2B4
GO:0010944	negative regulation of transcription by competitive promoter binding	Biological process	5	10	2352	18866	4.01063	0.00439056	0.0633803	2.35748	0.00212585	MAD2L2//CREB1//KDM2A//MUC1//TFAP2A
GO:0045713	low-density lipoprotein particle receptor biosynthetic process	Biological process	5	10	2352	18866	4.01063	0.00439056	0.0633803	2.35748	0.00212585	FURIN//ITGAV//FGF21//HNRNPK//PPARG
GO:1904672	regulation of somatic stem cell population maintenance	Biological process	5	10	2352	18866	4.01063	0.00439056	0.0633803	2.35748	0.00212585	HNF1B//PAX2//PAX8//TP63//TAF6L
GO:1990535	neuron projection maintenance	Biological process	5	10	2352	18866	4.01063	0.00439056	0.0633803	2.35748	0.00212585	APP//INS//MAP1A//ATP1A3//PRNP
GO:2000169	regulation of peptidyl-cysteine S-nitrosylation	Biological process	5	10	2352	18866	4.01063	0.00439056	0.0633803	2.35748	0.00212585	ATP2B4//OXR1//SNTA1//ACE//NOS1AP
GO:0009056	catabolic process	Biological process	377	2683	2352	18866	1.1271	0.00440878	0.0635134	2.35568	0.160289	BECN1//ATG5//ATG13//MPST//RPL35//EIF4G1//NCBP2//RPL36//PABPC1//SMG8//RPL6//RPL7A//RPL8//RPL10//RPL13//RPL15//RPL17//RPL18//RPL31//RPLP2//RPS3//RPS3A//RPS14//RPS19//RPS26//RPS27A//UBA52//HELZ2//ZFP36L1//SAMD4A//MLH1//PAN2//PATL2//ZC3H12A//FUNDC1//MARK2//FBXO7//USP30//ISG20//ERI1//XRN1//SUPV3L1//ACHE//SLC25A17//LYPLAL1//ABHD17A//GAA//PHKG1//IDS//IDUA//HPSE2//HYAL2//GNPDA1//SULT1A2//ALDOA//ALDOB//GA…
GO:0060562	epithelial tube morphogenesis	Biological process	58	331	2352	18866	1.40554	0.00446066	0.06413	2.3506	0.0246599	FGF8//NRARP//NFATC4//LEF1//NRP1//ILK//LHX1//PAX2//PBX1//PGF//CTNNBIP1//SOX9//WNT9B//WT1//PAX8//RET//TCTN1//CFL1//SCRIB//MTHFD1L//SETD2//ARHGAP35//APAF1//VANGL2//RARA//STIL//SKI//TGFB2//TRAF6//TSC2//TULP3//ARID1A//TEAD2//LMO4//BBS5//FOLR1//GATA4//NOTO//AHI1//NDRG4//WNT5A//MEGF8//NKX3-1//HNF1B//KDM5B//MSX2//DDR1//LRP5L//PRKD2//ACVRL1//CASP3//HES5//PODXL//RBPJ//CTHRC1//STARD13//FOXP1//ITGAX
GO:0061614	pri-miRNA transcription by RNA polymerase II	Biological process	14	53	2352	18866	2.11882	0.00447638	0.0642251	2.34907	0.00595238	NFATC4//RELA//SOX9//HDAC4//GATA2//NR3C1//PPARG//SPI1//SREBF1//STAT3//TGFB2//TP53//WT1//FOSL1
GO:0044403	symbiotic process	Biological process	150	983	2352	18866	1.224	0.00451626	0.0646659	2.34522	0.0637755	ABI1//HTATIP2//ZMYND11//TRIM6//NUP35//COPB1//CREB1//CX3CR1//DYRK1A//APLNR//EIF4E//EIF4G1//CBX5//MORC3//NUP62//CADM1//ANKRD17//BIN1//SETD2//PILRA//HNRNPK//IFI27//IFIT1//IRAK1//IRF3//LTBR//MOV10//NFX1//VPS29//POLR2A//MXRA8//FBXW7//NDC1//EXOC1//MAPK3//PSMC3//NUP107//RELA//SATB1//SET//ITSN1//SHC1//STAT3//TBP//ELOB//TSPAN7//TNFRSF1A//TP53//TSC2//UBE2I//VDAC1//VRK2//CACNA1C//USP7//DERL1//ULBP3//ZC3H12A…
GO:0002262	myeloid cell homeostasis	Biological process	31	154	2352	18866	1.61467	0.00453112	0.0647473	2.34379	0.0131803	JAM3//IL6//RBFOX2//GATA2//IKZF1//ETV2//AHSP//KMT2E//RPS14//RPS19//SPI1//MPIG6B//CASP3//FCER1G//AMPD3//PRDX1//EPB42//HBZ//L3MBTL3//PTBP3//ZFP36L1//LDB1//KAT7//ARNT//STAT3//DMTN//ALAS1//BCL6//CDK5RAP3//BCL2L11//FOXP3
GO:0046007	negative regulation of activated T cell proliferation	Biological process	6	14	2352	18866	3.43768	0.00458842	0.0654336	2.33834	0.00255102	SCRIB//LGALS9//FOXP3//PRKAR1A//PRNP//CASP3
GO:0007389	pattern specification process	Biological process	76	455	2352	18866	1.33981	0.00460359	0.0655095	2.3369	0.0323129	STIL//ABI1//DLL3//POFUT1//RBPJ//NKX3-1//PCDH8//LEF1//NLE1//TP53//WNT5A//HES7//RIPPLY1//FRS2//FGF8//FGFR1//BBS5//FOLR1//GATA4//NOTO//AHI1//VANGL2//NDRG4//PCSK6//WT1//AP1B1//DYNC2LI1//DNAI2//NTF4//HOXD8//ALDH1A2//SATB2//LHX1//MEIS2//SKI//VAX2//PAX6//HOXB2//HOXB3//HOXB8//HOXC4//HOXC9//HES5//MSX2//PBX1//CTNNBIP1//HNF1B//TULP3//PCGF2//LRP5L//GLI1//LMX1B//PROP1//DSCAML1//AIDA//FBXL15//ACVRL1//TP63//SSB…
GO:0030335	positive regulation of cell migration	Biological process	92	567	2352	18866	1.30151	0.0046123	0.0655095	2.33608	0.0391156	MIA3//BDKRB1//ZP3//MADCAM1//TNFRSF18//F2RL1//IL6//ZNF580//PRKD2//FOXP1//ANGPT4//BCAS3//PRKD1//RRAS//WNT5A//ZC3H12A//NRP1//HDAC6//GLIPR2//ENPP2//RTN4//SOX9//TGFB2//IL34//MAPK3//TRPV4//C5AR1//AKIRIN1//DMTN//DDR2//PAK3//SLC8A1//ARHGEF7//WNK1//TNFSF14//IGF1//HDAC4//FGFR1//GATA2//NOS3//STAT5A//PGF//S100A14//LPAR1//IL4//TIRAP//DAPK2//CAMK1D//THBS4//MCU//RIPOR2//APELA//PTAFR//CX3CR1//FN1//NR4A3//FBXO5//…
GO:0070848	response to growth factor	Biological process	117	745	2352	18866	1.25971	0.00464044	0.0656519	2.33344	0.0497449	WFIKKN2//COL3A1//DUSP15//CREB1//BAMBI//ARRB2//FURIN//RPS27A//SKI//SKIL//TGFB2//TP53//UBA52//ACVRL1//FRS2//FGF8//FGFR1//FGFR4//NCBP2//RBFOX2//FGF21//HNRNPF//HNRNPH1//ANOS1//FGFRL1//POLR2A//POLR2F//MAPK3//PTBP1//FGF17//FOLR1//DKK3//NREP//MEGF8//LEF1//CHRDL1//PCSK6//DAB2//FLCN//GOT1//EMILIN1//PEG10//SPRED3//CAV1//ADAMTSL2//SULF1//GATA4//RBPJ//ILK//HES5//MSX2//NUMA1//FBXL15//NBL1//WNT5A//CNMD//PRKD2/…
GO:0061387	regulation of extent of cell growth	Biological process	24	111	2352	18866	1.73433	0.00464092	0.0656519	2.3334	0.0102041	BARHL2//NRCAM//IFRD1//MAP2//MT3//RTN4//RTN4R//CYFIP1//FN1//DBNL//ILK//MAPT//ISLR2//CRABP2//NGF//BDNF//TNR//PLXNA4//MEGF8//NRP1//SEMA6C//SEMA6B//WNT5A//SEMA3B
GO:0031644	regulation of nervous system process	Biological process	30	148	2352	18866	1.62593	0.00465805	0.0657623	2.3318	0.0127551	DMPK//KLK8//TMEM98//MTMR2//TPPP//ZNF488//EGR2//ITGAX//S100B//MYRF//MGLL//OPRD1//OPRM1//OXT//HCRT//TNR//IGSF11//TMEM25//RIMS2//ZMYND8//APP//TMEM108//CNIH2//CACNG4//SHISA7//PTAFR//CCK//NETO1//SHANK3//NOS3
GO:0070371	ERK1 and ERK2 cascade	Biological process	57	325	2352	18866	1.40681	0.00469299	0.0661234	2.32855	0.0242347	FRS2//FN1//PTPN6//ROS1//RRAS//CEACAM1//TNIP1//EMILIN1//NLRP6//DUSP3//DUSP6//FLCN//GPER1//C1QL4//SPRED3//ATF3//NDRG2//WNK2//APELA//GPNMB//TIRAP//GPBAR1//GLIPR2//F2RL1//FGF8//FGFR4//ARHGAP8//PRKD2//GATA4//FGF21//GNAI2//HCRTR1//APP//LGALS9//ARRB2//MT3//OPRM1//PLA2G2A//PLA2G5//FBXW7//MAPK3//TRPV4//CCL18//CCL25//SHC1//GAREM1//NDRG4//THPO//C5AR1//NRP1//CFLAR//RAPGEF2//IQGAP3//IGF1//ITGAV//SOX9//ZFP36L1
GO:0098655	cation transmembrane transport	Biological process	137	890	2352	18866	1.23473	0.00478289	0.0672559	2.32031	0.0582483	YME1L1//VDAC1//MCU//FKBP1B//GSTM2//AKAP6//SLC8A1//CACNA1C//NOL3//SLC25A19//SLC39A14//SLC34A2//SLC24A4//SLC6A16//ASIC2//ASIC1//ATP1B1//SLC6A20//HCN2//SCN4B//SCN5A//SLC3A2//SLC6A1//SLC6A2//SLC6A6//SLC6A9//SLC6A13//TRPM2//SLC4A11//CACNA1H//CACNA1G//ASIC3//SLC4A7//ATP1A3//FXYD2//COX5B//SLC25A28//TRPV1//CYBA//PTPN6//ATG5//APLNR//F2//GPER1//BDKRB1//F2RL3//ATOX1//JPH4//CACNA2D1//SLC39A8//SLC25A25//TRPC4…
GO:0002820	negative regulation of adaptive immune response	Biological process	13	48	2352	18866	2.17242	0.00481167	0.0675043	2.3177	0.00552721	LILRB1//IL7R//CEACAM1//HLA-F//FOXP3//PTPN6//PARP3//C4BPA//C4BPB//BCL6//CD160//IL4//ZC3H12A
GO:0030522	intracellular receptor signaling pathway	Biological process	48	265	2352	18866	1.45291	0.00481968	0.0675043	2.31698	0.0204082	RHOXF1//ESR2//GPER1//NR3C1//NR3C2//DEFA1//RBFOX2//ARID1A//NKX3-1//KDM3A//GHRHR//KCTD6//TP63//CYP7B1//PPARG//ALOXE3//ALOX15B//LSM14A//IRF3//IRF7//TKFC//SEC14L1//CREM//RARA//CRABP2//CYP26A1//TRERF1//HDAC6//ARRB2//DAB2//FOXP1//PIAS2//CYLD//IRAK1//RPS27A//TRAF6//UBA52//IKBKG//RELA//ALDH1A2//ANKRD17//NR5A1//ARNT//SREBF1//STAT3//NR4A3//NR1I2//NR1I3
GO:0045666	positive regulation of neuron differentiation	Biological process	65	380	2352	18866	1.37206	0.00484947	0.0676826	2.31431	0.0276361	STMN2//MARK2//FGFR1//ARHGAP35//NME1//NME2//TENM3//PRKD1//CAMK1D//RET//BDNF//NDRG4//WNT5A//CAMK2B//SCARF1//CFLAR//RAPGEF2//MAGI2//CYFIP1//FN1//DBNL//ILK//MAPT//ISLR2//CRABP2//NGF//FKBP1B//MEGF8//NRP1//ARHGDIA//ROBO2//SKIL//METRN//PLXNA4//CUX1//SS18L1//CAPRIN1//LPAR1//ZMYND8//ITSN1//SHANK3//PAK3//ALK//PACSIN1//TMEM106B//SYT2//CPNE9//UNC13A//NEDD4L//SYT3//RASAL1//RIMS2//CSNK1E//HMG20B//EIF4G1//GATA2…
GO:0034097	response to cytokine	Biological process	183	1227	2352	18866	1.19632	0.00485183	0.0676826	2.31409	0.0778061	IRAK1//SIGIRR//CAV1//CYLD//RNF31//TNFRSF1A//SHARPIN//IKBKG//MADD//SPHK1//F2RL1//CARD8//PELI3//APOA1//IL24//IL31RA//CSF2RA//IL34//FN1//GHR//IL37//IFNL3//IL19//IL1R1//IL4//IL6//IL10RB//IL11//IL18//ITGAX//MUC1//OPRD1//OPRM1//IL22//POMC//PTAFR//PTPN6//RELA//BCL2L1//BCL6//RPS27A//SHC1//STAT3//STAT5A//TP53//UBA52//CASP3//IL1F10//OSMR//IL32//NUMBL//SOCS5//GAB2//EDAR//ILK//LTBR//PSMA1//PSMA5//PSMC3//EDA2…
GO:0009952	anterior/posterior pattern specification	Biological process	41	219	2352	18866	1.5017	0.00487827	0.0676826	2.31173	0.017432	ABI1//DLL3//POFUT1//RBPJ//NKX3-1//PCDH8//LEF1//NLE1//TP53//WNT5A//HES7//RIPPLY1//PCSK6//WT1//FRS2//HOXD8//LHX1//SKI//SSBP3//FEZF2//PAX6//CELSR2//FGF8//NRARP//GATA4//ALDH1A2//NKD1//HOXB2//HOXB3//HOXB8//HOXC4//HOXC9//HES5//MSX2//PBX1//CTNNBIP1//VANGL2//HNF1B//TULP3//PCGF2//LRP5L
GO:0002697	regulation of immune effector process	Biological process	78	470	2352	18866	1.33119	0.00488958	0.0676826	2.31073	0.0331633	FCER1G//ZP3//SERPING1//RIPK3//LILRB1//IL7R//CEACAM1//HLA-F//AZGP1//CD1A//CD59//TRIM6//ZDHHC1//IL4//ZC3H12A//SASH3//APOA1//F2RL1//FFAR2//WNT5A//FOXP3//TRAF6//CD96//CD160//PGC//SLC22A13//PVR//PTPN6//TGFB2//CPB2//CPN2//CD55//F2//CFP//C2//C4BPA//C4BPB//C5AR1//C8G//BCL6//NR4A3//PGLYRP2//PGLYRP1//LGALS9//ENPP3//TKFC//SEC14L1//PIK3R6//CADM1//UNC13D//FGR//GATA2//STXBP1//GAB2//CD177//PTAFR//MYB//SOCS5//IL…
GO:0009135	purine nucleoside diphosphate metabolic process	Biological process	28	136	2352	18866	1.65144	0.00489297	0.0676826	2.31043	0.0119048	ALDOA//ALDOB//GAPDH//HK1//PKM//PRKAG3//OGDHL//NUP35//NUP62//GCKR//NDC1//PRKAG1//NUP107//OGT//AK3//FBP1//TIGAR//STAT3//HDAC4//ZBTB20//IGF1//APP//INS//ARNT//MLXIPL//PRKAA1//ENTPD5//AMPD3
GO:0009179	purine ribonucleoside diphosphate metabolic process	Biological process	28	136	2352	18866	1.65144	0.00489297	0.0676826	2.31043	0.0119048	ALDOA//ALDOB//GAPDH//HK1//PKM//PRKAG3//OGDHL//NUP35//NUP62//GCKR//NDC1//PRKAG1//NUP107//OGT//AK3//FBP1//TIGAR//STAT3//HDAC4//ZBTB20//IGF1//APP//INS//ARNT//MLXIPL//PRKAA1//ENTPD5//AMPD3
GO:0031663	lipopolysaccharide-mediated signaling pathway	Biological process	15	59	2352	18866	2.0393	0.00490912	0.0676826	2.309	0.00637755	CD55//TRIM5//CARD8//LTF//NFKBIL1//SIGIRR//TRAF6//IL18//IRAK1//IRF3//NOS3//MAPK3//PTAFR//TLR2//CD6
GO:0043525	positive regulation of neuron apoptotic process	Biological process	15	59	2352	18866	2.0393	0.00490912	0.0676826	2.309	0.00637755	TYROBP//FBXW7//BCL2L11//NQO1//BACE1//GRIK5//MYB//PAK3//PRNP//SRPK2//TFAP2A//TGFB2//TP53//CASP3//HDAC4
GO:0033555	multicellular organismal response to stress	Biological process	18	76	2352	18866	1.89977	0.00494331	0.0680212	2.30598	0.00765306	EIF4E//EIF4G1//ASIC1//NEUROD2//BDNF//VDAC1//GCH1//PRKCG//RET//SLC6A2//CACNA1B//CALCA//P2RX2//TSPO//THBS4//TRPV1//CCK//NPAS2
GO:0010558	negative regulation of macromolecule biosynthetic process	Biological process	241	1659	2352	18866	1.16523	0.00498397	0.0682118	2.30242	0.102466	ZNF559-ZNF177//MAD2L2//NCOA2//KHDRBS1//PRDM5//KLF12//KLF8//CREM//CUX1//DAB2//ZNF596//ZNF431//FLCN//ESR2//FBP1//FGFR1//FOXE1//WWC1//SATB2//NEDD4L//CBX5//VAX2//DNAJB5//ZNF345//ZBTB20//IRF2BP1//GATA2//FOXP1//KCTD1//NR3C1//HBZ//HDAC2//HDGF//HOXB2//HOXB3//HOXB8//HOXD8//HSF4//MYPOP//ZFP69//IFI27//NOTO//TBX10//IGF2//RBPJ//IRF3//IRF7//KMT5A//ZNF749//HES5//MAF//MEF2A//MEIS2//NRARP//MSX2//TRIM37//MYB//ATF3…
GO:0032799	low-density lipoprotein receptor particle metabolic process	Biological process	8	23	2352	18866	2.79	0.00499582	0.0682118	2.30139	0.00340136	CLTA//AP2A2//FURIN//ABCA2//PPARG//ITGAV//FGF21//HNRNPK
GO:0086012	membrane depolarization during cardiac muscle cell action potential	Biological process	8	23	2352	18866	2.79	0.00499582	0.0682118	2.30139	0.00340136	SCN5A//CACNA1C//CACNA1G//CACNA2D1//RANGRF//HCN2//SCN4B//SLC8A1
GO:2000178	negative regulation of neural precursor cell proliferation	Biological process	8	23	2352	18866	2.79	0.00499582	0.0682118	2.30139	0.00340136	CTNNA1//BDNF//TP53//WNT5A//GATA2//ILK//PAX6//LIMS2
GO:0018209	peptidyl-serine modification	Biological process	58	333	2352	18866	1.3971	0.00508586	0.0693071	2.29364	0.0246599	STK38//CSNK1E//CSNK2A1//HIPK4//DMPK//DYRK1A//MARK2//STK32A//MAST1//MORC3//PRKD2//MKNK2//ILK//MAST4//PRKCG//PRKD1//MAPK3//MAPK13//CAMK1D//CAMK1G//CLSPN//WNK1//SRPK2//VRK2//MAPKAPK3//CAMKV//CDC7//BRSK1//GALNT13//MGAT5B//SPOCK2//PLCL2//PRKAA1//SPTBN4//NSD1//DMTN//INPP5J//MLXIPL//INPP5K//CAV1//HDAC6//MAD2L2//TRIM6//EIF4G1//APP//IL6//IL11//ARRB2//NGF//NTF4//ATP2B4//OPRD1//RAF1//BDNF//WNT5A//RET//IL24/…
GO:0002823	negative regulation of adaptive immune response based on somatic recombination of immune receptors built from immunoglobulin superfamily domains	Biological process	12	43	2352	18866	2.23849	0.00511022	0.0693713	2.29156	0.00510204	LILRB1//IL7R//CEACAM1//HLA-F//FOXP3//PTPN6//PARP3//C4BPA//C4BPB//BCL6//IL4//ZC3H12A
GO:1903146	regulation of autophagy of mitochondrion	Biological process	12	43	2352	18866	2.23849	0.00511022	0.0693713	2.29156	0.00510204	HDAC6//TOMM7//RNF41//TIGAR//TP53//TSC2//USP30//TSPO//FBXO7//FBXW7//SREBF1//VDAC1
GO:0051047	positive regulation of secretion	Biological process	59	340	2352	18866	1.39192	0.00515344	0.0698237	2.2879	0.025085	UNC13A//GPER1//BAIAP3//CPB2//OXT//CCK//SLC6A1//UCN3//SERP1//GLUD1//TCF7L2//MCU//SYBU//GNAI2//FCER1G//FGR//GATA2//IL4//STXBP1//GAB2//F2RL1//CD177//PTAFR//HLA-F//UNC13D//CADPS2//SCAMP5//CACNA1H//CACNA1G//AQP1//CREB1//IGF1//KCNN4//ACHE//EXOC1//GOLPH3//TGFB2//TTN//CD33//CADM1//GAPDH//INS//IRF3//IL6//GHRHR//ITSN1//TRPV1//CYBA//ATG5//ILDR1//PRRT2//OR51E2//PDCD6IP//TLR2//ZP3//FGFR1//NKX3-1//MYB//C1QTNF1
GO:0001816	cytokine production	Biological process	133	863	2352	18866	1.23618	0.0051746	0.0699761	2.28612	0.0565476	ERMAP//LTF//UBASH3A//BCL6//BTNL8//JPH4//GPNMB//ATP2B1//NDRG2//RPS6KA5//EIF2AK2//KDELR1//TLR2//CD96//LILRB1//APOA1//TRIM6//F2RL1//FFAR2//WNT5A//HLA-F//FOXP3//SASH3//TRAF6//CD160//IL6//ADGRG1//SULF1//GATA4//ARNT//C5AR1//TGFB2//IRF3//IRF7//ZBP1//TRIM56//CYLD//XRCC6//IRAK1//MYD88//POLR2F//RELA//IL18//AVPR2//SPN//TMEM106A//GBP5//RFTN1//FCER1G//FOXP1//APP//ACKR1//TIRAP//RIPK3//SPHK1//LGALS9//PGLYRP2//P…
GO:0002028	regulation of sodium ion transport	Biological process	20	88	2352	18866	1.82301	0.00519336	0.0700955	2.28455	0.0085034	AHCYL1//SCN4B//SCN5A//WNK3//WNK1//WNK2//RANGRF//ATP2B4//SNTA1//NEDD4L//ATP1B1//NETO1//FXYD2//FXYD3//FXYD7//FXYD5//DMPK//NOS3//SPTBN4//SLC8A1
GO:0045604	regulation of epidermal cell differentiation	Biological process	16	65	2352	18866	1.97446	0.00525456	0.0704738	2.27946	0.00680272	SULT2B1//PTCH2//MYCL//HES5//KRT84//ZFP36L1//MSX2//REG3A//TP63//ETV4//ALOX15B//NME2//NUMA1//CDSN//MAFF//MAFG
GO:0001841	neural tube formation	Biological process	23	106	2352	18866	1.74046	0.00526132	0.0704738	2.27891	0.00977891	CFL1//SCRIB//MTHFD1L//SETD2//ARHGAP35//APAF1//PAX2//VANGL2//RARA//STIL//SKI//TGFB2//TRAF6//TSC2//TULP3//ARID1A//TEAD2//LMO4//FOLR1//CASP3//CTHRC1//WNT5A//TCTN1
GO:0071868	cellular response to monoamine stimulus	Biological process	23	106	2352	18866	1.74046	0.00526132	0.0704738	2.27891	0.00977891	ADCY5//GNAS//OPRM1//FLNA//HTR3E//HTR3A//HTR3B//ADCY6//NSG1//ARRB2//GNA15//ALK//PALM//NR4A3//ATP2B4//APLP1//APP//CHRM2//OR10H4//OR10H5//HTR6//HDAC2//MAPK3
GO:0071870	cellular response to catecholamine stimulus	Biological process	23	106	2352	18866	1.74046	0.00526132	0.0704738	2.27891	0.00977891	ADCY5//GNAS//OPRM1//FLNA//HTR3E//HTR3A//HTR3B//ADCY6//NSG1//ARRB2//GNA15//ALK//PALM//ATP2B4//APLP1//APP//CHRM2//OR10H4//OR10H5//HTR6//HDAC2//MAPK3//NR4A3
GO:0050866	negative regulation of cell activation	Biological process	39	207	2352	18866	1.51125	0.00531819	0.0708766	2.27424	0.0165816	GPER1//C1QTNF1//F2//NOS3//TYROBP//CASP3//FGR//PGLYRP2//PGLYRP1//CD300LF//ENPP3//LILRB2//GPNMB//LILRB1//PLA2G2D//FOXP3//PTPN6//SPN//IL31RA//IL4//ZC3H12A//LGALS9//CEACAM1//HLA-F//HMGB3//NRARP//FBXO7//BCL6//SOCS5//PARP3//SCRIB//PRKAR1A//PRNP//DUSP3//LDLR//PRKG1//RIPOR2//TARM1//EMILIN1
GO:0044003	modulation by symbiont of host process	Biological process	11	38	2352	18866	2.32194	0.00533826	0.0708766	2.2726	0.00467687	CD209//BCL2L1//KPNA2//HYAL2//SCRIB//EIF2AK2//DEFA1//GAPDH//BCL2L11//ATG5//TNIP1
GO:0060306	regulation of membrane repolarization	Biological process	11	38	2352	18866	2.32194	0.00533826	0.0708766	2.2726	0.00467687	KCNE1//KCNH2//SCN4B//SCN5A//SNTA1//CACNA2D1//NOS1AP//CAV1//FLNA//NEDD4L//AKAP6
GO:2001236	regulation of extrinsic apoptotic signaling pathway	Biological process	32	162	2352	18866	1.58445	0.00533957	0.0708766	2.27249	0.0136054	MADD//CFLAR//NOS3//FAIM//RAF1//BCL2L1//SCRT2//SKIL//ATF3//ZMYND11//PELI3//IGF1//IL4//ITGAV//RELA//TCF7L2//NRP1//NOL3//CYLD//GPER1//LTBR//ITM2C//CAV1//HYAL2//FGFR1//COL2A1//CTNNA1//EYA4//ZC3HC1//MAP2K5//RET//BCL2L12
GO:0006968	cellular defense response	Biological process	14	54	2352	18866	2.07959	0.00536376	0.0708766	2.27053	0.00595238	KLRG1//LILRB2//GNLY//CX3CR1//KIR3DL2//SH2D1A//RELA//SPN//C5AR1//TYROBP//UMOD//VEZF1//FOSL1//BECN1
GO:0032757	positive regulation of interleukin-8 production	Biological process	14	54	2352	18866	2.07959	0.00536376	0.0708766	2.27053	0.00595238	LAMTOR5//TIRAP//F2RL1//PRKD2//FFAR2//IL6//LGALS9//MYD88//ZNF580//RELA//STAT3//TLR2//HYAL2//CD2
GO:0071280	cellular response to copper ion	Biological process	9	28	2352	18866	2.57826	0.00536458	0.0708766	2.27046	0.00382653	CYP1A1//BACE1//AOC1//APP//AQP1//MT1G//MT1H//MT3//PRNP
GO:0032269	negative regulation of cellular protein metabolic process	Biological process	172	1149	2352	18866	1.20075	0.00538001	0.0708766	2.26922	0.0731293	DUSP14//DUSP18//DUSP3//DUSP6//GPS1//SPRED3//RGS3//CAV1//CTDSP2//ARRB2//PAX6//INPP5K//PRNP//BDKRB1//PRR5L//ZC3H12A//CDK5RAP3//ILK//NF2//TRIB3//CEACAM1//CEP85//WNK1//TSC2//DBNDD1//AKT1S1//SOCS5//CPB2//EIF4G1//DMTN//WFDC2//WFIKKN2//COL6A3//CST1//GAPDH//SPINK4//PCSK1N//SERPINA9//APP//ANOS1//LPA//FURIN//UCHL5//SERPINB6//SERPINB10//SPP2//SERPING1//SERPINA6//SERPINH1//SERPINB7//PTTG1//PSMF1//SPOCK2//TME…
GO:0030098	lymphocyte differentiation	Biological process	63	368	2352	18866	1.3732	0.00538176	0.0708766	2.26908	0.0267857	KAT7//FCER1G//SPN//IL6//BCL3//NKX2-3//TCF3//TP53//ATP11C//LRRC8A//SLAMF8//PLCL2//PLA2G2D//FOXP3//BLNK//RBPJ//IL4//IL11//PTPRJ//BCL6//MS4A1//HDAC4//KDELR1//PATZ1//IL7R//GPR89A//ZAP70//PGLYRP2//PGLYRP1//LGALS9//RIPK3//ZFP36L1//LEF1//TCF7//SATB1//THEMIS//CYLD//SASH3//TNFSF8//ATG5//TMEM98//PTPN6//HMGB3//PCID2//CD2//NRARP//PIK3R6//TNFRSF18//LILRB2//SOX12//RNF41//FBXO7//XRCC6//MYB//SOCS5//IL18//RARA//A…
GO:0010955	negative regulation of protein processing	Biological process	10	33	2352	18866	2.43068	0.0054465	0.0714625	2.26388	0.0042517	CPB2//CARD8//CARD18//CAST//BCL2L12//NOL3//TMEM98//MAGEA3//PRNP//TMEM59
GO:1903318	negative regulation of protein maturation	Biological process	10	33	2352	18866	2.43068	0.0054465	0.0714625	2.26388	0.0042517	CPB2//TMEM98//MAGEA3//PRNP//TMEM59//CARD8//CARD18//CAST//BCL2L12//NOL3
GO:0000187	activation of MAPK activity	Biological process	31	156	2352	18866	1.59397	0.005517	0.0721675	2.2583	0.0131803	ERN2//DBNL//MAP4K2//WNT5A//FRS2//IQGAP3//DUSP6//LPAR1//ALK//GHR//NRG1//IGF1//IRAK1//PAK3//PDE6G//PDE6H//PRKAA1//MAPK3//MAPK10//MAP2K5//RET//RPS27A//SHC1//SBK2//TRAF6//C5AR1//UBA52//MAPKAPK3//IKBKG//MADD//TAOK2
GO:0002292	T cell differentiation involved in immune response	Biological process	17	71	2352	18866	1.92058	0.00552067	0.0721675	2.25801	0.00722789	SPN//LGALS9//BCL6//TMEM98//LEF1//IL4//BCL3//MYB//SOCS5//IL18//RARA//FOXP1//IL6//STAT3//FOXP3//ZC3H12A//FCER1G
GO:0030029	actin filament-based process	Biological process	125	807	2352	18866	1.24245	0.0055809	0.0728199	2.2533	0.0531463	PDCD6IP//RTKN//MAD2L2//ALDOA//SH3BP1//TMSB15B//RHOD//PACSIN1//RHOC//MYO1F//MYO15A//LMOD3//ERMN//SHROOM4//TRPV4//MARCKSL1//TPM2//TPM4//SORBS2//ACTN1//ARHGAP12//ARHGAP25//ARHGAP35//ABI1//DSTN//FLII//WIPF1//CAPG//CFLAR//ESPN//CFL1//NISCH//PHACTR3//FGD5//DMTN//FHL3//ABLIM3//PALLD//ARHGAP26//KANK1//GAS2L3//KLHL17//NF2//INPP5K//ARHGEF10L//PRKG1//SPIRE1//BCL6//PDLIM2//TESK1//TNXB//TYROBP//STARD13//SPECC…
GO:0035270	endocrine system development	Biological process	26	125	2352	18866	1.66842	0.00568149	0.0739957	2.24554	0.0110544	PAX6//WNT5A//CREB1//GATA2//GLI1//RBPJ//ALDH1A2//CDH1//NR5A1//DKK3//APOA1//PBX1//STRA6//TSPO//WT1//FGF8//FOXE1//HOXB3//MAPK3//RAF1//PAX8//IL6//PAX4//SOX9//PROP1//GHRHR
GO:0046785	microtubule polymerization	Biological process	18	77	2352	18866	1.8751	0.00571638	0.0742526	2.24288	0.00765306	TUBGCP3//TUBGCP2//CENPJ//EML2//MAP2//MAPT//CAMSAP3//TUBB4A//STMN2//DYRK1A//INPP5J//TBCD//NUMA1//RPS3//TPPP//RANGRF//FBXO5//TRPV4
GO:1901575	organic substance catabolic process	Biological process	315	2222	2352	18866	1.13713	0.00572225	0.0742526	2.24243	0.133929	MPST//RPL35//EIF4G1//NCBP2//RPL36//PABPC1//SMG8//RPL6//RPL7A//RPL8//RPL10//RPL13//RPL15//RPL17//RPL18//RPL31//RPLP2//RPS3//RPS3A//RPS14//RPS19//RPS26//RPS27A//UBA52//HELZ2//ZFP36L1//SAMD4A//MLH1//PAN2//PATL2//ZC3H12A//ISG20//ERI1//XRN1//SUPV3L1//ACHE//SLC25A17//LYPLAL1//ABHD17A//GAA//PHKG1//IDS//IDUA//HPSE2//HYAL2//GNPDA1//SULT1A2//ALDOA//ALDOB//GAPDH//HK1//PKM//PRKAG3//OGDHL//NUP35//NUP62//GCKR/…
GO:0010823	negative regulation of mitochondrion organization	Biological process	15	60	2352	18866	2.00531	0.00580702	0.0749272	2.23605	0.00637755	ADCK1//IGF1//ARRB2//BCL2L1//BCL2L2//NOL3//MAPT//RNF41//TIGAR//TP53//TSC2//USP30//FLCN//TSPO//SIAH3
GO:0042093	T-helper cell differentiation	Biological process	15	60	2352	18866	2.00531	0.00580702	0.0749272	2.23605	0.00637755	SPN//TMEM98//LEF1//IL4//BCL3//MYB//SOCS5//BCL6//IL18//RARA//FOXP1//IL6//STAT3//FOXP3//ZC3H12A
GO:0086009	membrane repolarization	Biological process	13	49	2352	18866	2.12809	0.0058167	0.0749272	2.23532	0.00552721	NEDD4L//KCNH2//AKAP6//KCNE1//SCN4B//SCN5A//SNTA1//CACNA2D1//NOS1AP//KCNIP2//ATP1B1//CAV1//FLNA
GO:0097720	calcineurin-mediated signaling	Biological process	13	49	2352	18866	2.12809	0.0058167	0.0749272	2.23532	0.00552721	NFAT5//NFATC4//RCAN3//EFHB//ATP2B4//PRNP//HOMER3//ERBB3//NRG1//IGF1//PTBP1//AKAP6//NR5A1
GO:0002718	regulation of cytokine production involved in immune response	Biological process	19	83	2352	18866	1.83619	0.00585059	0.0752265	2.2328	0.00807823	LILRB1//APOA1//TRIM6//F2RL1//FFAR2//WNT5A//HLA-F//FOXP3//SASH3//TRAF6//CD96//CD160//TGFB2//BCL6//FCER1G//NR4A3//IL6//IL1R1//IL18
GO:0055088	lipid homeostasis	Biological process	32	163	2352	18866	1.57473	0.00586914	0.0753278	2.23143	0.0136054	CES1//CETP//APOA5//ABCA2//FGFR4//APOA1//APOA4//IL18//LCAT//LDLR//MTTP//LIMA1//LAMTOR1//GRAMD1B//CAV1//NR1I2//LRP5L//CYP7B1//NR1I3//GOT1//INS//MLXIPL//POLD1//PRKAA1//DGAT1//GCKR//RTN4//ORMDL3//ZBTB20//PPARG//FBXW7//ADCK1
GO:0032787	monocarboxylic acid metabolic process	Biological process	106	672	2352	18866	1.26526	0.00598119	0.0766265	2.22321	0.045068	ACOT2//SLC27A5//ACSL6//CYP4F12//PTGES3//TBXAS1//SLC25A17//SLC27A3//ALDH1A2//ME3//LDHB//BSG//VDAC1//ALDOA//ALDOB//GAPDH//HK1//PKM//PRKAG3//OGDHL//NUP35//NUP62//GCKR//NDC1//PRKAG1//NUP107//OGT//ASNS//CKMT1B//ACOT7//CPT1B//CREM//CYP1A1//PLA2G4D//PLA2G5//PPARG//MGLL//PRKAA1//ACAD10//DECR2//ELOVL1//ELOVL7//TNFRSF1A//OSBPL1A//OSBPL3//HSD3B7//CYP7B1//PDZD11//LPIN1//ACBD5//AGXT//IGF1//NR4A3//GAD1//ALDH5A…
GO:1903037	regulation of leukocyte cell-cell adhesion	Biological process	57	329	2352	18866	1.3897	0.00609137	0.0778967	2.21528	0.0242347	CD160//PAK3//PDCD1//PTPN6//CAV1//TNFSF14//GRAP2//FOXP3//LGALS9//IL7R//LILRB2//CD209//IL4//IL6//SASH3//TRAF6//ZP3//CD6//IGF1//IGF2//IL18//RPS3//GPNMB//LILRB1//PLA2G2D//SPN//CEACAM1//NRARP//PIK3R6//CYLD//ZAP70//LEF1//BCL6//SOX12//MYB//SOCS5//RARA//SCRIB//PRKAR1A//PRNP//CASP3//DUSP3//SIRPG//AP3D1//NR4A3//MIA3//ASS1//WNK1//CCL25//PTAFR//RIPOR2//NFAT5//IRAK1//RELA//ZC3H12A//TARM1//CD55
GO:0050890	cognition	Biological process	53	302	2352	18866	1.4077	0.00614787	0.0781296	2.21128	0.022534	LILRB2//EGR2//ZNF385A//GRIN2A//APP//PRKCG//PRNP//S100B//CASP3//NLGN4Y//CNTNAP2//STRA6//TLR2//VDAC1//FOSL1//JPH4//SHANK3//KLK8//CREB1//CX3CR1//PLCB1//KCNK2//ASIC1//MAP1A//MAPT//NGF//NTF4//OXT//KCNK4//BDNF//SLC6A1//SHISA7//NETO1//CCK//BTBD9//LDLR//NFATC4//NEUROD2//TNR//BRSK1//SYNPO//MEIS2//NDRG4//FOXP2//C1QL1//CHRNA4//CYFIP1//INS//NSUN5//SHROOM4//C5AR1//MAGT1//MFSD2A
GO:0042490	mechanoreceptor differentiation	Biological process	16	66	2352	18866	1.94455	0.00615091	0.0781296	2.21106	0.00680272	WDPCP//RBPJ//MYCL//HES5//SCRIB//RIPOR2//USH2A//FGFR1//SLC4A7//GABRB2//GABRB3//CTHRC1//VANGL2//CDH23//NTF4//BDNF
GO:2000378	negative regulation of reactive oxygen species metabolic process	Biological process	16	66	2352	18866	1.94455	0.00615091	0.0781296	2.21106	0.00680272	HDAC6//STAT3//ACP5//ATP2B4//TSPO//ZC3H12A//CAV1//INS//CFLAR//MT3//PAX2//TIGAR//TFAP2A//TP53//VDAC1//ATG5
GO:0001654	eye development	Biological process	65	384	2352	18866	1.35777	0.00616243	0.0781296	2.21025	0.0276361	STAT3//NKD1//PAX2//CDK4//CRYBA2//PAX6//WNT5A//SKI//TFAP2A//MFSD2A//GPM6A//ATP2B1//ATP2B4//TGFB2//ACTL6A//ARID1A//LHX1//AHI1//RARA//TULP3//ALDH1A2//NEUROD4//OLFM3//GNGT1//MFRP//SLC25A25//CYP1A1//ARHGAP35//HSF4//HES5//MAB21L1//WDPCP//STRA6//WT1//CACNA1C//TMEM231//FOXP2//FRS2//BDNF//VAX2//COL8A1//COL8A2//TENM3//HMGN1//DCX//ACHE//RET//RHO//SOX9//HDAC2//ACVRL1//NRP1//WNT9B//LRP5L//KDM5B//MAF//NF2//SKI…
GO:0001817	regulation of cytokine production	Biological process	123	795	2352	18866	1.24102	0.00616492	0.0781296	2.21007	0.0522959	GPNMB//ATP2B1//NDRG2//RPS6KA5//EIF2AK2//LILRB1//APOA1//TRIM6//F2RL1//FFAR2//WNT5A//HLA-F//FOXP3//SASH3//TRAF6//CD96//CD160//IL6//SULF1//GATA4//ARNT//C5AR1//TGFB2//IRF3//IRF7//ZBP1//TRIM56//CYLD//XRCC6//IRAK1//MYD88//POLR2F//RELA//ACKR1//TIRAP//RIPK3//FOXP1//SPHK1//LTF//LGALS9//PGLYRP2//PRNP//RARA//ZC3H12A//PGLYRP1//CX3CR1//CARD8//IGF1//ARRB2//ACP5//CARD18//CD33//CEACAM1//TYROBP//EPX//LEF1//HOMER3…
GO:0033173	calcineurin-NFAT signaling cascade	Biological process	12	44	2352	18866	2.18762	0.00624513	0.078863	2.20446	0.00510204	NFAT5//RCAN3//EFHB//ATP2B4//PRNP//HOMER3//ERBB3//NRG1//IGF1//PTBP1//AKAP6//NFATC4
GO:0097028	dendritic cell differentiation	Biological process	12	44	2352	18866	2.18762	0.00624513	0.078863	2.20446	0.00510204	UBD//RBPJ//IL4//LTBR//SPI1//TRAF6//DCSTAMP//F2RL1//LILRB2//LILRB1//LGALS9//TRPM2
GO:0051046	regulation of secretion	Biological process	110	702	2352	18866	1.25689	0.00633819	0.0798952	2.19803	0.0467687	UNC13A//GPER1//BAIAP3//CPB2//TNFRSF1A//OXT//STXBP1//CCK//SV2A//SLC6A1//CHRNA4//SYT2//SYT15//SYT3//SYT8//LILRB1//STXBP5L//RIMS2//GRIK5//UCN3//SERP1//GLUD1//TCF7L2//MCU//SYBU//AVPR2//GNAI2//UNC13D//LGALS9//FCER1G//FGR//GATA2//IL4//GAB2//F2RL1//CD177//PTAFR//CEACAM1//HLA-F//CADPS2//SCAMP5//CACNA1H//CACNA1G//SREBF1//AQP1//CREB1//IL11//HCRT//SYN1//ASIC1//TLR2//INS//FOXP3//IGF1//KCNN4//ACHE//EXOC1//GOL…
GO:0002720	positive regulation of cytokine production involved in immune response	Biological process	14	55	2352	18866	2.04177	0.00638725	0.0802271	2.19469	0.00595238	SASH3//TRAF6//CD160//HLA-F//FCER1G//NR4A3//LILRB1//WNT5A//IL6//IL1R1//IL18//TRIM6//F2RL1//FFAR2
GO:0071825	protein-lipid complex subunit organization	Biological process	14	55	2352	18866	2.04177	0.00638725	0.0802271	2.19469	0.00595238	APOA5//APOA1//APOA4//CETP//LCAT//PLA2G2E//LPA//PLA2G2A//PLA2G5//MTTP//MFSD2A//DGAT1//ZDHHC8//BIN1
GO:0019226	transmission of nerve impulse	Biological process	17	72	2352	18866	1.89391	0.00640655	0.0803265	2.19338	0.00722789	CLDN19//FKBP1B//NRCAM//CHRNA1//GPER1//P2RX1//SCN5A//MYH14//CACNA1H//CACNA1G//HCRT//TNR//OTOA//CNTNAP2//CACNG4//SPTBN4//JAM3
GO:0002684	positive regulation of immune system process	Biological process	166	1110	2352	18866	1.19958	0.00641882	0.0803377	2.19254	0.0705782	FCER1G//ZP3//SERPING1//HLA-F//AZGP1//CD1A//CD59//XRCC6//ZBP1//TRIM5//MATR3//CD209//ICAM2//ICAM3//MUC1//MUC4//MUC5AC//PAK3//MUC13//PSMA1//PSMA5//PSMC3//RAF1//RELA//TRAF6//CUL1//IKBKG//RPS6KA5//MUC16//PSMF1//NCR3//BAG6//C5AR1//SASH3//LILRB2//FOXP3//MIA3//BDKRB1//MADCAM1//TNFRSF18//F2RL1//IL6//ZNF580//TRIM6//FFAR2//WNT5A//CD160//ZC3H12A//PGC//SLC22A13//PVR//CFP//C2//C8G//CD55//C4BPA//C4BPB//IL34//MA…
GO:0031349	positive regulation of defense response	Biological process	65	385	2352	18866	1.35424	0.00653447	0.0816405	2.18479	0.0276361	FCER1G//ZP3//XRCC6//ZBP1//TRIM5//MATR3//CD209//ICAM2//ICAM3//MUC1//MUC4//MUC5AC//PAK3//MUC13//PSMA1//PSMA5//PSMC3//RAF1//RELA//TRAF6//CUL1//IKBKG//RPS6KA5//MUC16//PSMF1//IL6//OSMR//CD160//HLA-F//FFAR2//PGC//PVR//CADM1//GBP5//COCH//HMGB3//NCR3//SH2D1A//TNIP1//CDK19//IL18//LDLR//PLA2G2A//MAPK13//TRPV4//TLR2//TNFRSF1A//WNT5A//HYAL2//RPS19//TRIM6//LSM14A//IRF3//IRF7//F2RL1//MYD88//STAT3//IL17RC//CD6/…
GO:0007340	acrosome reaction	Biological process	11	39	2352	18866	2.26241	0.0066139	0.0821466	2.17954	0.00467687	CRISP1//PRSS37//PLCB1//ZP3//CACNA1H//STXBP1//ABHD2//ROPN1B//PCSK4//PLCD4//SYT8
GO:0030049	muscle filament sliding	Biological process	11	39	2352	18866	2.26241	0.0066139	0.0821466	2.17954	0.00467687	MYL6B//DES//MYBPC1//MYL1//MYL6//TNNC2//TNNT2//TNNT3//TPM2//TPM4//TTN
GO:0033275	actin-myosin filament sliding	Biological process	11	39	2352	18866	2.26241	0.0066139	0.0821466	2.17954	0.00467687	MYL6B//DES//MYBPC1//MYL1//MYL6//TNNC2//TNNT2//TNNT3//TPM2//TPM4//TTN
GO:0055085	transmembrane transport	Biological process	233	1609	2352	18866	1.16156	0.00662154	0.0821466	2.17904	0.0990646	PDPN//SLC38A10//SLC7A7//SEC61A2//YME1L1//VDAC1//MCU//CPT1B//SLC50A1//SLC2A11//ATP1A3//ATP1B1//FXYD2//TRIB3//NR4A3//C2CD5//INPP5K//FKBP1B//GSTM2//AKAP6//SLC8A1//CACNA1C//NOL3//SLC2A5//LRRC8A//SLC25A18//SLC1A7//SLC6A13//SLC27A5//PEX16//INS//TOMM40//TOMM7//SLC25A19//AHCYL1//HTR3A//PDZK1//WNK1//WNK3//WNK2//CHRNA1//CHRNA4//CHRND//CHRNG//TMC4//TSC22D3//NEDD4L//GABRA3//GABRA6//GABRB2//GABRB3//GLRA2//HTR…
GO:0009185	ribonucleoside diphosphate metabolic process	Biological process	28	139	2352	18866	1.61579	0.00667273	0.0823844	2.1757	0.0119048	ALDOA//ALDOB//GAPDH//HK1//PKM//PRKAG3//OGDHL//NUP35//NUP62//GCKR//NDC1//PRKAG1//NUP107//OGT//AK3//FBP1//TIGAR//STAT3//HDAC4//ZBTB20//IGF1//APP//INS//ARNT//MLXIPL//PRKAA1//ENTPD5//AMPD3
GO:0050801	ion homeostasis	Biological process	127	826	2352	18866	1.23329	0.00668655	0.0823844	2.1748	0.0539966	NEDD4L//RANGRF//SLC24A4//DMPK//ATP1B1//ATP2A3//ATP2B1//ATP2B4//TRPV4//SLC8A1//TRPM8//CAV1//SV2A//MT3//SLC39A8//APP//ATOX1//PRNP//ABCB7//ISCU//HMOX2//ACO1//CYBRD1//CUL1//SLC39A14//MT1G//MT1H//ATP1A3//ATP6V0A1//ADCY5//C1QTNF1//CCR8//ADRA1D//CX3CR1//CD55//LPAR1//F2RL1//GATA2//GPER1//HCRT//ITGAV//OXT//P2RY4//BDKRB1//C5AR1//CACNA1A//CACNA1C//CALCA//RIC3//LPAR2//TMBIM6//P2RX2//TRPC3//FKBP1B//GSTM2//AKA…
GO:0045821	positive regulation of glycolytic process	Biological process	8	24	2352	18866	2.67375	0.00668738	0.0823844	2.17474	0.00340136	ZBTB20//IGF1//APP//INS//ARNT//MLXIPL//PRKAA1//ENTPD5
GO:0090208	positive regulation of triglyceride metabolic process	Biological process	8	24	2352	18866	2.67375	0.00668738	0.0823844	2.17474	0.00340136	CTDNEP1//LDLR//SREBF1//MFSD2A//APOA5//FGF21//APOA1//APOA4
GO:0051090	regulation of DNA-binding transcription factor activity	Biological process	75	455	2352	18866	1.32219	0.00673061	0.0827724	2.17195	0.0318878	CDKN2A//CYLD//COMMD6//CARD8//IRAK1//ARRB2//TRIM37//NFKBIL1//FOXP3//MAP2K5//USP7//ZC3H12A//CDK5RAP3//MSX2//EPHA5//PRKD2//OPRD1//PRKD1//CAMK1D//RPS6KA5//MAD2L2//ZNF431//FLNA//HDAC2//PRNP//CTNNBIP1//SIGIRR//TCF7L2//HDAC4//RNF41//ESR2//PPRC1//APP//IL6//JUP//NEUROD2//NHLH2//NKX3-1//DDR2//PPARG//TCF3//TRAF6//FOSL1//TRIM5//TRIM41//LAMTOR5//RIPK3//TIRAP//TRIM6//CX3CR1//TRIML2//ALK//IL18//INS//LGALS9//LTF…
GO:0043470	regulation of carbohydrate catabolic process	Biological process	20	90	2352	18866	1.7825	0.00675393	0.0828761	2.17044	0.0085034	NUP35//NUP62//GCKR//NDC1//PRKAG1//NUP107//OGT//TIGAR//INS//FBP1//STAT3//HDAC4//ZBTB20//IGF1//APP//ARNT//MLXIPL//PRKAA1//ENTPD5//TP53
GO:0002690	positive regulation of leukocyte chemotaxis	Biological process	21	96	2352	18866	1.75465	0.00676252	0.0828761	2.16989	0.00892857	IL34//MAPK3//TRPV4//C5AR1//AKIRIN1//WNK1//WNT5A//TNFSF14//PGF//S100A14//TIRAP//DAPK2//CAMK1D//THBS4//MCU//RIPOR2//IL4//LGALS9//F2RL1//IL6//ZNF580
GO:1902105	regulation of leukocyte differentiation	Biological process	51	290	2352	18866	1.41064	0.00680692	0.0829306	2.16705	0.0216837	NME1//NME2//RARA//CEACAM1//LEF1//PGLYRP2//PGLYRP1//FOXP3//LGALS9//IL7R//SASH3//BCL6//CYLD//SLAMF8//PTPN6//ZFP36L1//HMGB3//ATP11C//PCID2//CD2//NRARP//PIK3R6//IL4//ZAP70//TCF7//TNFRSF18//LILRB2//SOX12//RNF41//FBXO7//XRCC6//MYB//SOCS5//IL18//GATA2//IL34//FOXP1//IRF7//CTNNBIP1//DCSTAMP//BGLAP//GPR137//CREB1//GNAS//TRAF6//AP3D1//ZC3H12A//LILRB1//LTF//FBXW7//TYROBP
GO:2000756	regulation of peptidyl-lysine acetylation	Biological process	15	61	2352	18866	1.97244	0.00683265	0.0829306	2.16541	0.00637755	FLCN//GATA2//FOXP3//MAPK3//RPS6KA5//SET//THAP7//PIWIL2//KAT7//MUC1//SPI1//ATG5//AUTS2//HDAC2//PRKAA1
GO:0032252	secretory granule localization	Biological process	6	15	2352	18866	3.2085	0.00684921	0.0829306	2.16436	0.00255102	TANC2//KIF1A//PPFIA2//MAP2//SYBU//USO1
GO:0045064	T-helper 2 cell differentiation	Biological process	6	15	2352	18866	3.2085	0.00684921	0.0829306	2.16436	0.00255102	BCL6//SOCS5//IL18//RARA//IL4//BCL3
GO:0055057	neuroblast division	Biological process	6	15	2352	18866	3.2085	0.00684921	0.0829306	2.16436	0.00255102	DCT//FGFR1//NUMBL//LEF1//SOX5//TEAD3
GO:2000345	regulation of hepatocyte proliferation	Biological process	6	15	2352	18866	3.2085	0.00684921	0.0829306	2.16436	0.00255102	CPB2//FBXW7//LIMS2//CEACAM1//CFLAR//GLI1
GO:2001044	regulation of integrin-mediated signaling pathway	Biological process	6	15	2352	18866	3.2085	0.00684921	0.0829306	2.16436	0.00255102	CTNNA1//DMTN//FLNA//LIMS2//PRKD1//CD177
GO:0002888	positive regulation of myeloid leukocyte mediated immunity	Biological process	10	34	2352	18866	2.35919	0.00686971	0.0830365	2.16306	0.0042517	FCER1G//FGR//GATA2//IL4//STXBP1//GAB2//F2RL1//CD177//PTAFR//TYROBP
GO:0032147	activation of protein kinase activity	Biological process	57	331	2352	18866	1.3813	0.00691431	0.0832312	2.16025	0.0242347	MAP4K2//FRS2//MAP3K4//NGF//MAPK3//EIF2AK2//RAF1//TAOK2//IQGAP3//DUSP6//LPAR1//ALK//GHR//NRG1//IGF1//IRAK1//PAK3//PDE6G//PDE6H//PRKAA1//MAPK10//MAP2K5//RET//RPS27A//SHC1//SBK2//TRAF6//C5AR1//UBA52//WNT5A//MAPKAPK3//IKBKG//MADD//ANGPT4//TIRAP//ERN2//DBNL//IL18//INS//MT3//PRR5//ADCY5//ADCY6//ADCY7//PRKAR1A//IL4//TOM1L1//RIPK3//MARK2//SPDYA//PRNP//CLSPN//WNK1//TGFB2//CALCA//BORA//ATG13
GO:0097191	extrinsic apoptotic signaling pathway	Biological process	42	230	2352	18866	1.46475	0.00691583	0.0832312	2.16016	0.0178571	NGF//TNFRSF1A//RAF1//BCL2L11//ERBB3//MKNK2//IL4//ITGAV//BCL2L1//BCL2L2//CASP3//MADD//CFLAR//NOS3//FAIM//SCRT2//SKIL//ATF3//BCL2L12//ZMYND11//PELI3//IGF1//RELA//TCF7L2//NRP1//NOL3//CYLD//GPER1//LTBR//ITM2C//CAV1//HYAL2//FGFR1//COL2A1//CTNNA1//EYA4//ZC3HC1//MAP2K5//RET//RNF41//IFI27//TGFB2
GO:0036151	phosphatidylcholine acyl-chain remodeling	Biological process	9	29	2352	18866	2.48936	0.00693299	0.0832312	2.15908	0.00382653	PLA2G4B//PLA2G4E//DBI//TMEM86B//PLA2G2D//PLA2G4D//PLA2G2E//PLA2G2A//PLA2G5
GO:0071624	positive regulation of granulocyte chemotaxis	Biological process	9	29	2352	18866	2.48936	0.00693299	0.0832312	2.15908	0.00382653	TIRAP//DAPK2//CAMK1D//THBS4//C5AR1//MCU//RIPOR2//IL4//S100A14
GO:1901566	organonitrogen compound biosynthetic process	Biological process	262	1829	2352	18866	1.14903	0.00700024	0.0838313	2.15489	0.111395	ASS1//CDO1//ST6GALNAC6//ST3GAL5//MCTS1//EIF3K//EIF3L//EIF3F//DRG2//RPL36//RPL6//RPL8//RPL15//RPL17//RPL18//RPL31//RPS26//EIF4G1//EXT2//HEXA//NUDT2//ADCY5//ADCY6//ADCY7//AK3//NPR2//NME9//NME1//NME2//AMPD2//AMPD3//PAICS//DUT//TNIP1//RPL35//MRPL52//GGT7//ZAR1//MRPS21//EIF2AK2//RPL3L//RPL7A//RPL10//RPL13//RPLP2//RPS3//RPS3A//RPS14//RPS19//RPS27A//MRPL9//GGT2//MRPL24//PABPC4//MRRF//EIF4E//LARP1//PABPC…
GO:0048871	multicellular organismal homeostasis	Biological process	84	519	2352	18866	1.29824	0.00700672	0.0838313	2.15449	0.0357143	HCRT//STAT3//TRPM2//TRPV1//COL2A1//GNAS//SOX9//ZG16B//LTF//PRDX1//AZGP1//ADCY5//ADCY6//ADCY7//AQP1//AVPR2//PRKAR1A//CYP4F12//CXADR//LDB2//MUC4//MUC13//TFF3//IL6//LSR//WNK3//JAM3//MFSD2A//MC3R//GPR137//BGLAP//SNX10//ACP5//TRAF6//DRAM2//RDH12//RHO//CDH23//USH2A//CALCA//DEF8//DCSTAMP//GATA2//NOS3//SASH3//PRDM14//TRPV4//BTBD9//HYAL2//CLDN4//KRT16//ALOXE3//ELOVL1//TP63//EIF4G1//FLCN//AMPD2//AMPD3//MLX…
GO:0045785	positive regulation of cell adhesion	Biological process	71	428	2352	18866	1.33063	0.00706969	0.0844415	2.1506	0.0301871	ILK//JUP//CCL25//EMILIN1//COL8A1//RSU1//SPOCK2//FUT3//SIRPG//CD160//PAK3//PDCD1//PTPN6//CAV1//TNFSF14//GRAP2//FOXP3//LGALS9//IL7R//RET//TGFB2//PODXL//LILRB2//CD209//IL4//IL6//SASH3//TRAF6//ZP3//CD6//IGF1//IGF2//IL18//RPS3//PIK3R6//CYLD//ZAP70//LEF1//BCL6//SOX12//MYB//SOCS5//RARA//KIFAP3//AP3D1//PTPRJ//NRP1//CSPG5//UNC13D//DMTN//FLNA//APOA1//LIMS2//ARHGEF7//NR4A3//PDPN//PTAFR//FN1//RRAS//NFAT5//IR…
GO:0046631	alpha-beta T cell activation	Biological process	29	146	2352	18866	1.59326	0.00714416	0.0849066	2.14605	0.0123299	SPN//PLA2G2D//FOXP3//LGALS9//ZAP70//NKX2-3//SATB1//SASH3//TNFSF8//TMEM98//LEF1//IL4//BCL3//MYB//SOCS5//BCL6//IL18//RARA//TCF7//LILRB1//AP3D1//FOXP1//IL6//STAT3//CD160//ZC3H12A//TARM1//CD55//INS
GO:1900542	regulation of purine nucleotide metabolic process	Biological process	25	121	2352	18866	1.65728	0.00720404	0.0849066	2.14242	0.0106293	NUP35//NUP62//GCKR//NDC1//PRKAG1//NUP107//OGT//PDP1//PDZD3//GUCA2A//NOS3//FBP1//TIGAR//STAT3//HDAC4//ZBTB20//IGF1//APP//INS//ARNT//MLXIPL//PRKAA1//ENTPD5//FLCN//IL4
GO:0021604	cranial nerve structural organization	Biological process	5	11	2352	18866	3.64603	0.00722891	0.0849066	2.14093	0.00212585	EGR2//HOXB2//NRP1//PLXNA4//PAX2
GO:0032253	dense core granule localization	Biological process	5	11	2352	18866	3.64603	0.00722891	0.0849066	2.14093	0.00212585	TANC2//KIF1A//PPFIA2//MAP2//SYBU
GO:0034372	very-low-density lipoprotein particle remodeling	Biological process	5	11	2352	18866	3.64603	0.00722891	0.0849066	2.14093	0.00212585	APOA5//APOA1//CETP//APOA4//LCAT
GO:0072173	metanephric tubule morphogenesis	Biological process	5	11	2352	18866	3.64603	0.00722891	0.0849066	2.14093	0.00212585	WNT9B//HES5//PAX2//SOX9//PAX8
GO:0086016	AV node cell action potential	Biological process	5	11	2352	18866	3.64603	0.00722891	0.0849066	2.14093	0.00212585	SCN5A//CACNA1C//CACNA1G//CXADR//SCN4B
GO:0086027	AV node cell to bundle of His cell signaling	Biological process	5	11	2352	18866	3.64603	0.00722891	0.0849066	2.14093	0.00212585	SCN4B//SCN5A//CACNA1G//CACNA1C//CXADR
GO:0099519	dense core granule cytoskeletal transport	Biological process	5	11	2352	18866	3.64603	0.00722891	0.0849066	2.14093	0.00212585	MAP2//KIF1A//SYBU//TANC2//PPFIA2
GO:1901950	dense core granule transport	Biological process	5	11	2352	18866	3.64603	0.00722891	0.0849066	2.14093	0.00212585	TANC2//KIF1A//PPFIA2//MAP2//SYBU
GO:0015698	inorganic anion transport	Biological process	33	172	2352	18866	1.53896	0.00742892	0.0871109	2.12907	0.0140306	SLC34A2//IP6K2//ANO7//FXYD3//TSPO//SLC13A1//SLC25A14//FGFR1//ROS1//P2RY4//SLC4A11//SLC6A1//CLDN4//GABRA3//GABRA6//GABRB2//GABRB3//GLRA2//SLC12A9//ANO2//ANO3//TTYH2//SLC12A6//PRNP//PTAFR//CCT8L2//SLC39A14//LRRC8A//SLC39A8//SLC4A2//GPR89A//VDAC1//SLC4A7
GO:0048545	response to steroid hormone	Biological process	59	346	2352	18866	1.36779	0.00749388	0.0877268	2.12529	0.025085	RHOXF1//ESR2//GPER1//NR3C1//NR3C2//DEFA1//RBFOX2//ARID1A//NKX3-1//KDM3A//NCOA2//ABHD2//CLDN4//OXT//RELA//SREBF1//TGFB2//TSPO//TLR2//FOSL1//CAV1//GHRHR//KCTD6//TP63//CYP7B1//PGRMC2//LEF1//NR4A3//OR51E2//TRERF1//CDO1//TPH2//AGXT//ALAD//GOT1//IL6//IL22//S100B//BGLAP//CASP3//UCN3//HDAC6//ARRB2//DAB2//FOXP1//PIAS2//ATP1A3//BCL2L11//ZFP36L1//ATP2B1//PTAFR//CBX3//EIF4E//AQP1//ASS1//CFLAR//CYBA//ABCA2//S…
GO:0030104	water homeostasis	Biological process	18	79	2352	18866	1.82763	0.00755824	0.0878214	2.12158	0.00765306	ADCY5//ADCY6//ADCY7//AQP1//AVPR2//PRKAR1A//CYP4F12//TRPV4//CLDN4//KRT16//LSR//ALOXE3//ELOVL1//TP63//HYAL2//INPP5K//NEDD4L//GHRHR
GO:0086002	cardiac muscle cell action potential involved in contraction	Biological process	14	56	2352	18866	2.00531	0.00756095	0.0878214	2.12142	0.00595238	NEDD4L//KCNE1//KCNH2//SCN5A//SNTA1//JUP//CACNA1C//CAV1//NOS1AP//BIN1//FLNA//SCN4B//CACNA2D1//CACNA1G
GO:0086065	cell communication involved in cardiac conduction	Biological process	14	56	2352	18866	2.00531	0.00756095	0.0878214	2.12142	0.00595238	SCN5A//CACNA1G//SCN4B//CACNA1C//CACNA2D1//FKBP1B//ATP1A3//ATP1B1//SLC8A1//CXADR//JUP//RANGRF//CAV1//FLNA
GO:0002715	regulation of natural killer cell mediated immunity	Biological process	12	45	2352	18866	2.139	0.00757022	0.0878214	2.12089	0.00510204	CD96//HLA-F//CD160//CEACAM1//PVR//PIK3R6//CADM1//LILRB1//LGALS9//ARRB2//NCR3//SH2D1A
GO:0090311	regulation of protein deacetylation	Biological process	12	45	2352	18866	2.139	0.00757022	0.0878214	2.12089	0.00510204	FOXP3//SKI//BCL6//SREBF1//TP53//DYRK1A//PRKD2//PRKD1//TPPP//MAPT//PRKAA1//SPRED3
GO:0048709	oligodendrocyte differentiation	Biological process	22	103	2352	18866	1.71328	0.00757661	0.0878214	2.12053	0.00935374	TPPP//ZNF488//LPAR1//HES5//NSUN5//PRDM8//MYRF//PAX6//KCNJ10//PLP1//ABCA2//TLR2//OPALIN//IL34//GSX2//HDAC2//PPARG//TMEM98//CNP//GPR17//NRG1//SOX9
GO:0007610	behavior	Biological process	96	606	2352	18866	1.27069	0.00763596	0.0878559	2.11714	0.0408163	EIF4E//EIF4G1//ASIC1//NEUROD2//BDNF//VDAC1//APP//OXT//LILRB2//EGR2//ZNF385A//GRIN2A//PRKCG//PRNP//S100B//CASP3//NLGN4Y//CNTNAP2//STRA6//TLR2//FOSL1//JPH4//SHANK3//KLK8//CREB1//CX3CR1//PLCB1//KCNK2//MAP1A//MAPT//NGF//NTF4//KCNK4//SLC6A1//SHISA7//NETO1//CCK//BTBD9//LDLR//NFATC4//NHLH2//HOXB8//C1QL1//ADCY5//CHRNA4//ABCA2//GAA//ZDHHC8//NRG1//NOVA1//OPRM1//MYO15A//FEZF2//CDH23//CACNA1B//ESPN//KCNJ10//…
GO:0030516	regulation of axon extension	Biological process	21	97	2352	18866	1.73656	0.00764204	0.0878559	2.11679	0.00892857	IFRD1//MAP2//MT3//RTN4//RTN4R//CYFIP1//FN1//DBNL//ILK//MAPT//ISLR2//TNR//PLXNA4//MEGF8//NRP1//SEMA6C//SEMA6B//WNT5A//SEMA3B//BARHL2//NRCAM
GO:0006970	response to osmotic stress	Biological process	19	85	2352	18866	1.79299	0.00764205	0.0878559	2.11679	0.00807823	AQP1//SST//TRPV4//WNK3//CASP3//PAPPA2//TP53//OXT//SERPINB6//ZFP36L1//MAPK10//XRCC6//TSPO//SLC12A6//NFAT5//TSC22D3//KCNMA1//MAPK13//LRRC8A
GO:0043154	negative regulation of cysteine-type endopeptidase activity involved in apoptotic process	Biological process	19	85	2352	18866	1.79299	0.00764205	0.0878559	2.11679	0.00807823	BCL2L12//NOL3//NLE1//CAAP1//LAMTOR5//CSNK2A1//AQP1//ARRB2//MAGEA3//MT3//NGF//PAX2//LEF1//POR//MAP2K5//RAF1//RPS6KA1//TNFSF14//CFLAR
GO:0051899	membrane depolarization	Biological process	20	91	2352	18866	1.76291	0.0076667	0.0878559	2.11539	0.0085034	NEDD4L//RANGRF//TSPO//CCK//GOT1//SCN5A//CACNA1G//KCNH2//CACNA1H//HCN2//SCN4B//SLC8A1//CACNA1C//CACNA2D1//CHRNA4//CACNG4//CACNA1A//CACNA1B//CACNB4//CAV1
GO:0097306	cellular response to alcohol	Biological process	20	91	2352	18866	1.76291	0.0076667	0.0878559	2.11539	0.0085034	ADCY7//GLRA2//PRKAA1//SPI1//ADCY6//P2RY4//PPARG//ATP2B1//CES1//HMGCS1//GRAMD1B//XRN1//CTNNA1//JUP//CDH1//LARP1//GOLPH3//RAD51//ADCY5//CDK4
GO:1901379	regulation of potassium ion transmembrane transport	Biological process	20	91	2352	18866	1.76291	0.0076667	0.0878559	2.11539	0.0085034	NEDD4L//ATP1B1//BIN1//KCNH2//CAV1//FLNA//KCNE1//AKAP6//NOS1AP//KCNS1//WNK1//WNK3//WNK2//KCNIP2//LRRC26//NETO1//DPP6//KCNIP1//PRNP//DPP10
GO:0018108	peptidyl-tyrosine phosphorylation	Biological process	63	374	2352	18866	1.35117	0.00769604	0.0880492	2.11373	0.0267857	SOCS5//APP//SHC1//DYRK1A//FGR//MAPK3//ROS1//ZAP70//DDR1//IL24//IL31RA//GH2//GHR//HDAC2//IGF1//IL4//IL6//IL18//HES5//STAP2//STAT3//TNFRSF1A//TNFRSF18//NF2//CAV1//FBXW7//PRNP//FGF8//IGF2//IL11//ARRB2//ANGPT4//ENPP2//PTPRJ//THBS4//TP53//NRP1//CCK//DMTN//PTPN6//ABI1//IL34//ACE//ERBB3//DOK7//NRG1//HYAL2//DOCK3//BDNF//CLK3//HIPK4//EPHA5//FGFR1//FGFR4//ALK//MATK//DDR2//MAP2K5//EIF2AK2//RET//TESK1//TIE1/…
GO:0042981	regulation of apoptotic process	Biological process	230	1592	2352	18866	1.15885	0.00773085	0.0883043	2.11177	0.0977891	FOXP1//BCL6//CARD8//APAF1//MAPT//NGF//NKX3-1//ATP2A3//P2RX1//PPARG//CASP10//CFLAR//CCK//ZC3H12A//TIGAR//TP53//HSPB6//GATA4//ILK//PAX8//BCL2L1//FCER1G//IGF1//ARRB2//CDKN2A//BCL2L11//CDK4//UBD//LILRB1//CREB1//DUSP6//LPAR1//FLCN//CDK19//MCF2L//ITGB3BP//SCRIB//DAPK2//DKKL1//BIN1//GPER1//GRIN2A//OSGIN1//APBB2//IL6//KCNMA1//APH1A//IP6K2//ADAMTSL4//CAMK1D//PLEKHG5//RPS27A//S100B//ITSN1//TSPO//TRAF6//UBA…
GO:0150063	visual system development	Biological process	65	388	2352	18866	1.34377	0.00776736	0.0885781	2.10973	0.0276361	MAB21L1//MEIS2//PAX6//PBX1//SALL2//TGFB2//ZDHHC16//CHRDL1//STAT3//NKD1//PAX2//CDK4//CRYBA2//WNT5A//SKI//TFAP2A//MFSD2A//GPM6A//ATP2B1//ATP2B4//ACTL6A//ARID1A//LHX1//AHI1//RARA//TULP3//ALDH1A2//NEUROD4//OLFM3//GNGT1//MFRP//SLC25A25//CYP1A1//ARHGAP35//HSF4//HES5//WDPCP//STRA6//WT1//CACNA1C//TMEM231//FOXP2//FRS2//BDNF//VAX2//COL8A1//COL8A2//TENM3//HMGN1//DCX//ACHE//RET//RHO//SOX9//HDAC2//ACVRL1//NRP…
GO:0007423	sensory organ development	Biological process	92	578	2352	18866	1.27674	0.0078173	0.0890037	2.10694	0.0391156	MAB21L1//MEIS2//PAX6//PBX1//SALL2//TGFB2//ZDHHC16//CHRDL1//STAT3//NKD1//PAX2//CDK4//CRYBA2//WNT5A//SKI//WDPCP//TFAP2A//MFSD2A//GPM6A//ATP2B1//ATP2B4//ACTL6A//ARID1A//NTF4//RBPJ//LHX1//AHI1//FGF8//SOX9//RARA//TULP3//ALDH1A2//LRIG3//NEUROD4//OLFM3//GNGT1//MFRP//COL2A1//FGFR1//GATA2//MYO15A//PAX8//MAPK3//SLC25A25//CYP1A1//ARHGAP35//HSF4//HES5//STRA6//WT1//CACNA1C//TMEM231//FOXP2//BCL2L11//DDR1//LEF1…
GO:0010639	negative regulation of organelle organization	Biological process	69	416	2352	18866	1.33045	0.0078578	0.0893208	2.1047	0.0293367	HDAC6//STMN2//TRIM54//CAMSAP3//MAD2L2//SPDL1//PATL2//ADCK1//FLCN//LIMA1//KANK4//KANK1//FOXP3//SKI//TUBB4A//DYRK1A//EML2//INPP5J//MAP2//TBCD//HMGA1//TEN1//XRN1//GNL3L//NAT10//SHANK3//CTNNA2//SET//THAP7//PRRT2//TMSB15B//FBXO5//PRKAR1A//TOM1L1//TOM1L2//TRIM37//FLII//CAPG//ESPN//INPP5K//PPFIA1//KDM3A//RAD1//DMTN//SPTBN4//LMOD3//IGF1//ARRB2//BCL2L1//BCL2L2//NOL3//SPI1//MAPT//ANAPC15//PCID2//RNF41//TIG…
GO:0002685	regulation of leukocyte migration	Biological process	39	212	2352	18866	1.47561	0.00796364	0.0903783	2.09889	0.0165816	MIA3//BDKRB1//ZP3//MADCAM1//TNFRSF18//F2RL1//IL6//ZNF580//IL34//MAPK3//TRPV4//C5AR1//AKIRIN1//SLAMF8//WNK1//WNT5A//TNFSF14//PGF//CAMK1D//S100A14//IL4//JAM3//TIRAP//DAPK2//THBS4//MCU//RIPOR2//NBL1//CCL25//PTAFR//CX3CR1//EMILIN1//IL1R1//C10ORF99//SPN//APP//PLCB1//RIPK3//LGALS9
GO:0040017	positive regulation of locomotion	Biological process	96	607	2352	18866	1.2686	0.00798813	0.0904815	2.09756	0.0408163	MIA3//BDKRB1//ZP3//MADCAM1//TNFRSF18//F2RL1//IL6//ZNF580//PRKD2//FOXP1//ANGPT4//BCAS3//PRKD1//RRAS//WNT5A//ZC3H12A//NRP1//HDAC6//GLIPR2//ENPP2//RTN4//SOX9//TGFB2//IL34//MAPK3//TRPV4//C5AR1//AKIRIN1//DMTN//DDR2//PAK3//SLC8A1//ARHGEF7//WNK1//TNFSF14//IGF1//HDAC4//GPNMB//SEMA6C//SEMA6B//PDPN//TWIST2//CLDN4//DAB2//FGR//GNAI2//GPER1//TMSB15B//GRB7//RHOD//IL4//ILK//INS//ITGAV//ITGAX//RHOC//LAMC2//MAZ//…
GO:0007405	neuroblast proliferation	Biological process	15	62	2352	18866	1.94063	0.00799836	0.0904815	2.097	0.00637755	CX3CR1//DCT//PAX6//DMRTA2//CTNNA1//BDNF//TP53//FGFR1//NUMBL//LEF1//SOX5//TEAD3//FRS2//NEUROD4//ARTN
GO:0021782	glial cell development	Biological process	25	122	2352	18866	1.6437	0.008015	0.0905246	2.0961	0.0106293	APP//MT3//PLP1//TPPP//ZNF488//LPAR1//HES5//NSUN5//PRDM8//MYRF//TLR2//KCNJ10//NRG1//ILK//SKI//NDRG1//PRX//ABCA2//BACE2//MAPT//C5AR1//MXRA8//IL6//LDLR//CSPG5
GO:0019933	cAMP-mediated signaling	Biological process	37	199	2352	18866	1.49139	0.00806356	0.0909276	2.09347	0.0157313	ADGRG2//CALCRL//RAMP1//ADCY5//ADCY6//ADCY7//UCN3//LPAR1//ADGRG5//GHRHR//GNAI2//GNAS//GPER1//MC3R//NME2//S1PR5//ADGRB1//TSHR//CALCA//ADM2//ADGRE3//LPAR2//ADGRG1//OPRM1//PRKAR1A//TCP11//OR51E2//RAPGEF2//APLNR//MGRN1//ADRA1D//APLP1//ATP2B4//EPHA5//SOX9//AKAP6//RIMS2
GO:2000147	positive regulation of cell motility	Biological process	94	593	2352	18866	1.2715	0.00808905	0.0909391	2.0921	0.039966	MIA3//BDKRB1//ZP3//MADCAM1//TNFRSF18//F2RL1//IL6//ZNF580//PRKD2//FOXP1//ANGPT4//BCAS3//PRKD1//RRAS//WNT5A//ZC3H12A//NRP1//HDAC6//GLIPR2//ENPP2//RTN4//SOX9//TGFB2//IL34//MAPK3//TRPV4//C5AR1//AKIRIN1//DMTN//DDR2//PAK3//SLC8A1//ARHGEF7//WNK1//TNFSF14//IGF1//HDAC4//GPNMB//SEMA6C//SEMA6B//PDPN//TWIST2//CLDN4//DAB2//FGR//GNAI2//GPER1//TMSB15B//GRB7//RHOD//IL4//ILK//INS//ITGAV//ITGAX//RHOC//LAMC2//MAZ//…
GO:0071363	cellular response to growth factor stimulus	Biological process	111	715	2352	18866	1.24526	0.00809262	0.0909391	2.09191	0.0471939	WFIKKN2//COL3A1//DUSP15//CREB1//BAMBI//ARRB2//FURIN//RPS27A//SKI//SKIL//TGFB2//TP53//UBA52//ACVRL1//FRS2//FGF8//FGFR1//FGFR4//NCBP2//RBFOX2//FGF21//HNRNPF//HNRNPH1//ANOS1//FGFRL1//POLR2A//POLR2F//MAPK3//PTBP1//FGF17//FOLR1//DKK3//NREP//MEGF8//LEF1//CHRDL1//PCSK6//DAB2//FLCN//GOT1//EMILIN1//PEG10//SPRED3//CAV1//ADAMTSL2//SULF1//GATA4//RBPJ//ILK//HES5//MSX2//NUMA1//FBXL15//NBL1//WNT5A//CNMD//PRKD2/…
GO:1901381	positive regulation of potassium ion transmembrane transport	Biological process	11	40	2352	18866	2.20585	0.00811611	0.0909391	2.09065	0.00467687	ATP1B1//AKAP6//NOS1AP//WNK1//WNK3//WNK2//KCNIP2//LRRC26//FLNA//KCNE1//KCNH2
GO:1902895	positive regulation of pri-miRNA transcription by RNA polymerase II	Biological process	11	40	2352	18866	2.20585	0.00811611	0.0909391	2.09065	0.00467687	GATA2//NR3C1//PPARG//RELA//SPI1//SREBF1//STAT3//TGFB2//TP53//WT1//FOSL1
GO:0098703	calcium ion import across plasma membrane	Biological process	7	20	2352	18866	2.80744	0.00821193	0.0918669	2.08555	0.00297619	PRNP//ATP2B4//TRPV4//SLC8A1//TRPM2//TRPV1//CACNA2D1
GO:0043066	negative regulation of apoptotic process	Biological process	139	919	2352	18866	1.21323	0.00825664	0.092221	2.0832	0.0590986	FOXP1//BCL6//ZC3H12A//HSPB6//GATA4//ILK//PAX8//CFLAR//BCL2L1//FCER1G//IGF1//ARRB2//LAMTOR5//CSNK2A1//AQP1//MAGEA3//MT3//NGF//PAX2//LEF1//POR//MAP2K5//RAF1//RPS6KA1//TNFSF14//STAMBP//ERBB3//FGF8//GABRB2//GABRB3//NFATC4//NTF4//OXR1//PRKCG//BDNF//SET//ITSN1//STXBP1//C5AR1//NR4A3//NRP1//TCF7//HNF1B//IL7R//TSC22D3//BCL2L2//NOL3//CX3CR1//NOS3//FAIM//SCRT2//ZNF385A//MUC1//BCL2L12//INS//TMBIM6//IRF7//GAT…
GO:0043067	regulation of programmed cell death	Biological process	233	1617	2352	18866	1.15582	0.00828293	0.0923685	2.08182	0.0990646	FOXP1//BCL6//CARD8//APAF1//MAPT//NGF//NKX3-1//ATP2A3//P2RX1//PPARG//CASP10//CFLAR//CCK//ZC3H12A//TIGAR//TP53//HSPB6//GATA4//ILK//PAX8//BCL2L1//FCER1G//IGF1//ARRB2//CDKN2A//BCL2L11//NDRG1//FRS2//RIPK3//CTSB//DAPK2//ALK//CIDEB//GLS2//OSGIN1//NF2//NME1//NME2//RTN4//PTPN6//RABGGTA//RAF1//CARD18//BCL3//RPS3//RTKN//CIDEC//SOX9//AKT1S1//BEX2//MADD//TP63//ACTN1//CDK4//UBD//LILRB1//CREB1//DUSP6//LPAR1//FL…
GO:0050435	amyloid-beta metabolic process	Biological process	13	51	2352	18866	2.04463	0.00832521	0.0924341	2.07961	0.00552721	DYRK1A//APH1A//ABCA2//APP//RELA//CASP3//BIN1//IGF1//PRNP//ACE//UNC13A//BACE1//BACE2
GO:0071827	plasma lipoprotein particle organization	Biological process	13	51	2352	18866	2.04463	0.00832521	0.0924341	2.07961	0.00552721	APOA5//APOA1//APOA4//CETP//LCAT//PLA2G2E//LPA//PLA2G2A//PLA2G5//MTTP//MFSD2A//DGAT1//ZDHHC8
GO:0061351	neural precursor cell proliferation	Biological process	30	154	2352	18866	1.56258	0.00833941	0.0924341	2.07886	0.0127551	CX3CR1//DCT//PAX6//DMRTA2//FRS2//NEUROD4//ARTN//CTNNA1//BDNF//TP53//C5AR1//FGF8//LHX5//FGFR1//NUMBL//LEF1//ATF5//LHX1//GLI1//KIF1A//SOX5//TEAD3//WNT5A//NF2//GATA2//ILK//LIMS2//FLNA//GNAI2//ADGRG1
GO:0051338	regulation of transferase activity	Biological process	153	1022	2352	18866	1.20083	0.00834493	0.0924341	2.07858	0.065051	CDK4//CCNJL//CDK5RAP3//CCNA1//MAP4K2//FRS2//MAP3K4//NGF//MAPK3//EIF2AK2//RAF1//TAOK2//IQGAP3//DUSP6//LPAR1//ALK//GHR//NRG1//IGF1//IRAK1//PAK3//PDE6G//PDE6H//PRKAA1//MAPK10//MAP2K5//RET//RPS27A//SHC1//SBK2//TRAF6//C5AR1//UBA52//WNT5A//MAPKAPK3//IKBKG//MADD//DUSP14//DUSP18//DUSP3//GPS1//SPRED3//RGS3//CAV1//ILK//NF2//INPP5K//TRIB3//CEACAM1//CEP85//WNK1//TSC2//DBNDD1//AKT1S1//ANGPT4//SOCS5//APP//TIRA…
GO:0071867	response to monoamine	Biological process	23	110	2352	18866	1.67717	0.00836739	0.0924341	2.07741	0.00977891	ADCY5//GNAS//OPRM1//FLNA//HTR3E//HTR3A//HTR3B//ADCY6//NSG1//ARRB2//GNA15//ALK//PALM//NR4A3//ATP2B4//APLP1//APP//CHRM2//OR10H4//OR10H5//HTR6//HDAC2//MAPK3
GO:0071869	response to catecholamine	Biological process	23	110	2352	18866	1.67717	0.00836739	0.0924341	2.07741	0.00977891	ADCY5//GNAS//OPRM1//FLNA//HTR3E//HTR3A//HTR3B//ADCY6//NSG1//ARRB2//GNA15//ALK//PALM//NR4A3//ATP2B4//APLP1//APP//CHRM2//OR10H4//OR10H5//HTR6//HDAC2//MAPK3
GO:0002027	regulation of heart rate	Biological process	22	104	2352	18866	1.6968	0.00850654	0.0938245	2.07025	0.00935374	ADRA1D//SREBF1//NOS1AP//KCNH2//FKBP1B//SPTBN4//TRPV1//GCH1//BIN1//JUP//KCNE1//SCN4B//SCN5A//CACNA1C//CACNA2D1//CAV1//CACNA1G//RANGRF//MC3R//OXT//SLC8A1//SNTA1
GO:0098751	bone cell development	Biological process	10	35	2352	18866	2.29179	0.00856457	0.0941703	2.06729	0.0042517	ABI1//ZNF385A//PTPN6//THPO//MPIG6B//FOXP1//LILRB1//LTF//FBXW7//TYROBP
GO:0110111	negative regulation of animal organ morphogenesis	Biological process	10	35	2352	18866	2.29179	0.00856457	0.0941703	2.06729	0.0042517	SULF1//WNT5A//HNF1B//PAX2//PAX8//TGFB2//CPB2//FBXW7//LIMS2//CEACAM1
GO:0034101	erythrocyte homeostasis	Biological process	26	129	2352	18866	1.61669	0.00865367	0.095002	2.0628	0.0110544	RBFOX2//GATA2//IKZF1//ETV2//AHSP//KMT2E//RPS14//RPS19//SPI1//MPIG6B//CASP3//EPB42//HBZ//L3MBTL3//PTBP3//ZFP36L1//LDB1//KAT7//ARNT//STAT3//DMTN//ALAS1//BCL6//CDK5RAP3//AMPD3//PRDX1
GO:1903859	regulation of dendrite extension	Biological process	8	25	2352	18866	2.5668	0.00877838	0.0962214	2.05659	0.00340136	BCL11A//SYT2//CPNE9//UNC13A//NEDD4L//SYT3//RASAL1//RIMS2
GO:0048639	positive regulation of developmental growth	Biological process	35	187	2352	18866	1.50131	0.00881922	0.0963328	2.05457	0.014881	CREB1//GHR//GHRHR//IGF2//SPTBN4//CYFIP1//FN1//DBNL//ILK//MAPT//ISLR2//FGF8//SERP1//SASH3//CACNA2D2//CRABP2//NGF//BDNF//MEGF8//NRP1//FGFR1//GLI1//RBPJ//WT1//IGF1//AKAP6//SYT2//CPNE9//UNC13A//NEDD4L//SYT3//RASAL1//RIMS2//ZP3//PLCB1
GO:1905144	response to acetylcholine	Biological process	9	30	2352	18866	2.40638	0.00882948	0.0963328	2.05406	0.00382653	CHRM2//OPRM1//GNA15//PLCB1//GNAI2//CHRNA4//LY6H//LY6G6D//ATP2B4
GO:1905145	cellular response to acetylcholine	Biological process	9	30	2352	18866	2.40638	0.00882948	0.0963328	2.05406	0.00382653	CHRM2//OPRM1//GNA15//PLCB1//GNAI2//CHRNA4//LY6H//LY6G6D//ATP2B4
GO:0006140	regulation of nucleotide metabolic process	Biological process	25	123	2352	18866	1.63034	0.00889923	0.096755	2.05065	0.0106293	NUP35//NUP62//GCKR//NDC1//PRKAG1//NUP107//OGT//PDP1//PDZD3//GUCA2A//NOS3//FBP1//TIGAR//STAT3//HDAC4//ZBTB20//IGF1//APP//INS//ARNT//MLXIPL//PRKAA1//ENTPD5//FLCN//IL4
GO:1903556	negative regulation of tumor necrosis factor superfamily cytokine production	Biological process	14	57	2352	18866	1.97013	0.00889951	0.096755	2.05063	0.00595238	GPNMB//IGF1//LGALS9//ARRB2//NFKBIL1//FOXP3//ACP5//POMC//PTPN6//RARA//TSPO//ZC3H12A//CD33//LTF
GO:0043405	regulation of MAP kinase activity	Biological process	58	342	2352	18866	1.36033	0.0089093	0.096755	2.05016	0.0246599	MAP4K2//FRS2//MAP3K4//NGF//MAPK3//EIF2AK2//RAF1//TAOK2//IQGAP3//DUSP6//LPAR1//ALK//GHR//NRG1//IGF1//IRAK1//PAK3//PDE6G//PDE6H//PRKAA1//MAPK10//MAP2K5//RET//RPS27A//SHC1//SBK2//TRAF6//C5AR1//UBA52//WNT5A//MAPKAPK3//IKBKG//MADD//DUSP14//DUSP18//DUSP3//GPS1//SPRED3//RGS3//CAV1//ERN2//DBNL//IL34//PIK3R6//FGFR1//ILK//SPRY3//STK38//NUP62//INPP5K//PTPN6//PTPRJ//CDK5RAP3//HYAL2//VANGL2//RPS3//AIDA//TRIB3
GO:0046890	regulation of lipid biosynthetic process	Biological process	38	207	2352	18866	1.4725	0.00902264	0.0978353	2.04467	0.0161565	ZP3//CTDNEP1//LDLR//SREBF1//MFSD2A//FBXW7//DKK3//FDFT1//HMGCS1//NFYA//NFYC//SQLE//TM7SF2//POR//PRKAA1//TRIB3//CEACAM1//APOA5//APOA1//APOA4//MLXIPL//LPGAT1//CREB1//ZBTB20//INS//NR5A1//TSPO//SF1//GPER1//CES1//FGFR4//ABCA2//SPHK1//ORMDL3//DKKL1//TNFRSF1A//CDK4//FAM3A
GO:0031641	regulation of myelination	Biological process	12	46	2352	18866	2.0925	0.00910597	0.098286	2.04067	0.00510204	KLK8//TMEM98//MTMR2//TPPP//ZNF488//EGR2//ITGAX//S100B//MYRF//HES5//NSUN5//RARA
GO:0032570	response to progesterone	Biological process	12	46	2352	18866	2.0925	0.00910597	0.098286	2.04067	0.00510204	TRERF1//NCOA2//ABHD2//CLDN4//OXT//RELA//SREBF1//TGFB2//TSPO//TLR2//FOSL1//CAV1
GO:0050798	activated T cell proliferation	Biological process	12	46	2352	18866	2.0925	0.00910597	0.098286	2.04067	0.00510204	IGF1//IGF2//IL18//RPS3//RIPK3//SCRIB//LGALS9//FOXP3//PRKAR1A//PRNP//CASP3//SATB1
GO:0018212	peptidyl-tyrosine modification	Biological process	63	377	2352	18866	1.34042	0.00913862	0.0984879	2.03912	0.0267857	SOCS5//APP//SHC1//ABI1//CLK3//HIPK4//DYRK1A//EPHA5//ERBB3//FGFR1//FGFR4//FGR//ALK//MATK//DDR2//MAP2K5//EIF2AK2//PTPN6//RET//TESK1//TIE1//TTN//ZAP70//MAPK3//ROS1//DDR1//IL24//IL31RA//GH2//GHR//HDAC2//IGF1//IL4//IL6//IL18//HES5//STAP2//STAT3//TNFRSF1A//TNFRSF18//NF2//CAV1//FBXW7//PRNP//FGF8//IGF2//IL11//ARRB2//ANGPT4//ENPP2//PTPRJ//THBS4//TP53//NRP1//CCK//DMTN//IL34//ACE//DOK7//NRG1//HYAL2//DOCK3//…
GO:0043549	regulation of kinase activity	Biological process	138	915	2352	18866	1.20976	0.0093065	0.100144	2.03121	0.0586735	CDK4//CCNJL//CDK5RAP3//CCNA1//MAP4K2//FRS2//MAP3K4//NGF//MAPK3//EIF2AK2//RAF1//TAOK2//IQGAP3//DUSP6//LPAR1//ALK//GHR//NRG1//IGF1//IRAK1//PAK3//PDE6G//PDE6H//PRKAA1//MAPK10//MAP2K5//RET//RPS27A//SHC1//SBK2//TRAF6//C5AR1//UBA52//WNT5A//MAPKAPK3//IKBKG//MADD//DUSP14//DUSP18//DUSP3//GPS1//SPRED3//RGS3//CAV1//ILK//NF2//INPP5K//TRIB3//CEACAM1//CEP85//WNK1//TSC2//DBNDD1//AKT1S1//ANGPT4//SOCS5//APP//TIRA…
GO:0072593	reactive oxygen species metabolic process	Biological process	50	288	2352	18866	1.39258	0.00933872	0.100338	2.02971	0.0212585	NOXO1//CYBA//CCS//NQO1//DDAH2//GCH1//NOS3//SLC7A2//HDAC6//ZNF205//STAT3//APOA4//MT3//PRDX1//ACP5//F2RL1//GNAI2//MAPT//CD177//TYROBP//HBA1//HBZ//TPO//EPX//ATP2B4//TSPO//ZC3H12A//CAV1//CX3CR1//NOS1AP//ASS1//TRPV1//TLR2//POR//CYP1A1//INS//CFLAR//ADGRB1//HDAC4//TMEM106A//RNF41//PAX2//TIGAR//TFAP2A//TP53//VDAC1//ATG5//RIPK3//F2//GLS2
GO:0098662	inorganic cation transmembrane transport	Biological process	119	777	2352	18866	1.22848	0.00952648	0.1022	2.02107	0.0505952	YME1L1//VDAC1//MCU//FKBP1B//GSTM2//AKAP6//SLC8A1//CACNA1C//NOL3//SLC39A14//SLC34A2//SLC24A4//SLC6A16//ASIC2//ASIC1//ATP1B1//SLC6A20//HCN2//SCN4B//SCN5A//SLC3A2//SLC6A1//SLC6A2//SLC6A6//SLC6A9//SLC6A13//TRPM2//SLC4A11//CACNA1H//CACNA1G//ASIC3//SLC4A7//ATP1A3//FXYD2//COX5B//SLC25A28//TRPV1//CYBA//PTPN6//ATG5//APLNR//F2//GPER1//BDKRB1//F2RL3//ATOX1//JPH4//CACNA2D1//SLC39A8//SLC25A25//TRPC4AP//CACNG4…
GO:0050854	regulation of antigen receptor-mediated signaling pathway	Biological process	16	69	2352	18866	1.86	0.00960089	0.102842	2.01769	0.00680272	PLCL2//CD160//DUSP3//SH2D1A//UBASH3A//PRNP//PTPN6//PTPRJ//CEACAM1//DGKZ//FOXP1//CYLD//PRKD2//KCNN4//RELA//RPS3
GO:0032418	lysosome localization	Biological process	17	75	2352	18866	1.81815	0.00977275	0.103754	2.00998	0.00722789	LAT2//NR4A3//UNC13D//LGALS9//FCER1G//FGR//GATA2//IL4//STXBP1//GAB2//HDAC6//FLCN//TMEM106B//DEF8//LAMTOR1//KXD1//RAB34
GO:1900076	regulation of cellular response to insulin stimulus	Biological process	17	75	2352	18866	1.81815	0.00977275	0.103754	2.00998	0.00722789	CDK4//SESN3//SIK2//TSC2//OGT//KANK1//TNS2//GRB10//INPP5K//PRKAA1//RELA//GNAI2//IGF2//INS//ATP2B1//BGLAP//USO1
GO:0010940	positive regulation of necrotic cell death	Biological process	6	16	2352	18866	3.00797	0.00981836	0.103754	2.00796	0.00255102	RIPK3//ZBP1//MT3//SLC6A6//SLC6A13//TSPO
GO:0017014	protein nitrosylation	Biological process	6	16	2352	18866	3.00797	0.00981836	0.103754	2.00796	0.00255102	GAPDH//ATP2B4//OXR1//SNTA1//ACE//NOS1AP
GO:0018119	peptidyl-cysteine S-nitrosylation	Biological process	6	16	2352	18866	3.00797	0.00981836	0.103754	2.00796	0.00255102	GAPDH//ATP2B4//OXR1//SNTA1//ACE//NOS1AP
GO:0033008	positive regulation of mast cell activation involved in immune response	Biological process	6	16	2352	18866	3.00797	0.00981836	0.103754	2.00796	0.00255102	FCER1G//FGR//GATA2//IL4//STXBP1//GAB2
GO:0043306	positive regulation of mast cell degranulation	Biological process	6	16	2352	18866	3.00797	0.00981836	0.103754	2.00796	0.00255102	FCER1G//FGR//GATA2//IL4//STXBP1//GAB2
GO:0048820	hair follicle maturation	Biological process	6	16	2352	18866	3.00797	0.00981836	0.103754	2.00796	0.00255102	TGFB2//MSX2//WNT5A//TRPC4AP//RBPJ//NSUN2
GO:0099170	postsynaptic modulation of chemical synaptic transmission	Biological process	6	16	2352	18866	3.00797	0.00981836	0.103754	2.00796	0.00255102	RNF19A//CDH1//EIF4E//CYFIP1//SYNPO//PLCB1
GO:0002704	negative regulation of leukocyte mediated immunity	Biological process	13	52	2352	18866	2.00531	0.00986307	0.103871	2.00599	0.00552721	LILRB1//IL7R//CEACAM1//HLA-F//FOXP3//CD96//PTPN6//LGALS9//PARP3//ARRB2//C4BPA//C4BPB//BCL6
GO:0042269	regulation of natural killer cell mediated cytotoxicity	Biological process	11	41	2352	18866	2.15204	0.00986999	0.103871	2.00568	0.00467687	CEACAM1//PVR//CADM1//HLA-F//LILRB1//LGALS9//ARRB2//CD160//NCR3//SH2D1A//PIK3R6
GO:0016032	viral process	Biological process	139	924	2352	18866	1.20666	0.00987634	0.103871	2.0054	0.0590986	IRF7//CD209//BCL2L1//KPNA2//PDCD6IP//VPS37A//NEDD4L//FURIN//VPS28//RPS27A//UBA52//IFIT1//HYAL2//EPS15//CAV1//LAMTOR5//NFIA//RPL35//NUP35//NUP62//RPL36//NDC1//NUP107//RPL6//RPL7A//RPL8//RPL10//RPL13//RPL15//RPL17//RPL18//RPL31//RPLP2//RPS3//RPS3A//RPS14//RPS19//RPS26//SCRIB//EIF2AK2//ATG5//PSMC3//INPP5K//LEF1//LTF//CFL1//IFI27//ZC3H12A//LARP1//PABPC1//SRPK2//TNIP1//TRIM6//IFNL3//ISG20//OAS2//TRIML…
GO:0001655	urogenital system development	Biological process	56	330	2352	18866	1.36118	0.00990294	0.103871	2.00424	0.0238095	FGF8//NKX3-1//APH1A//ROBO2//FGFR1//LHX1//RARA//RET//BDNF//WT1//ILK//PAX2//PBX1//PGF//CTNNBIP1//SOX9//WNT9B//PAX8//BCL2L11//CYP26A1//ACE//SULF1//TNS2//TIPARP//APAF1//PKD1L3//MPST//ASS1//WDPCP//NLE1//STRA6//HNF1B//TFAP2A//TGFB2//BAG6//HYAL2//ALDH1A2//ALOX15B//GLI1//VANGL2//AHI1//WNT5A//TP63//FRS2//CYP7B1//NRP1//NUP107//PODXL//MAGI2//HES5//SERPINB7//CFLAR//NFIA//UMOD//FLCN//GATA2
GO:0071375	cellular response to peptide hormone stimulus	Biological process	56	330	2352	18866	1.36118	0.00990294	0.103871	2.00424	0.0238095	SLC39A14//GRB10//IGF2//INS//ATP6V0A1//PTPRA//SHC1//SREBF1//CDK4//LPIN1//CYFIP1//GHRHR//GOT1//INPP5K//PKM//PPARG//TRIB3//CEACAM1//SRSF5//ZFP36L1//CFLAR//C2CD5//AHCYL1//SESN3//SIK2//TSC2//OGT//KANK1//TNS2//PRKAA1//RELA//GNAI2//GH2//GHR//STAT3//STAT5A//CRHR2//NR4A3//ADCY5//ADCY6//ADCY7//FGF21//ASS1//PRKAR1A//CAV1//ATP2B1//BGLAP//USO1//CYBA//ARID1B//BRIP1//TSHR//CREB1//CYP11A1//GPER1//POR
GO:0031347	regulation of defense response	Biological process	115	749	2352	18866	1.23157	0.00992112	0.103907	2.00344	0.0488946	FCER1G//ZP3//SERPING1//XRCC6//ZBP1//TRIM5//MATR3//CD209//ICAM2//ICAM3//MUC1//MUC4//MUC5AC//PAK3//MUC13//PSMA1//PSMA5//PSMC3//RAF1//RELA//TRAF6//CUL1//IKBKG//RPS6KA5//MUC16//PSMF1//LILRB1//TRIM6//ZDHHC1//IL4//ZC3H12A//FFAR2//INS//PPARG//IL6//OSMR//FOXP3//CD96//HLA-F//CD160//PGC//CEACAM1//PVR//NLRP6//GPR17//PLA2G2D//TKFC//SEC14L1//PIK3R6//CADM1//TIRAP//FGR//GBP5//COCH//HMGB3//LGALS9//ARRB2//NCR3//S…
GO:0043069	negative regulation of programmed cell death	Biological process	141	940	2352	18866	1.20319	0.0103445	0.108181	1.98529	0.059949	FOXP1//BCL6//ZC3H12A//HSPB6//GATA4//ILK//PAX8//CFLAR//BCL2L1//FCER1G//IGF1//ARRB2//HTATIP2//PDPN//CFL1//YME1L1//TWIST2//IL31RA//DAB2//NQO1//HIGD2A//ATF5//KIFAP3//ANKLE2//FLNA//DDAH2//NUP62//HDAC2//HNRNPK//APBB2//IL4//IL6//AQP1//IRAK1//ARHGDIA//ASIC2//LTF//ASNS//MSX2//MT3//MYD88//ATOX1//NGF//NME2//PAX2//LEF1//PDCD1//ANGPT4//ZFAND6//AHI1//PRKAA1//LIMS2//PCID2//EIF2AK2//PRNP//PROP1//CAMK1D//RAF1//RA…
GO:0021915	neural tube development	Biological process	31	163	2352	18866	1.52552	0.0104851	0.109488	1.97943	0.0131803	TCTN1//CFL1//SCRIB//MTHFD1L//SETD2//ARHGAP35//APAF1//PAX2//VANGL2//RARA//STIL//SKI//TGFB2//TRAF6//TSC2//TULP3//ARID1A//TEAD2//LMO4//SSBP3//PAX6//FGF8//FOLR1//CASP3//CTHRC1//WNT5A//HES5//SALL2//ZFP36L1//TCF7//ALDH1A2
GO:0048585	negative regulation of response to stimulus	Biological process	250	1754	2352	18866	1.14328	0.0105117	0.109605	1.97833	0.106293	DUSP14//DUSP18//DUSP3//DUSP6//GPS1//SPRED3//RGS3//CAV1//SERPING1//LILRB1//IL7R//CEACAM1//SIGIRR//CD59//ARRB2//IL4//INS//PPARG//FOXP3//APOA1//HLA-F//CD96//NLRP6//GPR17//PSMA1//PTPN6//SOCS5//RGS19//CISH//ERBB3//RGS22//PRR5L//MPIG6B//RGS20//RGS6//C1QTNF1//F2//NOS3//PTPRJ//NDRG4//ATP2B4//PDZD3//SLAMF8//F2RL1//CARD8//PELI3//TGFB2//STAMBP//INPP5E//TSC2//TULP3//NOTUM//GRB10//NFATC4//CTNNBIP1//NKD1//EMIL…
GO:0002755	MyD88-dependent toll-like receptor signaling pathway	Biological process	10	36	2352	18866	2.22813	0.0105624	0.10997	1.97624	0.0042517	IRF7//CD300LF//TNIP1//TIRAP//IRAK1//MYD88//RPS27A//TLR2//TRAF6//UBA52
GO:0048872	homeostasis of number of cells	Biological process	45	256	2352	18866	1.40999	0.0105933	0.11013	1.97497	0.0191327	NKX2-3//JAM3//IL6//BCL2L11//FOXP3//CASP3//SKIL//RBFOX2//GATA2//IKZF1//ETV2//AHSP//KMT2E//RPS14//RPS19//SPI1//MPIG6B//FCER1G//AMPD3//PRDX1//PLA2G2A//RIPK3//TNFSF14//EPB42//HBZ//L3MBTL3//PTBP3//ZFP36L1//LDB1//KAT7//ARNT//STAT3//DMTN//ALAS1//BCL6//NOS3//SASH3//PRDM14//CDK5RAP3//SOX9//NLE1//TSC22D3//LGALS9//CYLD//IL7R
GO:0050921	positive regulation of chemotaxis	Biological process	28	144	2352	18866	1.55969	0.0108119	0.111958	1.9661	0.0119048	F2RL1//IL6//ZNF580//IL34//MAPK3//TRPV4//C5AR1//AKIRIN1//WNK1//WNT5A//TNFSF14//PRKD2//PRKD1//MEGF8//NRP1//PGF//ARTN//S100A14//LPAR1//TIRAP//DAPK2//CAMK1D//THBS4//MCU//RIPOR2//IL4//LGALS9//FGFR1
GO:0048880	sensory system development	Biological process	65	394	2352	18866	1.3233	0.0108297	0.111958	1.96538	0.0276361	MAB21L1//MEIS2//PAX6//PBX1//SALL2//TGFB2//ZDHHC16//CHRDL1//STAT3//NKD1//PAX2//CDK4//CRYBA2//WNT5A//SKI//TFAP2A//MFSD2A//GPM6A//ATP2B1//ATP2B4//ACTL6A//ARID1A//LHX1//AHI1//RARA//TULP3//ALDH1A2//NEUROD4//OLFM3//GNGT1//MFRP//SLC25A25//CYP1A1//ARHGAP35//HSF4//HES5//WDPCP//STRA6//WT1//CACNA1C//TMEM231//FOXP2//FRS2//BDNF//VAX2//COL8A1//COL8A2//TENM3//HMGN1//DCX//ACHE//RET//RHO//SOX9//HDAC2//ACVRL1//NRP…
GO:0098660	inorganic ion transmembrane transport	Biological process	131	868	2352	18866	1.21058	0.010846	0.111958	1.96473	0.0556973	YME1L1//VDAC1//MCU//FKBP1B//GSTM2//AKAP6//SLC8A1//CACNA1C//NOL3//SLC39A14//SLC25A14//SLC4A11//SLC34A2//SLC24A4//SLC6A16//ASIC2//ASIC1//ATP1B1//SLC6A20//HCN2//SCN4B//SCN5A//SLC3A2//SLC6A1//SLC6A2//SLC6A6//SLC6A9//SLC6A13//TRPM2//CACNA1H//CACNA1G//ASIC3//SLC4A7//ATP1A3//FXYD2//COX5B//SLC25A28//TRPV1//CYBA//PTPN6//ATG5//APLNR//F2//GPER1//BDKRB1//F2RL3//ATOX1//JPH4//CACNA2D1//SLC39A8//SLC25A25//TRPC4…
GO:0120032	regulation of plasma membrane bounded cell projection assembly	Biological process	34	183	2352	18866	1.49029	0.0108648	0.111958	1.96398	0.0144558	DMTN//AUTS2//AKIRIN1//HDAC4//F2RL1//CDC42EP4//PODXL//DZIP1//ARHGAP35//MARK4//KCTD17//TRPM2//ZMYND8//GPM6A//PALM//BCAS3//ESPN//NRP1//RIPOR2//WDPCP//CAV1//KANK1//CYFIP1//DEF8//CYLD//NOTO//DYNC2LI1//ATG5//EVI5L//TBC1D30//TBC1D7//MAP4//CENPJ//RAP1GAP
GO:1903578	regulation of ATP metabolic process	Biological process	25	125	2352	18866	1.60425	0.0109064	0.111958	1.96232	0.0106293	SHMT2//NUP35//NUP62//GCKR//NDC1//PRKAG1//NUP107//OGT//FBP1//TIGAR//STAT3//HDAC4//ZBTB20//IGF1//APP//INS//ARNT//MLXIPL//PRKAA1//ENTPD5//ISCU//TSPO//TP53//FLCN//IL4
GO:0010941	regulation of cell death	Biological process	249	1748	2352	18866	1.14262	0.0109397	0.111958	1.96099	0.105867	FOXP1//BCL6//CARD8//APAF1//MAPT//NGF//NKX3-1//ATP2A3//P2RX1//PPARG//CASP10//CFLAR//CCK//ZC3H12A//TIGAR//TP53//HSPB6//GATA4//ILK//PAX8//MT3//SLC6A6//SLC6A13//TSPO//EIF4G1//CIDEB//HBA1//KCNK2//BCL2L1//FCER1G//IGF1//ARRB2//CDKN2A//BCL2L11//NDRG1//FRS2//RIPK3//CTSB//DAPK2//ALK//GLS2//OSGIN1//NF2//NME1//NME2//RTN4//PTPN6//RABGGTA//RAF1//CARD18//BCL3//RPS3//RTKN//CIDEC//SOX9//AKT1S1//BEX2//MADD//TP63//…
GO:0060349	bone morphogenesis	Biological process	20	94	2352	18866	1.70665	0.0110196	0.111958	1.95783	0.0085034	COL2A1//COL13A1//PHOSPHO1//GNAS//MEF2D//SOX9//RARA//POR//POC1A//SERPINH1//TRPV4//MSX2//FOXN3//MEGF8//LTF//ACP5//PAPPA2//SKI//TFAP2A//LRP5L
GO:0001756	somitogenesis	Biological process	16	70	2352	18866	1.83343	0.011042	0.111958	1.95695	0.00680272	RIPPLY1//LHX1//NRARP//ALDH1A2//NKD1//ABI1//DLL3//POFUT1//RBPJ//NKX3-1//PCDH8//LEF1//NLE1//TP53//WNT5A//HES7
GO:0098742	cell-cell adhesion via plasma-membrane adhesion molecules	Biological process	48	277	2352	18866	1.38997	0.0110601	0.111958	1.95624	0.0204082	TGFB2//CDH11//CDH16//IGSF11//CELSR3//CELSR2//PALLD//CADM1//PCDH11X//PCDH8//PCDH12//CDHR5//ROBO4//TENM3//PCDHGC4//PCDHGB3//PCDHGA7//PCDHB2//PCDHAC2//DSCAML1//IGSF9//PVR//RET//ROBO2//CEACAM1//CDH23//BSG//CLSTN3//CDH1//CXADR//CD209//REG3A//UMOD//CD164//CD6//CLDN4//CLDN19//CLDN15//CLDN9//APOA1//MAP2K5//WNK1//KIFAP3//FXYD5//LRRC4//SLITRK2//FGFRL1//CD177
GO:0034368	protein-lipid complex remodeling	Biological process	9	31	2352	18866	2.32875	0.0110939	0.111958	1.95491	0.00382653	APOA5//APOA1//APOA4//CETP//LCAT//PLA2G2E//LPA//PLA2G2A//PLA2G5
GO:0034369	plasma lipoprotein particle remodeling	Biological process	9	31	2352	18866	2.32875	0.0110939	0.111958	1.95491	0.00382653	APOA5//APOA1//APOA4//CETP//LCAT//PLA2G2E//LPA//PLA2G2A//PLA2G5
GO:0009071	serine family amino acid catabolic process	Biological process	5	12	2352	18866	3.34219	0.011134	0.111958	1.95335	0.00212585	AMT//SHMT2//CDO1//AGXT//THNSL2
GO:0021889	olfactory bulb interneuron differentiation	Biological process	5	12	2352	18866	3.34219	0.011134	0.111958	1.95335	0.00212585	ATF5//SALL3//ROBO2//WNT5A//GSX2
GO:0038180	nerve growth factor signaling pathway	Biological process	5	12	2352	18866	3.34219	0.011134	0.111958	1.95335	0.00212585	NGF//NTF4//BDNF//RAPGEF2//MAGI2
GO:0051798	positive regulation of hair follicle development	Biological process	5	12	2352	18866	3.34219	0.011134	0.111958	1.95335	0.00212585	MSX2//TGFB2//WNT5A//KRT17//NUMA1
GO:0071472	cellular response to salt stress	Biological process	5	12	2352	18866	3.34219	0.011134	0.111958	1.95335	0.00212585	XRCC6//TRPV4//SLC12A6//AQP1//ZFP36L1
GO:0072178	nephric duct morphogenesis	Biological process	5	12	2352	18866	3.34219	0.011134	0.111958	1.95335	0.00212585	LHX1//AHI1//PAX2//HNF1B//WNT9B
GO:0086067	AV node cell to bundle of His cell communication	Biological process	5	12	2352	18866	3.34219	0.011134	0.111958	1.95335	0.00212585	SCN4B//SCN5A//CACNA1G//CACNA1C//CXADR
GO:0097340	inhibition of cysteine-type endopeptidase activity	Biological process	5	12	2352	18866	3.34219	0.011134	0.111958	1.95335	0.00212585	BCL2L12//NOL3//CARD8//CARD18//CAST
GO:0097341	zymogen inhibition	Biological process	5	12	2352	18866	3.34219	0.011134	0.111958	1.95335	0.00212585	CARD8//CARD18//CAST//BCL2L12//NOL3
GO:1902337	regulation of apoptotic process involved in morphogenesis	Biological process	5	12	2352	18866	3.34219	0.011134	0.111958	1.95335	0.00212585	HNF1B//PAX2//PAX8//TGFB2//TNFRSF1A
GO:2000105	positive regulation of DNA-dependent DNA replication	Biological process	5	12	2352	18866	3.34219	0.011134	0.111958	1.95335	0.00212585	INO80//WIZ//CDC7//E2F8//FGFR1
GO:2001053	regulation of mesenchymal cell apoptotic process	Biological process	5	12	2352	18866	3.34219	0.011134	0.111958	1.95335	0.00212585	HNF1B//PAX2//PAX8//SOX9//MSX2
GO:0043436	oxoacid metabolic process	Biological process	171	1164	2352	18866	1.17838	0.0111714	0.112175	1.95189	0.0727041	ACOT2//SLC27A5//ACSL6//CYP4F12//DDAH2//ASS1//CDO1//MPST//SLC7A7//PTGES3//TBXAS1//SLC25A17//SLC27A3//ALDH1A2//ME3//LDHB//BSG//VDAC1//ALDOA//ALDOB//GAPDH//HK1//PKM//PRKAG3//OGDHL//ACO1//IDH3B//DLST//GOT1//AADAT//ALDH5A1//MDH1B//NUP35//NUP62//GCKR//NDC1//PRKAG1//NUP107//OGT//VARS2//DALRD3//GLS2//GSS//ACY1//NQO1//INS//PSMA1//PSMA5//PSMC3//PSMF1//SLC39A8//NOS3//ASNS//ALDH18A1//GLUD1//GAD1//SHMT2//AMT/…
GO:0070507	regulation of microtubule cytoskeleton organization	Biological process	35	190	2352	18866	1.4776	0.0112368	0.112672	1.94936	0.014881	HDAC6//STMN2//TRIM54//CAMSAP3//PDCD6IP//FBXW5//POC1A//EML2//GAS2L1//MAPT//MAP2//MAP1A//TUBB4A//DYRK1A//INPP5J//TBCD//NUMA1//RPS3//TRPV4//CENPJ//STIL//TRIM37//NUP62//CEP85//ATF5//MARK4//PARP3//BORA//RANGRF//TPPP//CYLD//MARK2//PHLDB1//PRKAA1//ATAT1
GO:0007160	cell-matrix adhesion	Biological process	41	230	2352	18866	1.42988	0.0113039	0.112717	1.94677	0.017432	DDR1//CDKN2A//NF2//BCL6//ILK//JUP//CCL25//FN1//RHOD//TRIP6//ACTN1//ARHGEF7//TAOK2//DUSP3//LIMCH1//WDPCP//CAMSAP3//LDB1//PTPRJ//NRP1//DMTN//BCAS3//ACVRL1//ADAMTS9//RRAS//BCL2L11//CD96//MSLN//EMILIN1//COL3A1//COL13A1//OTOA//ITGAV//BCAM//MUC4//MADCAM1//JAM3//PPFIA2//PPFIA1//ITGA10//SGCE
GO:0000188	inactivation of MAPK activity	Biological process	8	26	2352	18866	2.46808	0.0113212	0.112717	1.94611	0.00340136	DUSP14//DUSP18//DUSP3//DUSP6//GPS1//SPRED3//RGS3//CAV1
GO:0021884	forebrain neuron development	Biological process	8	26	2352	18866	2.46808	0.0113212	0.112717	1.94611	0.00340136	NRP1//ATF5//SALL3//ROBO2//WNT5A//FGF8//LHX6//RAPGEF2
GO:0033119	negative regulation of RNA splicing	Biological process	8	26	2352	18866	2.46808	0.0113212	0.112717	1.94611	0.00340136	DYRK1A//HNRNPK//PTBP1//SRSF7//RBM42//PTBP3//RPS26//TMBIM6
GO:0060384	innervation	Biological process	8	26	2352	18866	2.46808	0.0113212	0.112717	1.94611	0.00340136	NRP1//UNC13A//SULF1//GABRB2//GABRB3//NTF4//PRKCG//RET
GO:0002573	myeloid leukocyte differentiation	Biological process	38	210	2352	18866	1.45147	0.0113436	0.11278	1.94525	0.0161565	NME1//NME2//APP//TLR2//LEF1//IL31RA//MT1G//PPARG//NKX2-3//SPI1//L3MBTL3//OSCAR//FCER1G//FOXP1//SNX10//TRAF6//TYROBP//DCSTAMP//GAB2//RARA//CEACAM1//GATA2//UBD//RBPJ//IL4//LTBR//IL34//IRF7//CTNNBIP1//ZFP36L1//BGLAP//GPR137//CREB1//GNAS//F2RL1//LILRB1//LTF//FBXW7
GO:0098727	maintenance of cell number	Biological process	31	164	2352	18866	1.51621	0.0114275	0.113455	1.94205	0.0131803	IGF1//EIF4E//SMC1A//ARID1A//MED21//MED7//PIWIL2//PRDM14//GATA2//FOXP1//RBPJ//PBX1//POLR2A//POLR2F//VANGL2//RAF1//SKI//SOX9//SPI1//STAT3//LDB2//HNF1B//WNT9B//PAX2//PAX8//HES5//SRRT//ZNF706//TAF6L//TP63//KDM3A
GO:0002446	neutrophil mediated immunity	Biological process	80	501	2352	18866	1.28084	0.0115448	0.114459	1.93761	0.0340136	LILRB2//CEACAM3//CKAP4//CANT1//OSCAR//CNN2//COPB1//CTSB//CYBA//CD55//AP2A2//DDOST//DEFA1//CYB5R3//UNC13D//ALAD//FCER1G//ALDOA//FGR//CYFIP1//XRCC6//GAA//AOC1//GDI2//AMPD3//DBNL//HMOX2//APAF1//RAB37//ITGAV//ITGAX//JUP//LAIR1//LAMP2//LTF//MGST1//TARM1//NME2//P2RX1//RAB9B//CFP//SERPINB6//SERPINB10//PKM//ATP6V0A1//GPR84//LAMTOR1//PSMA5//PSMC3//CD177//PTAFR//PTPN6//PTPRJ//RAB5C//CEACAM1//ARHGAP9//SLC2A…
GO:0061756	leukocyte adhesion to vascular endothelial cell	Biological process	13	53	2352	18866	1.96748	0.0116137	0.11482	1.93503	0.00552721	CX3CR1//SELPLG//GOLPH3//SPN//MADCAM1//SLC39A8//CCL25//PTAFR//NFAT5//IL6//IRAK1//RELA//TRAF6
GO:0071320	cellular response to cAMP	Biological process	13	53	2352	18866	1.96748	0.0116137	0.11482	1.93503	0.00552721	DMTN//APP//AQP1//KCNE1//ASS1//INPP5K//PTAFR//HCN2//SLC8A1//ZFP36L1//WT1//AKAP6//RAPGEF2
GO:0002695	negative regulation of leukocyte activation	Biological process	34	184	2352	18866	1.48219	0.0117751	0.116253	1.92903	0.0144558	TYROBP//CASP3//FGR//PGLYRP2//PGLYRP1//CD300LF//ENPP3//LILRB2//GPNMB//LILRB1//PLA2G2D//FOXP3//PTPN6//SPN//IL31RA//IL4//ZC3H12A//LGALS9//CEACAM1//HLA-F//HMGB3//NRARP//FBXO7//BCL6//SOCS5//PARP3//SCRIB//PRKAR1A//PRNP//DUSP3//RIPOR2//LDLR//TARM1//GPER1
GO:0045165	cell fate commitment	Biological process	48	278	2352	18866	1.38497	0.0117955	0.116291	1.92828	0.0204082	TBX10//PRDM14//SOX9//TBX4//GATA2//BARHL2//PAX2//PAX6//DSCAML1//PTCH2//HNF1B//SPN//TCF3//TP53//SLAMF8//FOXP3//NTF4//IFRD1//RBPJ//NRG1//HES5//SATB2//FEZF2//EVX1//LMO4//CYLD//FGFR1//TCF7L2//GSX2//FEV//DMRTA2//SOX5//TEAD3//RARA//ETV2//PDPN//PPARG//WT1//IL6//STAT3//WNT5A//NRP1//FGF8//GATA4//NEUROD4//SOX12//WNT9B//CASP3
GO:0035601	protein deacylation	Biological process	22	107	2352	18866	1.64923	0.0118645	0.116645	1.92575	0.00935374	LYPLAL1//ABHD17A//HDAC6//HDAC4//MSL3//PRDM5//HDAC2//TRERF1//FOXP3//SKI//BCL6//SREBF1//TP53//FLNA//SPRED3//DYRK1A//PRKD2//PRKD1//TPPP//MAPT//PRKAA1//NOTUM
GO:0043266	regulation of potassium ion transport	Biological process	22	107	2352	18866	1.64923	0.0118645	0.116645	1.92575	0.00935374	HCRT//NOS3//NEDD4L//ATP1B1//DPP6//KCNIP2//KCNIP1//KCNE1//KCNH2//PRNP//DPP10//BIN1//CAV1//FLNA//AKAP6//NOS1AP//KCNS1//WNK1//WNK3//WNK2//LRRC26//NETO1
GO:0021983	pituitary gland development	Biological process	11	42	2352	18866	2.10081	0.0119012	0.116681	1.92441	0.00467687	PROP1//WNT5A//FGF8//GHRHR//CREB1//GATA2//GLI1//RBPJ//PAX6//ALDH1A2//CDH1
GO:0046006	regulation of activated T cell proliferation	Biological process	11	42	2352	18866	2.10081	0.0119012	0.116681	1.92441	0.00467687	IGF1//IGF2//IL18//RPS3//SCRIB//LGALS9//FOXP3//PRKAR1A//PRNP//CASP3//RIPK3
GO:0030168	platelet activation	Biological process	30	158	2352	18866	1.52302	0.0119278	0.11678	1.92344	0.0127551	FCER1G//C1QTNF1//F2//NOS3//FLNA//FN1//GNAS//ILK//PEAR1//PTPN6//STXBP1//PRKG1//CEACAM1//PDPN//DMTN//COL3A1//PIK3R6//DGKA//GNA15//GP5//IL6//ARRB2//P2RX1//PRKCG//MAPK3//RAF1//TRPC3//MPIG6B//DGKZ//F2RL3
GO:0072001	renal system development	Biological process	50	292	2352	18866	1.3735	0.0120418	0.117733	1.91931	0.0212585	FGF8//NKX3-1//APH1A//ROBO2//FGFR1//LHX1//RARA//RET//BDNF//WT1//ILK//PAX2//PBX1//PGF//CTNNBIP1//SOX9//WNT9B//PAX8//BCL2L11//CYP26A1//ACE//SULF1//TNS2//TIPARP//APAF1//PKD1L3//MPST//ASS1//WDPCP//NLE1//STRA6//HNF1B//TFAP2A//TGFB2//BAG6//HYAL2//ALDH1A2//VANGL2//AHI1//WNT5A//NRP1//NUP107//PODXL//MAGI2//HES5//SERPINB7//CFLAR//NFIA//UMOD//FLCN
GO:0051058	negative regulation of small GTPase mediated signal transduction	Biological process	14	59	2352	18866	1.90335	0.0121319	0.118286	1.91607	0.00595238	FLCN//KANK1//ARHGAP35//BCL6//RIPOR2//SPRY3//STAMBP//FBP1//NUP62//TGFB2//RASAL1//SH3BP1//ARHGAP12//ARHGAP25
GO:0060113	inner ear receptor cell differentiation	Biological process	14	59	2352	18866	1.90335	0.0121319	0.118286	1.91607	0.00595238	WDPCP//RBPJ//MYCL//HES5//SCRIB//RIPOR2//FGFR1//SLC4A7//GABRB2//GABRB3//CTHRC1//VANGL2//CDH23//USH2A
GO:0048167	regulation of synaptic plasticity	Biological process	35	191	2352	18866	1.46986	0.0121541	0.118339	1.91528	0.014881	UNC13A//NEUROD2//EGR2//S100B//SYNPO//APP//KCNJ10//CAMK2B//NETO1//SHANK3//SHISA7//CRHR2//GRIN2A//NFATC4//TNR//STXBP1//LILRB2//NSG1//CX3CR1//PRNP//TYROBP//CREB1//IGSF11//INS//MAPT//PRRT2//SIPA1L1//MAP1A//ADGRB1//RARA//BDNF//BRSK1//JPH4//RAPGEF2//RIMS2
GO:0097435	supramolecular fiber organization	Biological process	110	718	2352	18866	1.22888	0.0122035	0.118657	1.91351	0.0467687	MAD2L2//ALDOA//SH3BP1//TMSB15B//RHOD//PACSIN1//RHOC//MYO1F//MYO15A//LMOD3//ERMN//SHROOM4//TRPV4//MARCKSL1//TPM2//TPM4//SORBS2//ACTN1//ARHGAP12//ARHGAP25//STMN2//NCKAP5L//TUBGCP3//TUBGCP2//CENPJ//HDAC6//TRIM54//CAMSAP3//ARHGAP35//ABI1//DSTN//FLII//WIPF1//CAPG//EML2//CFLAR//ESPN//SPIRE1//MICALL2//CFL1//MICAL3//COL2A1//COL3A1//COL12A1//COL13A1//ACAN//OPTC//DDR2//P4HA1//VIPAS39//TGFB2//TNXB//SERPINH1…
GO:0070372	regulation of ERK1 and ERK2 cascade	Biological process	52	306	2352	18866	1.36309	0.0122433	0.11888	1.9121	0.0221088	TNIP1//EMILIN1//NLRP6//DUSP3//DUSP6//FLCN//GPER1//C1QL4//SPRED3//ATF3//NDRG2//WNK2//APELA//GPNMB//TIRAP//GPBAR1//GLIPR2//F2RL1//FGF8//FGFR4//ARHGAP8//PRKD2//GATA4//FGF21//GNAI2//HCRTR1//APP//LGALS9//ARRB2//MT3//OPRM1//PLA2G2A//PLA2G5//FBXW7//MAPK3//TRPV4//CCL18//CCL25//SHC1//GAREM1//NDRG4//THPO//C5AR1//NRP1//CFLAR//RAPGEF2//FRS2//FN1//PTPN6//ROS1//RRAS//CEACAM1
GO:1903532	positive regulation of secretion by cell	Biological process	53	313	2352	18866	1.35823	0.0123285	0.119542	1.90909	0.022534	UNC13A//GPER1//BAIAP3//CPB2//OXT//CCK//UCN3//SERP1//GLUD1//TCF7L2//MCU//SYBU//FCER1G//FGR//GATA2//IL4//STXBP1//GAB2//F2RL1//CD177//PTAFR//HLA-F//UNC13D//CADPS2//SCAMP5//CACNA1H//CACNA1G//CREB1//IGF1//KCNN4//ACHE//EXOC1//GOLPH3//TGFB2//TTN//CD33//CADM1//GAPDH//INS//IRF3//IL6//GHRHR//ITSN1//ILDR1//PRRT2//OR51E2//PDCD6IP//TLR2//ZP3//FGFR1//NKX3-1//MYB//C1QTNF1
GO:0000184	nuclear-transcribed mRNA catabolic process, nonsense-mediated decay	Biological process	24	120	2352	18866	1.60425	0.0124387	0.120445	1.90523	0.0102041	PABPC1//RPL35//EIF4G1//NCBP2//RPL36//SMG8//RPL6//RPL7A//RPL8//RPL10//RPL13//RPL15//RPL17//RPL18//RPL31//RPLP2//RPS3//RPS3A//RPS14//RPS19//RPS26//RPS27A//UBA52//HELZ2
GO:1902305	regulation of sodium ion transmembrane transport	Biological process	15	65	2352	18866	1.85106	0.0124656	0.120502	1.90429	0.00637755	NEDD4L//ATP1B1//NETO1//RANGRF//FXYD2//FXYD3//FXYD7//FXYD5//SCN4B//WNK1//WNK3//WNK2//ATP2B4//SCN5A//SNTA1
GO:0051704	multi-organism process	Biological process	165	1123	2352	18866	1.17855	0.0124787	0.120502	1.90383	0.0701531	NOS3//FBXO5//PABPC1L//CDC25B//REC8//RFX2//SPINK2//DAZAP1//MLH1//MEIKIN//SPDYA//MOV10L1//CCNA1//PRKAR1A//RHOXF1//CTDNEP1//GJA10//CELF1//DZIP1//RARA//BCL2L1//PRDM14//WT1//BCL2L11//ADGRG2//WFDC2//KHDRBS1//M1AP//CREM//SUN5//ADIG//ROPN1B//CYLC1//TBC1D21//ACE//PHC2//SUN1//PATZ1//NUP62//CADM1//POC1A//RAI14//GGT7//GLI1//SOHLH1//ATP2B4//PAFAH1B3//DUSP13//CDK16//TAF7L//PIWIL2//NDC1//PRKAG1//TSNAXIP1//PRM2/…
GO:0071805	potassium ion transmembrane transport	Biological process	39	218	2352	18866	1.435	0.0125028	0.12057	1.90299	0.0165816	KCNIP2//KCNE1//KCNH2//NEDD4L//ATP1B1//DPP6//KCNIP1//PRNP//DPP10//BIN1//CAV1//FLNA//AKAP6//NOS1AP//KCNS1//WNK1//WNK3//WNK2//LRRC26//KCNJ10//ATP1A3//FXYD2//SLC12A9//HCN2//SLC12A6//NETO1//KCNK7//SLC9A6//SLC24A4//CCT8L2//AQP1//KCNC3//KCNK2//KCNMA1//KCNN4//KCNK4//KCNQ5//SLC9A3//ABCC8
GO:0006629	lipid metabolic process	Biological process	207	1437	2352	18866	1.15546	0.0126014	0.121355	1.89958	0.0880102	ACOT2//SLC27A5//ACSL6//CYP4F12//PTGES3//TBXAS1//RDH12//APOA1//APOA4//RHO//STRA6//SLC25A17//ST6GALNAC6//ST3GAL5//SLC27A3//ALDH1A2//CYP1A1//ALG8//DOLPP1//PGAP2//PIGO//PIGB//ACOT7//CPT1B//CREM//PLA2G4D//PLA2G5//PPARG//MGLL//PRKAG3//PRKAA1//PRKAG1//ACAD10//DECR2//ELOVL1//ELOVL7//MOGAT2//DGAT1//CETP//APOA5//NKX2-3//CAV1//LPIN1//B4GALT4//PLA2G4B//PLA2G4E//ALOX15B//PLA2G2D//PLA2G2E//PLA2G2C//LCAT//PLA2G…
GO:0046579	positive regulation of Ras protein signal transduction	Biological process	16	71	2352	18866	1.80761	0.0126482	0.121429	1.89797	0.00680272	AUTS2//LPAR6//COL3A1//LPAR1//F2RL1//GPR17//APOA1//RTN4R//F2RL3//ADGRG1//RASGRP4//RASGEF1A//NRG1//IGF1//NGF//SHC1
GO:0050891	multicellular organismal water homeostasis	Biological process	16	71	2352	18866	1.80761	0.0126482	0.121429	1.89797	0.00680272	ADCY5//ADCY6//ADCY7//AQP1//AVPR2//PRKAR1A//CYP4F12//CLDN4//KRT16//LSR//ALOXE3//ELOVL1//TP63//HYAL2//INPP5K//TRPV4
GO:2000243	positive regulation of reproductive process	Biological process	18	83	2352	18866	1.73955	0.0126682	0.121429	1.89728	0.00765306	NPM2//WNT5A//OXT//PLCB1//PIWIL2//MSX2//CDC25B//APELA//PRDM14//HDAC2//HDAC4//PTAFR//PRSS37//NR5A1//SOX9//WT1//ZP3//CACNA1H
GO:0006082	organic acid metabolic process	Biological process	173	1183	2352	18866	1.17302	0.0126779	0.121429	1.89695	0.0735544	ACOT2//SLC27A5//ACSL6//CYP4F12//DDAH2//ASS1//CDO1//MPST//SLC7A7//PTGES3//TBXAS1//SLC25A17//SLC27A3//ALDH1A2//ME3//LDHB//BSG//VDAC1//ALDOA//ALDOB//GAPDH//HK1//PKM//PRKAG3//OGDHL//ACO1//IDH3B//DLST//GOT1//AADAT//ALDH5A1//MDH1B//NUP35//NUP62//GCKR//NDC1//PRKAG1//NUP107//OGT//VARS2//DALRD3//GLS2//GSS//ACY1//NQO1//INS//PSMA1//PSMA5//PSMC3//PSMF1//SLC39A8//NOS3//ASNS//ALDH18A1//GLUD1//GAD1//SHMT2//AMT/…
GO:0060491	regulation of cell projection assembly	Biological process	34	185	2352	18866	1.47418	0.0127467	0.121923	1.8946	0.0144558	DMTN//AUTS2//AKIRIN1//HDAC4//F2RL1//CDC42EP4//PODXL//DZIP1//ARHGAP35//MARK4//KCTD17//TRPM2//ZMYND8//GPM6A//PALM//BCAS3//ESPN//NRP1//RIPOR2//WDPCP//CAV1//KANK1//CYFIP1//DEF8//CYLD//NOTO//DYNC2LI1//ATG5//EVI5L//TBC1D30//TBC1D7//MAP4//CENPJ//RAP1GAP
GO:0060548	negative regulation of cell death	Biological process	153	1035	2352	18866	1.18575	0.0128665	0.12284	1.89054	0.065051	FOXP1//BCL6//ZC3H12A//HSPB6//GATA4//ILK//PAX8//CFLAR//BCL2L1//FCER1G//IGF1//ARRB2//HTATIP2//PDPN//CFL1//YME1L1//TWIST2//IL31RA//DAB2//NQO1//HIGD2A//ATF5//KIFAP3//ANKLE2//FLNA//DDAH2//NUP62//HDAC2//HNRNPK//APBB2//IL4//IL6//AQP1//IRAK1//ARHGDIA//ASIC2//LTF//ASNS//MSX2//MT3//MYD88//ATOX1//NGF//NME2//PAX2//LEF1//PDCD1//ANGPT4//ZFAND6//AHI1//PRKAA1//LIMS2//PCID2//EIF2AK2//PRNP//PROP1//CAMK1D//RAF1//RA…
GO:0060324	face development	Biological process	12	48	2352	18866	2.00531	0.012894	0.12284	1.88961	0.00510204	TIPARP//ASPH//LEF1//RRAS//STRA6//SKI//HOXB3//MAPK3//RAF1//RARA//WNT5A//ALDH1A2
GO:0086010	membrane depolarization during action potential	Biological process	10	37	2352	18866	2.16791	0.0128948	0.12284	1.88959	0.0042517	HCN2//SCN4B//SCN5A//SLC8A1//CACNA1C//CACNA1G//CACNA2D1//RANGRF//KCNH2//CACNA1H
GO:0019637	organophosphate metabolic process	Biological process	156	1058	2352	18866	1.18272	0.0131922	0.125352	1.87968	0.0663265	FBP1//HK1//TIGAR//HMGCS1//ALDOA//ALDOB//GAPDH//PKM//PRKAG3//OGDHL//DLST//NUP35//NUP62//GCKR//NDC1//PRKAG1//NUP107//OGT//AK8//AK3//NME9//NME1//NME2//NUDT2//ADCY5//ADCY6//ADCY7//NPR2//AMPD2//AMPD3//PAICS//DNPH1//NUDT1//PDE4C//PDE8B//ENPP3//DUT//DOLPP1//PGAP2//PIGO//PIGB//ACOT2//ACOT7//DBI//ACSL6//PLA2G4B//PLA2G4E//ALOX15B//PLA2G2D//PLA2G4D//PLA2G2E//PLA2G2C//LCAT//PLA2G2A//PLA2G5//PLCD1//CYP2W1//PL…
GO:0007229	integrin-mediated signaling pathway	Biological process	22	108	2352	18866	1.63396	0.013194	0.125352	1.87962	0.00935374	PRKD1//CD177//CTNNA1//DMTN//FLNA//LIMS2//COL3A1//FCER1G//FGR//FN1//APOA1//ILK//ITGAV//ITGAX//NME2//PLP1//CEACAM1//TYROBP//MPIG6B//MADCAM1//ITGA10//NRP1
GO:0035295	tube development	Biological process	168	1148	2352	18866	1.17384	0.013559	0.128342	1.86777	0.0714286	APELA//CALCRL//RAMP1//HTATIP2//CD160//COL8A1//COL8A2//PIK3R6//APLNR//FGFR1//FN1//POFUT1//PRKD2//SETD2//HOXB3//RBPJ//IL18//ITGAV//MFGE8//NOS3//NRCAM//ANGPT4//PGF//PLCD1//ROBO4//BCAS3//STAB2//PRKD1//CEACAM1//HIF3A//SHC1//SRPK2//TIE1//VEZF1//ADM2//ZC3H12A//JAM3//CAV1//NRP1//SH2D2A//ADGRG1//ACVRL1//TBX4//SLC12A6//FGF8//NRARP//NFATC4//LEF1//TIPARP//FBXW7//ZFP36L1//WT1//TEAD2//LHX1//RARA//RET//ROBO2//B…
GO:0002716	negative regulation of natural killer cell mediated immunity	Biological process	6	17	2352	18866	2.83103	0.0135996	0.128342	1.86647	0.00255102	CD96//HLA-F//CEACAM1//LILRB1//LGALS9//ARRB2
GO:0021783	preganglionic parasympathetic fiber development	Biological process	6	17	2352	18866	2.83103	0.0135996	0.128342	1.86647	0.00255102	EGR2//HOXB2//NRP1//PLXNA4//PHOX2A//TFAP2A
GO:0048532	anatomical structure arrangement	Biological process	6	17	2352	18866	2.83103	0.0135996	0.128342	1.86647	0.00255102	TFAP2A//EGR2//HOXB2//NRP1//PLXNA4//PAX2
GO:0055089	fatty acid homeostasis	Biological process	6	17	2352	18866	2.83103	0.0135996	0.128342	1.86647	0.00255102	GOT1//INS//MLXIPL//POLD1//PRKAA1//DGAT1
GO:0007613	memory	Biological process	24	121	2352	18866	1.59099	0.0137339	0.129224	1.86221	0.0102041	BTBD9//LDLR//NFATC4//NTF4//PRNP//KLK8//CREB1//CX3CR1//PLCB1//GRIN2A//KCNK2//ASIC1//MAP1A//MAPT//NGF//OXT//KCNK4//BDNF//S100B//SLC6A1//SHISA7//NETO1//SHANK3//CCK
GO:0030218	erythrocyte differentiation	Biological process	24	121	2352	18866	1.59099	0.0137339	0.129224	1.86221	0.0102041	RBFOX2//GATA2//EPB42//HBZ//L3MBTL3//PTBP3//SPI1//ZFP36L1//LDB1//KAT7//ARNT//STAT3//DMTN//ALAS1//BCL6//CDK5RAP3//IKZF1//ETV2//AHSP//KMT2E//RPS14//RPS19//MPIG6B//CASP3
GO:0034367	protein-containing complex remodeling	Biological process	9	32	2352	18866	2.25598	0.0137663	0.129224	1.86118	0.00382653	APOA5//APOA1//APOA4//CETP//LCAT//PLA2G2E//LPA//PLA2G2A//PLA2G5
GO:1903955	positive regulation of protein targeting to mitochondrion	Biological process	9	32	2352	18866	2.25598	0.0137663	0.129224	1.86118	0.00382653	ARIH2//UBE2J2//ABLIM3//TOMM7//RNF31//FBXW7//PRKAA1//MICALL2//ATG13
GO:0007611	learning or memory	Biological process	45	260	2352	18866	1.38829	0.0138136	0.129496	1.85969	0.0191327	NLGN4Y//CNTNAP2//APP//STRA6//TLR2//VDAC1//FOSL1//JPH4//SHANK3//KLK8//CREB1//CX3CR1//PLCB1//GRIN2A//KCNK2//ASIC1//MAP1A//MAPT//NGF//NTF4//OXT//KCNK4//BDNF//S100B//SLC6A1//SHISA7//NETO1//CCK//BTBD9//LDLR//NFATC4//PRNP//NEUROD2//TNR//BRSK1//SYNPO//MEIS2//NDRG4//FOXP2//C1QL1//LILRB2//EGR2//ZNF385A//PRKCG//CASP3
GO:0002444	myeloid leukocyte mediated immunity	Biological process	87	555	2352	18866	1.25739	0.0138506	0.129671	1.85853	0.0369898	FCER1G//ACE//IL6//KMT2E//LAT2//NR4A3//UNC13D//LGALS9//FGR//GATA2//IL4//STXBP1//GAB2//F2RL1//LILRB2//CEACAM3//CKAP4//CANT1//OSCAR//CNN2//COPB1//CTSB//CYBA//CD55//AP2A2//DDOST//DEFA1//CYB5R3//ALAD//ALDOA//CYFIP1//XRCC6//GAA//AOC1//GDI2//AMPD3//DBNL//HMOX2//APAF1//RAB37//ITGAV//ITGAX//JUP//LAIR1//LAMP2//LTF//MGST1//TARM1//NME2//P2RX1//RAB9B//CFP//SERPINB6//SERPINB10//PKM//ATP6V0A1//GPR84//LAMTOR1//P…
GO:0034329	cell junction assembly	Biological process	70	434	2352	18866	1.29375	0.0139214	0.13016	1.85632	0.0297619	JUP//CDH11//CTNND1//FLCN//TRPV4//FN1//GPM6A//DBNL//NRG1//ACHE//NRCAM//PCDHB2//BDNF//GJA10//SHANK3//CLSTN3//SPOCK2//CDH1//CTNNA1//LAMC2//TBCD//JAM3//RHOC//RHOD//TRIP6//ACTN1//ARHGEF7//TAOK2//APP//DUSP3//LIMCH1//WDPCP//CAMSAP3//LDB1//PTPRJ//NRP1//DMTN//BCAS3//ACVRL1//ROBO2//TLR2//WNT5A//ASIC2//OXT//ADGRB1//SLITRK2//PDCD6IP//CLDN4//CLDN19//CLDN15//MICALL2//CLDN9//CRB3//NLGN4Y//MAGI2//RAPGEF2//ACE//C…
GO:0019725	cellular homeostasis	Biological process	144	971	2352	18866	1.18956	0.0139812	0.130443	1.85446	0.0612245	HK1//SLC24A4//DMPK//ATP1B1//ATP2A3//ATP2B1//ATP2B4//TRPV4//SLC8A1//TRPM8//CAV1//SV2A//MT3//SLC39A8//APP//ATOX1//PRNP//ABCB7//ISCU//HMOX2//ACO1//CYBRD1//CUL1//SLC39A14//MT1G//MT1H//NEDD4L//ATP1A3//GNB3//AQP1//KCNN4//LRRC8A//SLC12A9//WNK3//SLC12A6//ATP6V0A1//ADCY5//C1QTNF1//CCR8//ADRA1D//CX3CR1//CD55//LPAR1//F2RL1//GATA2//GPER1//HCRT//ITGAV//OXT//P2RY4//BDKRB1//C5AR1//CACNA1A//CACNA1C//CALCA//RIC3/…
GO:0006937	regulation of muscle contraction	Biological process	32	173	2352	18866	1.4837	0.0140071	0.130443	1.85365	0.0136054	ATP2B1//P2RX1//CHRM2//CAV1//TNNT3//FKBP1B//GSTM2//SLC8A1//CACNA1C//ATP1B1//HDAC4//DMPK//CALCRL//CALCA//SPHK1//ZC3H12A//KCNMA1//PRKG1//OXT//GPER1//GATA4//SCN5A//RANGRF//JUP//NOS1AP//BIN1//PTAFR//FLNA//HSPB6//PPP1R12B//TNNC2//TNNT2
GO:0021543	pallium development	Biological process	32	173	2352	18866	1.4837	0.0140071	0.130443	1.85365	0.0136054	LEF1//FEZF2//TMEM108//ATAT1//EPHA5//PHLPP2//ALK//NF2//NME1//ATP2B4//RARA//LHX5//NR4A3//CASP3//MFSD2A//EFHC1//HTR6//PAX6//DMRTA2//ADGRG1//LHX6//RTN4//SUN1//MBOAT7//COL3A1//FLNA//PLCB1//CNTNAP2//NSUN5//TACC1//FOXP2//FGF8
GO:1903351	cellular response to dopamine	Biological process	19	90	2352	18866	1.69338	0.0140999	0.131135	1.85078	0.00807823	ADCY5//GNAS//OPRM1//FLNA//HTR3E//HTR3A//HTR3B//ADCY6//NSG1//ARRB2//GNA15//ALK//PALM//CHRM2//OR10H4//OR10H5//HTR6//HDAC2//MAPK3
GO:0019752	carboxylic acid metabolic process	Biological process	158	1075	2352	18866	1.17894	0.0141235	0.131181	1.85006	0.0671769	ACOT2//SLC27A5//ACSL6//CYP4F12//DDAH2//ASS1//CDO1//MPST//SLC7A7//PTGES3//TBXAS1//SLC25A17//SLC27A3//ALDH1A2//ME3//LDHB//BSG//VDAC1//ALDOA//ALDOB//GAPDH//HK1//PKM//PRKAG3//OGDHL//ACO1//IDH3B//DLST//GOT1//AADAT//ALDH5A1//MDH1B//NUP35//NUP62//GCKR//NDC1//PRKAG1//NUP107//OGT//VARS2//DALRD3//GLS2//GSS//ACY1//NQO1//INS//PSMA1//PSMA5//PSMC3//PSMF1//SLC39A8//NOS3//ASNS//ALDH18A1//GLUD1//GAD1//SHMT2//AMT/…
GO:0007189	adenylate cyclase-activating G protein-coupled receptor signaling pathway	Biological process	28	147	2352	18866	1.52786	0.0141655	0.131358	1.84877	0.0119048	ADCY5//GNAS//OPRM1//ADRA1D//RAPGEF2//APLP1//GNAI2//ATP2B4//ADGRG2//CALCRL//RAMP1//ADCY6//ADCY7//UCN3//LPAR1//ADGRG5//GHRHR//GPER1//MC3R//NME2//S1PR5//ADGRB1//TSHR//CALCA//ADM2//ADGRE3//LPAR2//ADGRG1
GO:0002369	T cell cytokine production	Biological process	11	43	2352	18866	2.05195	0.0142356	0.131358	1.84663	0.00467687	HLA-F//FOXP3//SASH3//TRAF6//CD55//IL18//IL31RA//IL4//IL6//IL1R1//KDELR1
GO:0017158	regulation of calcium ion-dependent exocytosis	Biological process	11	43	2352	18866	2.05195	0.0142356	0.131358	1.84663	0.00467687	GNAI2//SCAMP5//STXBP1//CACNA1H//CACNA1G//BAIAP3//ZP3//SYT2//SYT15//SYT3//SYT8
GO:0030517	negative regulation of axon extension	Biological process	11	43	2352	18866	2.05195	0.0142356	0.131358	1.84663	0.00467687	TNR//SEMA6C//SEMA6B//WNT5A//SEMA3B//NRP1//IFRD1//MAP2//MT3//RTN4//RTN4R
GO:0060119	inner ear receptor cell development	Biological process	11	43	2352	18866	2.05195	0.0142356	0.131358	1.84663	0.00467687	WDPCP//SCRIB//RIPOR2//FGFR1//SLC4A7//CTHRC1//HES5//VANGL2//CDH23//GABRB2//GABRB3
GO:0009065	glutamine family amino acid catabolic process	Biological process	8	27	2352	18866	2.37667	0.014368	0.132062	1.8426	0.00340136	DDAH2//NOS3//GAD1//GLUD1//GLS2//ALDH4A1//GOT1//ATP2B4
GO:0009651	response to salt stress	Biological process	8	27	2352	18866	2.37667	0.014368	0.132062	1.8426	0.00340136	OXT//TRPV4//AQP1//ZFP36L1//XRCC6//SLC12A6//PAPPA2//TP53
GO:0048520	positive regulation of behavior	Biological process	8	27	2352	18866	2.37667	0.014368	0.132062	1.8426	0.00340136	GHRHR//HDAC2//HDAC4//NR4A3//SGIP1//NPAS2//CCK//STRA6
GO:0062012	regulation of small molecule metabolic process	Biological process	73	456	2352	18866	1.2841	0.0144419	0.13214	1.84038	0.0310374	SLC7A7//INPP5K//PPP1R3F//NUP35//NUP62//GCKR//NDC1//PRKAG1//NUP107//OGT//FBP1//USP7//NQO1//INS//PSMA1//PSMA5//PSMC3//PSMF1//PDP1//NCOA2//C1QTNF1//GNB3//IGFBP4//TFF3//SREBF1//CAV1//CD320//PDZD3//GUCA2A//NOS3//MFSD2A//DKK3//GPER1//FDFT1//HMGCS1//NFYA//NFYC//SQLE//TM7SF2//POR//PRKAA1//TRIB3//CEACAM1//FAM3A//PPP4R3B//APOA5//APOA1//APOA4//MLXIPL//LPGAT1//IGF1//IGF2//TIGAR//STAT3//HDAC4//ZBTB20//APP//AR…
GO:0032928	regulation of superoxide anion generation	Biological process	7	22	2352	18866	2.55222	0.0144514	0.13214	1.84009	0.00297619	ACP5//CYBA//F2RL1//GNAI2//MAPT//CD177//TYROBP
GO:0033005	positive regulation of mast cell activation	Biological process	7	22	2352	18866	2.55222	0.0144514	0.13214	1.84009	0.00297619	NR4A3//FCER1G//FGR//GATA2//IL4//STXBP1//GAB2
GO:0035809	regulation of urine volume	Biological process	7	22	2352	18866	2.55222	0.0144514	0.13214	1.84009	0.00297619	GNAI2//NPR3//INPP5K//HYAL2//ADCY6//OXT//AVPR2
GO:2000377	regulation of reactive oxygen species metabolic process	Biological process	36	200	2352	18866	1.44383	0.0145339	0.132723	1.83762	0.0153061	NOXO1//HDAC6//ZNF205//STAT3//ACP5//CYBA//F2RL1//GNAI2//MAPT//CD177//TYROBP//ATP2B4//TSPO//ZC3H12A//CAV1//CX3CR1//NOS1AP//DDAH2//ASS1//TRPV1//INS//CFLAR//ADGRB1//HDAC4//TMEM106A//GCH1//MT3//PAX2//TIGAR//TFAP2A//TP53//VDAC1//ATG5//RNF41//RIPK3//F2
GO:0048562	embryonic organ morphogenesis	Biological process	51	302	2352	18866	1.35458	0.0145598	0.132787	1.83685	0.0216837	BBS5//FGF8//FOLR1//GATA4//NOTO//AHI1//VANGL2//STIL//NDRG4//WNT5A//PAX2//WDPCP//MEGF8//TEAD2//TFAP2A//ARID1A//TCF7//SOX9//LRIG3//COL2A1//FGFR1//GATA2//MYO15A//PAX8//MAPK3//FRS2//VAX2//HNF1B//PAX6//SLC39A1//GNAS//SETD2//WNT9B//MTHFD1L//TULP3//LHX1//SATB2//HOXB2//HOXB3//HOXB8//HOXC4//HOXC9//DSCAML1//PCGF2//NR4A3//GLI1//SCRIB//RIPOR2//STRA6//CTHRC1//FOXE1
GO:0051250	negative regulation of lymphocyte activation	Biological process	29	154	2352	18866	1.5105	0.0147881	0.134696	1.83009	0.0123299	TYROBP//CASP3//FGR//PGLYRP2//PGLYRP1//LILRB2//GPNMB//LILRB1//PLA2G2D//FOXP3//PTPN6//SPN//CEACAM1//HLA-F//HMGB3//NRARP//FBXO7//BCL6//SOCS5//PARP3//SCRIB//LGALS9//PRKAR1A//PRNP//DUSP3//RIPOR2//IL4//ZC3H12A//TARM1
GO:0043523	regulation of neuron apoptotic process	Biological process	38	214	2352	18866	1.42434	0.0151787	0.137817	1.81876	0.0161565	STAMBP//ERBB3//FGF8//GABRB2//GABRB3//ILK//ARRB2//MT3//NFATC4//NGF//NTF4//OXR1//PRKCG//BCL2L1//BDNF//SET//ITSN1//STXBP1//C5AR1//NR4A3//NRP1//BCL2L11//NQO1//BACE1//GRIK5//MYB//PAK3//PRNP//SRPK2//TFAP2A//TGFB2//TP53//CASP3//HDAC4//TYROBP//CX3CR1//FBXW7//AKT1S1
GO:0015695	organic cation transport	Biological process	12	49	2352	18866	1.96439	0.0151893	0.137817	1.81846	0.00510204	FCER1G//P2RX1//SLC25A45//LILRB1//SLC6A20//SEC14L1//PDZK1//SLC25A19//SLC29A4//SLC18A1//SLC25A17//SLC18A3
GO:1990090	cellular response to nerve growth factor stimulus	Biological process	12	49	2352	18866	1.96439	0.0151893	0.137817	1.81846	0.00510204	NGF//NTF4//BDNF//RAPGEF2//MAGI2//MAPT//TMEM108//STMN2//CREB1//APP//TRPV1//CALCA
GO:0086005	ventricular cardiac muscle cell action potential	Biological process	10	38	2352	18866	2.11086	0.0155935	0.141303	1.80706	0.0042517	JUP//CACNA1C//CAV1//KCNE1//KCNH2//NOS1AP//BIN1//NEDD4L//SCN5A//SNTA1
GO:0045619	regulation of lymphocyte differentiation	Biological process	33	181	2352	18866	1.46244	0.0156317	0.141467	1.80599	0.0140306	PGLYRP2//PGLYRP1//FOXP3//LGALS9//IL7R//SASH3//BCL6//CYLD//SLAMF8//PTPN6//ZFP36L1//HMGB3//ATP11C//PCID2//CD2//NRARP//PIK3R6//IL4//ZAP70//TCF7//LEF1//TNFRSF18//LILRB2//SOX12//FBXO7//XRCC6//MYB//SOCS5//IL18//RARA//AP3D1//ZC3H12A//RNF41
GO:0045682	regulation of epidermis development	Biological process	19	91	2352	18866	1.67477	0.0157976	0.142318	1.80141	0.00807823	MAFF//MAFG//SULT2B1//PTCH2//MYCL//HES5//KRT84//ZFP36L1//MSX2//REG3A//TP63//ETV4//ALOX15B//NME2//NUMA1//TGFB2//KRT17//WNT5A//CDSN
GO:1903350	response to dopamine	Biological process	19	91	2352	18866	1.67477	0.0157976	0.142318	1.80141	0.00807823	ADCY5//GNAS//OPRM1//FLNA//HTR3E//HTR3A//HTR3B//ADCY6//NSG1//ARRB2//GNA15//ALK//PALM//CHRM2//OR10H4//OR10H5//HTR6//HDAC2//MAPK3
GO:0030199	collagen fibril organization	Biological process	13	55	2352	18866	1.89593	0.0158266	0.142318	1.80061	0.00552721	EMILIN1//COL2A1//COL3A1//COL12A1//COL13A1//ACAN//OPTC//DDR2//P4HA1//VIPAS39//TGFB2//TNXB//SERPINH1
GO:0032720	negative regulation of tumor necrosis factor production	Biological process	13	55	2352	18866	1.89593	0.0158266	0.142318	1.80061	0.00552721	GPNMB//IGF1//LGALS9//ARRB2//NFKBIL1//FOXP3//ACP5//POMC//PTPN6//RARA//TSPO//ZC3H12A//CD33
GO:0035065	regulation of histone acetylation	Biological process	13	55	2352	18866	1.89593	0.0158266	0.142318	1.80061	0.00552721	FOXP3//MAPK3//RPS6KA5//SET//THAP7//PIWIL2//KAT7//MUC1//SPI1//ATG5//AUTS2//FLCN//GATA2
GO:0002819	regulation of adaptive immune response	Biological process	31	168	2352	18866	1.48011	0.0159098	0.142619	1.79834	0.0131803	FCER1G//ZP3//RIPK3//LILRB1//IL7R//CEACAM1//HLA-F//AZGP1//CD1A//BCL6//FOXP3//SASH3//TRAF6//SLC22A13//PTPN6//IL4//SOCS5//PARP3//MAD2L2//C4BPA//C4BPB//MLH1//NSD2//PVR//CD160//ZC3H12A//IL6//IL1R1//IL18//ADCY7//IRF7
GO:0060538	skeletal muscle organ development	Biological process	31	168	2352	18866	1.48011	0.0159098	0.142619	1.79834	0.0131803	VAMP5//MYL6B//MYL6//MYH14//CAV1//CFLAR//FOXP2//HMG20B//EGR2//MAFF//HLF//MEF2D//ATF3//HIVEP3//DMRTA2//SAP30//CHRNA1//CHRND//PRKAA1//P2RX2//STAC3//LMOD3//SKI//RIPOR2//HDAC4//ASS1//FGFRL1//STRA6//WT1//AKIRIN1//S100B
GO:0006950	response to stress	Biological process	560	4162	2352	18866	1.07927	0.0159207	0.142619	1.79804	0.238095	USP28//RAD1//RAD17//CLSPN//BRIP1//ATRIP//DOT1L//HYAL2//GPS1//RPS27A//UBA52//GTF2H4//HMGN1//SFR1//FAN1//POLL//INO80//RAD51//RECQL4//REC8//MCM6//CDC7//POLD1//TRPV1//EIF4E//EIF4G1//ASIC1//NEUROD2//BDNF//VDAC1//CHRNA4//CREB1//FUNDC1//CYBA//CYP1A1//ALAD//ALAS1//P2RX2//HMOX2//APAF1//KCNMA1//ARNT//MT3//MYB//ATP1B1//PGF//PKM//PLAT//PRKAA1//RAF1//TGFB2//TLR2//CASP3//CAV1//ACVRL1//APP//IL4//MAPT//C5AR1//FC…
GO:0048568	embryonic organ development	Biological process	72	451	2352	18866	1.28056	0.0159656	0.142841	1.79681	0.0306122	GATA2//IGF2//ARNT//BBS5//FGF8//FOLR1//GATA4//NOTO//AHI1//VANGL2//STIL//NDRG4//WNT5A//PAX2//WDPCP//MEGF8//TEAD2//TFAP2A//ARID1A//TCF7//COL2A1//COL13A1//SOX9//RARA//TULP3//ALDH1A2//LRIG3//APELA//PBX1//TPO//FGFR1//MYO15A//PAX8//MAPK3//FRS2//VAX2//HNF1B//FOXE1//STRA6//TGFB2//PAX6//SLC39A1//GNAS//SETD2//WNT9B//MTHFD1L//LHX1//SATB2//HOXB2//HOXB3//HOXB8//HOXC4//HOXC9//DSCAML1//PCGF2//NR4A3//GLI1//SCRIB/…
GO:0001822	kidney development	Biological process	48	283	2352	18866	1.3605	0.0161036	0.143237	1.79308	0.0204082	FGF8//NKX3-1//APH1A//ROBO2//FGFR1//LHX1//RARA//RET//BDNF//WT1//ILK//PAX2//PBX1//PGF//CTNNBIP1//SOX9//WNT9B//PAX8//VANGL2//SULF1//HNF1B//AHI1//NRP1//NUP107//PODXL//MAGI2//HES5//SERPINB7//CFLAR//UMOD//FLCN//BCL2L11//CYP26A1//ACE//TNS2//TIPARP//APAF1//PKD1L3//MPST//ASS1//WDPCP//NLE1//STRA6//TFAP2A//TGFB2//BAG6//HYAL2//ALDH1A2
GO:0043299	leukocyte degranulation	Biological process	84	537	2352	18866	1.25472	0.0161523	0.143237	1.79177	0.0357143	LAT2//NR4A3//UNC13D//LGALS9//FCER1G//FGR//GATA2//IL4//STXBP1//GAB2//F2RL1//LILRB2//CEACAM3//CKAP4//CANT1//OSCAR//CNN2//COPB1//CTSB//CYBA//CD55//AP2A2//DDOST//DEFA1//CYB5R3//ALAD//ALDOA//CYFIP1//XRCC6//GAA//AOC1//GDI2//AMPD3//DBNL//HMOX2//APAF1//RAB37//ITGAV//ITGAX//JUP//LAIR1//LAMP2//LTF//MGST1//TARM1//NME2//P2RX1//RAB9B//CFP//SERPINB6//SERPINB10//PKM//ATP6V0A1//GPR84//LAMTOR1//PSMA5//PSMC3//CD17…
GO:0006813	potassium ion transport	Biological process	42	242	2352	18866	1.39212	0.0161837	0.143237	1.79092	0.0178571	HCRT//NOS3//KCNK7//SLC9A6//SLC24A4//CCT8L2//KCNIP1//AQP1//KCNC3//KCNE1//KCNH2//KCNK2//KCNMA1//KCNN4//KCNS1//LRRC26//ATP1B1//KCNK4//KCNQ5//HCN2//SLC9A3//ABCC8//KCNIP2//NEDD4L//DPP6//PRNP//DPP10//BIN1//CAV1//FLNA//AKAP6//NOS1AP//WNK1//WNK3//WNK2//KCNJ10//ATP1A3//FXYD2//SLC12A9//SLC12A6//NETO1//FXYD3
GO:0034370	triglyceride-rich lipoprotein particle remodeling	Biological process	5	13	2352	18866	3.0851	0.0162624	0.143237	1.78882	0.00212585	APOA5//APOA1//APOA4//CETP//LCAT
GO:0035723	interleukin-15-mediated signaling pathway	Biological process	5	13	2352	18866	3.0851	0.0162624	0.143237	1.78882	0.00212585	PLCB1//IL15RA//SHC1//STAT3//STAT5A
GO:0042635	positive regulation of hair cycle	Biological process	5	13	2352	18866	3.0851	0.0162624	0.143237	1.78882	0.00212585	MSX2//TGFB2//KRT17//NUMA1//WNT5A
GO:0051386	regulation of neurotrophin TRK receptor signaling pathway	Biological process	5	13	2352	18866	3.0851	0.0162624	0.143237	1.78882	0.00212585	CYFIP1//CYFIP2//TMEM108//SLC9A6//DOK5
GO:0071350	cellular response to interleukin-15	Biological process	5	13	2352	18866	3.0851	0.0162624	0.143237	1.78882	0.00212585	PLCB1//IL15RA//SHC1//STAT3//STAT5A
GO:0090042	tubulin deacetylation	Biological process	5	13	2352	18866	3.0851	0.0162624	0.143237	1.78882	0.00212585	TPPP//MAPT//PRKAA1//HDAC6//FLNA
GO:0097152	mesenchymal cell apoptotic process	Biological process	5	13	2352	18866	3.0851	0.0162624	0.143237	1.78882	0.00212585	HNF1B//PAX2//PAX8//SOX9//MSX2
GO:2000052	positive regulation of non-canonical Wnt signaling pathway	Biological process	5	13	2352	18866	3.0851	0.0162624	0.143237	1.78882	0.00212585	NKD1//DAB2//PLEKHA4//CSNK1E//WNT5A
GO:0000422	autophagy of mitochondrion	Biological process	17	79	2352	18866	1.72609	0.016294	0.143237	1.78797	0.00722789	BECN1//ATG13//HDAC6//TOMM7//RNF41//TIGAR//TP53//TSC2//USP30//FBXW7//SREBF1//VDAC1//TSPO//FBXO7//FUNDC1//MARK2//ATG5
GO:0043407	negative regulation of MAP kinase activity	Biological process	17	79	2352	18866	1.72609	0.016294	0.143237	1.78797	0.00722789	DUSP14//DUSP18//DUSP3//DUSP6//GPS1//SPRED3//RGS3//CAV1//AIDA//SPRY3//STK38//NUP62//INPP5K//PTPN6//PTPRJ//CDK5RAP3//HYAL2
GO:0061726	mitochondrion disassembly	Biological process	17	79	2352	18866	1.72609	0.016294	0.143237	1.78797	0.00722789	FUNDC1//MARK2//FBXO7//USP30//BECN1//ATG5//ATG13//HDAC6//TOMM7//RNF41//TIGAR//TP53//TSC2//FBXW7//SREBF1//VDAC1//TSPO
GO:0060537	muscle tissue development	Biological process	66	409	2352	18866	1.29438	0.0163737	0.143759	1.78585	0.0280612	NRG1//UBE4B//RBPJ//TGFB2//ADAMTS9//VAMP5//MYL6B//MYL6//MYH14//CAV1//CFLAR//FOXP2//IFRD1//HMG20B//EGR2//MAFF//HLF//MEF2D//ATF3//HIVEP3//DMRTA2//SAP30//LEF1//CHRNA1//CHRND//PRKAA1//SGCZ//ALDH1A2//CXADR//MYH11//TTN//P2RX2//STAC3//LMOD3//SKI//RIPOR2//HDAC4//TIPARP//STRA6//MEF2A//ARID1A//TNNT2//RARA//SLC8A1//ATG5//CREB1//ERBB3//FGF8//PRKAR1A//NDRG4//KCNK2//FGFR1//GLI1//COL3A1//WT1//GATA4//SORBS2//IGF1…
GO:0002709	regulation of T cell mediated immunity	Biological process	16	73	2352	18866	1.75808	0.0164042	0.143848	1.78504	0.00680272	ZP3//RIPK3//LILRB1//IL7R//CEACAM1//HLA-F//AZGP1//CD1A//FOXP3//SASH3//TRAF6//SLC22A13//PVR//IL6//IL1R1//IL18
GO:0050731	positive regulation of peptidyl-tyrosine phosphorylation	Biological process	35	195	2352	18866	1.43971	0.0164532	0.144098	1.78375	0.014881	IL24//IL31RA//GH2//GHR//HDAC2//IGF1//IL4//IL6//IL18//HES5//STAP2//STAT3//TNFRSF1A//TNFRSF18//FBXW7//ABI1//IL34//ACE//ERBB3//DOK7//NRG1//PRNP//DOCK3//BDNF//FGF8//IGF2//IL11//ARRB2//ANGPT4//ENPP2//PTPRJ//THBS4//TP53//NRP1//CCK
GO:0052547	regulation of peptidase activity	Biological process	74	466	2352	18866	1.27376	0.0165526	0.144396	1.78113	0.0314626	CARD8//APAF1//MAPT//NGF//NKX3-1//ATP2A3//P2RX1//PPARG//CASP10//CFLAR//CCK//WFDC2//WFIKKN2//COL6A3//CST1//GAPDH//SPINK4//PCSK1N//SERPINA9//APP//ANOS1//LPA//FURIN//UCHL5//SERPINB6//SERPINB10//PRNP//SPP2//SERPING1//SERPINA6//SERPINH1//SERPINB7//PTTG1//PSMF1//SPOCK2//FN1//PCOLCE//CAV1//LAMTOR5//CSNK2A1//AQP1//ARRB2//MAGEA3//MT3//PAX2//LEF1//POR//MAP2K5//RAF1//RPS6KA1//TNFSF14//BCL2L11//GPER1//TP63//A…
GO:0090257	regulation of muscle system process	Biological process	44	256	2352	18866	1.37865	0.0165607	0.144396	1.78092	0.0187075	ATP2B1//P2RX1//HSPB6//PPP1R12B//TNNC2//TNNT2//CHRM2//CAV1//TNNT3//IGF1//MEF2A//PDE9A//NR4A3//TNFRSF1A//FKBP1B//GSTM2//SLC8A1//CACNA1C//ATP1B1//HDAC4//DMPK//CAMK2B//NOS3//PRKAG3//GTF2IRD1//SCN5A//CALCRL//CALCA//SPHK1//ZC3H12A//KCNMA1//PRKG1//OXT//AKAP6//GPER1//GATA4//RANGRF//JUP//ATP2B4//TRPC3//NOS1AP//BIN1//PTAFR//FLNA
GO:0017157	regulation of exocytosis	Biological process	39	222	2352	18866	1.40914	0.0165686	0.144396	1.78071	0.0165816	STXBP1//SYT2//SYT15//SYT3//SYT8//GRIK5//UNC13D//LGALS9//FCER1G//FGR//GATA2//IL4//GAB2//F2RL1//CD177//PTAFR//CEACAM1//HLA-F//CADPS2//GNAI2//SCAMP5//CACNA1H//CACNA1G//PRRT2//PDCD6IP//BAIAP3//CSPG5//CHRM2//CHRNA4//RIMS4//BACE1//P2RX1//P2RY4//PRKCG//SYN1//PPFIA2//STXBP5L//RIMS2//ZP3
GO:0043010	camera-type eye development	Biological process	55	332	2352	18866	1.32882	0.0165691	0.144396	1.7807	0.0233844	PAX2//CDK4//CRYBA2//PAX6//WNT5A//SKI//TFAP2A//MFSD2A//GPM6A//ATP2B1//ATP2B4//TGFB2//ACTL6A//ARID1A//LHX1//AHI1//RARA//TULP3//ALDH1A2//NEUROD4//FRS2//COL8A1//COL8A2//TENM3//HMGN1//DCX//VAX2//ACHE//RET//RHO//SOX9//MFRP//STRA6//HDAC2//ACVRL1//NRP1//WNT9B//LRP5L//KDM5B//MAF//NF2//SKIL//BFSP1//SPRED3//SLC25A25//CYP1A1//ARHGAP35//HSF4//HES5//MAB21L1//WDPCP//WT1//CACNA1C//TMEM231//FOXP2
GO:0048675	axon extension	Biological process	24	123	2352	18866	1.56512	0.016646	0.144637	1.77869	0.0102041	BARHL2//NRCAM//IFRD1//MAP2//MT3//RTN4//RTN4R//CYFIP1//FN1//DBNL//ILK//MAPT//ISLR2//TNR//PLXNA4//MEGF8//NRP1//SEMA6C//SEMA6B//WNT5A//SEMA3B//SLC9A6//AUTS2//BDNF
GO:0036230	granulocyte activation	Biological process	80	509	2352	18866	1.26071	0.01665	0.144637	1.77858	0.0340136	ENPP3//FCER1G//TYROBP//F2RL1//IL18//KMT2E//LILRB2//CEACAM3//CKAP4//CANT1//OSCAR//CNN2//COPB1//CTSB//CYBA//CD55//AP2A2//DDOST//DEFA1//CYB5R3//UNC13D//ALAD//ALDOA//FGR//CYFIP1//XRCC6//GAA//AOC1//GDI2//AMPD3//DBNL//HMOX2//APAF1//RAB37//ITGAV//ITGAX//JUP//LAIR1//LAMP2//LTF//MGST1//TARM1//NME2//P2RX1//RAB9B//CFP//SERPINB6//SERPINB10//PKM//ATP6V0A1//GPR84//LAMTOR1//PSMA5//PSMC3//CD177//PTAFR//PTPN6//PT…
GO:0019827	stem cell population maintenance	Biological process	30	162	2352	18866	1.48542	0.0166786	0.144637	1.77784	0.0127551	PIWIL2//PRDM14//GATA2//FOXP1//RBPJ//PBX1//POLR2A//POLR2F//VANGL2//RAF1//SKI//SOX9//SPI1//STAT3//LDB2//HNF1B//WNT9B//PAX2//PAX8//HES5//SRRT//ZNF706//TAF6L//TP63//KDM3A//EIF4E//SMC1A//ARID1A//MED21//MED7
GO:1902652	secondary alcohol metabolic process	Biological process	30	162	2352	18866	1.48542	0.0166786	0.144637	1.77784	0.0127551	IDH3B//CES1//APOA5//CYB5R3//FDFT1//HMGCS1//APOA1//APOA4//NSDHL//PRKAA1//SQLE//TM7SF2//MT3//SCARF1//CETP//OSBPL1A//CYP11A1//APP//IL4//LCAT//LDLR//LIMA1//SREBF1//SULT2B1//CYP7B1//NFYA//NFYC//POR//FGFR1//GNB3
GO:0002456	T cell mediated immunity	Biological process	21	104	2352	18866	1.61968	0.0167206	0.144823	1.77675	0.00892857	ZP3//RIPK3//LILRB1//IL7R//CEACAM1//HLA-F//AZGP1//CD1A//KDELR1//RFTN1//FOXP3//SASH3//TRAF6//SLC22A13//CD55//IL18//IL31RA//IL4//PVR//IL6//IL1R1
GO:0042119	neutrophil activation	Biological process	79	502	2352	18866	1.26231	0.0167702	0.144946	1.77546	0.0335884	FCER1G//TYROBP//LILRB2//CEACAM3//CKAP4//CANT1//OSCAR//CNN2//COPB1//CTSB//CYBA//CD55//AP2A2//DDOST//DEFA1//CYB5R3//UNC13D//ALAD//ALDOA//FGR//CYFIP1//XRCC6//GAA//AOC1//GDI2//AMPD3//DBNL//HMOX2//APAF1//RAB37//ITGAV//ITGAX//JUP//LAIR1//LAMP2//LTF//MGST1//TARM1//NME2//P2RX1//RAB9B//CFP//SERPINB6//SERPINB10//PKM//ATP6V0A1//GPR84//LAMTOR1//PSMA5//PSMC3//CD177//PTAFR//PTPN6//PTPRJ//RAB5C//CEACAM1//ARHGAP…
GO:0050920	regulation of chemotaxis	Biological process	40	229	2352	18866	1.40109	0.0168272	0.144946	1.77399	0.0170068	F2RL1//IL6//ZNF580//IL34//MAPK3//TRPV4//C5AR1//AKIRIN1//SLAMF8//WNK1//WNT5A//TNFSF14//PRKD2//PRKD1//PLXNA4//MEGF8//NRP1//SEMA6C//SEMA6B//SEMA3B//DUSP3//ROBO2//PGF//ARTN//CAMK1D//S100A14//LPAR1//JAM3//TIRAP//DAPK2//THBS4//MCU//RIPOR2//NBL1//ZSWIM8//FEZF2//ZSWIM4//IL4//LGALS9//FGFR1
GO:0031056	regulation of histone modification	Biological process	28	149	2352	18866	1.50735	0.0168317	0.144946	1.77387	0.0119048	NSD1//CHTOP//FOXP3//SKI//BCL6//SREBF1//TP53//MAPK3//RPS6KA5//FLCN//GATA2//SET//THAP7//CTCFL//AUTS2//MYB//WDR61//KDM3A//OGT//PIWIL2//KAT7//MUC1//SPI1//PRKD2//PRKD1//KMT2E//ATG5//IGF2
GO:0006536	glutamate metabolic process	Biological process	9	33	2352	18866	2.18762	0.0168863	0.144946	1.77247	0.00382653	GLS2//GLUD1//GAD1//ALDH4A1//GOT1//UROC1//AADAT//ALDH18A1//ALDH5A1
GO:0033006	regulation of mast cell activation involved in immune response	Biological process	9	33	2352	18866	2.18762	0.0168863	0.144946	1.77247	0.00382653	ENPP3//UNC13D//LGALS9//FCER1G//FGR//GATA2//IL4//STXBP1//GAB2
GO:0035025	positive regulation of Rho protein signal transduction	Biological process	9	33	2352	18866	2.18762	0.0168863	0.144946	1.77247	0.00382653	LPAR6//COL3A1//LPAR1//F2RL1//GPR17//APOA1//RTN4R//F2RL3//ADGRG1
GO:0033003	regulation of mast cell activation	Biological process	11	44	2352	18866	2.00531	0.016899	0.144946	1.77214	0.00467687	CD300LF//ENPP3//NR4A3//UNC13D//LGALS9//FCER1G//FGR//GATA2//IL4//STXBP1//GAB2
GO:1903053	regulation of extracellular matrix organization	Biological process	11	44	2352	18866	2.00531	0.016899	0.144946	1.77214	0.00467687	CPB2//TNFRSF1A//FGFR4//DDR2//DDR1//PDPN//IL6//EMILIN1//SOX9//CFLAR//PHLDB1
GO:0016125	sterol metabolic process	Biological process	31	169	2352	18866	1.47136	0.0172261	0.147571	1.76381	0.0131803	CES1//APOA5//CYB5R3//FDFT1//HMGCS1//APOA1//APOA4//NSDHL//PRKAA1//SQLE//TM7SF2//MT3//SCARF1//CETP//OSBPL1A//CYP11A1//APP//IL4//LCAT//LDLR//LIMA1//SREBF1//SULT2B1//CYP7B1//CYB5R1//NFYA//NFYC//POR//GNB3//CYP21A2//CYP26A1
GO:0031109	microtubule polymerization or depolymerization	Biological process	23	117	2352	18866	1.57683	0.017278	0.147837	1.76251	0.00977891	STMN2//NCKAP5L//TUBGCP3//TUBGCP2//CENPJ//HDAC6//TRIM54//CAMSAP3//EML2//GAS2L1//MAPT//MAP2//MAP1A//TUBB4A//DYRK1A//INPP5J//TBCD//NUMA1//RPS3//TRPV4//TPPP//FBXO5//RANGRF
GO:0002263	cell activation involved in immune response	Biological process	109	720	2352	18866	1.21433	0.0173603	0.148361	1.76044	0.0463435	APP//ENPP3//TYROBP//FCER1G//F2RL1//SPN//LILRB1//TP53//IL6//BCL3//NKX2-3//PLCL2//PGLYRP2//PGLYRP1//LGALS9//LAT2//NR4A3//UNC13D//FGR//GATA2//IL4//STXBP1//GAB2//LILRB2//CEACAM3//CKAP4//CANT1//OSCAR//CNN2//COPB1//CTSB//CYBA//CD55//AP2A2//DDOST//DEFA1//CYB5R3//ALAD//ALDOA//CYFIP1//XRCC6//GAA//AOC1//GDI2//AMPD3//DBNL//HMOX2//APAF1//RAB37//ITGAV//ITGAX//JUP//LAIR1//LAMP2//LTF//MGST1//TARM1//NME2//P2RX1/…
GO:0070588	calcium ion transmembrane transport	Biological process	52	312	2352	18866	1.33688	0.0174072	0.148582	1.75927	0.0221088	YME1L1//VDAC1//MCU//FKBP1B//GSTM2//AKAP6//SLC8A1//CACNA1C//NOL3//TRPM2//TRPV1//CYBA//PTPN6//ATG5//APLNR//F2//GPER1//BDKRB1//F2RL3//JPH4//CACNA2D1//GRIN2A//ATP2B4//TRPV4//CACNB1//CACNB4//STAC3//NOS1AP//ATP1B1//ATP2A3//BIN1//PRNP//ATP2B1//SLC25A25//SLC24A4//TRPC4AP//CACNG4//GPM6A//PKD1L3//ITGAV//ASIC1//OPRM1//CACNA2D3//TRPC3//CACNA1A//CACNA1B//TRPM8//ANXA9//CACNA1H//CACNA1G//CACNA2D2//CACNA2D4
GO:0051961	negative regulation of nervous system development	Biological process	53	319	2352	18866	1.33269	0.0174519	0.148784	1.75816	0.022534	CTNNA1//BDNF//TP53//SKI//STMN2//ADCY6//LPAR1//KANK1//INPP5J//HDAC2//MT3//PTPRG//TRPV4//RTN4R//ITM2C//TULP3//IFRD1//MAP2//RTN4//KLK8//TMEM98//MTMR2//HES5//EIF4E//APP//PAX6//PBX1//FEZF2//SOX9//TNR//F2//MBD1//SEMA6C//SEMA6B//WNT5A//SEMA3B//NRP1//DLL3//IL6//ARHGDIA//NFATC4//RAPGEF2//ROBO2//TLR2//TSPO//LDLR//TRPV1//BCL11A//NEUROD2//COL3A1//NRG1//STAT3//ADGRG1
GO:0010506	regulation of autophagy	Biological process	57	347	2352	18866	1.31761	0.0175242	0.14922	1.75636	0.0242347	EIF4G1//GATA4//MT3//TBC1D14//STAT3//ZKSCAN3//DAPL1//TRIM6//FLCN//TRIML2//PRKAA1//PRKD1//ZC3H12A//TRIM5//TMEM59//SESN3//LARP1//IL4//WAC//TSC2//IKBKG//HDAC6//LAMTOR5//GAPDH//ATP6V0A1//PRKAG3//LAMTOR1//PRKAG1//EXOC1//EXOC4//CAPN1//CAPNS1//CASP3//VPS26A//ATG13//BCL2L11//ATG5//TOMM7//RNF41//TIGAR//TP53//USP30//FBXW7//SREBF1//VDAC1//TSPO//FBXO7//MAPK3//DRAM2//TMEM150A//NLRP6//DAPK2//MAPT//GPR137//TRIB3…
GO:0016192	vesicle-mediated transport	Biological process	300	2156	2352	18866	1.11613	0.0176292	0.149933	1.75377	0.127551	CUX1//ARRB2//ANKRD13D//MTMR2//AHI1//MAGI2//FCER1G//P2RX1//APOOL//CTSW//ALDOA//FLNA//FN1//APOA1//IGF1//IGF2//APP//LAMP2//CYB5R1//CHID1//SPP2//STXBP1//TGFB2//SERPING1//TTN//PCYOX1L//TAGLN2//ACTN1//SAR1B//RIMS4//SCAMP5//EXOC6B//MIA3//CDK16//EXOC1//MICAL3//EXOC4//ITSN1//SYTL1//BAIAP3//CADPS2//STXBP5L//SCRN1//TRAPPC2B//KDELR1//DCTN3//TEX261//TRAPPC5//COPB1//CD55//DYNC1I1//F2//SEC31A//FOLR1//CNIH2//TRA…
GO:0002711	positive regulation of T cell mediated immunity	Biological process	12	50	2352	18866	1.9251	0.0177811	0.150549	1.75004	0.00510204	ZP3//HLA-F//AZGP1//CD1A//SASH3//TRAF6//FOXP3//SLC22A13//PVR//IL6//IL1R1//IL18
GO:0045981	positive regulation of nucleotide metabolic process	Biological process	12	50	2352	18866	1.9251	0.0177811	0.150549	1.75004	0.00510204	GUCA2A//NOS3//ZBTB20//IGF1//APP//INS//ARNT//MLXIPL//PRKAA1//ENTPD5//IL4//STAT3
GO:1900544	positive regulation of purine nucleotide metabolic process	Biological process	12	50	2352	18866	1.9251	0.0177811	0.150549	1.75004	0.00510204	GUCA2A//NOS3//ZBTB20//IGF1//APP//INS//ARNT//MLXIPL//PRKAA1//ENTPD5//IL4//STAT3
GO:0034765	regulation of ion transmembrane transport	Biological process	77	489	2352	18866	1.26306	0.0177869	0.150549	1.7499	0.0327381	FKBP1B//GSTM2//AKAP6//SLC8A1//CACNA1C//AHCYL1//HTR3A//PDZK1//WNK1//WNK3//WNK2//YWHAQ//CYBA//PTPN6//ATG5//APLNR//F2//GPER1//BDKRB1//F2RL3//NEDD4L//KCNH2//KCNE1//SCN4B//SCN5A//SNTA1//CACNA2D1//NOS1AP//JPH4//CAV1//ATP1B1//DPP6//KCNIP2//KCNIP1//PRNP//DPP10//BIN1//FLNA//CACNB1//CACNB4//STAC3//KCNS1//RANGRF//ATP2B4//PTAFR//LRRC26//ISCU//SLC6A9//CNIH2//GRIN2A//APP//OPRM1//CAPN1//CACNG4//SHISA7//SHANK3//…
GO:0050778	positive regulation of immune response	Biological process	116	772	2352	18866	1.20527	0.0178433	0.150824	1.74853	0.0493197	FCER1G//ZP3//SERPING1//HLA-F//AZGP1//CD1A//CD59//XRCC6//ZBP1//TRIM5//MATR3//CD209//ICAM2//ICAM3//MUC1//MUC4//MUC5AC//PAK3//MUC13//PSMA1//PSMA5//PSMC3//RAF1//RELA//TRAF6//CUL1//IKBKG//RPS6KA5//MUC16//PSMF1//NCR3//BAG6//C5AR1//TRIM6//F2RL1//FFAR2//WNT5A//SASH3//CD160//ZC3H12A//PGC//FOXP3//SLC22A13//PVR//CFP//C2//C8G//CD55//C4BPA//C4BPB//CPB2//CPN2//F2//NR4A3//LGALS9//ABI1//FCGR3A//FGR//CYFIP1//CYFI…
GO:0042303	molting cycle	Biological process	22	111	2352	18866	1.5898	0.0179049	0.150824	1.74703	0.00935374	EDAR//KRT84//NSDHL//VANGL2//RELA//SOX9//TGFB2//LDB2//FOXE1//KRT17//TP63//MPZL3//KRT16//KRTAP4-5//PTCH2//TRPC4AP//RBPJ//NSUN2//MSX2//NUMA1//WNT5A//HDAC2
GO:0042633	hair cycle	Biological process	22	111	2352	18866	1.5898	0.0179049	0.150824	1.74703	0.00935374	EDAR//KRT84//NSDHL//VANGL2//RELA//SOX9//TGFB2//LDB2//FOXE1//KRT17//TP63//TRPC4AP//RBPJ//NSUN2//MSX2//NUMA1//WNT5A//HDAC2//MPZL3//KRT16//KRTAP4-5//PTCH2
GO:0098732	macromolecule deacylation	Biological process	22	111	2352	18866	1.5898	0.0179049	0.150824	1.74703	0.00935374	LYPLAL1//ABHD17A//HDAC6//HDAC4//MSL3//PRDM5//HDAC2//TRERF1//FOXP3//SKI//BCL6//SREBF1//TP53//FLNA//SPRED3//DYRK1A//PRKD2//PRKD1//TPPP//MAPT//PRKAA1//NOTUM
GO:0032800	receptor biosynthetic process	Biological process	8	28	2352	18866	2.29179	0.0179694	0.150827	1.74547	0.00340136	HDAC6//HDAC2//PPARG//ACHE//FURIN//ITGAV//FGF21//HNRNPK
GO:0095500	acetylcholine receptor signaling pathway	Biological process	8	28	2352	18866	2.29179	0.0179694	0.150827	1.74547	0.00340136	CHRM2//OPRM1//GNA15//PLCB1//GNAI2//CHRNA4//LY6H//LY6G6D
GO:1903579	negative regulation of ATP metabolic process	Biological process	8	28	2352	18866	2.29179	0.0179694	0.150827	1.74547	0.00340136	FBP1//TIGAR//STAT3//HDAC4//MLXIPL//TP53//FLCN//TSPO
GO:0051493	regulation of cytoskeleton organization	Biological process	86	554	2352	18866	1.24518	0.0180527	0.151347	1.74346	0.0365646	HDAC6//STMN2//TRIM54//CAMSAP3//ARHGAP35//PDCD6IP//FBXW5//POC1A//EML2//CYFIP2//DBNL//PAK3//FCHSD2//SH3BP1//LIMA1//CFL1//DSTN//F2RL1//KANK4//KANK1//CDC42EP4//BIN1//GAS2L1//MAPT//MAP2//MAP1A//TUBB4A//DYRK1A//INPP5J//TBCD//NUMA1//RPS3//TRPV4//SHANK3//SYNPO//FLNA//IQGAP3//DMTN//EPHA5//RHOD//ILK//RHOC//SMIM22//VANGL2//TAOK2//ACTR3B//CTNNA2//TMSB15B//LMOD3//SPIRE1//CENPJ//STIL//TRIM37//NUP62//CEP85//ATF…
GO:0002688	regulation of leukocyte chemotaxis	Biological process	24	124	2352	18866	1.5525	0.0182742	0.151475	1.73816	0.0102041	F2RL1//IL6//ZNF580//IL34//MAPK3//TRPV4//C5AR1//AKIRIN1//SLAMF8//WNK1//WNT5A//TNFSF14//PGF//CAMK1D//S100A14//JAM3//TIRAP//DAPK2//THBS4//MCU//RIPOR2//NBL1//IL4//LGALS9
GO:0032780	negative regulation of ATPase activity	Biological process	6	18	2352	18866	2.67375	0.0182897	0.151475	1.73779	0.00255102	IFIT1//TP53//LTF//OXA1L//PXK//TNNT2
GO:0034433	steroid esterification	Biological process	6	18	2352	18866	2.67375	0.0182897	0.151475	1.73779	0.00255102	ABCA2//LAMTOR1//APOA5//APOA1//APOA4//LCAT
GO:0034434	sterol esterification	Biological process	6	18	2352	18866	2.67375	0.0182897	0.151475	1.73779	0.00255102	ABCA2//LAMTOR1//APOA5//APOA1//APOA4//LCAT
GO:0034435	cholesterol esterification	Biological process	6	18	2352	18866	2.67375	0.0182897	0.151475	1.73779	0.00255102	ABCA2//LAMTOR1//APOA5//APOA1//APOA4//LCAT
GO:0048339	paraxial mesoderm development	Biological process	6	18	2352	18866	2.67375	0.0182897	0.151475	1.73779	0.00255102	LEF1//EXOC4//WNT5A//DLL3//FGFR1//TEAD2
GO:0060046	regulation of acrosome reaction	Biological process	6	18	2352	18866	2.67375	0.0182897	0.151475	1.73779	0.00255102	PRSS37//PLCB1//ZP3//CACNA1H//STXBP1//CRISP1
GO:0072079	nephron tubule formation	Biological process	6	18	2352	18866	2.67375	0.0182897	0.151475	1.73779	0.00255102	HES5//HNF1B//WNT9B//PAX2//SOX9//PAX8
GO:0072189	ureter development	Biological process	6	18	2352	18866	2.67375	0.0182897	0.151475	1.73779	0.00255102	PAX2//RET//ALDH1A2//SOX9//LHX1//NFIA
GO:0035107	appendage morphogenesis	Biological process	28	150	2352	18866	1.4973	0.0183067	0.151475	1.73739	0.0119048	MEGF8//FGFR1//MBNL1//PBX1//LEF1//SKI//TGFB2//TBX4//FGF8//IQCE//ASPH//CRABP2//MSX2//TFAP2A//CACNA1C//TP63//ALDH1A2//GNAS//SALL3//HDAC2//WDPCP//LMBR1//TULP3//WNT5A//TMEM231//COL2A1//SOX9//BCL2L11
GO:0035108	limb morphogenesis	Biological process	28	150	2352	18866	1.4973	0.0183067	0.151475	1.73739	0.0119048	MEGF8//FGFR1//MBNL1//PBX1//LEF1//SKI//TGFB2//TBX4//CRABP2//MSX2//TFAP2A//CACNA1C//TP63//ALDH1A2//FGF8//GNAS//SALL3//HDAC2//WDPCP//LMBR1//TULP3//WNT5A//TMEM231//COL2A1//SOX9//BCL2L11//IQCE//ASPH
GO:1902017	regulation of cilium assembly	Biological process	13	56	2352	18866	1.86208	0.0183255	0.151475	1.73695	0.00552721	DZIP1//ARHGAP35//MARK4//KCTD17//EVI5L//TBC1D30//TBC1D7//MAP4//CENPJ//CYLD//NOTO//DYNC2LI1//ATG5
GO:1901224	positive regulation of NIK/NF-kappaB signaling	Biological process	17	80	2352	18866	1.70452	0.0183583	0.151569	1.73617	0.00722789	TIRAP//IRAK1//TRAF6//NFAT5//EDAR//APP//IL18//ILK//LGALS9//NR3C2//EIF2AK2//RELA//RPS3//TLR2//TRIP6//TNFSF14//SPHK1
GO:0042552	myelination	Biological process	26	137	2352	18866	1.52228	0.0183884	0.15164	1.73545	0.0110544	KCNJ10//HES5//PLP1//MYRF//NRG1//ILK//SKI//NSUN5//RARA//KLK8//TMEM98//MTMR2//TPPP//ZNF488//EGR2//ITGAX//S100B//NDRG1//PRX//ABCA2//TLR2//CMTM8//LPAR1//PLLP//JAM3//GAL3ST1
GO:0044419	interspecies interaction between organisms	Biological process	312	2250	2352	18866	1.11228	0.0184605	0.151821	1.73376	0.132653	SERPING1//EPX//XRCC6//ZBP1//TRIM5//MATR3//FCER1G//CD209//ICAM2//ICAM3//MUC1//MUC4//MUC5AC//PAK3//MUC13//PSMA1//PSMA5//PSMC3//RAF1//RELA//TRAF6//CUL1//IKBKG//RPS6KA5//MUC16//PSMF1//DEFA1//APOA4//IL4//LTF//LILRB1//TRIM6//ZDHHC1//ZC3H12A//CD96//HLA-F//CD160//FFAR2//KLK3//PGC//CEACAM1//PVR//CFP//C8G//PTAFR//C4BPA//C4BPB//LAMTOR5//CFL1//HNRNPUL1//CHRM2//CYP1A1//FGR//HMGA1//IFIT1//IRF7//ISG20//OAS2//FO…
GO:0032880	regulation of protein localization	Biological process	140	950	2352	18866	1.18208	0.018468	0.151821	1.73358	0.0595238	SETD2//NSUN2//UCN3//SERP1//GLUD1//GPER1//TCF7L2//MCU//SYBU//BAIAP3//NUP62//NUTF2//FLNA//JUP//DMAP1//ZC3H12A//HYAL2//CDH1//CABP1//CNST//SREBF1//STXBP5L//IFI27//TP53//TLR2//INS//FOXP3//IGF1//KCNN4//ACHE//EXOC1//GOLPH3//TGFB2//TTN//CD33//SCAMP5//FGR//CADM1//GAPDH//IRF3//IL6//ABCC8//CACNA1A//CACNA1C//CACNA2D2//TRAF6//TMBIM6//NDFIP2//ADCY5//EPHA5//CDK16//LRP5L//FKBP1B//OPRM1//HDAC6//NSD2//NUMA1//SAR1B…
GO:0006614	SRP-dependent cotranslational protein targeting to membrane	Biological process	21	105	2352	18866	1.60425	0.0185189	0.151821	1.73238	0.00892857	SEC61A2//RPL35//RPL36//RPL6//RPL7A//RPL8//RPL10//RPL13//RPL15//RPL17//RPL18//RPL31//RPLP2//RPS3//RPS3A//RPS14//RPS19//RPS26//RPS27A//SRP9//UBA52
GO:0086003	cardiac muscle cell contraction	Biological process	16	74	2352	18866	1.73433	0.0185784	0.151821	1.73099	0.00680272	KCNE1//SCN4B//SCN5A//CACNA1C//CACNA2D1//CACNA1G//GATA4//NEDD4L//KCNH2//SNTA1//RANGRF//CAV1//JUP//NOS1AP//BIN1//FLNA
GO:0016048	detection of temperature stimulus	Biological process	7	23	2352	18866	2.44125	0.0185882	0.151821	1.73076	0.00297619	TRPV1//ARRB2//CALCA//ASIC3//ANO3//DRGX//TRPM8
GO:0050951	sensory perception of temperature stimulus	Biological process	7	23	2352	18866	2.44125	0.0185882	0.151821	1.73076	0.00297619	TRPV1//TRPM8//ARRB2//CALCA//ASIC3//BTBD9//KCNK4
GO:0071404	cellular response to low-density lipoprotein particle stimulus	Biological process	7	23	2352	18866	2.44125	0.0185882	0.151821	1.73076	0.00297619	CES1//FCER1G//FGF21//HMGCS1//LDLR//PPARG//SOCS5
GO:1903861	positive regulation of dendrite extension	Biological process	7	23	2352	18866	2.44125	0.0185882	0.151821	1.73076	0.00297619	SYT2//CPNE9//UNC13A//NEDD4L//SYT3//RASAL1//RIMS2
GO:1904888	cranial skeletal system development	Biological process	15	68	2352	18866	1.7694	0.0186723	0.151821	1.7288	0.00637755	SLC39A1//GNAS//SETD2//TFAP2A//WNT9B//FGF8//MTHFD1L//TULP3//LHX1//MSX2//FOXN3//MEGF8//FOXE1//TGFB2//TP63
GO:0001825	blastocyst formation	Biological process	10	39	2352	18866	2.05673	0.0186899	0.151821	1.72839	0.0042517	NLE1//HNF1B//PRDM14//HOPX//FURIN//RTN4//CCNB1IP1//SKIL//ZP3//ACTL6A
GO:0031076	embryonic camera-type eye development	Biological process	10	39	2352	18866	2.05673	0.0186899	0.151821	1.72839	0.0042517	PAX2//TFAP2A//WNT5A//ARID1A//FRS2//PAX6//STRA6//RARA//TULP3//ALDH1A2
GO:0031111	negative regulation of microtubule polymerization or depolymerization	Biological process	10	39	2352	18866	2.05673	0.0186899	0.151821	1.72839	0.0042517	HDAC6//STMN2//TRIM54//CAMSAP3//TUBB4A//DYRK1A//EML2//INPP5J//MAP2//TBCD
GO:0086091	regulation of heart rate by cardiac conduction	Biological process	10	39	2352	18866	2.05673	0.0186899	0.151821	1.72839	0.0042517	BIN1//JUP//KCNE1//KCNH2//SCN4B//SCN5A//CACNA1C//CACNA2D1//CAV1//CACNA1G
GO:1901617	organic hydroxy compound biosynthetic process	Biological process	44	258	2352	18866	1.36797	0.0187764	0.152348	1.72639	0.0187075	ISYNA1//GOT1//DCT//MOXD1//CES1//APOA5//CYB5R3//FDFT1//HMGCS1//APOA1//APOA4//NSDHL//PRKAA1//SQLE//TM7SF2//SLC27A5//OSBPL1A//OSBPL3//HSD3B7//CYP7B1//GCH1//PCBD1//CYB5R1//CACNA1H//DKK3//IP6K2//ITPKC//PTAFR//GPER1//TGFB2//PAH//TPH2//PMEL//NFYA//NFYC//SREBF1//POR//ABCA2//SPHK1//WNT5A//RAPGEF2//FGFR4//DKKL1//ALOX15B
GO:0006694	steroid biosynthetic process	Biological process	35	197	2352	18866	1.4251	0.0190204	0.15415	1.72078	0.014881	CES1//APOA5//CYB5R3//FDFT1//HMGCS1//APOA1//APOA4//NSDHL//PRKAA1//SQLE//TM7SF2//SLC27A5//OSBPL1A//OSBPL3//HSD3B7//CYP7B1//CYP11A1//TSPO//HSD17B1//HSD17B2//CYP21A2//HSD11B1//CYB5R1//CACNA1H//DKK3//NFYA//NFYC//SREBF1//POR//NR5A1//SF1//FGFR4//DKKL1//CYP1A1//PBX1
GO:0035239	tube morphogenesis	Biological process	140	951	2352	18866	1.18084	0.0190646	0.154332	1.71977	0.0595238	APELA//CALCRL//RAMP1//HTATIP2//CD160//COL8A1//COL8A2//PIK3R6//APLNR//FGFR1//FN1//POFUT1//PRKD2//SETD2//HOXB3//RBPJ//IL18//ITGAV//MFGE8//NOS3//NRCAM//ANGPT4//PGF//PLCD1//ROBO4//BCAS3//STAB2//PRKD1//CEACAM1//HIF3A//SHC1//SRPK2//TIE1//VEZF1//ADM2//ZC3H12A//JAM3//CAV1//NRP1//SH2D2A//ADGRG1//ACVRL1//TBX4//SLC12A6//FGF8//NRARP//NFATC4//LEF1//TIPARP//FBXW7//ZFP36L1//WT1//TEAD2//ILK//LHX1//PAX2//PBX1//CT…
GO:0051817	modulation of process of other organism involved in symbiotic interaction	Biological process	20	99	2352	18866	1.62046	0.0191108	0.154529	1.71872	0.0085034	CD209//BCL2L1//KPNA2//HYAL2//SCRIB//EIF2AK2//PSMC3//INPP5K//LEF1//SUGT1//DEFA1//LTF//CFL1//IFI27//ZC3H12A//GAPDH//BCL2L11//ATG5//AQP1//TNIP1
GO:0050865	regulation of cell activation	Biological process	99	650	2352	18866	1.2217	0.0193896	0.156603	1.71243	0.0420918	GPER1//FCER1G//C1QTNF1//F2//NOS3//CD2//TYROBP//CASP3//TIRAP//IL4//CD320//SASH3//BCL6//CD160//PAK3//PDCD1//PTPN6//CAV1//TNFSF14//GRAP2//FGR//IL18//PGLYRP2//PGLYRP1//FOXP3//LGALS9//CD300LF//ENPP3//IL7R//NR4A3//LILRB2//CD209//IL6//TRAF6//ZP3//CD6//IGF1//IGF2//RPS3//TNFSF8//GPNMB//LILRB1//PLA2G2D//SPN//SLC7A2//IL31RA//ZC3H12A//WNT5A//UNC13D//GATA2//STXBP1//GAB2//F2RL1//CD177//PTAFR//CEACAM1//HLA-F//C…
GO:1904062	regulation of cation transmembrane transport	Biological process	57	349	2352	18866	1.31006	0.0194891	0.157195	1.71021	0.0242347	FKBP1B//GSTM2//AKAP6//SLC8A1//CACNA1C//CYBA//PTPN6//ATG5//APLNR//F2//GPER1//BDKRB1//F2RL3//JPH4//NEDD4L//ATP1B1//DPP6//KCNIP2//KCNIP1//KCNE1//KCNH2//PRNP//DPP10//BIN1//CAV1//FLNA//NOS1AP//CACNB1//CACNB4//STAC3//CACNA2D1//KCNS1//RANGRF//ATP2B4//SCN5A//SNTA1//WNK1//WNK3//WNK2//LRRC26//PDZK1//ISCU//SLC6A9//CNIH2//GRIN2A//APP//OPRM1//CAPN1//CACNG4//SHISA7//SHANK3//NETO1//FXYD2//FXYD3//FXYD7//FXYD5//S…
GO:0009101	glycoprotein biosynthetic process	Biological process	56	342	2352	18866	1.31342	0.0195075	0.157195	1.7098	0.0238095	B3GNT3//ST3GAL6//B3GALNT2//DDOST//EXT2//EXTL2//FUT3//FUT6//GBGT1//SERP1//ST6GALNAC6//MAN2A2//ST6GALNAC1//ST3GAL3//B4GALT4//ST3GAL5//COG7//B3GNT7//MGAT5B//DOLPP1//SLC39A8//MOGS//ALG8//MAGT1//GAL3ST1//ENTPD5//POFUT1//OGT//IGF1//TCF7L2//VANGL2//GALNT13//MUC1//MUC4//MUC5AC//MUC13//MUC16//OST4//B4GALNT2//MCFD2//DPY19L1//CANT1//ACAN//CSPG5//CHPF2//TMTC1//TMEM106A//BACE2//ITM2C//ABCA2//MT3//RAMP1//TMEM5…
GO:0052548	regulation of endopeptidase activity	Biological process	69	434	2352	18866	1.27527	0.0195979	0.157595	1.70779	0.0293367	CARD8//APAF1//MAPT//NGF//NKX3-1//ATP2A3//P2RX1//PPARG//CASP10//CFLAR//CCK//WFDC2//WFIKKN2//COL6A3//CST1//GAPDH//SPINK4//PCSK1N//SERPINA9//APP//ANOS1//LPA//FURIN//UCHL5//SERPINB6//SERPINB10//PRNP//SPP2//SERPING1//SERPINA6//SERPINH1//SERPINB7//PTTG1//PSMF1//SPOCK2//LAMTOR5//CSNK2A1//AQP1//ARRB2//MAGEA3//MT3//PAX2//LEF1//POR//MAP2K5//RAF1//RPS6KA1//TNFSF14//BCL2L11//GPER1//TP63//CYFIP2//CIDEB//GRIN2…
GO:0002366	leukocyte activation involved in immune response	Biological process	108	716	2352	18866	1.20991	0.0196017	0.157595	1.70771	0.0459184	ENPP3//TYROBP//FCER1G//F2RL1//SPN//LILRB1//TP53//IL6//BCL3//NKX2-3//PLCL2//PGLYRP2//PGLYRP1//LGALS9//LAT2//NR4A3//UNC13D//FGR//GATA2//IL4//STXBP1//GAB2//LILRB2//CEACAM3//CKAP4//CANT1//OSCAR//CNN2//COPB1//CTSB//CYBA//CD55//AP2A2//DDOST//DEFA1//CYB5R3//ALAD//ALDOA//CYFIP1//XRCC6//GAA//AOC1//GDI2//AMPD3//DBNL//HMOX2//APAF1//RAB37//ITGAV//ITGAX//JUP//LAIR1//LAMP2//LTF//MGST1//TARM1//NME2//P2RX1//RAB9…
GO:0051402	neuron apoptotic process	Biological process	42	245	2352	18866	1.37507	0.0196382	0.157709	1.7069	0.0178571	AKT1S1//STAMBP//ERBB3//FGF8//GABRB2//GABRB3//ILK//ARRB2//MT3//NFATC4//NGF//NTF4//OXR1//PRKCG//BCL2L1//BDNF//SET//ITSN1//STXBP1//C5AR1//NR4A3//NRP1//BCL2L11//NQO1//BACE1//GRIK5//MYB//PAK3//PRNP//SRPK2//TFAP2A//TGFB2//TP53//CASP3//HDAC4//TYROBP//CX3CR1//FBXW7//GAPDH//APAF1//APP//TP63
GO:0043393	regulation of protein binding	Biological process	37	211	2352	18866	1.40657	0.0197059	0.157893	1.7054	0.0157313	ARRB2//WFIKKN2//CSNK1E//EFHB//DAB2//ACE//DNAJB2//IFIT1//NFATC4//GNL3L//CTNNBIP1//CARD18//TMBIM6//CAV1//RAMP1//CTHRC1//BAMBI//APP//TRIB3//TCF7L2//WNT5A//DERL1//RAPGEF2//NRP1//NKX3-1//LEF1//ATP2A3//PLCL2//BDNF//MARK2//MAP2//MAPK3//RIPOR2//CYLD//DZIP1//PCBD1//HDAC4
GO:0050679	positive regulation of epithelial cell proliferation	Biological process	37	211	2352	18866	1.40657	0.0197059	0.157893	1.7054	0.0157313	CYBA//PRKD2//ARNT//NRARP//ZNF580//PGF//PRKD1//STAT5A//THBS4//WNT5A//NRP1//ACVRL1//REG3A//TP63//KDM5B//IQGAP3//RTN4//FOXP2//APELA//APLNR//GATA2//GPBAR1//FGFR1//IGF2//STAT3//CFLAR//IGF1//NME1//NME2//PAX2//MAP2K5//SCN5A//SOX9//TCF7L2//C5AR1//NR4A3//CYP7B1
GO:0008544	epidermis development	Biological process	75	477	2352	18866	1.2612	0.0197315	0.157919	1.70484	0.0318878	EDAR//KRT84//NSDHL//VANGL2//RELA//SOX9//TGFB2//LDB2//WDPCP//PALLD//FOSL2//CDSN//RBPJ//GLI1//HDAC2//PTCH2//CERS3//KRT16//PAX6//SPRR2G//WNT5A//CASP3//TP63//FOXE1//KRT17//KRTAP16-1//KRT80//JUP//KRTAP5-9//KRT3//KRT6B//KRTAP10-9//KRTAP10-3//KRTAP5-4//KRT31//KRT85//KRTAP5-11//LCE6A//SHARPIN//KRTAP4-6//KRTAP4-1//KRTAP4-5//KRT38//KRT75//USH2A//MAFF//MAFG//SULT2B1//MYCL//HES5//ZFP36L1//MSX2//REG3A//ETV4//…
GO:0006486	protein glycosylation	Biological process	43	252	2352	18866	1.36871	0.0198149	0.158228	1.70301	0.0182823	MGAT5B//DDOST//DOLPP1//SLC39A8//MOGS//ALG8//MAGT1//GAL3ST1//ENTPD5//B3GALNT2//POFUT1//OGT//B3GNT3//GALNT13//MUC1//MUC4//MUC5AC//MUC13//ST3GAL3//B3GNT7//MUC16//OST4//B4GALNT2//MCFD2//DPY19L1//TMTC1//ABCA2//MT3//RAMP1//TMEM59//ST3GAL6//EXT2//EXTL2//FUT3//FUT6//GBGT1//SERP1//ST6GALNAC6//MAN2A2//ST6GALNAC1//B4GALT4//ST3GAL5//COG7
GO:0043413	macromolecule glycosylation	Biological process	43	252	2352	18866	1.36871	0.0198149	0.158228	1.70301	0.0182823	B3GNT3//ST3GAL6//B3GALNT2//DDOST//EXT2//EXTL2//FUT3//FUT6//GBGT1//SERP1//ST6GALNAC6//MAN2A2//ST6GALNAC1//ST3GAL3//B4GALT4//ST3GAL5//COG7//B3GNT7//MGAT5B//DOLPP1//SLC39A8//MOGS//ALG8//MAGT1//GAL3ST1//ENTPD5//POFUT1//OGT//GALNT13//MUC1//MUC4//MUC5AC//MUC13//MUC16//OST4//B4GALNT2//MCFD2//DPY19L1//TMTC1//ABCA2//MT3//RAMP1//TMEM59
GO:2001233	regulation of apoptotic signaling pathway	Biological process	66	413	2352	18866	1.28185	0.0199119	0.158507	1.70089	0.0280612	BCL2L11//CIDEB//GPER1//TP53//IGF1//ARRB2//BCL2L1//BCL2L2//NOL3//YWHAQ//TP63//ZNF205//MADD//CFLAR//NOS3//FAIM//RAF1//SCRT2//SKIL//HNRNPK//ZNF385A//MUC1//BCL2L12//INS//RPS3//MAGEA3//TMBIM6//FBXW7//ATF3//CSNK2A1//CX3CR1//GATA4//GNAI2//MAZ//BDNF//PCGF2//APAF1//INCA1//NFATC4//NKX3-1//ZMYND11//PELI3//IL4//ITGAV//RELA//TCF7L2//NRP1//CYLD//LTBR//ITM2C//CAV1//HYAL2//FGFR1//COL2A1//CTNNA1//EYA4//ZC3HC1//MA…
GO:1903214	regulation of protein targeting to mitochondrion	Biological process	11	45	2352	18866	1.96075	0.0199172	0.158507	1.70077	0.00467687	SIAH3//ARIH2//UBE2J2//ABLIM3//TOMM7//RNF31//FBXW7//PRKAA1//MICALL2//ATG13//SREBF1
GO:1904646	cellular response to amyloid-beta	Biological process	11	45	2352	18866	1.96075	0.0199172	0.158507	1.70077	0.00467687	BCL2L11//BACE1//IGF1//APP//ATP1A3//PRNP//BCL2L2//CACNA1A//CACNA2D1//CACNB1//CASP4
GO:0022414	reproductive process	Biological process	213	1500	2352	18866	1.13902	0.0201542	0.160212	1.69563	0.0905612	MLH1//CTNNA1//BCL2L1//NOS3//NR5A1//CASP3//FBXO5//PABPC1L//CDC25B//REC8//RFX2//SPINK2//ETV2//HSD17B2//MAP3K4//PPARG//E2F8//GATA2//IGF2//ARNT//DAZAP1//STXBP1//MEIKIN//BCL2L11//M1AP//SUN1//NDC1//BAG6//CCNB1IP1//RAD51//MND1//RAD54L//SPDYA//MOV10L1//CCNA1//PRKAR1A//RHOXF1//CTDNEP1//GJA10//CELF1//DZIP1//RARA//PRDM14//WT1//ADGRG2//WFDC2//KHDRBS1//CREM//SUN5//ADIG//ROPN1B//CYLC1//TBC1D21//ACE//PHC2//PATZ…
GO:0001942	hair follicle development	Biological process	18	87	2352	18866	1.65957	0.0201774	0.160216	1.69514	0.00765306	FOXE1//KRT17//TGFB2//TP63//TRPC4AP//RBPJ//NSUN2//MSX2//NUMA1//WNT5A//HDAC2//EDAR//KRT84//NSDHL//VANGL2//RELA//SOX9//LDB2
GO:0045859	regulation of protein kinase activity	Biological process	120	805	2352	18866	1.19572	0.0202273	0.160432	1.69406	0.0510204	CDK4//CCNJL//CDK5RAP3//CCNA1//MAP4K2//FRS2//MAP3K4//NGF//MAPK3//EIF2AK2//RAF1//TAOK2//IQGAP3//DUSP6//LPAR1//ALK//GHR//NRG1//IGF1//IRAK1//PAK3//PDE6G//PDE6H//PRKAA1//MAPK10//MAP2K5//RET//RPS27A//SHC1//SBK2//TRAF6//C5AR1//UBA52//WNT5A//MAPKAPK3//IKBKG//MADD//DUSP14//DUSP18//DUSP3//GPS1//SPRED3//RGS3//CAV1//ILK//NF2//INPP5K//TRIB3//CEACAM1//CEP85//WNK1//TSC2//DBNDD1//AKT1S1//ANGPT4//SOCS5//APP//TIRA…
GO:0023061	signal release	Biological process	87	564	2352	18866	1.23732	0.0202521	0.160449	1.69353	0.0369898	UNC13A//GPER1//BAIAP3//TLR2//FCER1G//P2RX1//GAD1//PDZD11//SLC18A3//STXBP1//SYN1//CACNA1B//BRSK1//PPFIA2//PPFIA1//OXT//CHRNA4//SYT2//SYT15//SYT3//SYT8//LILRB1//OTOF//SCRIB//CADPS2//SV2A//FKBP1B//HNF1B//RIMS2//TRPV4//CDK16//PRRT2//GRIK5//UCN3//SERP1//GLUD1//TCF7L2//MCU//RAF1//SYBU//SREBF1//STXBP5L//CREB1//IL11//HCRT//ASIC1//NISCH//FOXP3//SCAMP5//FGR//CADM1//GAPDH//INS//IRF3//IL6//ABCC8//CACNA1A//CA…
GO:0002708	positive regulation of lymphocyte mediated immunity	Biological process	21	106	2352	18866	1.58912	0.0204644	0.161232	1.689	0.00892857	FCER1G//ZP3//HLA-F//AZGP1//CD1A//SASH3//TRAF6//CD160//FOXP3//SLC22A13//PVR//CADM1//MAD2L2//NCR3//SH2D1A//IL4//MLH1//NSD2//IL6//IL1R1//IL18
GO:0032611	interleukin-1 beta production	Biological process	21	106	2352	18866	1.58912	0.0204644	0.161232	1.689	0.00892857	FOXP1//SPHK1//CX3CR1//CARD8//APOA1//IGF1//ARRB2//ACP5//CARD18//ZC3H12A//CD33//APP//IL6//LGALS9//STAT3//TYROBP//WNT5A//GSDMD//TMEM106A//GBP5//F2RL1
GO:0006658	phosphatidylserine metabolic process	Biological process	9	34	2352	18866	2.12327	0.0204922	0.161232	1.68841	0.00382653	PLA2G4B//OSBPL10//PLA2G4E//PLA2G2D//PLA2G4D//PLA2G2E//PLA2G2A//PLA2G5//SERINC2
GO:0055094	response to lipoprotein particle	Biological process	9	34	2352	18866	2.12327	0.0204922	0.161232	1.68841	0.00382653	CES1//FCER1G//FGF21//HMGCS1//LDLR//PPARG//SOCS5//MIA3//MYD88
GO:0090504	epiboly	Biological process	9	34	2352	18866	2.12327	0.0204922	0.161232	1.68841	0.00382653	MSX2//ACVRL1//PDPN//FLNA//ARHGAP35//RHOC//CEACAM1//DDR1//MEGF8
GO:2000036	regulation of stem cell population maintenance	Biological process	9	34	2352	18866	2.12327	0.0204922	0.161232	1.68841	0.00382653	HNF1B//PAX2//PAX8//ZNF706//WNT9B//PRDM14//TAF6L//TP63//KDM3A
GO:0007162	negative regulation of cell adhesion	Biological process	50	301	2352	18866	1.33243	0.0205231	0.161232	1.68776	0.0212585	CDKN2A//NF2//BCL6//CDSN//DMTN//TBCD//B4GALNT2//PODXL//TNR//CDH1//MUC1//JAM3//WNK1//APOA1//MAP2K5//LILRB2//GPNMB//LILRB1//PLA2G2D//FOXP3//PTPN6//SPN//CEACAM1//NRARP//SOCS5//SCRIB//LGALS9//PRKAR1A//PRNP//CASP3//FXYD5//DUSP3//BCAS3//ACVRL1//C1QTNF1//PRKG1//TRPV4//KANK1//MIA3//ASS1//CCL25//RIPOR2//MAD2L2//IL4//ZC3H12A//TARM1//ERBB3//ARHGDIA//CD164//PLXNA4
GO:0033036	macromolecule localization	Biological process	431	3173	2352	18866	1.08956	0.0205337	0.161232	1.68753	0.183248	BCL2L11//TLR2//EIF4E//NCBP2//NUP62//CHTOP//POM121L12//SRSF5//SRSF7//ZC3H11A//NUP35//CPSF1//NDC1//NUP107//FIP1L1//OS9//YWHAQ//RHOD//LAMP2//HOMER3//AKAP6//NUTF2//GCKR//TNPO2//STAT3//TP53//TSC2//IPO13//KPNA2//AHCYL1//EGR2//XPO6//DESI1//VPS37A//ZDHHC22//ZDHHC1//NACA//EXOC4//YIF1B//TAOK2//RPL35//RPL36//RPL6//RPL7A//RPL8//RPL10//RPL13//RPL15//RPL17//RPL18//RPL31//RPLP2//RPS3//RPS3A//RPS14//RPS19//RPS26…
GO:0031113	regulation of microtubule polymerization	Biological process	12	51	2352	18866	1.88735	0.0206905	0.162283	1.68423	0.00510204	EML2//TUBB4A//STMN2//DYRK1A//INPP5J//MAP2//TBCD//MAPT//NUMA1//RPS3//RANGRF//CAMSAP3
GO:2000116	regulation of cysteine-type endopeptidase activity	Biological process	41	239	2352	18866	1.37603	0.0207231	0.162358	1.68355	0.017432	CARD8//APAF1//MAPT//NGF//NKX3-1//ATP2A3//P2RX1//PPARG//CASP10//CFLAR//CCK//LAMTOR5//CSNK2A1//AQP1//ARRB2//MAGEA3//MT3//PAX2//LEF1//POR//MAP2K5//RAF1//RPS6KA1//TNFSF14//BCL2L11//GPER1//TP63//CYFIP2//CIDEB//GRIN2A//ASPH//CARD18//CAST//BCL2L12//NOL3//LTF//PCID2//NLE1//CAAP1//LGALS9//RPS3
GO:0044283	small molecule biosynthetic process	Biological process	109	725	2352	18866	1.20595	0.0208226	0.162905	1.68146	0.0463435	CDO1//PTGES3//TBXAS1//ALDH1A2//ISYNA1//FBP1//ALDOA//ALDOB//SLC39A14//GAPDH//GOT1//ATF3//USP7//OGT//NME9//NME1//NME2//DNPH1//NUDT1//AMPD3//PDE4C//PDE8B//ASS1//ASNS//GLS2//GLUD1//ALDH18A1//PSPH//SHMT2//PAH//MOXD1//MGLL//PRKAG3//PRKAA1//PRKAG1//DECR2//ELOVL1//ELOVL7//CES1//APOA5//CYB5R3//FDFT1//HMGCS1//APOA1//APOA4//NSDHL//SQLE//TM7SF2//SLC27A5//OSBPL1A//OSBPL3//HSD3B7//CYP7B1//GCH1//PCBD1//COQ4//CO…
GO:0033135	regulation of peptidyl-serine phosphorylation	Biological process	27	145	2352	18866	1.49361	0.0208392	0.162905	1.68112	0.0114796	DMTN//INPP5J//MLXIPL//INPP5K//CAV1//HDAC6//MAD2L2//TRIM6//EIF4G1//PRKD2//APP//IL6//IL11//ARRB2//NGF//NTF4//ATP2B4//OPRD1//PRKD1//RAF1//BDNF//WNT5A//RET//PLCL2//PRKAA1//SPTBN4//NSD1
GO:0009064	glutamine family amino acid metabolic process	Biological process	16	75	2352	18866	1.7112	0.0209664	0.163538	1.67848	0.00680272	SLC7A7//DDAH2//SLC39A8//ASS1//NOS3//GOT1//AADAT//ALDH18A1//ALDH5A1//GLS2//GLUD1//GAD1//ASNS//ALDH4A1//UROC1//ATP2B4
GO:0045685	regulation of glial cell differentiation	Biological process	16	75	2352	18866	1.7112	0.0209664	0.163538	1.67848	0.00680272	EGR2//RELA//BIN1//F2//HES5//MBD1//OPALIN//ZNF488//IL34//GSX2//HDAC2//PPARG//TLR2//TMEM98//IL6//LDLR
GO:0051924	regulation of calcium ion transport	Biological process	43	253	2352	18866	1.3633	0.0210796	0.164239	1.67614	0.0182823	TMBIM6//P2RX2//TRPC3//CAV1//FKBP1B//GSTM2//AKAP6//SLC8A1//CACNA1C//CYBA//PTPN6//ATG5//APLNR//F2//GPER1//BDKRB1//F2RL3//LILRB2//LILRB1//NOS3//INPP5K//CD33//HCRT//ARRB2//ATP2B1//WNK3//TSPO//JPH4//CACNB1//CACNB4//STAC3//NOS1AP//CACNA2D1//ATP1B1//BIN1//PRNP//EFHB//HOMER3//GNAI2//OPRD1//P2RX1//CACNA1B//CAMK2B
GO:0042743	hydrogen peroxide metabolic process	Biological process	13	57	2352	18866	1.82941	0.0211104	0.164298	1.6755	0.00552721	NOXO1//HDAC6//ZNF205//STAT3//HBA1//HBZ//APOA4//PRDX1//TPO//EPX//CYBA//CYP1A1//MT3
GO:0009913	epidermal cell differentiation	Biological process	59	365	2352	18866	1.29659	0.0215146	0.167259	1.66727	0.025085	WDPCP//PALLD//FOSL2//CDSN//RBPJ//PTCH2//CERS3//KRT16//PAX6//SPRR2G//WNT5A//CASP3//TP63//KRTAP16-1//KRT80//JUP//KRTAP5-9//KRT3//KRT6B//KRTAP10-9//KRTAP10-3//KRT17//KRTAP5-4//KRT31//KRT84//KRT85//KRTAP5-11//LCE6A//SHARPIN//KRTAP4-6//KRTAP4-1//KRTAP4-5//KRT38//KRT75//USH2A//MAFF//MAFG//SULT2B1//MYCL//HES5//ZFP36L1//MSX2//REG3A//ETV4//ALOX15B//NME2//NUMA1//SCRIB//RIPOR2//FGFR1//SLC4A7//KAZN//KLK12//F…
GO:0018394	peptidyl-lysine acetylation	Biological process	31	172	2352	18866	1.44569	0.0217019	0.168354	1.6635	0.0131803	TAF6L//BRD8//MSL3//BAZ1A//PCGF2//KAT7//POR//BAG6//FLCN//GATA2//FOXP3//MAPK3//RPS6KA5//SET//THAP7//LEF1//SPI1//NAA60//JADE1//DMAP1//ACTL6A//LDB1//OGT//MSL1//PIWIL2//ATAT1//MUC1//ATG5//AUTS2//HDAC2//PRKAA1
GO:0035821	modulation of process of other organism	Biological process	22	113	2352	18866	1.56166	0.0217141	0.168354	1.66326	0.00935374	CD209//BCL2L1//KPNA2//HYAL2//SCRIB//EIF2AK2//GSDMD//PSMC3//INPP5K//LEF1//SUGT1//REG3A//DEFA1//LTF//CFL1//IFI27//ZC3H12A//GAPDH//BCL2L11//ATG5//AQP1//TNIP1
GO:0000003	reproduction	Biological process	213	1503	2352	18866	1.13675	0.0217269	0.168354	1.663	0.0905612	MLH1//CTNNA1//BCL2L1//NOS3//NR5A1//CASP3//FBXO5//PABPC1L//CDC25B//REC8//RFX2//SPINK2//ETV2//HSD17B2//MAP3K4//PPARG//E2F8//GATA2//IGF2//ARNT//DAZAP1//STXBP1//MEIKIN//BCL2L11//M1AP//SUN1//NDC1//BAG6//CCNB1IP1//RAD51//MND1//RAD54L//SPDYA//MOV10L1//CCNA1//PRKAR1A//RHOXF1//CTDNEP1//GJA10//CELF1//DZIP1//RARA//PRDM14//WT1//ADGRG2//WFDC2//KHDRBS1//CREM//SUN5//ADIG//ROPN1B//CYLC1//TBC1D21//ACE//PHC2//PATZ…
GO:0007272	ensheathment of neurons	Biological process	26	139	2352	18866	1.50038	0.0218315	0.168793	1.66092	0.0110544	PLP1//PRX//KCNJ10//HES5//MYRF//NRG1//ILK//SKI//NSUN5//RARA//KLK8//TMEM98//MTMR2//TPPP//ZNF488//EGR2//ITGAX//S100B//NDRG1//ABCA2//TLR2//CMTM8//LPAR1//PLLP//JAM3//GAL3ST1
GO:0008366	axon ensheathment	Biological process	26	139	2352	18866	1.50038	0.0218315	0.168793	1.66092	0.0110544	KCNJ10//HES5//PLP1//MYRF//NRG1//ILK//SKI//NSUN5//RARA//KLK8//TMEM98//MTMR2//TPPP//ZNF488//EGR2//ITGAX//S100B//NDRG1//PRX//ABCA2//TLR2//CMTM8//LPAR1//PLLP//JAM3//GAL3ST1
GO:0001773	myeloid dendritic cell activation	Biological process	8	29	2352	18866	2.21276	0.0221737	0.17082	1.65416	0.00340136	CD2//UBD//RBPJ//IL4//LTBR//SPI1//TRAF6//DCSTAMP
GO:0021602	cranial nerve morphogenesis	Biological process	8	29	2352	18866	2.21276	0.0221737	0.17082	1.65416	0.00340136	EGR2//HOXB2//NRP1//PLXNA4//HOXB3//PHOX2A//TFAP2A//PAX2
GO:2000108	positive regulation of leukocyte apoptotic process	Biological process	8	29	2352	18866	2.21276	0.0221737	0.17082	1.65416	0.00340136	PDCD1//LGALS14//LGALS9//TP53//WNT5A//CDKN2A//RAPGEF2//NR4A3
GO:0048469	cell maturation	Biological process	32	179	2352	18866	1.43397	0.0222075	0.17082	1.6535	0.0136054	FBXO5//PABPC1L//CDC25B//REC8//RET//C1QL1//APP//SCARF1//FEV//EPB42//HBZ//L3MBTL3//PTBP3//NRCAM//SPTBN4//CNTNAP2//KCNIP2//ABHD2//ROPN1B//CABYR//PCSK4//ROPN1//NPR2//TCP11//BCL11A//FGFR1//GATA2//LHX6//GHRHR//HES5//PPARG//BFSP1
GO:1902742	apoptotic process involved in development	Biological process	10	40	2352	18866	2.00531	0.0222146	0.17082	1.65336	0.0042517	SCRIB//HNF1B//ROBO2//PAX2//PAX8//TGFB2//LEF1//SPI1//BCL2L11//TNFRSF1A
GO:0015850	organic hydroxy compound transport	Biological process	45	268	2352	18866	1.34685	0.0226533	0.172549	1.64487	0.0191327	FCER1G//P2RX1//OXT//CETP//NAXE//LAMTOR1//CES1//ZDHHC8//APOA1//CAV1//CHRNA4//SYT2//SYT15//SYT3//SYT8//LILRB1//NCOA2//SLC27A5//CEACAM1//SLC10A3//AQP1//SLC6A2//OSBPL1A//OSBPL10//OSBP2//OSBPL3//GRAMD1B//LDLR//LIMA1//APOA5//APOA4//LCAT//TSPO//ABCA2//ABCG4//STRA6//ASIC3//NISCH//SLC29A4//SLC18A1//PPARG//MYB//POMC//C1QTNF1//KDM5B
GO:0006999	nuclear pore organization	Biological process	5	14	2352	18866	2.86474	0.0227479	0.172549	1.64306	0.00212585	TMEM170A//NDC1//NUP107//RTN4//NUP35
GO:0010872	regulation of cholesterol esterification	Biological process	5	14	2352	18866	2.86474	0.0227479	0.172549	1.64306	0.00212585	APOA5//APOA1//APOA4//ABCA2//LAMTOR1
GO:0043650	dicarboxylic acid biosynthetic process	Biological process	5	14	2352	18866	2.86474	0.0227479	0.172549	1.64306	0.00212585	GOT1//GLS2//GLUD1//MTHFD1L//HAAO
GO:0045591	positive regulation of regulatory T cell differentiation	Biological process	5	14	2352	18866	2.86474	0.0227479	0.172549	1.64306	0.00212585	FOXP3//LGALS9//LILRB2//BCL6//SOX12
GO:0045605	negative regulation of epidermal cell differentiation	Biological process	5	14	2352	18866	2.86474	0.0227479	0.172549	1.64306	0.00212585	HES5//MSX2//REG3A//TP63//CDSN
GO:0045836	positive regulation of meiotic nuclear division	Biological process	5	14	2352	18866	2.86474	0.0227479	0.172549	1.64306	0.00212585	PLCB1//PIWIL2//MSX2//NPM2//WNT5A
GO:0070234	positive regulation of T cell apoptotic process	Biological process	5	14	2352	18866	2.86474	0.0227479	0.172549	1.64306	0.00212585	LGALS9//TP53//WNT5A//PDCD1//LGALS14
GO:0070672	response to interleukin-15	Biological process	5	14	2352	18866	2.86474	0.0227479	0.172549	1.64306	0.00212585	PLCB1//IL15RA//SHC1//STAT3//STAT5A
GO:0090239	regulation of histone H4 acetylation	Biological process	5	14	2352	18866	2.86474	0.0227479	0.172549	1.64306	0.00212585	KAT7//MUC1//SPI1//ATG5//AUTS2
GO:1901678	iron coordination entity transport	Biological process	5	14	2352	18866	2.86474	0.0227479	0.172549	1.64306	0.00212585	PGRMC2//ABCB7//SLC48A1//LTF//ASIC3
GO:1904748	regulation of apoptotic process involved in development	Biological process	5	14	2352	18866	2.86474	0.0227479	0.172549	1.64306	0.00212585	HNF1B//PAX2//PAX8//TGFB2//TNFRSF1A
GO:0044238	primary metabolic process	Biological process	1430	11109	2352	18866	1.03253	0.0228135	0.172549	1.64181	0.607993	IL7R//KPNA2//GAA//ACOT2//SLC27A5//ACSL6//CYP4F12//DDAH2//ASS1//CDK4//CCNJL//CDK5RAP3//CCNA1//FBXO5//CDK16//CDK14//CDO1//MPST//ZNF559-ZNF177//MAD2L2//NCOA2//KHDRBS1//PRDM5//KLF12//KLF8//CREM//CUX1//DAB2//ZNF596//ZNF431//FLCN//ESR2//FBP1//FGFR1//FOXE1//WWC1//SATB2//NEDD4L//CBX5//VAX2//DNAJB5//ZNF345//ZBTB20//IRF2BP1//GATA2//FOXP1//KCTD1//NR3C1//HBZ//HDAC2//HDGF//HOXB2//HOXB3//HOXB8//HOXD8//HSF4//MY…
GO:0016054	organic acid catabolic process	Biological process	47	282	2352	18866	1.33688	0.0228203	0.172549	1.64168	0.019983	MPST//SLC25A17//DDAH2//NOS3//GOT1//GAD1//GLUD1//GLS2//AMT//UROC1//CARNS1//HMGCLL1//DLST//GCDH//AADAT//PAH//PCBD1//ALDH4A1//SHMT2//SDSL//HAAO//HIBCH//CPT1B//ACAD10//LPIN1//ACBD5//THNSL2//AGXT//ALDH5A1//GNPDA1//CDO1//IDUA//HEXA//STAB2//HYAL2//PCYOX1L//MFSD2A//ETFB//DECR2//QPRT//CYP26A1//CYP2W1//CYP4F12//IDNK//ABHD2//ATP2B4//SARDH
GO:0046395	carboxylic acid catabolic process	Biological process	47	282	2352	18866	1.33688	0.0228203	0.172549	1.64168	0.019983	MPST//SLC25A17//DDAH2//NOS3//GOT1//GAD1//GLUD1//GLS2//AMT//UROC1//CARNS1//HMGCLL1//DLST//GCDH//AADAT//PAH//PCBD1//ALDH4A1//SHMT2//SDSL//HAAO//HIBCH//CPT1B//ACAD10//LPIN1//ACBD5//THNSL2//AGXT//ALDH5A1//GNPDA1//CDO1//IDUA//HEXA//STAB2//HYAL2//PCYOX1L//MFSD2A//ETFB//DECR2//QPRT//CYP26A1//CYP2W1//CYP4F12//IDNK//ABHD2//ATP2B4//SARDH
GO:0006475	internal protein amino acid acetylation	Biological process	30	166	2352	18866	1.44963	0.0228305	0.172549	1.64148	0.0127551	TAF6L//BRD8//MSL3//BAZ1A//PCGF2//KAT7//POR//BAG6//FLCN//GATA2//FOXP3//MAPK3//RPS6KA5//SET//THAP7//LEF1//SPI1//NAA60//JADE1//DMAP1//ACTL6A//LDB1//OGT//MSL1//PIWIL2//ATAT1//MUC1//ATG5//AUTS2//MAPT
GO:1903829	positive regulation of cellular protein localization	Biological process	55	338	2352	18866	1.30523	0.0228733	0.172687	1.64067	0.0233844	NUTF2//FLNA//JUP//DMAP1//ZC3H12A//HYAL2//CDH1//CNST//TCF7L2//TP53//SAR1B//PDZK1//PRNP//C2CD5//BCAS3//PRR5L//LAMTOR5//KAT7//F2//INS//CDK5RAP3//YWHAQ//TP63//NUMA1//CNPY4//STAC3//GPER1//RANGRF//ZDHHC8//ATP2B4//DPP10//WNK3//ARIH2//UBE2J2//ABLIM3//TOMM7//RNF31//FBXW7//PRKAA1//MICALL2//ATG13//EDEM2//NUP62//MARK4//GNL3L//CCT7//RTN4//ZDHHC1//ABHD17A//FCER1G//MAP1A//TYROBP//VPS28//CYLD//MAPT
GO:0006807	nitrogen compound metabolic process	Biological process	1368	10609	2352	18866	1.03432	0.0229423	0.173024	1.63936	0.581633	IL7R//KPNA2//ASS1//DDAH2//CDK4//CCNJL//CDK5RAP3//CCNA1//FBXO5//CDK16//CDK14//CDO1//MPST//ZNF559-ZNF177//MAD2L2//NCOA2//KHDRBS1//PRDM5//KLF12//KLF8//CREM//CUX1//DAB2//ZNF596//ZNF431//FLCN//ESR2//FBP1//FGFR1//FOXE1//WWC1//SATB2//NEDD4L//CBX5//VAX2//DNAJB5//ZNF345//ZBTB20//IRF2BP1//GATA2//FOXP1//KCTD1//NR3C1//HBZ//HDAC2//HDGF//HOXB2//HOXB3//HOXB8//HOXD8//HSF4//MYPOP//ZFP69//IFI27//NOTO//TBX10//IGF2/…
GO:0009725	response to hormone	Biological process	133	905	2352	18866	1.17881	0.0229854	0.173163	1.63855	0.0565476	SLC39A14//GRB10//IGF2//INS//ATP6V0A1//PTPRA//SHC1//SREBF1//SST//UCN3//CRHR2//NR5A1//PPARG//KDM3A//RARA//TSHR//RHOXF1//ESR2//GPER1//NR3C1//NR3C2//DEFA1//RBFOX2//ARID1A//NKX3-1//ASNS//NCOA2//ABHD2//CLDN4//OXT//RELA//TGFB2//TSPO//TLR2//FOSL1//CAV1//SESN3//EGR2//GHRHR//TRPV4//OGT//GALP//CDK4//LPIN1//CYFIP1//GOT1//INPP5K//PKM//TRIB3//CEACAM1//SRSF5//ZFP36L1//CFLAR//C2CD5//RAMP1//GHR//PGF//ROBO2//STAT3…
GO:0021954	central nervous system neuron development	Biological process	17	82	2352	18866	1.66294	0.0230838	0.173534	1.63669	0.00722789	NRP1//LHX6//FEZF2//FGF8//RAPGEF2//ATF5//SALL3//ROBO2//WNT5A//SPTBN4//ARHGAP35//TCTN1//CDH11//PLXNA4//GATA2//MAP2//MAPT
GO:1903533	regulation of protein targeting	Biological process	17	82	2352	18866	1.66294	0.0230838	0.173534	1.63669	0.00722789	PDZK1//PRNP//C2CD5//DMTN//KCNE1//INPP5K//SREBF1//SIAH3//ARIH2//UBE2J2//ABLIM3//TOMM7//RNF31//FBXW7//PRKAA1//MICALL2//ATG13
GO:0002822	regulation of adaptive immune response based on somatic recombination of immune receptors built from immunoglobulin superfamily domains	Biological process	28	153	2352	18866	1.46794	0.0233519	0.1749	1.63168	0.0119048	FCER1G//ZP3//RIPK3//LILRB1//IL7R//CEACAM1//HLA-F//AZGP1//CD1A//BCL6//FOXP3//SASH3//TRAF6//SLC22A13//PTPN6//IL4//SOCS5//PARP3//MAD2L2//C4BPA//C4BPB//MLH1//NSD2//PVR//ZC3H12A//IL6//IL1R1//IL18
GO:0008203	cholesterol metabolic process	Biological process	28	153	2352	18866	1.46794	0.0233519	0.1749	1.63168	0.0119048	CES1//APOA5//CYB5R3//FDFT1//HMGCS1//APOA1//APOA4//NSDHL//PRKAA1//SQLE//TM7SF2//MT3//SCARF1//NFYA//NFYC//SREBF1//POR//GNB3//LDLR//CETP//OSBPL1A//CYP11A1//APP//IL4//LCAT//LIMA1//SULT2B1//CYP7B1
GO:0002719	negative regulation of cytokine production involved in immune response	Biological process	7	24	2352	18866	2.33953	0.0234885	0.1749	1.62914	0.00297619	HLA-F//FOXP3//CD96//TGFB2//BCL6//LILRB1//APOA1
GO:0010869	regulation of receptor biosynthetic process	Biological process	7	24	2352	18866	2.33953	0.0234885	0.1749	1.62914	0.00297619	HDAC6//HDAC2//PPARG//FURIN//ITGAV//FGF21//HNRNPK
GO:0021871	forebrain regionalization	Biological process	7	24	2352	18866	2.33953	0.0234885	0.1749	1.62914	0.00297619	PAX6//DMRTA2//ADGRG1//FEZF2//GSX2//FGF8//LHX1
GO:0030325	adrenal gland development	Biological process	7	24	2352	18866	2.33953	0.0234885	0.1749	1.62914	0.00297619	WT1//NR5A1//DKK3//APOA1//PBX1//STRA6//TSPO
GO:0031342	negative regulation of cell killing	Biological process	7	24	2352	18866	2.33953	0.0234885	0.1749	1.62914	0.00297619	LILRB1//IL7R//CEACAM1//HLA-F//LGALS9//ARRB2//IL4
GO:0032753	positive regulation of interleukin-4 production	Biological process	7	24	2352	18866	2.33953	0.0234885	0.1749	1.62914	0.00297619	FCER1G//LGALS9//FOXP3//SASH3//RARA//ZP3//EPX
GO:0034123	positive regulation of toll-like receptor signaling pathway	Biological process	7	24	2352	18866	2.33953	0.0234885	0.1749	1.62914	0.00297619	TIRAP//CYBA//F2RL1//CAV1//LTF//RTN4//TLR2
GO:0060048	cardiac muscle contraction	Biological process	26	140	2352	18866	1.48966	0.0237316	0.17611	1.62467	0.0110544	FKBP1B//GSTM2//SLC8A1//CACNA1C//ATP1B1//HDAC4//ZC3H12A//KCNE1//SCN4B//SCN5A//CACNA2D1//CACNA1G//GATA4//NEDD4L//KCNH2//SNTA1//RANGRF//CAV1//JUP//NOS1AP//BIN1//FLNA//GAA//MYL1//TNNT2//TTN
GO:0071705	nitrogen compound transport	Biological process	326	2370	2352	18866	1.10335	0.0238737	0.17611	1.62208	0.138605	BCL2L11//TLR2//FCER1G//P2RX1//TRPV1//PDPN//SLC38A10//SLC7A7//EIF4E//NCBP2//NUP62//CHTOP//POM121L12//SRSF5//SRSF7//ZC3H11A//NUP35//CPSF1//NDC1//NUP107//FIP1L1//OS9//YWHAQ//RHOD//LAMP2//HOMER3//AKAP6//NUTF2//GCKR//TNPO2//STAT3//TP53//TSC2//IPO13//KPNA2//AHCYL1//EGR2//XPO6//DESI1//VPS37A//ZDHHC22//ZDHHC1//NACA//EXOC4//YIF1B//TAOK2//RPL35//RPL36//RPL6//RPL7A//RPL8//RPL10//RPL13//RPL15//RPL17//RPL18//…
GO:0014066	regulation of phosphatidylinositol 3-kinase signaling	Biological process	24	127	2352	18866	1.51583	0.0239171	0.17611	1.62129	0.0102041	STAMBP//INPP5E//TSC2//ERBB3//F2//F2RL1//FGFR1//FGR//GPER1//IGF1//IL18//INS//MAZ//NKX3-1//PRR5//PTPN6//SOX9//TGFB2//PRR5L//BECN1//CRNN//MAPK3//CEACAM1//ENTPD5
GO:0072132	mesenchyme morphogenesis	Biological process	12	52	2352	18866	1.85106	0.0239388	0.17611	1.6209	0.00510204	FGF8//RBPJ//MSX2//NOS3//SOX9//TGFB2//ACVRL1//ROBO2//LEF1//EXOC4//WNT5A//FGFR1
GO:1990089	response to nerve growth factor	Biological process	12	52	2352	18866	1.85106	0.0239388	0.17611	1.6209	0.00510204	NGF//NTF4//BDNF//RAPGEF2//MAGI2//STMN2//CREB1//APP//MAPT//TRPV1//CALCA//TMEM108
GO:0002076	osteoblast development	Biological process	6	19	2352	18866	2.53303	0.0239754	0.17611	1.62023	0.00255102	SATB2//ACHE//MSX2//BGLAP//LRP5L//HDAC4
GO:0003159	morphogenesis of an endothelium	Biological process	6	19	2352	18866	2.53303	0.0239754	0.17611	1.62023	0.00255102	PRKD2//ACVRL1//RBPJ//STARD13//FOXP1//ITGAX
GO:0031643	positive regulation of myelination	Biological process	6	19	2352	18866	2.53303	0.0239754	0.17611	1.62023	0.00255102	TPPP//ZNF488//EGR2//ITGAX//S100B//MYRF
GO:0032930	positive regulation of superoxide anion generation	Biological process	6	19	2352	18866	2.53303	0.0239754	0.17611	1.62023	0.00255102	CYBA//F2RL1//GNAI2//MAPT//CD177//TYROBP
GO:0033189	response to vitamin A	Biological process	6	19	2352	18866	2.53303	0.0239754	0.17611	1.62023	0.00255102	CYP1A1//CYP26A1//GATA4//PPARG//RARA//ALDH1A2
GO:0048486	parasympathetic nervous system development	Biological process	6	19	2352	18866	2.53303	0.0239754	0.17611	1.62023	0.00255102	EGR2//HOXB2//NRP1//PLXNA4//PHOX2A//TFAP2A
GO:0061154	endothelial tube morphogenesis	Biological process	6	19	2352	18866	2.53303	0.0239754	0.17611	1.62023	0.00255102	RBPJ//STARD13//FOXP1//ITGAX//PRKD2//ACVRL1
GO:2000757	negative regulation of peptidyl-lysine acetylation	Biological process	6	19	2352	18866	2.53303	0.0239754	0.17611	1.62023	0.00255102	FOXP3//SET//THAP7//SPI1//ATG5//HDAC2
GO:0097190	apoptotic signaling pathway	Biological process	93	612	2352	18866	1.21892	0.0241124	0.176787	1.61776	0.0395408	BCL2L1//TP53//CCK//BCL2L11//NGF//TNFRSF1A//UBE4B//CASP3//SST//CIDEB//MLH1//NFATC4//BCL2L2//SHISA5//USP28//BCL3//BAG6//TP63//ERN2//APAF1//ATP2A3//TRIB3//TMBIM6//CASP4//RAF1//MYBBP1A//EDA2R//GPER1//IGF1//ARRB2//NOL3//RNF41//IFI27//TGFB2//ERBB3//MKNK2//IL4//ITGAV//CUL1//LGALS12//YWHAQ//ZNF205//MADD//CFLAR//NOS3//FAIM//SCRT2//SKIL//HNRNPK//ZNF385A//MUC1//BCL2L12//INS//RPS3//MAGEA3//FBXW7//ATF3//CSNK2…
GO:0009968	negative regulation of signal transduction	Biological process	193	1356	2352	18866	1.14167	0.0241176	0.176787	1.61767	0.0820578	DUSP14//DUSP18//DUSP3//DUSP6//GPS1//SPRED3//RGS3//CAV1//SIGIRR//ARRB2//SOCS5//PTPRJ//NDRG4//ATP2B4//PDZD3//F2RL1//CARD8//PELI3//APOA1//STAMBP//INPP5E//TSC2//TULP3//NOTUM//GRB10//NFATC4//CTNNBIP1//NKD1//EMILIN1//WFIKKN2//PEG10//BAMBI//RPS27A//SKI//SKIL//TP53//UBA52//ADAMTSL2//NBL1//WNT5A//CHRDL1//CNMD//LTF//NFKBIL1//FLCN//TBC1D7//PRKAA1//AKT1S1//IGSF1//MAGI2//TP63//CYP7B1//NLRP6//CD300LF//KANK1//A…
GO:0002011	morphogenesis of an epithelial sheet	Biological process	13	58	2352	18866	1.79787	0.0241993	0.177202	1.6162	0.00552721	VANGL2//MSX2//ACVRL1//PDPN//FLNA//ARHGAP35//RHOC//CEACAM1//DDR1//MEGF8//WNT5A//HOXB2//ARHGAP12
GO:0097194	execution phase of apoptosis	Biological process	19	95	2352	18866	1.60425	0.024233	0.177265	1.61559	0.00807823	CECR2//CASP3//BLCAP//CDK5RAP3//SHARPIN//ERN2//GPER1//BCL2L1//TP53//ZC3H12A//APAF1//IL6//RPS3//CIDEB//CIDEC//CASP4//CASP10//MADD//CFLAR
GO:0009611	response to wounding	Biological process	99	656	2352	18866	1.21053	0.0242774	0.177406	1.6148	0.0420918	HMG20B//VPS45//CPB2//F2//F2RL1//FCER1G//P2RX2//CBX5//MAFF//GATA2//GATA4//GP5//HDAC2//MAFG//NFE2//P2RX1//AK3//PLAT//PRKAR1A//CD177//C4BPB//MPIG6B//PABPC4//F2RL3//P2RX6//CD59//SERPING1//C1QTNF1//NOS3//APOA1//TSPO//PDPN//COL3A1//PIK3R6//DGKA//FLNA//GNA15//IL6//ARRB2//PRKCG//MAPK3//PTPN6//RAF1//TRPC3//DGKZ//CAV1//DMTN//CTNNA1//FOLR1//JAM3//NREP//MSX2//ACVRL1//IL24//NLRP6//ERBB3//FN1//SCRIB//NRG1//IGF…
GO:0008217	regulation of blood pressure	Biological process	33	187	2352	18866	1.41552	0.0243346	0.17764	1.61378	0.0140306	CALCA//AVPR2//ADRA1D//CES1//ACE//ASIC2//P2RX2//SLC2A5//KLK3//TRPV1//CYP4F12//NOS3//F2RL1//CYBA//GCH1//OXT//PTAFR//RNPEP//BDKRB1//ADM2//OR51E2//NISCH//GNB3//LNPEP//MC3R//NPR2//NPR3//ATP2B1//P2RX1//POMC//PPARG//CACNA1B//ACVRL1
GO:0051592	response to calcium ion	Biological process	27	147	2352	18866	1.47329	0.0245291	0.178439	1.61032	0.0114796	KCNIP2//RASGRP2//SYT2//CPNE4//CPNE9//DMTN//FUS//MEF2A//NEUROD2//PRKAA1//SCN5A//TRPM2//WNT5A//SYT15//SYT3//RASAL1//SYT8//AHCYL1//TPH2//SEC31A//ANXA11//KCNMA1//SLC6A1//TNNT2//TRPC3//TTN//CAV1
GO:0001914	regulation of T cell mediated cytotoxicity	Biological process	9	35	2352	18866	2.06261	0.024621	0.178439	1.60869	0.00382653	LILRB1//IL7R//CEACAM1//HLA-F//AZGP1//CD1A//SLC22A13//PVR//RIPK3
GO:0016486	peptide hormone processing	Biological process	9	35	2352	18866	2.06261	0.024621	0.178439	1.60869	0.00382653	CES1//ACE//PCSK2//NGF//FURIN//PCSK6//BACE2//PCSK1N//PCSK4
GO:0030262	apoptotic nuclear changes	Biological process	9	35	2352	18866	2.06261	0.024621	0.178439	1.60869	0.00382653	CECR2//CASP3//ERN2//GPER1//APAF1//IL6//BLCAP//CDK5RAP3//SHARPIN
GO:0030513	positive regulation of BMP signaling pathway	Biological process	9	35	2352	18866	2.06261	0.024621	0.178439	1.60869	0.00382653	SULF1//GATA4//RBPJ//ILK//HES5//MSX2//NUMA1//FBXL15//ACVRL1
GO:0065005	protein-lipid complex assembly	Biological process	9	35	2352	18866	2.06261	0.024621	0.178439	1.60869	0.00382653	MTTP//APOA1//APOA4//MFSD2A//DGAT1//APOA5//ZDHHC8//BIN1//LCAT
GO:0140448	signaling receptor ligand precursor processing	Biological process	9	35	2352	18866	2.06261	0.024621	0.178439	1.60869	0.00382653	CES1//ACE//BACE2//PCSK1N//FURIN//PCSK6//PCSK2//PCSK4//NGF
GO:1903039	positive regulation of leukocyte cell-cell adhesion	Biological process	40	235	2352	18866	1.36532	0.0248067	0.179374	1.60543	0.0170068	CD160//PAK3//PDCD1//PTPN6//CAV1//TNFSF14//GRAP2//FOXP3//LGALS9//IL7R//LILRB2//CD209//IL4//IL6//SASH3//TRAF6//ZP3//CD6//IGF1//IGF2//IL18//RPS3//PIK3R6//CYLD//ZAP70//LEF1//BCL6//SOX12//MYB//SOCS5//RARA//SIRPG//AP3D1//NR4A3//PTAFR//NFAT5//IRAK1//RELA//CD55//LILRB1
GO:0032526	response to retinoic acid	Biological process	21	108	2352	18866	1.55969	0.0248263	0.179374	1.60509	0.00892857	CREB1//HDAC2//BRINP3//AQP1//MYB//PAX2//PPARG//RET//SOX9//WNT5A//WNT9B//TEAD2//ALDH1A2//CYP26A1//TRIML2//HSD17B2//OXT//RARA//SREBF1//TIE1//SLC10A3
GO:0071887	leukocyte apoptotic process	Biological process	21	108	2352	18866	1.55969	0.0248263	0.179374	1.60509	0.00892857	IL6//BCL2L11//FOXP1//BCL6//FCER1G//KDELR1//IL7R//PDCD1//LGALS14//RIPK3//TSC22D3//LGALS9//TP53//WNT5A//IRF3//NR4A3//IRF7//CDKN2A//LILRB1//RAPGEF2//CASP3
GO:0007498	mesoderm development	Biological process	25	134	2352	18866	1.4965	0.0248801	0.179579	1.60415	0.0106293	EXT2//NF2//PRKAR1A//NR4A3//TP63//PAX2//APELA//SETD2//DLL3//FGFR1//TEAD2//LEF1//EXOC4//WNT5A//SSBP3//LHX1//ZFP36L1//ETV2//FGF8//MIXL1//IKZF1//CTDNEP1//MEST//TIE1//HES7
GO:0016079	synaptic vesicle exocytosis	Biological process	23	121	2352	18866	1.5247	0.0250061	0.179843	1.60195	0.00977891	STXBP1//SCRIB//UNC13A//CADPS2//OTOF//SV2A//PRRT2//GRIK5//SYT2//SYT3//SYT8//RIMS2//CSPG5//CHRM2//CHRNA4//RIMS4//BACE1//P2RX1//P2RY4//PRKCG//SYN1//PPFIA2//STXBP5L
GO:0032612	interleukin-1 production	Biological process	23	121	2352	18866	1.5247	0.0250061	0.179843	1.60195	0.00977891	TMEM106A//GBP5//F2RL1//FOXP1//SPHK1//CX3CR1//CARD8//APOA1//IGF1//ARRB2//ACP5//CARD18//ZC3H12A//CD33//CEACAM1//APP//IL6//LGALS9//STAT3//TYROBP//WNT5A//GSDMD//HDAC2
GO:0022404	molting cycle process	Biological process	18	89	2352	18866	1.62228	0.0250255	0.179843	1.60162	0.00765306	EDAR//KRT84//NSDHL//VANGL2//RELA//SOX9//TGFB2//LDB2//FOXE1//KRT17//TP63//TRPC4AP//RBPJ//NSUN2//MSX2//NUMA1//WNT5A//HDAC2
GO:0022405	hair cycle process	Biological process	18	89	2352	18866	1.62228	0.0250255	0.179843	1.60162	0.00765306	EDAR//KRT84//NSDHL//VANGL2//RELA//SOX9//TGFB2//LDB2//FOXE1//KRT17//TP63//TRPC4AP//RBPJ//NSUN2//MSX2//NUMA1//WNT5A//HDAC2
GO:0033674	positive regulation of kinase activity	Biological process	93	613	2352	18866	1.21693	0.025044	0.179843	1.6013	0.0395408	MAP4K2//FRS2//MAP3K4//NGF//MAPK3//EIF2AK2//RAF1//TAOK2//IQGAP3//DUSP6//LPAR1//ALK//GHR//NRG1//IGF1//IRAK1//PAK3//PDE6G//PDE6H//PRKAA1//MAPK10//MAP2K5//RET//RPS27A//SHC1//SBK2//TRAF6//C5AR1//UBA52//WNT5A//MAPKAPK3//IKBKG//MADD//ANGPT4//TIRAP//ERN2//DBNL//TOM1L1//RIPK3//MARK2//SPDYA//PRNP//CLSPN//WNK1//TGFB2//CALCA//BORA//ATG13//IL18//INS//MT3//PRR5//ADCY5//ADCY6//ADCY7//PRKAR1A//IL4//IL34//PIK3R6/…
GO:0015711	organic anion transport	Biological process	80	519	2352	18866	1.23642	0.025508	0.182989	1.59332	0.0340136	PDPN//SLC38A10//SLC7A7//SLC13A3//SLC1A7//CPT1B//SLC25A45//SLC6A20//SLC1A5//SLC3A2//SLC6A6//SLC7A2//SFXN5//GLS2//BDNF//STXBP1//TRPV1//PPFIA2//PPFIA1//CCK//SV2A//SLC6A1//HBA1//AQP1//CYB5R1//SLC39A8//SLC4A2//CA1//CA12//SLC4A11//SLC4A7//SLC6A13//SLC16A5//NCOA2//SLC27A5//CEACAM1//SLC10A3//SLC25A14//LRRC8A//SLC35A2//SLC13A5//SLC22A13//SLC25A18//SLC6A9//SLC25A17//SLC25A25//SLC25A40//SLC25A19//FOLR1//MFS…
GO:0048736	appendage development	Biological process	32	181	2352	18866	1.41812	0.0256541	0.183572	1.59084	0.0136054	MEGF8//FGFR1//MBNL1//PBX1//LEF1//SKI//TGFB2//TBX4//FGF8//IQCE//ASPH//CRABP2//MSX2//TFAP2A//CACNA1C//TP63//ALDH1A2//GNAS//SALL3//RSPO4//KRT84//HDAC2//WDPCP//LMBR1//TULP3//WNT5A//TMEM231//SLC39A1//RARA//COL2A1//SOX9//BCL2L11
GO:0060173	limb development	Biological process	32	181	2352	18866	1.41812	0.0256541	0.183572	1.59084	0.0136054	MEGF8//FGFR1//MBNL1//PBX1//LEF1//SKI//TGFB2//TBX4//FGF8//IQCE//ASPH//CRABP2//MSX2//TFAP2A//CACNA1C//TP63//ALDH1A2//GNAS//SALL3//RSPO4//KRT84//HDAC2//WDPCP//LMBR1//TULP3//WNT5A//TMEM231//COL2A1//SOX9//BCL2L11//SLC39A1//RARA
GO:0042493	response to drug	Biological process	63	397	2352	18866	1.27289	0.0256674	0.183572	1.59062	0.0267857	FBP1//FGF21//KCNH2//MT3//NKX3-1//NME1//PRNP//SLAMF8//TP53//EFTUD2//PPP1R14A//CYP2U1//CYP2W1//NR1I2//ADIRF//CDK4//CPB2//CREB1//CYBA//CYP1A1//DUSP6//ABCA2//ALAD//FGF8//GAD1//AOC1//GATA4//SPINK4//GNAS//GRIN2A//HDAC2//HMGCS1//APOA1//AQP1//MBD1//MGST1//ASS1//NPAS2//PGF//POR//PPARG//RAD51//RELA//RET//BDNF//BGLAP//SLC6A2//SLC8A1//SREBF1//SST//STAT3//HNF1B//TGFB2//TGIF1//TSPO//RPP21//FOSL1//CASP3//RAD54L…
GO:0048708	astrocyte differentiation	Biological process	17	83	2352	18866	1.64291	0.0257666	0.184095	1.58894	0.00722789	APP//MT3//PLP1//BACE2//MAPT//C5AR1//BIN1//F2//HES5//MBD1//SOX9//MAPK3//IL6//LDLR//PAX6//S100B//STAT3
GO:0050807	regulation of synapse organization	Biological process	39	229	2352	18866	1.36607	0.0261964	0.186414	1.58176	0.0165816	CTNNA2//DMPK//CAMK2B//SHANK3//ROBO2//TLR2//WNT5A//ASIC2//OXT//ADGRB1//BDNF//SLITRK2//CLSTN3//CFL1//SIPA1L1//TANC2//KIF1A//PPFIA2//DBNL//CAPRIN1//PAK3//NEUROD2//CAMKV//NRCAM//ABHD17A//PCDH8//ZMYND8//PRNP//INS//SHISA7//CYFIP1//ITSN1//EIF4G1//APP//LILRB2//NFATC4//KLK8//GPM6A//IGSF9
GO:0007212	dopamine receptor signaling pathway	Biological process	10	41	2352	18866	1.9564	0.0261967	0.186414	1.58175	0.0042517	ADCY5//GNAS//OPRM1//FLNA//GNA15//ALK//PALM//ADCY6//NSG1//ARRB2
GO:0033574	response to testosterone	Biological process	10	41	2352	18866	1.9564	0.0261967	0.186414	1.58175	0.0042517	ELK1//CDK4//NKX3-1//NME1//XRN1//PSPH//BGLAP//TSPO//CFLAR//FOXP2
GO:0099622	cardiac muscle cell membrane repolarization	Biological process	10	41	2352	18866	1.9564	0.0261967	0.186414	1.58175	0.0042517	KCNE1//KCNH2//SCN4B//SCN5A//SNTA1//CACNA2D1//NOS1AP//KCNIP2//ATP1B1//FLNA
GO:0007219	Notch signaling pathway	Biological process	34	195	2352	18866	1.39858	0.0264925	0.188139	1.57688	0.0144558	WWC1//RBPJ//PBX1//DLGAP5//POFUT1//APH1A//ROBO2//TSPAN15//GATA2//NRARP//FBXW7//BCL6//ARRDC1//GSX2//HES5//NOS3//STAT3//TGFB2//TP63//DLL3//DTX2//AGXT//DTX3//ETV2//GOT1//APP//ANGPT4//NLE1//NEUROD4//RPS19//SOX9//HNF1B//HES7//SORBS2
GO:0019080	viral gene expression	Biological process	34	195	2352	18866	1.39858	0.0264925	0.188139	1.57688	0.0144558	FURIN//RPL35//NUP35//NUP62//RPL36//NDC1//NUP107//RPL6//RPL7A//RPL8//RPL10//RPL13//RPL15//RPL17//RPL18//RPL31//RPLP2//RPS3//RPS3A//RPS14//RPS19//RPS26//RPS27A//UBA52//PSMC3//INPP5K//LEF1//POLR2A//POLR2F//NELFA//MCTS1//PTBP1//EIF3F//EIF3L
GO:0002275	myeloid cell activation involved in immune response	Biological process	84	549	2352	18866	1.2273	0.0265573	0.18841	1.57582	0.0357143	ENPP3//TYROBP//FCER1G//LAT2//NR4A3//UNC13D//LGALS9//FGR//GATA2//IL4//STXBP1//GAB2//F2RL1//LILRB2//CEACAM3//CKAP4//CANT1//OSCAR//CNN2//COPB1//CTSB//CYBA//CD55//AP2A2//DDOST//DEFA1//CYB5R3//ALAD//ALDOA//CYFIP1//XRCC6//GAA//AOC1//GDI2//AMPD3//DBNL//HMOX2//APAF1//RAB37//ITGAV//ITGAX//JUP//LAIR1//LAMP2//LTF//MGST1//TARM1//NME2//P2RX1//RAB9B//CFP//SERPINB6//SERPINB10//PKM//ATP6V0A1//GPR84//LAMTOR1//PSM…
GO:1901605	alpha-amino acid metabolic process	Biological process	35	202	2352	18866	1.38982	0.0268448	0.189619	1.57114	0.014881	DDAH2//ASS1//SLC7A7//SLC39A8//NOS3//ASNS//GOT1//CDO1//AADAT//ALDH18A1//ALDH5A1//GLS2//GLUD1//GAD1//SHMT2//AMT//UROC1//CARNS1//HMGCLL1//DLST//GCDH//PAH//PCBD1//ALDH4A1//PSPH//SDSL//HAAO//HIBCH//DCT//THNSL2//AGXT//ENOPH1//MPST//ATP2B4//SARDH
GO:0048863	stem cell differentiation	Biological process	44	264	2352	18866	1.33688	0.0268829	0.189619	1.57052	0.0187075	SEMA6C//SEMA6B//CFL1//RET//SEMA3B//FOLR1//RBPJ//NTF4//TGFB2//NRG1//SOX9//TCOF1//ALDH1A2//NRP1//MSI2//SETD2//GATA4//SP7//ACE//TP53//TP63//HNF1B//MAPK3//FN1//GATA2//MYB//EIF2AK2//PSMA1//PSMA5//PSMC3//TCF3//LDB1//PSMF1//NSUN2//KDM3A//TEAD2//TRIM6//HES5//STAT3//CDK13//SOX5//GPM6A//MSX2//PAX2
GO:0042982	amyloid precursor protein metabolic process	Biological process	15	71	2352	18866	1.69463	0.0269905	0.189619	1.56879	0.00637755	DYRK1A//APH1A//BACE2//ITM2C//ABCA2//BACE1//APP//RELA//CASP3//BIN1//IGF1//PRNP//UNC13A//NSG1//ACHE
GO:0010921	regulation of phosphatase activity	Biological process	31	175	2352	18866	1.42091	0.0270454	0.189619	1.56791	0.0131803	TGFB2//RIPK3//CD2BP2//LMTK3//WDR81//PPP1R36//CNST//PCDH11X//CAMSAP3//SH2D4A//RBM26//WNK1//SPOCD1//PHACTR3//FKBP1B//CABIN1//PPP1R8//SET//PPP1R14C//PPP1R14A//MAGI2//RCAN3//DMPK//ANKLE2//PPP1R7//PPP2R2B//EIF2AK2//PPP6R2//GNAI2//CD33//CDK5RAP3
GO:0061061	muscle structure development	Biological process	102	681	2352	18866	1.20142	0.0270568	0.189619	1.56772	0.0433673	VANGL2//UBE4B//NRG1//RBPJ//TGFB2//VAMP5//COL6A3//FHL3//IGF1//MEF2A//MEF2D//COPRS//ADGRB1//TEAD4//CD164//SGCE//CACNA1H//IFRD1//MYL6B//MYL6//MYH14//CAV1//CFLAR//FOXP2//NKD1//DMPK//BDNF//HDAC4//PLD3//SKI//FLII//LMOD3//TTN//MYH11//BIN1//HMG20B//EGR2//MAFF//HLF//ATF3//HIVEP3//DMRTA2//SAP30//PRKAR1A//TNNT2//TNNT3//MBNL1//ZFP36L1//CMTM5//IL18//SOX9//PLCB1//ILK//AKIRIN1//TNFSF14//RIPOR2//LEF1//TCF7L2//CH…
GO:0014003	oligodendrocyte development	Biological process	11	47	2352	18866	1.87732	0.0271166	0.189619	1.56676	0.00467687	KCNJ10//HES5//PLP1//MYRF//ABCA2//TLR2//TPPP//ZNF488//LPAR1//NSUN5//PRDM8
GO:0043268	positive regulation of potassium ion transport	Biological process	11	47	2352	18866	1.87732	0.0271166	0.189619	1.56676	0.00467687	ATP1B1//FLNA//KCNE1//KCNH2//AKAP6//NOS1AP//WNK1//WNK3//WNK2//KCNIP2//LRRC26
GO:0021877	forebrain neuron fate commitment	Biological process	4	10	2352	18866	3.2085	0.0271844	0.189619	1.56568	0.00170068	SATB2//GATA2//PAX6//FEZF2
GO:0021932	hindbrain radial glia guided cell migration	Biological process	4	10	2352	18866	3.2085	0.0271844	0.189619	1.56568	0.00170068	CTNNA2//RBFOX2//FLNA//LEF1
GO:0030388	fructose 1,6-bisphosphate metabolic process	Biological process	4	10	2352	18866	3.2085	0.0271844	0.189619	1.56568	0.00170068	FBP1//ALDOA//ALDOB//TIGAR
GO:0032815	negative regulation of natural killer cell activation	Biological process	4	10	2352	18866	3.2085	0.0271844	0.189619	1.56568	0.00170068	PGLYRP2//PGLYRP1//HLA-F//FGR
GO:0039530	MDA-5 signaling pathway	Biological process	4	10	2352	18866	3.2085	0.0271844	0.189619	1.56568	0.00170068	TKFC//ANKRD17//IRF3//IRF7
GO:0046487	glyoxylate metabolic process	Biological process	4	10	2352	18866	3.2085	0.0271844	0.189619	1.56568	0.00170068	AGXT//HYI//ALDH4A1//GRHPR
GO:0051418	microtubule nucleation by microtubule organizing center	Biological process	4	10	2352	18866	3.2085	0.0271844	0.189619	1.56568	0.00170068	CENPJ//TUBGCP3//TUBGCP2//TPPP
GO:0098598	learned vocalization behavior or vocal learning	Biological process	4	10	2352	18866	3.2085	0.0271844	0.189619	1.56568	0.00170068	CNTNAP2//STRA6//SHANK3//FOXP2
GO:2000659	regulation of interleukin-1-mediated signaling pathway	Biological process	4	10	2352	18866	3.2085	0.0271844	0.189619	1.56568	0.00170068	IL6//IL1R1//VRK2//ZBP1
GO:2001054	negative regulation of mesenchymal cell apoptotic process	Biological process	4	10	2352	18866	3.2085	0.0271844	0.189619	1.56568	0.00170068	HNF1B//PAX2//PAX8//SOX9
GO:0002286	T cell activation involved in immune response	Biological process	21	109	2352	18866	1.54538	0.0272572	0.189752	1.56452	0.00892857	FCER1G//SPN//LILRB1//TP53//LGALS9//CEACAM1//BCL6//TMEM98//LEF1//IL4//BCL3//MYB//SOCS5//IL18//RARA//FOXP1//IL6//STAT3//FOXP3//ZC3H12A//F2RL1
GO:0006613	cotranslational protein targeting to membrane	Biological process	21	109	2352	18866	1.54538	0.0272572	0.189752	1.56452	0.00892857	RPL35//RPL36//RPL6//RPL7A//RPL8//RPL10//RPL13//RPL15//RPL17//RPL18//RPL31//RPLP2//RPS3//RPS3A//RPS14//RPS19//RPS26//RPS27A//SRP9//UBA52//SEC61A2
GO:0017156	calcium-ion regulated exocytosis	Biological process	14	65	2352	18866	1.72766	0.0274009	0.19019	1.56224	0.00595238	SYT2//SYT15//SYT3//SYT8//GNAI2//SCAMP5//STXBP1//CACNA1H//CACNA1G//RIMS2//UNC13A//BAIAP3//CADPS2//ZP3
GO:0031646	positive regulation of nervous system process	Biological process	14	65	2352	18866	1.72766	0.0274009	0.19019	1.56224	0.00595238	TPPP//ZNF488//EGR2//ITGAX//S100B//MYRF//HCRT//TNR//IGSF11//RIMS2//PTAFR//CCK//NETO1//SHANK3
GO:0048645	animal organ formation	Biological process	14	65	2352	18866	1.72766	0.0274009	0.19019	1.56224	0.00595238	FRS2//FGF8//FGFR1//WNT5A//RBPJ//FOLR1//WT1//NTF4//ROBO2//PAX2//PAX8//MAPK3//TP63//SULF1
GO:0198738	cell-cell signaling by wnt	Biological process	80	521	2352	18866	1.23167	0.0276685	0.191859	1.55801	0.0340136	VANGL2//WNT5A//MAGI2//PLCB1//MOV10//LEF1//PDE6G//TCF7L2//CSNK1E//CSNK2A1//NOTUM//CTNND1//CYLD//DAB2//CELSR2//MARK2//AMER3//ETV2//VAX2//DKK3//RSPO4//VPS29//CDK14//PRKAA1//CTNNBIP1//NDRG2//RPS27A//PORCN//TCF7//TLE2//TLE3//TLE4//UBA52//WNT9B//WDR61//CUL1//CPZ//NKD1//BCL7B//VPS26A//APP//FOXP3//TMEM237//HNF1B//KANK1//SULF1//SKI//TLR2//GRB10//NFATC4//TSC2//GLI1//PROP1//CTHRC1//AP2A2//CELSR3//ARRB2//PSM…
GO:0098773	skin epidermis development	Biological process	18	90	2352	18866	1.60425	0.0277569	0.192282	1.55663	0.00765306	EDAR//KRT84//NSDHL//VANGL2//RELA//SOX9//TGFB2//LDB2//FOXE1//KRT17//TP63//TRPC4AP//RBPJ//NSUN2//MSX2//NUMA1//WNT5A//HDAC2
GO:0006163	purine nucleotide metabolic process	Biological process	69	442	2352	18866	1.25219	0.0281624	0.1949	1.55033	0.0293367	HMGCS1//ALDOA//ALDOB//GAPDH//HK1//PKM//PRKAG3//OGDHL//DLST//NUP35//NUP62//GCKR//NDC1//PRKAG1//NUP107//OGT//NUDT2//ADCY5//ADCY6//ADCY7//AK3//NPR2//NME9//NME1//NME2//AMPD2//AMPD3//PAICS//DNPH1//NUDT1//PDE4C//PDE8B//ACOT2//ACOT7//DBI//ACSL6//PDP1//PANK1//PDZD3//GUCA2A//NOS3//AADAT//DGAT1//ELOVL1//ELOVL7//COX5B//FBP1//TIGAR//STAT3//HDAC4//ZBTB20//IGF1//APP//INS//ARNT//MLXIPL//PRKAA1//ENTPD5//GMPR2//E…
GO:1901652	response to peptide	Biological process	82	536	2352	18866	1.22713	0.0282117	0.194903	1.54957	0.0348639	SLC39A14//GRB10//IGF2//INS//ATP6V0A1//PTPRA//SHC1//SREBF1//RELA//SESN3//EGR2//GHRHR//TRPV4//TLR2//OGT//GALP//CDK4//LPIN1//CYFIP1//GOT1//INPP5K//PKM//PPARG//TRIB3//CEACAM1//SRSF5//ZFP36L1//CFLAR//C2CD5//CDO1//CREB1//AHCYL1//OXT//REG3A//STAT3//STAT5A//BSG//TRPV1//SIK2//TSC2//KANK1//TNS2//PRKAA1//GNAI2//GH2//GHR//ASS1//NME2//TRIM41//CYP11A1//GPER1//POR//CAV1//CRHR2//NR4A3//ADCY5//ADCY6//ADCY7//FGF21…
GO:0044237	cellular metabolic process	Biological process	1462	11384	2352	18866	1.03014	0.028218	0.194903	1.54947	0.621599	IL7R//KPNA2//GAA//ACOT2//SLC27A5//ACSL6//CYP4F12//BECN1//ATG5//ATG13//ASS1//DDAH2//CDK4//CCNJL//CDK5RAP3//CCNA1//FBXO5//CDK16//CDK14//CDO1//MPST//SULT2B1//ZNF559-ZNF177//MAD2L2//NCOA2//KHDRBS1//PRDM5//KLF12//KLF8//CREM//CUX1//DAB2//ZNF596//ZNF431//FLCN//ESR2//FBP1//FGFR1//FOXE1//WWC1//SATB2//NEDD4L//CBX5//VAX2//DNAJB5//ZNF345//ZBTB20//IRF2BP1//GATA2//FOXP1//KCTD1//NR3C1//HBZ//HDAC2//HDGF//HOXB2//…
GO:0070498	interleukin-1-mediated signaling pathway	Biological process	20	103	2352	18866	1.55753	0.0284069	0.196016	1.54658	0.0085034	VRK2//ZBP1//IL6//IL1R1//PLCB1//PELI3//IRAK1//MYD88//MAPK3//PSMA1//PSMA5//PSMC3//RELA//RPS27A//TRAF6//UBA52//CUL1//IKBKG//RPS6KA5//PSMF1
GO:0070085	glycosylation	Biological process	44	265	2352	18866	1.33183	0.0284679	0.196245	1.54564	0.0187075	B3GNT3//ST3GAL6//B3GALNT2//DDOST//EXT2//EXTL2//FUT3//FUT6//GBGT1//SERP1//ST6GALNAC6//MAN2A2//ST6GALNAC1//ST3GAL3//B4GALT4//ST3GAL5//COG7//B3GNT7//MGAT5B//DOLPP1//SLC39A8//MOGS//ALG8//MAGT1//GAL3ST1//ENTPD5//POFUT1//OGT//GALNT13//MUC1//MUC4//MUC5AC//MUC13//MUC16//OST4//B4GALNT2//MCFD2//DPY19L1//TMTC1//ABCA2//MT3//RAMP1//TMEM59//PIGB
GO:0022409	positive regulation of cell-cell adhesion	Biological process	46	279	2352	18866	1.3225	0.0285404	0.196553	1.54454	0.0195578	CD160//PAK3//PDCD1//PTPN6//CAV1//TNFSF14//GRAP2//FOXP3//LGALS9//IL7R//PODXL//LILRB2//CD209//IL4//IL6//SASH3//TRAF6//ZP3//CD6//IGF1//IGF2//IL18//RPS3//PIK3R6//CYLD//ZAP70//LEF1//BCL6//SOX12//MYB//SOCS5//RARA//KIFAP3//SIRPG//AP3D1//NR4A3//PDPN//DMTN//PTAFR//NFAT5//IRAK1//RELA//WNT5A//CD55//LILRB1//FUT3
GO:0046209	nitric oxide metabolic process	Biological process	17	84	2352	18866	1.62335	0.0286769	0.1973	1.54247	0.00722789	NQO1//DDAH2//GCH1//NOS3//SLC7A2//ATP2B4//ACP5//TSPO//ZC3H12A//CAV1//CX3CR1//NOS1AP//ASS1//TRPV1//POR//TMEM106A//TLR2
GO:1903530	regulation of secretion by cell	Biological process	97	646	2352	18866	1.20443	0.0287422	0.197557	1.54148	0.0412415	UNC13A//GPER1//BAIAP3//CPB2//TNFRSF1A//OXT//STXBP1//CCK//CHRNA4//SYT2//SYT15//SYT3//SYT8//LILRB1//STXBP5L//RIMS2//GRIK5//UCN3//SERP1//GLUD1//TCF7L2//MCU//SYBU//UNC13D//LGALS9//FCER1G//FGR//GATA2//IL4//GAB2//F2RL1//CD177//PTAFR//CEACAM1//HLA-F//CADPS2//GNAI2//SCAMP5//CACNA1H//CACNA1G//SREBF1//CREB1//IL11//HCRT//SYN1//ASIC1//TLR2//INS//FOXP3//IGF1//KCNN4//ACHE//EXOC1//GOLPH3//TGFB2//TTN//CD33//CADM…
GO:0003006	developmental process involved in reproduction	Biological process	145	1002	2352	18866	1.16076	0.0289153	0.198553	1.53887	0.0616497	CTNNA1//BCL2L1//NOS3//NR5A1//CASP3//FBXO5//PABPC1L//CDC25B//REC8//RFX2//SPINK2//ETV2//HSD17B2//MAP3K4//PPARG//E2F8//GATA2//IGF2//ARNT//DAZAP1//CELF1//DZIP1//MOV10L1//RARA//PRDM14//WT1//BCL2L11//ADGRG2//WFDC2//KHDRBS1//M1AP//CREM//SUN5//ADIG//ROPN1B//CYLC1//TBC1D21//ACE//PHC2//SUN1//PATZ1//NUP62//CADM1//POC1A//RAI14//GGT7//GLI1//SOHLH1//MLH1//ATP2B4//PAFAH1B3//DUSP13//CDK16//TAF7L//PIWIL2//NDC1//P…
GO:0009894	regulation of catabolic process	Biological process	149	1032	2352	18866	1.15811	0.0289743	0.198765	1.53799	0.0633503	SUPV3L1//NUP35//NUP62//GCKR//NDC1//PRKAG1//NUP107//OGT//HDAC6//DRAM2//TMEM150A//NLRP6//DAPK2//MAPT//GPR137//TRIB3//WDR24//USP10//EIF4G1//GATA4//MT3//TBC1D14//STAT3//ZKSCAN3//DAPL1//TRIM6//FLCN//TRIML2//PRKAA1//PRKD1//ZC3H12A//TRIM5//TMEM59//APOA5//FGF21//APOA1//APOA4//LDLR//SESN3//LARP1//IL4//WAC//TSC2//IKBKG//LAMTOR5//GAPDH//ATP6V0A1//PRKAG3//LAMTOR1//EXOC1//EXOC4//CAPN1//CAPNS1//CASP3//VPS26A//…
[truncated: 282 more rows]

## Sheet: CC
GO.ID	Term	Ontology	Count	Pop.Hits	List.Total	Pop.Total	Fold.Enrichment	Pvalue	FDR	Enrichment.Score	Gene.Ratio	GENES
[truncated: 162 more rows]

[truncated: 2 more sheets: MF, KEGG]
